# Supplementary material for: Health benefits of decreases in on-road transportation emissions in the United States from 2008 to 2017
Source: Proc Natl Acad Sci U S A. 2021 Dec 13;118(51):e2107402118. doi: 10.1073/pnas.2107402118 (PMC8713776; doi:10.1073/pnas.2107402118)
Supplement: Supplementary File [file pnas.2107402118.sd05.csv]

FIPS_STCOU	COUNTY_NAME	FIPS_STATE	STATE_NAME	COUNTY_IN_LARGE_MSA	CBSA_CODE_Metro_Area_Code	CBSA_NAME_Metro_Area_NAME	Ambient_PM25_2008	Ambient_PM25_2017
1001	Autauga County	1	Alabama	NO	NA	NA	11.9552560292654	8.68211842075632
1003	Baldwin County	1	Alabama	NO	NA	NA	9.95583032604057	8.35596343139982
1005	Barbour County	1	Alabama	NO	NA	NA	11.4743950835563	8.32635741455525
1007	Bibb County	1	Alabama	YES	13820	Birmingham-Hoover, AL	12.1790147327685	8.54211380166056
1009	Blount County	1	Alabama	YES	13820	Birmingham-Hoover, AL	12.3212182067123	8.97401011928494
1011	Bullock County	1	Alabama	NO	NA	NA	11.7517024829412	8.63659262495075
1013	Butler County	1	Alabama	NO	NA	NA	11.1749202483899	8.4773056859048
1015	Calhoun County	1	Alabama	NO	NA	NA	12.1093553673529	8.55762150843298
1017	Chambers County	1	Alabama	NO	NA	NA	12.1361952604359	8.87412292471015
1019	Cherokee County	1	Alabama	NO	NA	NA	11.6877213173864	8.02914067257717
1021	Chilton County	1	Alabama	YES	13820	Birmingham-Hoover, AL	12.2921269414441	9.05865792978368
1023	Choctaw County	1	Alabama	NO	NA	NA	10.3813968564512	7.50206866145829
1025	Clarke County	1	Alabama	NO	NA	NA	10.2585599321708	7.95001044779231
1027	Clay County	1	Alabama	NO	NA	NA	10.9108355520617	7.80967127588654
1029	Cleburne County	1	Alabama	NO	NA	NA	11.3883787849293	7.92690127982437
1031	Coffee County	1	Alabama	NO	NA	NA	11.1637396069884	7.76998605200391
1033	Colbert County	1	Alabama	NO	NA	NA	11.7044464830161	7.86627472037554
1035	Conecuh County	1	Alabama	NO	NA	NA	10.4784753506054	8.31773421474406
1037	Coosa County	1	Alabama	NO	NA	NA	11.3202635186669	8.44621646659274
1039	Covington County	1	Alabama	NO	NA	NA	10.7610748395245	8.28501013458806
1041	Crenshaw County	1	Alabama	NO	NA	NA	11.1578770794015	8.40916863726075
1043	Cullman County	1	Alabama	NO	NA	NA	11.8448435893859	8.71612314323009
1045	Dale County	1	Alabama	NO	NA	NA	11.0719405222134	7.81871594128072
1047	Dallas County	1	Alabama	NO	NA	NA	12.0506045382325	8.92111117017266
1049	DeKalb County	1	Alabama	NO	NA	NA	11.3983501700457	8.17135802729514
1051	Elmore County	1	Alabama	NO	NA	NA	11.5395171117774	8.6341918921729
1053	Escambia County	1	Alabama	NO	NA	NA	10.7703110839844	8.64763105299121
1055	Etowah County	1	Alabama	NO	NA	NA	12.2974127563593	8.77636218328018
1057	Fayette County	1	Alabama	NO	NA	NA	12.1122144964546	8.7954488561979
1059	Franklin County	1	Alabama	NO	NA	NA	11.4253541095477	7.72501673496043
1061	Geneva County	1	Alabama	NO	NA	NA	11.0694312333987	8.00098703707933
1063	Greene County	1	Alabama	NO	NA	NA	11.2543361508941	7.87883024021479
1065	Hale County	1	Alabama	NO	NA	NA	11.5944111867158	8.186653957052
1067	Henry County	1	Alabama	NO	NA	NA	10.8131227850715	7.90649042616757
1069	Houston County	1	Alabama	NO	NA	NA	11.3816549787281	8.12179830524537
1071	Jackson County	1	Alabama	NO	NA	NA	11.4958134210996	8.10045005477622
1073	Jefferson County	1	Alabama	YES	13820	Birmingham-Hoover, AL	13.6299517831625	9.61150454336935
1075	Lamar County	1	Alabama	NO	NA	NA	11.6476375909847	8.62913628372803
1077	Lauderdale County	1	Alabama	NO	NA	NA	11.5617761646682	7.80859879358954
1079	Lawrence County	1	Alabama	NO	NA	NA	10.858749171287	7.85889598824825
1081	Lee County	1	Alabama	NO	NA	NA	12.6564372419014	9.13554096014964
1083	Limestone County	1	Alabama	NO	NA	NA	11.0183018358475	8.27250477389462
1085	Lowndes County	1	Alabama	NO	NA	NA	11.3885022322004	8.66766377677419
1087	Macon County	1	Alabama	NO	NA	NA	11.8589786882017	8.75475222501868
1089	Madison County	1	Alabama	NO	NA	NA	12.2600343958248	8.15613408247337
1091	Marengo County	1	Alabama	NO	NA	NA	10.7410792119699	7.5722115267132
1093	Marion County	1	Alabama	NO	NA	NA	11.5725841973904	8.03973752788459
1095	Marshall County	1	Alabama	NO	NA	NA	11.5231525479924	8.20819445640513
1097	Mobile County	1	Alabama	NO	NA	NA	10.251418463488	8.36973229760007
1099	Monroe County	1	Alabama	NO	NA	NA	10.591043524601	8.51769296111286
1101	Montgomery County	1	Alabama	NO	NA	NA	11.9377959952834	9.05049967999967
1103	Morgan County	1	Alabama	NO	NA	NA	11.3782984695389	8.12762415249058
1105	Perry County	1	Alabama	NO	NA	NA	11.8132451899708	8.34491631647733
1107	Pickens County	1	Alabama	NO	NA	NA	11.7732909488158	8.51995543442034
1109	Pike County	1	Alabama	NO	NA	NA	11.4673692318355	8.32537318409587
1111	Randolph County	1	Alabama	NO	NA	NA	11.2133515185668	8.30360637070318
1113	Russell County	1	Alabama	NO	NA	NA	12.9455344155814	9.45825337293145
1115	St. Clair County	1	Alabama	YES	13820	Birmingham-Hoover, AL	12.8189720746297	8.86708314803812
1117	Shelby County	1	Alabama	YES	13820	Birmingham-Hoover, AL	12.8610299304522	9.60876908009811
1119	Sumter County	1	Alabama	NO	NA	NA	10.7039258097222	7.39112510041031
1121	Talladega County	1	Alabama	NO	NA	NA	12.5219619282027	9.15777259675811
1123	Tallapoosa County	1	Alabama	NO	NA	NA	11.0817643116324	8.33167413076706
1125	Tuscaloosa County	1	Alabama	NO	NA	NA	12.5458713966701	8.47434788557935
1127	Walker County	1	Alabama	NO	NA	NA	12.5228473776612	9.44250384761127
1129	Washington County	1	Alabama	NO	NA	NA	10.1104541316733	8.47982594542487
1131	Wilcox County	1	Alabama	NO	NA	NA	10.6531576440227	7.85993364993408
1133	Winston County	1	Alabama	NO	NA	NA	10.9062830680643	7.62382365557858
4001	Apache County	4	Arizona	NO	NA	NA	4.09366270075214	3.58984220062359
4003	Cochise County	4	Arizona	NO	NA	NA	6.08240344764406	4.05407269723888
4005	Coconino County	4	Arizona	NO	NA	NA	5.99108242440971	4.67189990638492
4007	Gila County	4	Arizona	NO	NA	NA	5.5329434245289	3.62909736087684
4009	Graham County	4	Arizona	NO	NA	NA	5.66125273452591	3.7396340583196
4011	Greenlee County	4	Arizona	NO	NA	NA	4.87458206141645	3.65415508597486
4012	La Paz County	4	Arizona	NO	NA	NA	5.7879272633686	3.49691291321062
4013	Maricopa County	4	Arizona	YES	38060	Phoenix-Mesa-Chandler, AZ	9.75704343020544	6.51738500702204
4015	Mohave County	4	Arizona	NO	NA	NA	6.13276779714123	3.90335199613211
4017	Navajo County	4	Arizona	NO	NA	NA	4.54447841065434	3.81992510615777
4019	Pima County	4	Arizona	YES	46060	Tucson, AZ	6.09792524406354	4.14161287511172
4021	Pinal County	4	Arizona	YES	38060	Phoenix-Mesa-Chandler, AZ	9.96543749698994	5.68170552587704
4023	Santa Cruz County	4	Arizona	NO	NA	NA	6.33610938294714	6.43158849244838
4025	Yavapai County	4	Arizona	NO	NA	NA	5.35135545511884	3.92056025073331
4027	Yuma County	4	Arizona	NO	NA	NA	10.4651323422163	7.53981612085372
5001	Arkansas County	5	Arkansas	NO	NA	NA	11.0631831748427	8.06267540522802
5003	Ashley County	5	Arkansas	NO	NA	NA	10.9827923771186	9.12483241496115
5005	Baxter County	5	Arkansas	NO	NA	NA	9.57591391660441	6.32466917542257
5007	Benton County	5	Arkansas	NO	NA	NA	10.3152071379424	7.91703481918959
5009	Boone County	5	Arkansas	NO	NA	NA	9.0400280252705	6.22709425726825
5011	Bradley County	5	Arkansas	NO	NA	NA	10.8807907172382	8.90808621738327
5013	Calhoun County	5	Arkansas	NO	NA	NA	10.4320743631468	8.77836017723904
5015	Carroll County	5	Arkansas	NO	NA	NA	9.61324525677325	6.77078573890631
5017	Chicot County	5	Arkansas	NO	NA	NA	11.0314047513284	8.41229766030369
5019	Clark County	5	Arkansas	NO	NA	NA	11.0443744738702	8.87476545411305
5021	Clay County	5	Arkansas	NO	NA	NA	11.1031992175217	7.53380792581574
5023	Cleburne County	5	Arkansas	NO	NA	NA	9.6367237904441	8.08194895791398
5025	Cleveland County	5	Arkansas	NO	NA	NA	10.0731832649425	8.32843597028873
5027	Columbia County	5	Arkansas	NO	NA	NA	11.0570571655793	8.9637079941653
5029	Conway County	5	Arkansas	NO	NA	NA	10.816434116719	8.36968701334671
5031	Craighead County	5	Arkansas	NO	NA	NA	11.1287340263063	7.82805920356744
5033	Crawford County	5	Arkansas	NO	NA	NA	10.6483448299587	7.90543083331686
5035	Crittenden County	5	Arkansas	YES	32820	Memphis, TN-MS-AR	11.5616759597591	7.95019639667241
5037	Cross County	5	Arkansas	NO	NA	NA	11.2161008044302	8.11084482148166
5039	Dallas County	5	Arkansas	NO	NA	NA	10.6723179437393	8.77942939715599
5041	Desha County	5	Arkansas	NO	NA	NA	11.0522757592916	8.19799937909312
5043	Drew County	5	Arkansas	NO	NA	NA	10.9716341228729	8.84981786169921
5045	Faulkner County	5	Arkansas	NO	NA	NA	11.2192751612965	8.65071603644597
5047	Franklin County	5	Arkansas	NO	NA	NA	10.268698865848	7.69504723181988
5049	Fulton County	5	Arkansas	NO	NA	NA	10.0742633893026	6.78605974950163
5051	Garland County	5	Arkansas	NO	NA	NA	11.6050565161818	9.16088385422979
5053	Grant County	5	Arkansas	NO	NA	NA	10.8633424896607	8.51624014737403
5055	Greene County	5	Arkansas	NO	NA	NA	11.1973981823959	7.72936503600458
5057	Hempstead County	5	Arkansas	NO	NA	NA	11.0671629675815	8.60750740289529
5059	Hot Spring County	5	Arkansas	NO	NA	NA	10.9094018209552	8.49177827142039
5061	Howard County	5	Arkansas	NO	NA	NA	10.0316779785115	7.95018971564368
5063	Independence County	5	Arkansas	NO	NA	NA	10.4889414383973	8.15460948987691
5065	Izard County	5	Arkansas	NO	NA	NA	9.55434873549619	6.73259707420748
5067	Jackson County	5	Arkansas	NO	NA	NA	10.6441039973706	7.90279568917106
5069	Jefferson County	5	Arkansas	NO	NA	NA	11.413983562515	8.9149862161252
5071	Johnson County	5	Arkansas	NO	NA	NA	9.44608208433639	7.44940810898579
5073	Lafayette County	5	Arkansas	NO	NA	NA	10.7994390580562	8.70287242734967
5075	Lawrence County	5	Arkansas	NO	NA	NA	10.8464524626878	7.58121271996911
5077	Lee County	5	Arkansas	NO	NA	NA	11.0877178727588	8.56472915235258
5079	Lincoln County	5	Arkansas	NO	NA	NA	10.9953733760849	8.46306004517939
5081	Little River County	5	Arkansas	NO	NA	NA	10.8310206208083	8.57462007378804
5083	Logan County	5	Arkansas	NO	NA	NA	10.3274848576014	7.90875214543061
5085	Lonoke County	5	Arkansas	NO	NA	NA	10.9907833210889	8.86631866325903
5087	Madison County	5	Arkansas	NO	NA	NA	10.2164024925407	7.39781403507372
5089	Marion County	5	Arkansas	NO	NA	NA	9.24307811186195	6.12269900360602
5091	Miller County	5	Arkansas	NO	NA	NA	11.5482624808007	8.68516115343415
5093	Mississippi County	5	Arkansas	NO	NA	NA	11.437772430281	7.46762582176629
5095	Monroe County	5	Arkansas	NO	NA	NA	10.5841451025611	8.12489688692566
5097	Montgomery County	5	Arkansas	NO	NA	NA	9.33242726228165	7.50850236800645
5099	Nevada County	5	Arkansas	NO	NA	NA	10.8247253997291	8.60786716187881
5101	Newton County	5	Arkansas	NO	NA	NA	7.47907994774294	5.59199034191022
5103	Ouachita County	5	Arkansas	NO	NA	NA	10.6813876377289	9.19614714542917
5105	Perry County	5	Arkansas	NO	NA	NA	10.4123451584523	8.24951536138055
5107	Phillips County	5	Arkansas	NO	NA	NA	10.8237840248019	8.82303560405855
5109	Pike County	5	Arkansas	NO	NA	NA	9.86970710590586	7.92187427051232
5111	Poinsett County	5	Arkansas	NO	NA	NA	11.0877894187896	7.74759164903524
5113	Polk County	5	Arkansas	NO	NA	NA	10.3425511539726	7.66360409859088
5115	Pope County	5	Arkansas	NO	NA	NA	10.3983029408681	8.14158783409129
5117	Prairie County	5	Arkansas	NO	NA	NA	10.5056019887213	8.45839886822056
5119	Pulaski County	5	Arkansas	NO	NA	NA	11.601887872889	8.77807609827161
5121	Randolph County	5	Arkansas	NO	NA	NA	10.7820461117636	7.70881256746599
5123	St. Francis County	5	Arkansas	NO	NA	NA	11.0936767111531	8.13488019660539
5125	Saline County	5	Arkansas	NO	NA	NA	11.3404177869995	8.72596100867949
5127	Scott County	5	Arkansas	NO	NA	NA	10.4855720302798	7.78444032831534
5129	Searcy County	5	Arkansas	NO	NA	NA	9.15917580272272	6.1168051447943
5131	Sebastian County	5	Arkansas	NO	NA	NA	10.7943970388759	7.84533049244951
5133	Sevier County	5	Arkansas	NO	NA	NA	9.4303779349579	7.68545555303427
5135	Sharp County	5	Arkansas	NO	NA	NA	10.2918333905722	7.40307630696864
5137	Stone County	5	Arkansas	NO	NA	NA	9.19924538357908	6.38174702889269
5139	Union County	5	Arkansas	NO	NA	NA	11.1916472101789	9.5070759178472
5141	Van Buren County	5	Arkansas	NO	NA	NA	9.78879979050549	7.21554869895414
5143	Washington County	5	Arkansas	NO	NA	NA	10.559442699983	7.95889054440795
5145	White County	5	Arkansas	NO	NA	NA	9.83364096723059	8.75482707271849
5147	Woodruff County	5	Arkansas	NO	NA	NA	10.2151705938286	8.12522722674362
5149	Yell County	5	Arkansas	NO	NA	NA	10.063066685521	8.14969006833239
6001	Alameda County	6	California	YES	41860	San Francisco-Oakland-Berkeley, CA	10.5092327692275	7.23280893915229
6003	Alpine County	6	California	NO	NA	NA	4.25245554690608	3.23224736771484
6005	Amador County	6	California	NO	NA	NA	7.42730554080517	4.90232652763017
6007	Butte County	6	California	NO	NA	NA	11.4929615289034	5.85791833659247
6009	Calaveras County	6	California	NO	NA	NA	7.11987773192652	5.64376325848977
6011	Colusa County	6	California	NO	NA	NA	9.92653841831308	5.69373528773853
6013	Contra Costa County	6	California	YES	41860	San Francisco-Oakland-Berkeley, CA	9.51075878013987	6.42706239922989
6015	Del Norte County	6	California	NO	NA	NA	4.05840040951464	4.4910473022189
6017	El Dorado County	6	California	YES	40900	Sacramento-Roseville-Folsom, CA	8.27413724448816	4.88102527221901
6019	Fresno County	6	California	NO	NA	NA	16.5500939538461	10.6632936011292
6021	Glenn County	6	California	NO	NA	NA	12.1606148279044	6.09017746265719
6023	Humboldt County	6	California	NO	NA	NA	6.1127502049298	5.1203601209127
6025	Imperial County	6	California	NO	NA	NA	10.0919636367246	10.0857563811632
6027	Inyo County	6	California	NO	NA	NA	5.62875254677442	4.44133996722667
6029	Kern County	6	California	NO	NA	NA	17.9541037756484	10.0572100663977
6031	Kings County	6	California	NO	NA	NA	17.6742569092815	10.6513536977739
6033	Lake County	6	California	NO	NA	NA	6.92062781882517	4.07483015873908
6035	Lassen County	6	California	NO	NA	NA	7.24974421395273	5.42639191289187
6037	Los Angeles County	6	California	YES	31080	Los Angeles-Long Beach-Anaheim, CA	13.7776227261633	9.65460819156378
6039	Madera County	6	California	NO	NA	NA	14.0784026974213	8.96485524260336
6041	Marin County	6	California	YES	41860	San Francisco-Oakland-Berkeley, CA	8.28454638020082	6.09604708398163
6043	Mariposa County	6	California	NO	NA	NA	6.06367906554924	5.07293464731949
6045	Mendocino County	6	California	NO	NA	NA	8.03124937315969	5.39069622825464
6047	Merced County	6	California	NO	NA	NA	15.3227234174057	8.9094429752508
6049	Modoc County	6	California	NO	NA	NA	5.32865525348074	5.80163789730182
6051	Mono County	6	California	NO	NA	NA	6.27205529496349	3.76499514792528
6053	Monterey County	6	California	NO	NA	NA	9.20637357336983	5.50316115124016
6055	Napa County	6	California	NO	NA	NA	9.47328680011703	7.24465849572503
6057	Nevada County	6	California	NO	NA	NA	8.2048593664232	4.52783416379824
6059	Orange County	6	California	YES	31080	Los Angeles-Long Beach-Anaheim, CA	12.591138020939	7.83004333365078
6061	Placer County	6	California	YES	40900	Sacramento-Roseville-Folsom, CA	10.8631019852024	5.7475442075556
6063	Plumas County	6	California	NO	NA	NA	7.99954480509103	4.80393414272725
6065	Riverside County	6	California	YES	40140	Riverside-San Bernardino-Ontario, CA	11.8774633511991	8.89419035094613
6067	Sacramento County	6	California	YES	40900	Sacramento-Roseville-Folsom, CA	12.0410306608627	7.15677407415936
6069	San Benito County	6	California	YES	41940	San Jose-Sunnyvale-Santa Clara, CA	8.93596354288692	4.68224284873078
6071	San Bernardino County	6	California	YES	40140	Riverside-San Bernardino-Ontario, CA	12.2081069635066	8.21574572656962
6073	San Diego County	6	California	YES	41740	San Diego-Chula Vista-Carlsbad, CA	12.1852434595867	7.93953168280683
6075	San Francisco County	6	California	YES	41860	San Francisco-Oakland-Berkeley, CA	10.3511332679696	7.08529235122815
6077	San Joaquin County	6	California	NO	NA	NA	13.3698587230634	9.16832190930138
6079	San Luis Obispo County	6	California	NO	NA	NA	9.41801085273776	6.56900997553575
6081	San Mateo County	6	California	YES	41860	San Francisco-Oakland-Berkeley, CA	9.44281907010395	7.22539230427151
6083	Santa Barbara County	6	California	NO	NA	NA	9.66438225290555	6.56328527509789
6085	Santa Clara County	6	California	YES	41940	San Jose-Sunnyvale-Santa Clara, CA	11.7770358699874	7.84166418159697
6087	Santa Cruz County	6	California	NO	NA	NA	7.83638548862028	5.61282113864541
6089	Shasta County	6	California	NO	NA	NA	9.28269870590297	4.40565654605907
6091	Sierra County	6	California	NO	NA	NA	6.39859647876801	4.34483349015002
6093	Siskiyou County	6	California	NO	NA	NA	6.28446849170601	4.32527952661206
6095	Solano County	6	California	NO	NA	NA	9.9193637775154	7.85604335478983
6097	Sonoma County	6	California	NO	NA	NA	8.28176313441821	4.85521706056039
6099	Stanislaus County	6	California	NO	NA	NA	15.4269792482099	9.60543111745621
6101	Sutter County	6	California	NO	NA	NA	10.4676813438358	6.70704606686623
6103	Tehama County	6	California	NO	NA	NA	9.38471697504233	4.56164004244986
6105	Trinity County	6	California	NO	NA	NA	9.44468774092406	3.68418491965704
6107	Tulare County	6	California	NO	NA	NA	18.6824014196585	10.4476238776325
6109	Tuolumne County	6	California	NO	NA	NA	7.51345517058879	5.71435693842295
6111	Ventura County	6	California	NO	NA	NA	11.2121692551837	8.54574596578876
6113	Yolo County	6	California	YES	40900	Sacramento-Roseville-Folsom, CA	11.2541423325861	6.46499544185845
6115	Yuba County	6	California	NO	NA	NA	10.2560806762916	6.42485773362953
8001	Adams County	8	Colorado	YES	19740	Denver-Aurora-Lakewood, CO	8.46146758175514	7.63443897687024
8003	Alamosa County	8	Colorado	NO	NA	NA	3.35278851944867	3.669972131433
8005	Arapahoe County	8	Colorado	YES	19740	Denver-Aurora-Lakewood, CO	7.47423183692448	6.18291583420601
8007	Archuleta County	8	Colorado	NO	NA	NA	4.0298183839674	3.4669505405663
8009	Baca County	8	Colorado	NO	NA	NA	6.5107353423294	4.05700195860045
8011	Bent County	8	Colorado	NO	NA	NA	5.46365491094174	5.09570352476121
8013	Boulder County	8	Colorado	NO	NA	NA	6.27866196491117	5.49746742076696
8014	Broomfield County	8	Colorado	YES	19740	Denver-Aurora-Lakewood, CO	7.59157847740998	6.73739364853573
8015	Chaffee County	8	Colorado	NO	NA	NA	3.97198129049275	2.91336022196776
8017	Cheyenne County	8	Colorado	NO	NA	NA	6.41523908990382	4.20382288198469
8019	Clear Creek County	8	Colorado	YES	19740	Denver-Aurora-Lakewood, CO	4.33182038046162	3.59602167707775
8021	Conejos County	8	Colorado	NO	NA	NA	3.20761867947505	2.89999469813094
8023	Costilla County	8	Colorado	NO	NA	NA	3.25991730531303	3.1200575173863
8025	Crowley County	8	Colorado	NO	NA	NA	6.09195066267059	4.2602240559811
8027	Custer County	8	Colorado	NO	NA	NA	4.13985707071075	2.74808823252243
8029	Delta County	8	Colorado	NO	NA	NA	5.5686623698288	4.54245702610356
8031	Denver County	8	Colorado	YES	19740	Denver-Aurora-Lakewood, CO	7.95101683958655	6.38694467681355
8033	Dolores County	8	Colorado	NO	NA	NA	4.29211757604625	4.11236378176285
8035	Douglas County	8	Colorado	YES	19740	Denver-Aurora-Lakewood, CO	5.80971129360569	5.52302056136089
8037	Eagle County	8	Colorado	NO	NA	NA	3.23905281563376	2.74217338028008
8039	Elbert County	8	Colorado	YES	19740	Denver-Aurora-Lakewood, CO	4.5169525279582	4.20557425156061
8041	El Paso County	8	Colorado	NO	NA	NA	6.59847169532877	5.0646171976141
8043	Fremont County	8	Colorado	NO	NA	NA	5.47065468194401	4.14697857169495
8045	Garfield County	8	Colorado	NO	NA	NA	4.3136980146393	3.53775779459807
8047	Gilpin County	8	Colorado	YES	19740	Denver-Aurora-Lakewood, CO	4.67564119298696	3.12726273979903
8049	Grand County	8	Colorado	NO	NA	NA	3.61134194165706	2.88206260115545
8051	Gunnison County	8	Colorado	NO	NA	NA	3.64719454688563	2.68914459522518
8053	Hinsdale County	8	Colorado	NO	NA	NA	3.29381808610443	2.12108414619876
8055	Huerfano County	8	Colorado	NO	NA	NA	4.72567042256703	3.77700491832023
8057	Jackson County	8	Colorado	NO	NA	NA	2.70485125528403	3.36175303402521
8059	Jefferson County	8	Colorado	YES	19740	Denver-Aurora-Lakewood, CO	7.27459146895526	5.7143296335771
8061	Kiowa County	8	Colorado	NO	NA	NA	6.40138848874126	4.31567690311001
8063	Kit Carson County	8	Colorado	NO	NA	NA	7.06959432810088	5.77211191495627
8065	Lake County	8	Colorado	NO	NA	NA	4.17117794679199	2.8026475105844
8067	La Plata County	8	Colorado	NO	NA	NA	4.36030725114031	3.38697770329834
8069	Larimer County	8	Colorado	NO	NA	NA	6.52372669633337	6.18135495285503
8071	Las Animas County	8	Colorado	NO	NA	NA	4.16431420123888	3.45378395451913
8073	Lincoln County	8	Colorado	NO	NA	NA	5.60182035048142	4.30070423169155
8075	Logan County	8	Colorado	NO	NA	NA	5.92878792567178	4.62175263840628
8077	Mesa County	8	Colorado	NO	NA	NA	7.1329812200897	5.55386658997075
8079	Mineral County	8	Colorado	NO	NA	NA	3.66829924762356	2.13096329704343
8081	Moffat County	8	Colorado	NO	NA	NA	4.84702516980791	4.49814014489936
8083	Montezuma County	8	Colorado	NO	NA	NA	5.00970247982868	5.48725828759412
8085	Montrose County	8	Colorado	NO	NA	NA	6.27214751101889	4.57752658794164
8087	Morgan County	8	Colorado	NO	NA	NA	6.70629037895185	6.71197897744721
8089	Otero County	8	Colorado	NO	NA	NA	6.55315504846891	4.83656934747815
8091	Ouray County	8	Colorado	NO	NA	NA	3.73023649802948	2.66012968153649
8093	Park County	8	Colorado	YES	19740	Denver-Aurora-Lakewood, CO	4.18796161872747	2.96983541165934
8095	Phillips County	8	Colorado	NO	NA	NA	6.35494911306402	5.23591126479269
8097	Pitkin County	8	Colorado	NO	NA	NA	2.63757820268915	1.89738257954613
8099	Prowers County	8	Colorado	NO	NA	NA	6.64400061789102	4.86084457182854
8101	Pueblo County	8	Colorado	NO	NA	NA	6.8557579774662	5.35811409211419
8103	Rio Blanco County	8	Colorado	NO	NA	NA	4.02154963983819	4.70210755391714
8105	Rio Grande County	8	Colorado	NO	NA	NA	3.63574710752495	3.04497195602959
8107	Routt County	8	Colorado	NO	NA	NA	3.84179262764301	2.94306726883023
8109	Saguache County	8	Colorado	NO	NA	NA	3.48899198099699	3.01563173107768
8111	San Juan County	8	Colorado	NO	NA	NA	2.78452257017857	2.68413267736931
8113	San Miguel County	8	Colorado	NO	NA	NA	3.13923444965985	2.39829801478728
8115	Sedgwick County	8	Colorado	NO	NA	NA	5.92918275550614	4.02521770632201
8117	Summit County	8	Colorado	NO	NA	NA	4.20883982991797	3.29660696016715
8119	Teller County	8	Colorado	NO	NA	NA	5.83073759280929	3.40231891815196
8121	Washington County	8	Colorado	NO	NA	NA	6.71256920046763	4.7108851703316
8123	Weld County	8	Colorado	NO	NA	NA	7.33559255360903	7.37588762640969
8125	Yuma County	8	Colorado	NO	NA	NA	6.29582182354582	4.6219852542158
9001	Fairfield County	9	Connecticut	NO	NA	NA	9.8751404994059	7.07807379708215
9003	Hartford County	9	Connecticut	YES	25540	Hartford-East Hartford-Middletown, CT	9.25383404613937	6.322885820593
9005	Litchfield County	9	Connecticut	NO	NA	NA	7.88334815385676	5.61861845365436
9007	Middlesex County	9	Connecticut	YES	25540	Hartford-East Hartford-Middletown, CT	8.71090512419592	5.94347263856303
9009	New Haven County	9	Connecticut	NO	NA	NA	9.8993840199652	6.60383511308824
9011	New London County	9	Connecticut	NO	NA	NA	8.26052544361304	5.27840153310656
9013	Tolland County	9	Connecticut	YES	25540	Hartford-East Hartford-Middletown, CT	8.5010522851452	5.61045983515584
9015	Windham County	9	Connecticut	NO	NA	NA	7.73576111414186	5.13907622494666
10001	Kent County	10	Delaware	NO	NA	NA	11.6521873318705	6.21448473934736
10003	New Castle County	10	Delaware	YES	37980	Philadelphia-Camden-Wilmington, PA-NJ-DE-MD	12.2871938037045	7.74624628520947
10005	Sussex County	10	Delaware	NO	NA	NA	11.7235978903523	6.62168685574259
11001	District of Columbia	11	District of Columbia	YES	47900	Washington-Arlington-Alexandria, DC-VA-MD-WV	11.5770517960839	8.02977375787984
12001	Alachua County	12	Florida	NO	NA	NA	8.23632653007123	7.49904442121468
12003	Baker County	12	Florida	YES	27260	Jacksonville, FL	8.54663781111273	7.22106715701484
12005	Bay County	12	Florida	NO	NA	NA	10.146541911235	7.90046267987385
12007	Bradford County	12	Florida	NO	NA	NA	8.0339456941951	7.16153994183738
12009	Brevard County	12	Florida	NO	NA	NA	6.90211124970396	6.48434899516517
12011	Broward County	12	Florida	YES	33100	Miami-Fort Lauderdale-Pompano Beach, FL	7.21667877235313	7.87881101046355
12013	Calhoun County	12	Florida	NO	NA	NA	9.67411050264847	7.6204524541027
12015	Charlotte County	12	Florida	NO	NA	NA	7.07061371619976	6.86094940398975
12017	Citrus County	12	Florida	NO	NA	NA	7.57268757993319	6.27203398950141
12019	Clay County	12	Florida	YES	27260	Jacksonville, FL	8.26971425088438	7.54077898445703
12021	Collier County	12	Florida	NO	NA	NA	6.61283376807013	6.55932990641376
12023	Columbia County	12	Florida	NO	NA	NA	8.48355371331789	7.36218207478169
12027	DeSoto County	12	Florida	NO	NA	NA	7.17733520587162	6.74670642982483
12029	Dixie County	12	Florida	NO	NA	NA	8.20921464331333	7.33984659574476
12031	Duval County	12	Florida	YES	27260	Jacksonville, FL	8.81496586836242	8.07875420455365
12033	Escambia County	12	Florida	NO	NA	NA	10.184683084319	7.56599655603715
12035	Flagler County	12	Florida	NO	NA	NA	7.57167357099763	6.71022218059547
12037	Franklin County	12	Florida	NO	NA	NA	7.76326777468749	7.07256099947406
12039	Gadsden County	12	Florida	NO	NA	NA	9.92544613122851	7.93898282467799
12041	Gilchrist County	12	Florida	NO	NA	NA	8.10534932123601	7.58881434227227
12043	Glades County	12	Florida	NO	NA	NA	6.14824410417508	7.41967544222508
12045	Gulf County	12	Florida	NO	NA	NA	8.95832875612012	7.72993965038431
12047	Hamilton County	12	Florida	NO	NA	NA	9.43652808582593	7.79181170222779
12049	Hardee County	12	Florida	NO	NA	NA	7.66506197743784	7.41385478656161
12051	Hendry County	12	Florida	NO	NA	NA	6.50277758117508	7.60039911965518
12053	Hernando County	12	Florida	YES	45300	Tampa-St. Petersburg-Clearwater, FL	7.69443311557826	6.96326544043403
12055	Highlands County	12	Florida	NO	NA	NA	7.56573951991431	7.53265690529686
12057	Hillsborough County	12	Florida	YES	45300	Tampa-St. Petersburg-Clearwater, FL	8.40121134640818	8.39747712728041
12059	Holmes County	12	Florida	NO	NA	NA	10.8380054311962	7.82012903019939
12061	Indian River County	12	Florida	NO	NA	NA	6.91422118527308	6.29875690905242
12063	Jackson County	12	Florida	NO	NA	NA	10.852584734966	7.87611986693652
12065	Jefferson County	12	Florida	NO	NA	NA	9.17299269710561	7.42058443689257
12067	Lafayette County	12	Florida	NO	NA	NA	8.55059793596514	7.31715901235287
12069	Lake County	12	Florida	YES	36740	Orlando-Kissimmee-Sanford, FL	7.56052085206363	6.85443219832032
12071	Lee County	12	Florida	NO	NA	NA	6.90370534987958	6.60270648211373
12073	Leon County	12	Florida	NO	NA	NA	10.1402540629436	7.71905591030143
12075	Levy County	12	Florida	NO	NA	NA	8.01443475253478	7.19566065532836
12077	Liberty County	12	Florida	NO	NA	NA	8.71550732953928	7.46394508265978
12079	Madison County	12	Florida	NO	NA	NA	9.76568714780437	7.90351763942188
12081	Manatee County	12	Florida	NO	NA	NA	7.35513155294046	7.33345848530885
12083	Marion County	12	Florida	NO	NA	NA	8.17632529095735	6.35024275336981
12085	Martin County	12	Florida	NO	NA	NA	6.35059672748847	6.62659798665481
12086	Miami-Dade County	12	Florida	YES	33100	Miami-Fort Lauderdale-Pompano Beach, FL	7.55251703419404	8.32440325895922
12087	Monroe County	12	Florida	NO	NA	NA	6.33069853142467	7.3138893340639
12089	Nassau County	12	Florida	YES	27260	Jacksonville, FL	8.47958340837198	7.37749238840044
12091	Okaloosa County	12	Florida	NO	NA	NA	9.45834990865627	8.04956679677353
12093	Okeechobee County	12	Florida	NO	NA	NA	6.58267836168722	6.44493994874266
12095	Orange County	12	Florida	YES	36740	Orlando-Kissimmee-Sanford, FL	7.47881362987845	7.0482281045414
12097	Osceola County	12	Florida	YES	36740	Orlando-Kissimmee-Sanford, FL	7.39274375355564	6.91105439671535
12099	Palm Beach County	12	Florida	YES	33100	Miami-Fort Lauderdale-Pompano Beach, FL	6.446271880843	6.88072137766361
12101	Pasco County	12	Florida	YES	45300	Tampa-St. Petersburg-Clearwater, FL	8.0165458763195	8.13256967336654
12103	Pinellas County	12	Florida	YES	45300	Tampa-St. Petersburg-Clearwater, FL	7.67263317483696	7.88228051761976
12105	Polk County	12	Florida	NO	NA	NA	8.01706615596266	7.72113662867341
12107	Putnam County	12	Florida	NO	NA	NA	8.009462423149	7.06879852040068
12109	St. Johns County	12	Florida	YES	27260	Jacksonville, FL	8.15407936573373	7.56261775293788
12111	St. Lucie County	12	Florida	NO	NA	NA	6.78395087489877	6.21950767235373
12113	Santa Rosa County	12	Florida	NO	NA	NA	9.71159884723033	7.93097568563391
12115	Sarasota County	12	Florida	NO	NA	NA	7.37784642801224	7.84694567618802
12117	Seminole County	12	Florida	YES	36740	Orlando-Kissimmee-Sanford, FL	7.28993950096875	6.81887371834806
12119	Sumter County	12	Florida	NO	NA	NA	8.05240238017294	6.69076722829732
12121	Suwannee County	12	Florida	NO	NA	NA	8.81272925448083	7.70907858060061
12123	Taylor County	12	Florida	NO	NA	NA	8.40242341947711	6.83624413755087
12125	Union County	12	Florida	NO	NA	NA	8.01905670837954	7.27205434679672
12127	Volusia County	12	Florida	NO	NA	NA	7.48380073504769	6.38554883414513
12129	Wakulla County	12	Florida	NO	NA	NA	8.09480434008912	6.53901793960636
12131	Walton County	12	Florida	NO	NA	NA	9.55207104613	7.62560169909925
12133	Washington County	12	Florida	NO	NA	NA	10.5175532893718	7.79496353430286
13001	Appling County	13	Georgia	NO	NA	NA	9.56856862481857	7.75127089945975
13003	Atkinson County	13	Georgia	NO	NA	NA	9.44216570692368	7.78201237008966
13005	Bacon County	13	Georgia	NO	NA	NA	9.11574895793597	7.36890272858591
13007	Baker County	13	Georgia	NO	NA	NA	11.7318685734107	9.19796064623252
13009	Baldwin County	13	Georgia	NO	NA	NA	11.3397582154233	9.13404532836977
13011	Banks County	13	Georgia	NO	NA	NA	11.6028665081216	8.2531535813629
13013	Barrow County	13	Georgia	YES	12060	Atlanta-Sandy Springs-Alpharetta, GA	12.2505480492581	9.1419488808459
13015	Bartow County	13	Georgia	YES	12060	Atlanta-Sandy Springs-Alpharetta, GA	12.4216760137468	8.46168670096457
13017	Ben Hill County	13	Georgia	NO	NA	NA	11.2932516934082	9.09021152577781
13019	Berrien County	13	Georgia	NO	NA	NA	9.82702260575618	8.37950298381763
13021	Bibb County	13	Georgia	NO	NA	NA	12.0037523644693	8.92102302967691
13023	Bleckley County	13	Georgia	NO	NA	NA	11.453099466199	8.97838604174406
13025	Brantley County	13	Georgia	NO	NA	NA	8.29483120423809	6.80175493837158
13027	Brooks County	13	Georgia	NO	NA	NA	9.81095369295453	8.22570862251255
13029	Bryan County	13	Georgia	NO	NA	NA	10.3349151002164	9.01083452553025
13031	Bulloch County	13	Georgia	NO	NA	NA	10.6126106145918	8.85213562554534
13033	Burke County	13	Georgia	NO	NA	NA	11.7825448561248	8.43754039411485
13035	Butts County	13	Georgia	YES	12060	Atlanta-Sandy Springs-Alpharetta, GA	12.3090653289103	9.6389162705513
13037	Calhoun County	13	Georgia	NO	NA	NA	11.2082153889338	8.69326177471171
13039	Camden County	13	Georgia	NO	NA	NA	8.18861423435255	6.69880572898129
13043	Candler County	13	Georgia	NO	NA	NA	11.0081415802986	8.82288375598025
13045	Carroll County	13	Georgia	YES	12060	Atlanta-Sandy Springs-Alpharetta, GA	12.1144668253936	8.34602110131221
13047	Catoosa County	13	Georgia	NO	NA	NA	12.0549707170188	8.81941202815108
13049	Charlton County	13	Georgia	NO	NA	NA	7.87800191105203	6.5024900093326
13051	Chatham County	13	Georgia	NO	NA	NA	10.751850135082	9.62798540254545
13053	Chattahoochee County	13	Georgia	NO	NA	NA	12.6255825472209	9.07224706357703
13055	Chattooga County	13	Georgia	NO	NA	NA	12.1685243038243	8.04346344035437
13057	Cherokee County	13	Georgia	YES	12060	Atlanta-Sandy Springs-Alpharetta, GA	12.4106127264886	8.54257630281591
13059	Clarke County	13	Georgia	NO	NA	NA	12.22304022583	9.20954901784353
13061	Clay County	13	Georgia	NO	NA	NA	10.7436000947738	7.94266299755007
13063	Clayton County	13	Georgia	YES	12060	Atlanta-Sandy Springs-Alpharetta, GA	12.957407930387	10.0915273055316
13065	Clinch County	13	Georgia	NO	NA	NA	8.83795417842431	7.04164674736161
13067	Cobb County	13	Georgia	YES	12060	Atlanta-Sandy Springs-Alpharetta, GA	12.394295705659	9.07487682681288
13069	Coffee County	13	Georgia	NO	NA	NA	9.85921568670796	7.89787845856611
13071	Colquitt County	13	Georgia	NO	NA	NA	10.9154023670987	8.99175596177044
13073	Columbia County	13	Georgia	NO	NA	NA	11.9296621124951	8.90700714499153
13075	Cook County	13	Georgia	NO	NA	NA	10.0107925927811	8.69576492206277
13077	Coweta County	13	Georgia	YES	12060	Atlanta-Sandy Springs-Alpharetta, GA	12.6967165615837	9.45626684499975
13079	Crawford County	13	Georgia	NO	NA	NA	11.1949825047046	8.86284217116174
13081	Crisp County	13	Georgia	NO	NA	NA	12.0122922886491	9.45677004100371
13083	Dade County	13	Georgia	NO	NA	NA	11.4556909634661	8.3254379370514
13085	Dawson County	13	Georgia	YES	12060	Atlanta-Sandy Springs-Alpharetta, GA	11.4522469334792	7.80420992372092
13087	Decatur County	13	Georgia	NO	NA	NA	10.3376571037969	8.008499546155
13089	DeKalb County	13	Georgia	YES	12060	Atlanta-Sandy Springs-Alpharetta, GA	12.5755504761754	9.81900984435962
13091	Dodge County	13	Georgia	NO	NA	NA	11.4815199943891	8.76804993470362
13093	Dooly County	13	Georgia	NO	NA	NA	11.6299543314752	9.32563150447248
13095	Dougherty County	13	Georgia	NO	NA	NA	12.0244679504793	9.64427957439882
13097	Douglas County	13	Georgia	YES	12060	Atlanta-Sandy Springs-Alpharetta, GA	12.4484763255155	8.92526085951807
13099	Early County	13	Georgia	NO	NA	NA	10.9126512832596	8.0481855342962
13101	Echols County	13	Georgia	NO	NA	NA	8.83480116068807	7.5166283717209
13103	Effingham County	13	Georgia	NO	NA	NA	10.2653044772039	8.58657940584335
13105	Elbert County	13	Georgia	NO	NA	NA	11.6004851442575	8.49401029203255
13107	Emanuel County	13	Georgia	NO	NA	NA	11.7522024897866	9.06534260786059
13109	Evans County	13	Georgia	NO	NA	NA	10.5803262602738	8.78547864062069
13111	Fannin County	13	Georgia	NO	NA	NA	10.0712049461273	6.10754789175869
13113	Fayette County	13	Georgia	YES	12060	Atlanta-Sandy Springs-Alpharetta, GA	12.8695860591867	9.78262265188684
13115	Floyd County	13	Georgia	NO	NA	NA	12.3345114698869	8.04513533312933
13117	Forsyth County	13	Georgia	YES	12060	Atlanta-Sandy Springs-Alpharetta, GA	12.1788315923297	8.79213026182396
13119	Franklin County	13	Georgia	NO	NA	NA	10.961898562884	7.74350152488785
13121	Fulton County	13	Georgia	YES	12060	Atlanta-Sandy Springs-Alpharetta, GA	12.6737721005487	9.77886755352875
13123	Gilmer County	13	Georgia	NO	NA	NA	9.91222349478648	5.85985271068622
13125	Glascock County	13	Georgia	NO	NA	NA	11.3297890747437	8.81360920663412
13127	Glynn County	13	Georgia	NO	NA	NA	8.72492325687616	7.66948676564679
13129	Gordon County	13	Georgia	NO	NA	NA	11.4603147516908	7.60450049313852
13131	Grady County	13	Georgia	NO	NA	NA	10.0209421947389	8.19875647421247
13133	Greene County	13	Georgia	NO	NA	NA	11.4750933231076	8.49026837182748
13135	Gwinnett County	13	Georgia	YES	12060	Atlanta-Sandy Springs-Alpharetta, GA	12.2924636376564	9.37564207663184
13137	Habersham County	13	Georgia	NO	NA	NA	10.7878188835327	7.19262099511718
13139	Hall County	13	Georgia	NO	NA	NA	11.800508717048	8.11096498074692
13141	Hancock County	13	Georgia	NO	NA	NA	11.1108965005436	8.96479498239897
13143	Haralson County	13	Georgia	YES	12060	Atlanta-Sandy Springs-Alpharetta, GA	11.7253318056801	7.76230124327409
13145	Harris County	13	Georgia	NO	NA	NA	11.7940588250155	8.71441865755207
13147	Hart County	13	Georgia	NO	NA	NA	11.0993167278368	7.84659853372248
13149	Heard County	13	Georgia	YES	12060	Atlanta-Sandy Springs-Alpharetta, GA	11.7293466372447	8.6020348605938
13151	Henry County	13	Georgia	YES	12060	Atlanta-Sandy Springs-Alpharetta, GA	12.9023388838733	9.89848024917005
13153	Houston County	13	Georgia	NO	NA	NA	11.5882962052771	9.10501810111344
13155	Irwin County	13	Georgia	NO	NA	NA	10.9322725978324	8.96042655631088
13157	Jackson County	13	Georgia	NO	NA	NA	12.0515157429364	8.80110590423302
13159	Jasper County	13	Georgia	YES	12060	Atlanta-Sandy Springs-Alpharetta, GA	11.8520316776187	9.16340866206992
13161	Jeff Davis County	13	Georgia	NO	NA	NA	10.429745081621	8.34591249933049
13163	Jefferson County	13	Georgia	NO	NA	NA	11.6763259540334	8.97807438183033
13165	Jenkins County	13	Georgia	NO	NA	NA	11.3217254072509	8.27536427625813
13167	Johnson County	13	Georgia	NO	NA	NA	11.4729469339865	8.95047491319682
13169	Jones County	13	Georgia	NO	NA	NA	11.0821832203324	8.03550536538853
13171	Lamar County	13	Georgia	YES	12060	Atlanta-Sandy Springs-Alpharetta, GA	12.0849330333831	9.26393515610716
13173	Lanier County	13	Georgia	NO	NA	NA	9.41091959133372	8.04924280714472
13175	Laurens County	13	Georgia	NO	NA	NA	11.7501931559457	8.91158487257641
13177	Lee County	13	Georgia	NO	NA	NA	11.8847258281031	9.3054728645639
13179	Liberty County	13	Georgia	NO	NA	NA	10.2940624604504	8.82843083017766
13181	Lincoln County	13	Georgia	NO	NA	NA	11.1011836158779	8.37667263325053
13183	Long County	13	Georgia	NO	NA	NA	9.85961275763315	8.02864015016979
13185	Lowndes County	13	Georgia	NO	NA	NA	10.1146296475392	8.32706592294186
13187	Lumpkin County	13	Georgia	NO	NA	NA	11.3472456647957	7.58046715699766
13189	McDuffie County	13	Georgia	NO	NA	NA	11.8284128630234	8.79780402242669
13191	McIntosh County	13	Georgia	NO	NA	NA	8.41633312741289	7.12204744680017
13193	Macon County	13	Georgia	NO	NA	NA	11.4718916045892	8.84372881803721
13195	Madison County	13	Georgia	NO	NA	NA	11.9349873814533	8.63910067603266
13197	Marion County	13	Georgia	NO	NA	NA	12.0109580320477	8.63391990145691
13199	Meriwether County	13	Georgia	YES	12060	Atlanta-Sandy Springs-Alpharetta, GA	12.1774899023987	9.10679098129889
13201	Miller County	13	Georgia	NO	NA	NA	11.0007669452028	8.1543796021135
13205	Mitchell County	13	Georgia	NO	NA	NA	11.6505578030966	9.40902634011631
13207	Monroe County	13	Georgia	NO	NA	NA	11.3146989603205	8.61228171878497
13209	Montgomery County	13	Georgia	NO	NA	NA	10.9672635075965	8.51592611812932
13211	Morgan County	13	Georgia	YES	12060	Atlanta-Sandy Springs-Alpharetta, GA	11.8737669649464	8.79073827906345
13213	Murray County	13	Georgia	NO	NA	NA	10.2843379473474	6.51688590558803
13215	Muscogee County	13	Georgia	NO	NA	NA	12.6672428328309	9.39456435810336
13217	Newton County	13	Georgia	YES	12060	Atlanta-Sandy Springs-Alpharetta, GA	12.6598804145637	9.69690085393393
13219	Oconee County	13	Georgia	NO	NA	NA	12.0967340463615	8.82496086737158
13221	Oglethorpe County	13	Georgia	NO	NA	NA	11.8085541849419	8.46368467081278
13223	Paulding County	13	Georgia	YES	12060	Atlanta-Sandy Springs-Alpharetta, GA	12.2634289382101	8.33449976419573
13225	Peach County	13	Georgia	NO	NA	NA	11.5475166928426	9.06889895495739
13227	Pickens County	13	Georgia	YES	12060	Atlanta-Sandy Springs-Alpharetta, GA	10.7986971354857	6.81674938306676
13229	Pierce County	13	Georgia	NO	NA	NA	8.47334895294914	7.03098412576597
13231	Pike County	13	Georgia	YES	12060	Atlanta-Sandy Springs-Alpharetta, GA	12.4787719779893	9.49713957292568
13233	Polk County	13	Georgia	NO	NA	NA	11.9093155213407	7.87610180601597
13235	Pulaski County	13	Georgia	NO	NA	NA	11.4277804799139	8.99068099251736
13237	Putnam County	13	Georgia	NO	NA	NA	11.2281450585796	8.820777091396
13239	Quitman County	13	Georgia	NO	NA	NA	11.3267318114039	8.57246496350766
13241	Rabun County	13	Georgia	NO	NA	NA	8.85732503860816	5.57731200551372
13243	Randolph County	13	Georgia	NO	NA	NA	11.7472041437562	8.72904258183255
13245	Richmond County	13	Georgia	NO	NA	NA	12.1635038671925	9.29718546494478
13247	Rockdale County	13	Georgia	YES	12060	Atlanta-Sandy Springs-Alpharetta, GA	12.824790094896	9.87081554043276
13249	Schley County	13	Georgia	NO	NA	NA	11.8782014379918	8.60372114286098
13251	Screven County	13	Georgia	NO	NA	NA	10.7409685168539	8.13070876271602
13253	Seminole County	13	Georgia	NO	NA	NA	10.6883807879003	7.8978329481587
13255	Spalding County	13	Georgia	YES	12060	Atlanta-Sandy Springs-Alpharetta, GA	12.8725837362593	9.81937404183144
13257	Stephens County	13	Georgia	NO	NA	NA	9.73277600976522	6.59164053543043
13259	Stewart County	13	Georgia	NO	NA	NA	12.1542996202675	8.8564771876781
13261	Sumter County	13	Georgia	NO	NA	NA	12.0310832422918	9.08127177079367
13263	Talbot County	13	Georgia	NO	NA	NA	11.7299293392876	8.74513311879483
13265	Taliaferro County	13	Georgia	NO	NA	NA	11.302054231374	8.22007158248403
13267	Tattnall County	13	Georgia	NO	NA	NA	10.5084615054876	8.69602056117502
13269	Taylor County	13	Georgia	NO	NA	NA	11.6418419580459	8.61114538349996
13271	Telfair County	13	Georgia	NO	NA	NA	11.3194839483046	8.64339804467601
13273	Terrell County	13	Georgia	NO	NA	NA	11.8972034212787	9.11944475368415
13275	Thomas County	13	Georgia	NO	NA	NA	10.1202480221327	8.13460076414838
13277	Tift County	13	Georgia	NO	NA	NA	11.6197640021484	9.3859646938427
13279	Toombs County	13	Georgia	NO	NA	NA	11.3224744285265	8.97478567877678
13281	Towns County	13	Georgia	NO	NA	NA	9.10379308102581	5.80943773853957
13283	Treutlen County	13	Georgia	NO	NA	NA	11.7477106417143	8.81385685134091
13285	Troup County	13	Georgia	NO	NA	NA	12.0594279769296	8.82968760583219
13287	Turner County	13	Georgia	NO	NA	NA	11.7268388391382	9.5107863869982
13289	Twiggs County	13	Georgia	NO	NA	NA	10.8215807561989	8.14650975458736
13291	Union County	13	Georgia	NO	NA	NA	9.93296231242698	6.34673523979902
13293	Upson County	13	Georgia	NO	NA	NA	11.9485703533976	9.01356908122628
13295	Walker County	13	Georgia	NO	NA	NA	11.827317865702	8.53346650285586
13297	Walton County	13	Georgia	YES	12060	Atlanta-Sandy Springs-Alpharetta, GA	12.2588119108277	9.3974308963366
13299	Ware County	13	Georgia	NO	NA	NA	8.5308213544419	7.21261512421827
13301	Warren County	13	Georgia	NO	NA	NA	11.5049014960814	8.79519485273384
13303	Washington County	13	Georgia	NO	NA	NA	11.4430250793338	9.05035926296037
13305	Wayne County	13	Georgia	NO	NA	NA	8.93626287037876	7.3548804043678
13307	Webster County	13	Georgia	NO	NA	NA	11.8744056288085	8.82048714272772
13309	Wheeler County	13	Georgia	NO	NA	NA	11.1747053093383	8.80956118646264
13311	White County	13	Georgia	NO	NA	NA	11.0906164543284	7.52088121654575
13313	Whitfield County	13	Georgia	NO	NA	NA	11.1560311879033	7.69736205148278
13315	Wilcox County	13	Georgia	NO	NA	NA	11.1544675042763	8.72135124558191
13317	Wilkes County	13	Georgia	NO	NA	NA	11.625534110168	8.64895370231973
13319	Wilkinson County	13	Georgia	NO	NA	NA	10.9221742438559	9.07869869187991
13321	Worth County	13	Georgia	NO	NA	NA	11.7003133932241	9.47715471072715
16001	Ada County	16	Idaho	NO	NA	NA	7.74345777914876	4.7159269281776
16003	Adams County	16	Idaho	NO	NA	NA	4.08691969931291	4.58187890422442
16005	Bannock County	16	Idaho	NO	NA	NA	7.85517763655359	6.15414606520258
16007	Bear Lake County	16	Idaho	NO	NA	NA	5.07272316362225	5.81408287315962
16009	Benewah County	16	Idaho	NO	NA	NA	6.31100133747629	4.67369709273341
16011	Bingham County	16	Idaho	NO	NA	NA	7.09439059340611	6.95857790368803
16013	Blaine County	16	Idaho	NO	NA	NA	3.9299478003925	2.82231418581788
16015	Boise County	16	Idaho	NO	NA	NA	4.31833514592896	3.23194293052708
16017	Bonner County	16	Idaho	NO	NA	NA	6.10256388192339	3.72500337164617
16019	Bonneville County	16	Idaho	NO	NA	NA	8.52744886232905	6.74607834240264
16021	Boundary County	16	Idaho	NO	NA	NA	5.42877000468294	4.54888789045289
16023	Butte County	16	Idaho	NO	NA	NA	4.57640582058749	5.04580717230953
16025	Camas County	16	Idaho	NO	NA	NA	3.72505616731247	5.70846387246597
16027	Canyon County	16	Idaho	NO	NA	NA	7.57375463300969	5.98159091420219
16029	Caribou County	16	Idaho	NO	NA	NA	7.22296568930349	5.46143676018057
16031	Cassia County	16	Idaho	NO	NA	NA	6.17250136415073	4.54688648124288
16033	Clark County	16	Idaho	NO	NA	NA	6.54228354032576	5.24865502153287
16035	Clearwater County	16	Idaho	NO	NA	NA	4.62044653244935	3.78163915055215
16037	Custer County	16	Idaho	NO	NA	NA	3.44513355268432	4.6008275136542
16039	Elmore County	16	Idaho	NO	NA	NA	6.14995388197704	5.19896864693824
16041	Franklin County	16	Idaho	NO	NA	NA	7.55631194993966	6.70769837953554
16043	Fremont County	16	Idaho	NO	NA	NA	6.38828285652824	5.46878063678392
16045	Gem County	16	Idaho	NO	NA	NA	8.01045282199189	4.83713052248623
16047	Gooding County	16	Idaho	NO	NA	NA	6.97178956232072	4.59631724303829
16049	Idaho County	16	Idaho	NO	NA	NA	5.42881819536914	4.33854840476998
16051	Jefferson County	16	Idaho	NO	NA	NA	7.62293234431778	6.41816038857859
16053	Jerome County	16	Idaho	NO	NA	NA	6.8634109387188	4.67532486691393
16055	Kootenai County	16	Idaho	NO	NA	NA	8.69083698629802	4.66444737698544
16057	Latah County	16	Idaho	NO	NA	NA	7.82711556143909	5.63813337941959
16059	Lemhi County	16	Idaho	NO	NA	NA	5.52490259228686	6.38464913194955
16061	Lewis County	16	Idaho	NO	NA	NA	6.62023820132322	4.92358555259528
16063	Lincoln County	16	Idaho	NO	NA	NA	6.20882781889526	3.99522539741048
16065	Madison County	16	Idaho	NO	NA	NA	8.20339929601394	6.33388159967822
16067	Minidoka County	16	Idaho	NO	NA	NA	6.40069790259351	4.7763494890115
16069	Nez Perce County	16	Idaho	NO	NA	NA	7.89069201960083	5.13709638174926
16071	Oneida County	16	Idaho	NO	NA	NA	6.13859777617036	5.82874706760837
16073	Owyhee County	16	Idaho	NO	NA	NA	6.63673623490126	5.24484236027113
16075	Payette County	16	Idaho	NO	NA	NA	7.34413229096753	5.60965710846145
16077	Power County	16	Idaho	NO	NA	NA	7.55231615437134	7.95254040773217
16079	Shoshone County	16	Idaho	NO	NA	NA	5.62832529674842	4.27915491819651
16081	Teton County	16	Idaho	NO	NA	NA	5.02380482811159	4.14875097641334
16083	Twin Falls County	16	Idaho	NO	NA	NA	7.53324388402743	5.30437453191885
16085	Valley County	16	Idaho	NO	NA	NA	4.30559940293996	6.16363795615765
16087	Washington County	16	Idaho	NO	NA	NA	7.25467773228835	4.67269835805498
17001	Adams County	17	Illinois	NO	NA	NA	10.8363243307722	7.89862264977824
17003	Alexander County	17	Illinois	NO	NA	NA	11.1207725990599	7.66081570492197
17005	Bond County	17	Illinois	YES	41180	St. Louis, MO-IL	11.9515488591127	8.18801111585596
17007	Boone County	17	Illinois	NO	NA	NA	11.0418541179012	7.41941899398887
17009	Brown County	17	Illinois	NO	NA	NA	10.6501862106229	7.48548089649736
17011	Bureau County	17	Illinois	NO	NA	NA	10.9317715990158	7.195375720803
17013	Calhoun County	17	Illinois	YES	41180	St. Louis, MO-IL	11.1424413856075	8.02015964966177
17015	Carroll County	17	Illinois	NO	NA	NA	11.7454010234243	7.7939396644862
17017	Cass County	17	Illinois	NO	NA	NA	11.2523690496383	7.88841842377473
17019	Champaign County	17	Illinois	NO	NA	NA	10.8268940730736	7.24706768970414
17021	Christian County	17	Illinois	NO	NA	NA	11.2805850672577	7.67272440945174
17023	Clark County	17	Illinois	NO	NA	NA	11.4721169948422	7.72988496821089
17025	Clay County	17	Illinois	NO	NA	NA	11.6379103296431	7.67703604105863
17027	Clinton County	17	Illinois	YES	41180	St. Louis, MO-IL	12.0218384710341	8.15841050974726
17029	Coles County	17	Illinois	NO	NA	NA	10.983578386164	7.12045737110697
17031	Cook County	17	Illinois	YES	16980	Chicago-Naperville-Elgin, IL-IN-WI	11.5681654902046	7.98725717012896
17033	Crawford County	17	Illinois	NO	NA	NA	11.818185100074	7.69525822278765
17035	Cumberland County	17	Illinois	NO	NA	NA	11.1622525059181	7.36127283326185
17037	DeKalb County	17	Illinois	YES	16980	Chicago-Naperville-Elgin, IL-IN-WI	11.1024337484101	7.81190288282924
17039	De Witt County	17	Illinois	NO	NA	NA	11.1845035336602	7.07265071560529
17041	Douglas County	17	Illinois	NO	NA	NA	10.6304870627996	6.87483479162645
17043	DuPage County	17	Illinois	YES	16980	Chicago-Naperville-Elgin, IL-IN-WI	11.1491558226266	7.81429300388815
17045	Edgar County	17	Illinois	NO	NA	NA	11.5182809788358	7.79065975336643
17047	Edwards County	17	Illinois	NO	NA	NA	12.0650302228942	8.06685287821737
17049	Effingham County	17	Illinois	NO	NA	NA	11.2330780157503	7.3815836437516
17051	Fayette County	17	Illinois	NO	NA	NA	11.5562440625344	7.88010285696249
17053	Ford County	17	Illinois	NO	NA	NA	10.7948303712876	7.23196700032983
17055	Franklin County	17	Illinois	NO	NA	NA	11.0379857906761	7.52228376054721
17057	Fulton County	17	Illinois	NO	NA	NA	11.2828164991997	7.52563676136996
17059	Gallatin County	17	Illinois	NO	NA	NA	11.7718859279387	8.1543698261103
17061	Greene County	17	Illinois	NO	NA	NA	11.1115858226368	7.73039857631024
17063	Grundy County	17	Illinois	YES	16980	Chicago-Naperville-Elgin, IL-IN-WI	10.6325532573232	7.53397328204148
17065	Hamilton County	17	Illinois	NO	NA	NA	11.0584399232982	7.47881588024025
17067	Hancock County	17	Illinois	NO	NA	NA	10.7634791813478	7.50614390111993
17069	Hardin County	17	Illinois	NO	NA	NA	11.4490291434064	7.94074162216114
17071	Henderson County	17	Illinois	NO	NA	NA	11.0946314381832	7.47926213672353
17073	Henry County	17	Illinois	NO	NA	NA	11.6112691500652	7.39114752015695
17075	Iroquois County	17	Illinois	NO	NA	NA	10.9687573567384	7.55173710881638
17077	Jackson County	17	Illinois	NO	NA	NA	11.2659350389681	7.84571610267046
17079	Jasper County	17	Illinois	NO	NA	NA	11.7573489130754	7.67908669670096
17081	Jefferson County	17	Illinois	NO	NA	NA	10.960988397218	7.38354272816762
17083	Jersey County	17	Illinois	YES	41180	St. Louis, MO-IL	11.2172465736264	7.69179105968669
17085	Jo Daviess County	17	Illinois	NO	NA	NA	11.9909786874105	7.73369918216508
17087	Johnson County	17	Illinois	NO	NA	NA	11.2582761838913	7.718944472285
17089	Kane County	17	Illinois	YES	16980	Chicago-Naperville-Elgin, IL-IN-WI	10.9411399004256	7.78579801220071
17091	Kankakee County	17	Illinois	NO	NA	NA	10.8034360614028	7.60968823725563
17093	Kendall County	17	Illinois	YES	16980	Chicago-Naperville-Elgin, IL-IN-WI	11.2944562459587	7.69810573416671
17095	Knox County	17	Illinois	NO	NA	NA	11.5363430200895	7.45687930530746
17097	Lake County	17	Illinois	YES	16980	Chicago-Naperville-Elgin, IL-IN-WI	10.4689072423787	7.66724161276312
17099	LaSalle County	17	Illinois	NO	NA	NA	10.9255220975515	7.36304530641959
17101	Lawrence County	17	Illinois	NO	NA	NA	11.8486008709468	7.7459939623615
17103	Lee County	17	Illinois	NO	NA	NA	11.1821831961173	7.62897291699405
17105	Livingston County	17	Illinois	NO	NA	NA	10.8763524898707	7.3650964103426
17107	Logan County	17	Illinois	NO	NA	NA	11.2962499744334	7.46150839875877
17109	McDonough County	17	Illinois	NO	NA	NA	10.9260988802487	7.50769232219741
17111	McHenry County	17	Illinois	YES	16980	Chicago-Naperville-Elgin, IL-IN-WI	10.7084038285058	7.8005265525213
17113	McLean County	17	Illinois	NO	NA	NA	11.3434995208186	7.28862704968625
17115	Macon County	17	Illinois	NO	NA	NA	11.5973225112912	7.59855585849388
17117	Macoupin County	17	Illinois	YES	41180	St. Louis, MO-IL	11.198353714758	8.1217669560711
17119	Madison County	17	Illinois	YES	41180	St. Louis, MO-IL	12.4777876978967	8.52779391726519
17121	Marion County	17	Illinois	NO	NA	NA	11.6473849534519	7.8917176998543
17123	Marshall County	17	Illinois	NO	NA	NA	11.0173066017891	7.46261747717689
17125	Mason County	17	Illinois	NO	NA	NA	11.320957674963	7.60926785049684
17127	Massac County	17	Illinois	NO	NA	NA	11.4882939303227	7.69604968875975
17129	Menard County	17	Illinois	NO	NA	NA	11.3956434538492	7.73857648659311
17131	Mercer County	17	Illinois	NO	NA	NA	11.7476874429749	7.54172686452874
17133	Monroe County	17	Illinois	YES	41180	St. Louis, MO-IL	11.4404408288938	8.31857155270833
17135	Montgomery County	17	Illinois	NO	NA	NA	11.0241358291627	8.24315732911957
17137	Morgan County	17	Illinois	NO	NA	NA	11.0020288790907	7.82379142075331
17139	Moultrie County	17	Illinois	NO	NA	NA	11.1662024416773	7.21347532697868
17141	Ogle County	17	Illinois	NO	NA	NA	11.1577374712279	7.62255170672827
17143	Peoria County	17	Illinois	NO	NA	NA	11.5164000498569	7.85320413961758
17145	Perry County	17	Illinois	NO	NA	NA	11.1139862861224	7.77623200330282
17147	Piatt County	17	Illinois	NO	NA	NA	10.6911224677489	6.79709716980572
17149	Pike County	17	Illinois	NO	NA	NA	10.7323908039919	7.69146385115056
17151	Pope County	17	Illinois	NO	NA	NA	11.3799314262762	7.84387366840863
17153	Pulaski County	17	Illinois	NO	NA	NA	11.3490735168838	7.8218955113
17155	Putnam County	17	Illinois	NO	NA	NA	10.8410857553327	7.29657022393797
17157	Randolph County	17	Illinois	NO	NA	NA	11.0865323950002	8.08326495009621
17159	Richland County	17	Illinois	NO	NA	NA	11.8785178397329	7.83559209670066
17161	Rock Island County	17	Illinois	NO	NA	NA	11.9119311169245	7.47482253728429
17163	St. Clair County	17	Illinois	YES	41180	St. Louis, MO-IL	12.303240668237	8.30656386801218
17165	Saline County	17	Illinois	NO	NA	NA	11.1895184874613	7.590299596419
17167	Sangamon County	17	Illinois	NO	NA	NA	11.3446430896202	7.85017224466885
17169	Schuyler County	17	Illinois	NO	NA	NA	10.6727779779631	7.56283298332711
17171	Scott County	17	Illinois	NO	NA	NA	10.8025400711744	7.77131425527294
17173	Shelby County	17	Illinois	NO	NA	NA	11.3269596663346	7.47638920471303
17175	Stark County	17	Illinois	NO	NA	NA	11.3108617359005	7.4408213956001
17177	Stephenson County	17	Illinois	NO	NA	NA	11.4356939618635	7.45429329309629
17179	Tazewell County	17	Illinois	NO	NA	NA	11.4842825907915	7.82469331380438
17181	Union County	17	Illinois	NO	NA	NA	11.2972070942537	7.73666773785613
17183	Vermilion County	17	Illinois	NO	NA	NA	10.9423095416093	7.36004872631484
17185	Wabash County	17	Illinois	NO	NA	NA	12.2184142065881	8.03743448330921
17187	Warren County	17	Illinois	NO	NA	NA	11.5423338329936	7.5884412362943
17189	Washington County	17	Illinois	NO	NA	NA	11.2956193377898	7.60191020176743
17191	Wayne County	17	Illinois	NO	NA	NA	11.2751513425112	7.52040183459505
17193	White County	17	Illinois	NO	NA	NA	11.6494129126914	7.90184012805165
17195	Whiteside County	17	Illinois	NO	NA	NA	11.5053898112715	7.78027243717077
17197	Will County	17	Illinois	YES	16980	Chicago-Naperville-Elgin, IL-IN-WI	11.3990967768658	7.93170840698389
17199	Williamson County	17	Illinois	NO	NA	NA	11.0601496537073	7.6455869559165
17201	Winnebago County	17	Illinois	NO	NA	NA	11.0799186416595	7.46819697078973
17203	Woodford County	17	Illinois	NO	NA	NA	11.3031812452309	7.58558732999035
18001	Adams County	18	Indiana	NO	NA	NA	11.6776188349952	7.91225331971485
18003	Allen County	18	Indiana	NO	NA	NA	11.6477405220702	7.95827792480422
18005	Bartholomew County	18	Indiana	NO	NA	NA	12.1551225325039	7.91688598840548
18007	Benton County	18	Indiana	NO	NA	NA	11.3927682560871	7.43955294379314
18009	Blackford County	18	Indiana	NO	NA	NA	11.5931459427132	7.83247834384263
18011	Boone County	18	Indiana	YES	26900	Indianapolis-Carmel-Anderson, IN	12.4890158614812	8.46557865027231
18013	Brown County	18	Indiana	YES	26900	Indianapolis-Carmel-Anderson, IN	11.4755779997776	6.54574858156481
18015	Carroll County	18	Indiana	NO	NA	NA	11.5643282261762	7.70404534747158
18017	Cass County	18	Indiana	NO	NA	NA	11.7278673116189	8.29386662035034
18019	Clark County	18	Indiana	YES	31140	Louisville/Jefferson County, KY-IN	12.8980081583576	7.94065812459439
18021	Clay County	18	Indiana	NO	NA	NA	11.5583280248978	7.75108169544426
18023	Clinton County	18	Indiana	NO	NA	NA	11.79413641671	7.8219465503832
18025	Crawford County	18	Indiana	NO	NA	NA	11.3450261841761	7.36710365693356
18027	Daviess County	18	Indiana	NO	NA	NA	12.0261023090546	7.51023577208996
18029	Dearborn County	18	Indiana	YES	17140	Cincinnati, OH-KY-IN	12.2071217880244	7.88112769330523
18031	Decatur County	18	Indiana	NO	NA	NA	12.2101384546657	8.02323117815005
18033	DeKalb County	18	Indiana	NO	NA	NA	11.668973105264	7.99943767161636
18035	Delaware County	18	Indiana	NO	NA	NA	11.4534260742168	7.64873975380228
18037	Dubois County	18	Indiana	NO	NA	NA	12.2427100813114	8.15366332644948
18039	Elkhart County	18	Indiana	NO	NA	NA	11.8962904986908	8.45506429167994
18041	Fayette County	18	Indiana	NO	NA	NA	12.1292464274795	8.01951659837566
18043	Floyd County	18	Indiana	YES	31140	Louisville/Jefferson County, KY-IN	12.5604879694557	7.11805523765676
18045	Fountain County	18	Indiana	NO	NA	NA	11.3929952861123	7.47775766067866
18047	Franklin County	18	Indiana	YES	17140	Cincinnati, OH-KY-IN	12.0802255150652	7.92930353294595
18049	Fulton County	18	Indiana	NO	NA	NA	11.3300069948054	7.96513959332746
18051	Gibson County	18	Indiana	NO	NA	NA	11.9772788229866	7.762175541806
18053	Grant County	18	Indiana	NO	NA	NA	11.5900661153127	7.88103826751426
18055	Greene County	18	Indiana	NO	NA	NA	11.6220880140246	6.67296666624584
18057	Hamilton County	18	Indiana	YES	26900	Indianapolis-Carmel-Anderson, IN	12.507874986531	8.24483385660632
18059	Hancock County	18	Indiana	YES	26900	Indianapolis-Carmel-Anderson, IN	12.5316231353726	8.34072497768416
18061	Harrison County	18	Indiana	YES	31140	Louisville/Jefferson County, KY-IN	12.4437515213277	7.88720662971012
18063	Hendricks County	18	Indiana	YES	26900	Indianapolis-Carmel-Anderson, IN	13.1299704173341	8.52386366275955
18065	Henry County	18	Indiana	NO	NA	NA	11.1599361546897	7.38501255364965
18067	Howard County	18	Indiana	NO	NA	NA	11.786462246167	8.32862569351777
18069	Huntington County	18	Indiana	NO	NA	NA	11.4042525083689	7.8345979878662
18071	Jackson County	18	Indiana	NO	NA	NA	11.8887441798805	7.61804150166683
18073	Jasper County	18	Indiana	YES	16980	Chicago-Naperville-Elgin, IL-IN-WI	11.5167811403573	7.75291557788289
18075	Jay County	18	Indiana	NO	NA	NA	11.5894631588664	7.78111562653976
18077	Jefferson County	18	Indiana	NO	NA	NA	12.4930955682059	7.8033720396942
18079	Jennings County	18	Indiana	NO	NA	NA	12.2430706120499	7.85088964497271
18081	Johnson County	18	Indiana	YES	26900	Indianapolis-Carmel-Anderson, IN	12.9752296242225	8.18007832247003
18083	Knox County	18	Indiana	NO	NA	NA	11.8949979814776	7.67005908607463
18085	Kosciusko County	18	Indiana	NO	NA	NA	11.1844359251964	7.86359258566308
18087	LaGrange County	18	Indiana	NO	NA	NA	11.6109725571447	8.22715009132687
18089	Lake County	18	Indiana	YES	16980	Chicago-Naperville-Elgin, IL-IN-WI	11.9312610185714	8.24086037550822
18091	LaPorte County	18	Indiana	NO	NA	NA	10.6857496467699	7.40256887535522
18093	Lawrence County	18	Indiana	NO	NA	NA	11.5368973824166	6.97220297279026
18095	Madison County	18	Indiana	YES	26900	Indianapolis-Carmel-Anderson, IN	11.6777829646256	7.46599197495616
18097	Marion County	18	Indiana	YES	26900	Indianapolis-Carmel-Anderson, IN	13.0654598081577	8.57882787440286
18099	Marshall County	18	Indiana	NO	NA	NA	11.5148282089545	8.18693171406274
18101	Martin County	18	Indiana	NO	NA	NA	11.9812315921511	7.37821643209275
18103	Miami County	18	Indiana	NO	NA	NA	11.6981993020535	8.29938991980821
18105	Monroe County	18	Indiana	NO	NA	NA	11.6955632206402	6.05449581951554
18107	Montgomery County	18	Indiana	NO	NA	NA	11.5934471083202	7.56041454086682
18109	Morgan County	18	Indiana	YES	26900	Indianapolis-Carmel-Anderson, IN	12.7676211112377	7.8361516033107
18111	Newton County	18	Indiana	YES	16980	Chicago-Naperville-Elgin, IL-IN-WI	11.4757046473744	7.69646604479506
18113	Noble County	18	Indiana	NO	NA	NA	11.4516569969044	7.88825425373182
18115	Ohio County	18	Indiana	YES	17140	Cincinnati, OH-KY-IN	12.205654564325	8.19167055214049
18117	Orange County	18	Indiana	NO	NA	NA	11.2602713425835	7.48479138304596
18119	Owen County	18	Indiana	NO	NA	NA	11.622499979914	6.59595957608043
18121	Parke County	18	Indiana	NO	NA	NA	11.6086803796301	7.81998533649655
18123	Perry County	18	Indiana	NO	NA	NA	12.1549327236705	8.1709999567569
18125	Pike County	18	Indiana	NO	NA	NA	11.8739576188249	7.54796998319113
18127	Porter County	18	Indiana	YES	16980	Chicago-Naperville-Elgin, IL-IN-WI	11.2051341828255	7.54177948022152
18129	Posey County	18	Indiana	NO	NA	NA	12.4331206029032	8.439410134423
18131	Pulaski County	18	Indiana	NO	NA	NA	11.4395941577034	7.68792071808144
18133	Putnam County	18	Indiana	YES	26900	Indianapolis-Carmel-Anderson, IN	12.0379948918899	7.86089896181667
18135	Randolph County	18	Indiana	NO	NA	NA	11.6309765088405	7.83023277371448
18137	Ripley County	18	Indiana	NO	NA	NA	12.2545286229905	7.95610942669
18139	Rush County	18	Indiana	NO	NA	NA	12.2792917635557	8.08430863335906
18141	St. Joseph County	18	Indiana	NO	NA	NA	11.4071354386748	8.56473040160241
18143	Scott County	18	Indiana	NO	NA	NA	12.1646792756976	7.57965685672305
18145	Shelby County	18	Indiana	YES	26900	Indianapolis-Carmel-Anderson, IN	12.7056596943908	8.60871334604515
18147	Spencer County	18	Indiana	NO	NA	NA	12.2267010743938	8.31433755247319
18149	Starke County	18	Indiana	NO	NA	NA	11.2101648259459	7.42674953211424
18151	Steuben County	18	Indiana	NO	NA	NA	11.4417415978932	8.25413808500754
18153	Sullivan County	18	Indiana	NO	NA	NA	11.6724900198709	7.43857764899052
18155	Switzerland County	18	Indiana	NO	NA	NA	12.1586555874738	8.03023794770236
18157	Tippecanoe County	18	Indiana	NO	NA	NA	11.4016131867113	7.58232830553082
18159	Tipton County	18	Indiana	NO	NA	NA	11.7370382423257	8.1293384839236
18161	Union County	18	Indiana	YES	17140	Cincinnati, OH-KY-IN	12.1016336171257	8.02172014044153
18163	Vanderburgh County	18	Indiana	NO	NA	NA	12.6722629881964	8.58649092709637
18165	Vermillion County	18	Indiana	NO	NA	NA	11.4887860001247	7.88820593037753
18167	Vigo County	18	Indiana	NO	NA	NA	11.6052039393631	7.87189131044619
18169	Wabash County	18	Indiana	NO	NA	NA	11.3104115014412	8.03039677712091
18171	Warren County	18	Indiana	NO	NA	NA	11.3748855502991	7.46851597278672
18173	Warrick County	18	Indiana	NO	NA	NA	12.3382393735568	8.27674533537514
18175	Washington County	18	Indiana	YES	31140	Louisville/Jefferson County, KY-IN	11.3219915008504	7.47729355714891
18177	Wayne County	18	Indiana	NO	NA	NA	11.7454492015528	7.56084858499702
18179	Wells County	18	Indiana	NO	NA	NA	11.5320127235433	7.87243278114394
18181	White County	18	Indiana	NO	NA	NA	11.4477402980311	7.7102846518999
18183	Whitley County	18	Indiana	NO	NA	NA	11.1379957536561	7.70171216896784
19001	Adair County	19	Iowa	NO	NA	NA	8.89163777640899	7.10665171107455
19003	Adams County	19	Iowa	NO	NA	NA	8.65946990553135	6.92102826078148
19005	Allamakee County	19	Iowa	NO	NA	NA	11.4051727713169	6.61281423165098
19007	Appanoose County	19	Iowa	NO	NA	NA	9.30271161992152	7.14778105647669
19009	Audubon County	19	Iowa	NO	NA	NA	8.90588546644057	7.11987121969057
19011	Benton County	19	Iowa	NO	NA	NA	10.6305695182324	7.61623305736453
19013	Black Hawk County	19	Iowa	NO	NA	NA	10.8202003421939	7.59030873485111
19015	Boone County	19	Iowa	NO	NA	NA	9.6673176603452	6.91736108078237
19017	Bremer County	19	Iowa	NO	NA	NA	10.3503522195263	6.65761784862918
19019	Buchanan County	19	Iowa	NO	NA	NA	10.7098390979247	7.50471736501262
19021	Buena Vista County	19	Iowa	NO	NA	NA	8.64136148009217	6.41508214049255
19023	Butler County	19	Iowa	NO	NA	NA	10.2815487964123	6.70599636073902
19025	Calhoun County	19	Iowa	NO	NA	NA	8.94990396429111	6.7008027147865
19027	Carroll County	19	Iowa	NO	NA	NA	9.04839219907689	6.88119027539627
19029	Cass County	19	Iowa	NO	NA	NA	8.66444312439099	6.81251413033855
19031	Cedar County	19	Iowa	NO	NA	NA	11.1226289525847	7.58043214145043
19033	Cerro Gordo County	19	Iowa	NO	NA	NA	10.1879464410603	6.62541897343681
19035	Cherokee County	19	Iowa	NO	NA	NA	9.17866800419381	6.56742563268875
19037	Chickasaw County	19	Iowa	NO	NA	NA	10.3799559281839	6.60911062424054
19039	Clarke County	19	Iowa	NO	NA	NA	9.16718430447605	7.02962982356885
19041	Clay County	19	Iowa	NO	NA	NA	8.74222215478543	6.01871726952308
19043	Clayton County	19	Iowa	NO	NA	NA	10.8081769866596	7.4032653357807
19045	Clinton County	19	Iowa	NO	NA	NA	11.7536755797961	7.85077968263113
19047	Crawford County	19	Iowa	NO	NA	NA	9.09758046326667	6.8572584296903
19049	Dallas County	19	Iowa	NO	NA	NA	9.18979496258217	6.94137501570596
19051	Davis County	19	Iowa	NO	NA	NA	9.48063391773058	7.01013783239808
19053	Decatur County	19	Iowa	NO	NA	NA	8.93017248201554	7.0351797768314
19055	Delaware County	19	Iowa	NO	NA	NA	10.5210867599312	7.39406586045021
19057	Des Moines County	19	Iowa	NO	NA	NA	10.9420532992418	7.63376885356331
19059	Dickinson County	19	Iowa	NO	NA	NA	8.67523681656635	5.96219474140122
19061	Dubuque County	19	Iowa	NO	NA	NA	12.0266848617865	7.82427766853455
19063	Emmet County	19	Iowa	NO	NA	NA	8.64123409990298	5.98617856411751
19065	Fayette County	19	Iowa	NO	NA	NA	10.6255863730284	7.30976336069308
19067	Floyd County	19	Iowa	NO	NA	NA	10.2231440229896	6.61993862880593
19069	Franklin County	19	Iowa	NO	NA	NA	9.40805147642773	6.76434280055734
19071	Fremont County	19	Iowa	NO	NA	NA	8.63081793807616	6.72898937717245
19073	Greene County	19	Iowa	NO	NA	NA	9.40643244448809	6.89241180555698
19075	Grundy County	19	Iowa	NO	NA	NA	10.4637914698838	7.361817827057
19077	Guthrie County	19	Iowa	NO	NA	NA	9.22364192799527	7.14037307500536
19079	Hamilton County	19	Iowa	NO	NA	NA	9.17817193263057	6.77467749955312
19081	Hancock County	19	Iowa	NO	NA	NA	9.64112354093879	6.64077060958363
19083	Hardin County	19	Iowa	NO	NA	NA	9.59748337814753	6.86565197394388
19085	Harrison County	19	Iowa	NO	NA	NA	8.70359265988527	6.94412588498867
19087	Henry County	19	Iowa	NO	NA	NA	10.1152822258781	7.25064340986645
19089	Howard County	19	Iowa	NO	NA	NA	10.6926377401875	6.53048477794135
19091	Humboldt County	19	Iowa	NO	NA	NA	8.98258140273255	6.60868020248869
19093	Ida County	19	Iowa	NO	NA	NA	9.03439342725116	6.74876154263768
19095	Iowa County	19	Iowa	NO	NA	NA	10.6435937781982	7.49450705069422
19097	Jackson County	19	Iowa	NO	NA	NA	11.8197389927074	7.67335386321605
19099	Jasper County	19	Iowa	NO	NA	NA	9.64577856972644	7.06059434423233
19101	Jefferson County	19	Iowa	NO	NA	NA	9.64201901391942	7.15177512562532
19103	Johnson County	19	Iowa	NO	NA	NA	10.7242931787384	7.37768729962274
19105	Jones County	19	Iowa	NO	NA	NA	10.8276498597964	7.65299324742429
19107	Keokuk County	19	Iowa	NO	NA	NA	10.2351723688922	7.29443066457766
19109	Kossuth County	19	Iowa	NO	NA	NA	9.0250016709383	6.4268303675359
19111	Lee County	19	Iowa	NO	NA	NA	10.5170518500028	7.64657049271451
19113	Linn County	19	Iowa	NO	NA	NA	10.6295923946468	7.64918685219546
19115	Louisa County	19	Iowa	NO	NA	NA	11.7493229975473	7.68334332329957
19117	Lucas County	19	Iowa	NO	NA	NA	9.3116320601384	7.11149627923502
19119	Lyon County	19	Iowa	NO	NA	NA	8.75413888057475	6.44113873469913
19121	Madison County	19	Iowa	NO	NA	NA	9.42823458644754	7.15045043844343
19123	Mahaska County	19	Iowa	NO	NA	NA	9.79706338981742	7.13366099602689
19125	Marion County	19	Iowa	NO	NA	NA	9.5842237264502	7.10681762649154
19127	Marshall County	19	Iowa	NO	NA	NA	10.2499762048057	7.33005361742045
19129	Mills County	19	Iowa	NO	NA	NA	9.00161497227991	7.13090418641089
19131	Mitchell County	19	Iowa	NO	NA	NA	10.3030224042221	6.54611089311646
19133	Monona County	19	Iowa	NO	NA	NA	8.40588077450309	6.24869065768552
19135	Monroe County	19	Iowa	NO	NA	NA	9.48684663741585	7.08144443622053
19137	Montgomery County	19	Iowa	NO	NA	NA	8.57313108418658	6.83574572873172
19139	Muscatine County	19	Iowa	NO	NA	NA	11.8161195377614	7.76529343843962
19141	O'Brien County	19	Iowa	NO	NA	NA	8.75536013344363	6.34230273481468
19143	Osceola County	19	Iowa	NO	NA	NA	8.49969463963754	6.32071244041583
19145	Page County	19	Iowa	NO	NA	NA	8.59111041757689	6.71304098399709
19147	Palo Alto County	19	Iowa	NO	NA	NA	8.95018842793735	6.3826216741597
19149	Plymouth County	19	Iowa	NO	NA	NA	9.4394967538803	6.52397826403695
19151	Pocahontas County	19	Iowa	NO	NA	NA	8.8561421319637	6.53240217805199
19153	Polk County	19	Iowa	NO	NA	NA	9.55122204909005	7.01036389755272
19155	Pottawattamie County	19	Iowa	NO	NA	NA	9.26040466530682	7.60925717250509
19157	Poweshiek County	19	Iowa	NO	NA	NA	10.0305865713018	7.31296723261525
19159	Ringgold County	19	Iowa	NO	NA	NA	8.9654768689563	6.90195960703075
19161	Sac County	19	Iowa	NO	NA	NA	8.88375794336776	6.62055389019694
19163	Scott County	19	Iowa	NO	NA	NA	11.7035325807119	7.62327642955889
19165	Shelby County	19	Iowa	NO	NA	NA	8.91585185332462	7.12483318460812
19167	Sioux County	19	Iowa	NO	NA	NA	8.83756135286738	6.38237004983173
19169	Story County	19	Iowa	NO	NA	NA	9.62243396058153	6.9052604307876
19171	Tama County	19	Iowa	NO	NA	NA	10.3781626088793	7.45057378838348
19173	Taylor County	19	Iowa	NO	NA	NA	8.52457030665497	6.68666950107671
19175	Union County	19	Iowa	NO	NA	NA	8.90429031377056	6.76886856611013
19177	Van Buren County	19	Iowa	NO	NA	NA	9.38544477016003	7.00539232691727
19179	Wapello County	19	Iowa	NO	NA	NA	9.61387415501274	7.28146689715167
19181	Warren County	19	Iowa	NO	NA	NA	9.52038549352329	7.0496504456956
19183	Washington County	19	Iowa	NO	NA	NA	10.9565430374109	7.42508933450154
19185	Wayne County	19	Iowa	NO	NA	NA	9.18401517719414	7.32432222641319
19187	Webster County	19	Iowa	NO	NA	NA	9.26252871093406	6.82031456068874
19189	Winnebago County	19	Iowa	NO	NA	NA	10.1423346786192	6.53948452823003
19191	Winneshiek County	19	Iowa	NO	NA	NA	11.1485642229058	6.67248901708359
19193	Woodbury County	19	Iowa	NO	NA	NA	9.80031597739247	6.91746656145781
19195	Worth County	19	Iowa	NO	NA	NA	10.3700101781587	6.59553013908842
19197	Wright County	19	Iowa	NO	NA	NA	8.96716304482586	6.68793548382835
20001	Allen County	20	Kansas	NO	NA	NA	10.2141907721553	7.62236991482151
20003	Anderson County	20	Kansas	NO	NA	NA	10.0794144514998	6.79685028757024
20005	Atchison County	20	Kansas	NO	NA	NA	10.1663575694664	7.16361159684932
20007	Barber County	20	Kansas	NO	NA	NA	9.42416436283649	6.84842509387883
20009	Barton County	20	Kansas	NO	NA	NA	7.78073510478273	4.83551375064464
20011	Bourbon County	20	Kansas	NO	NA	NA	10.1572986271915	6.88111544145622
20013	Brown County	20	Kansas	NO	NA	NA	8.59158760199708	6.85152247950539
20015	Butler County	20	Kansas	NO	NA	NA	9.76323281844873	6.89128100476504
20017	Chase County	20	Kansas	NO	NA	NA	7.53302191604816	5.44518505046215
20019	Chautauqua County	20	Kansas	NO	NA	NA	9.49254224349718	7.80488442590545
20021	Cherokee County	20	Kansas	NO	NA	NA	10.4022262244088	6.9153146014199
20023	Cheyenne County	20	Kansas	NO	NA	NA	6.22287528719895	4.29673235586031
20025	Clark County	20	Kansas	NO	NA	NA	7.80347727555554	5.21926173739473
20027	Clay County	20	Kansas	NO	NA	NA	9.44254795297068	6.53034589699678
20029	Cloud County	20	Kansas	NO	NA	NA	8.88973271336106	6.12982861354451
20031	Coffey County	20	Kansas	NO	NA	NA	9.78911681067722	6.81386490816259
20033	Comanche County	20	Kansas	NO	NA	NA	8.31364818028361	6.03053935765003
20035	Cowley County	20	Kansas	NO	NA	NA	9.350603380684	6.5673216289256
20037	Crawford County	20	Kansas	NO	NA	NA	10.0922941910627	6.74524797350163
20039	Decatur County	20	Kansas	NO	NA	NA	7.06732580432169	3.98104886736289
20041	Dickinson County	20	Kansas	NO	NA	NA	8.74689719947927	5.83578691450569
20043	Doniphan County	20	Kansas	NO	NA	NA	9.83274765099714	7.37891984144432
20045	Douglas County	20	Kansas	NO	NA	NA	10.2979447265725	6.69701580246826
20047	Edwards County	20	Kansas	NO	NA	NA	7.80956200027273	4.89808344258166
20049	Elk County	20	Kansas	NO	NA	NA	9.50895217561922	7.47275275314396
20051	Ellis County	20	Kansas	NO	NA	NA	6.7693510977866	4.33917664173712
20053	Ellsworth County	20	Kansas	NO	NA	NA	8.39356546785221	5.55021568262266
20055	Finney County	20	Kansas	NO	NA	NA	7.54686829804495	4.68426614409484
20057	Ford County	20	Kansas	NO	NA	NA	7.49485219372948	4.89182419928259
20059	Franklin County	20	Kansas	NO	NA	NA	10.0588435124595	6.38384128840583
20061	Geary County	20	Kansas	NO	NA	NA	9.12545508239884	6.27363528774244
20063	Gove County	20	Kansas	NO	NA	NA	6.4666432960339	4.63164837774788
20065	Graham County	20	Kansas	NO	NA	NA	6.3789540893426	3.94835191276028
20067	Grant County	20	Kansas	NO	NA	NA	7.5464502647284	4.75299970306142
20069	Gray County	20	Kansas	NO	NA	NA	7.21691547597741	4.87520207886779
20071	Greeley County	20	Kansas	NO	NA	NA	6.90584660513729	4.24866043695746
20073	Greenwood County	20	Kansas	NO	NA	NA	8.99823339888356	6.77485168030828
20075	Hamilton County	20	Kansas	NO	NA	NA	7.04963812309226	4.4755655281077
20077	Harper County	20	Kansas	NO	NA	NA	10.3430838687502	6.70791325965359
20079	Harvey County	20	Kansas	NO	NA	NA	10.4672862352737	7.06200545921575
20081	Haskell County	20	Kansas	NO	NA	NA	7.15324235925388	5.31102808695379
20083	Hodgeman County	20	Kansas	NO	NA	NA	6.8997093368127	4.19093006056491
20085	Jackson County	20	Kansas	NO	NA	NA	9.99144418876938	6.8293314196687
20087	Jefferson County	20	Kansas	NO	NA	NA	10.0912512115946	6.82344644577764
20089	Jewell County	20	Kansas	NO	NA	NA	8.00361867881542	5.45834189682711
20091	Johnson County	20	Kansas	YES	28140	Kansas City, MO-KS	9.96641872220188	6.40326076346795
20093	Kearny County	20	Kansas	NO	NA	NA	7.13307081477364	4.74143777540227
20095	Kingman County	20	Kansas	NO	NA	NA	10.0614123629096	6.63532456818623
20097	Kiowa County	20	Kansas	NO	NA	NA	8.73434401329363	5.62688720712549
20099	Labette County	20	Kansas	NO	NA	NA	10.3243565340339	7.49681955081138
20101	Lane County	20	Kansas	NO	NA	NA	6.93846136924954	4.1349403713669
20103	Leavenworth County	20	Kansas	YES	28140	Kansas City, MO-KS	10.8325690571572	7.27460812260082
20105	Lincoln County	20	Kansas	NO	NA	NA	8.07265789636596	5.38013818276158
20107	Linn County	20	Kansas	YES	28140	Kansas City, MO-KS	9.88583049587568	6.65307429551628
20109	Logan County	20	Kansas	NO	NA	NA	6.74286646499704	3.96525352764038
20111	Lyon County	20	Kansas	NO	NA	NA	8.31164600905091	5.64664554864895
20113	McPherson County	20	Kansas	NO	NA	NA	9.82447922337181	6.52889470253901
20115	Marion County	20	Kansas	NO	NA	NA	9.12078605053716	6.0907510925249
20117	Marshall County	20	Kansas	NO	NA	NA	8.98142102974805	6.77795544896972
20119	Meade County	20	Kansas	NO	NA	NA	8.00699933264037	5.1969504372568
20121	Miami County	20	Kansas	YES	28140	Kansas City, MO-KS	10.0742639003826	6.21557104299904
20123	Mitchell County	20	Kansas	NO	NA	NA	8.08367489747022	5.66913888672026
20125	Montgomery County	20	Kansas	NO	NA	NA	10.4878846519658	8.42459029496455
20127	Morris County	20	Kansas	NO	NA	NA	7.63640202197436	5.36953372317769
20129	Morton County	20	Kansas	NO	NA	NA	7.70761148227117	4.71444371725449
20131	Nemaha County	20	Kansas	NO	NA	NA	8.73515735355245	6.84542709388426
20133	Neosho County	20	Kansas	NO	NA	NA	10.0995756550656	7.71491388006512
20135	Ness County	20	Kansas	NO	NA	NA	6.94825720846248	4.0803246144384
20137	Norton County	20	Kansas	NO	NA	NA	7.05772539053435	4.13856709553338
20139	Osage County	20	Kansas	NO	NA	NA	10.0089660233925	6.50787785417075
20141	Osborne County	20	Kansas	NO	NA	NA	7.24905404612736	4.72351615934734
20143	Ottawa County	20	Kansas	NO	NA	NA	8.56927397643955	5.70724062140593
20145	Pawnee County	20	Kansas	NO	NA	NA	7.1514533260569	4.72781354403212
20147	Phillips County	20	Kansas	NO	NA	NA	7.07114592309593	4.60542227608677
20149	Pottawatomie County	20	Kansas	NO	NA	NA	9.78362591744663	6.80821547778329
20151	Pratt County	20	Kansas	NO	NA	NA	10.1899783042693	6.46858385403431
20153	Rawlins County	20	Kansas	NO	NA	NA	6.38602092172395	3.87966110994307
20155	Reno County	20	Kansas	NO	NA	NA	10.2425686484021	7.06306917268118
20157	Republic County	20	Kansas	NO	NA	NA	8.69821655055914	6.11306105011675
20159	Rice County	20	Kansas	NO	NA	NA	9.81325760564451	6.38748280996805
20161	Riley County	20	Kansas	NO	NA	NA	9.88310604128554	6.85619426578753
20163	Rooks County	20	Kansas	NO	NA	NA	6.92960206732361	4.2852049530116
20165	Rush County	20	Kansas	NO	NA	NA	6.89279801938832	4.25889924025153
20167	Russell County	20	Kansas	NO	NA	NA	6.97264110842014	4.30039291872393
20169	Saline County	20	Kansas	NO	NA	NA	9.0109090249325	6.19259397684237
20171	Scott County	20	Kansas	NO	NA	NA	6.62186696821589	4.40050489766607
20173	Sedgwick County	20	Kansas	NO	NA	NA	10.3965855504869	7.26365100723609
20175	Seward County	20	Kansas	NO	NA	NA	8.16167443069522	5.24302077353659
20177	Shawnee County	20	Kansas	NO	NA	NA	10.1616124553446	6.67536860010821
20179	Sheridan County	20	Kansas	NO	NA	NA	6.65572716755272	3.82420797162039
20181	Sherman County	20	Kansas	NO	NA	NA	6.16763708604644	4.93616472101567
20183	Smith County	20	Kansas	NO	NA	NA	7.63232060508543	4.98588163763291
20185	Stafford County	20	Kansas	NO	NA	NA	8.78816477373523	6.02673717990069
20187	Stanton County	20	Kansas	NO	NA	NA	6.73995585186773	4.95064725279308
20189	Stevens County	20	Kansas	NO	NA	NA	7.8478626843727	5.41242487581065
20191	Sumner County	20	Kansas	NO	NA	NA	9.8286633867769	6.55775188941911
20193	Thomas County	20	Kansas	NO	NA	NA	6.5656789970738	4.47132326753932
20195	Trego County	20	Kansas	NO	NA	NA	6.64130172604545	3.83938894211559
20197	Wabaunsee County	20	Kansas	NO	NA	NA	9.15560803327018	6.32394409742842
20199	Wallace County	20	Kansas	NO	NA	NA	6.31523066513022	3.81549913752522
20201	Washington County	20	Kansas	NO	NA	NA	8.88462458427182	6.29077270452354
20203	Wichita County	20	Kansas	NO	NA	NA	6.58447487247894	4.84211334260468
20205	Wilson County	20	Kansas	NO	NA	NA	10.1392527244034	7.7305988677874
20207	Woodson County	20	Kansas	NO	NA	NA	9.94588471302448	7.44050154437644
20209	Wyandotte County	20	Kansas	YES	28140	Kansas City, MO-KS	10.4996272801914	7.22601241507044
21001	Adair County	21	Kentucky	NO	NA	NA	11.7190851242297	7.50433561671093
21003	Allen County	21	Kentucky	NO	NA	NA	12.0039032433945	7.61533414562694
21005	Anderson County	21	Kentucky	NO	NA	NA	12.1683742614075	8.17073652485596
21007	Ballard County	21	Kentucky	NO	NA	NA	11.4872738663033	7.56817716016149
21009	Barren County	21	Kentucky	NO	NA	NA	11.384280112534	7.18230725406936
21011	Bath County	21	Kentucky	NO	NA	NA	11.4272317590546	7.68108719281333
21013	Bell County	21	Kentucky	NO	NA	NA	10.237278952607	7.07935493378686
21015	Boone County	21	Kentucky	YES	17140	Cincinnati, OH-KY-IN	12.2531237228821	8.40042199401942
21017	Bourbon County	21	Kentucky	NO	NA	NA	12.2928472437461	7.85233866323311
21019	Boyd County	21	Kentucky	NO	NA	NA	12.1440757188032	8.44582878678396
21021	Boyle County	21	Kentucky	NO	NA	NA	12.108917880755	7.60299773851075
21023	Bracken County	21	Kentucky	YES	17140	Cincinnati, OH-KY-IN	11.6704238213176	8.31112265397786
21025	Breathitt County	21	Kentucky	NO	NA	NA	9.5853001098394	6.64698961471021
21027	Breckinridge County	21	Kentucky	NO	NA	NA	12.2624069208711	7.70202917422223
21029	Bullitt County	21	Kentucky	YES	31140	Louisville/Jefferson County, KY-IN	12.4856916327504	6.99921348301378
21031	Butler County	21	Kentucky	NO	NA	NA	11.4486840886898	7.1531002587039
21033	Caldwell County	21	Kentucky	NO	NA	NA	10.8059941699118	7.24545719353229
21035	Calloway County	21	Kentucky	NO	NA	NA	10.806806674369	7.19057859576717
21037	Campbell County	21	Kentucky	YES	17140	Cincinnati, OH-KY-IN	11.7357130157952	8.6455520904589
21039	Carlisle County	21	Kentucky	NO	NA	NA	11.5214447901334	7.67823584550997
21041	Carroll County	21	Kentucky	NO	NA	NA	12.1551316109197	8.0452473743731
21043	Carter County	21	Kentucky	NO	NA	NA	10.1881124165532	7.15835332120981
21045	Casey County	21	Kentucky	NO	NA	NA	11.9229683279942	7.57754006669849
21047	Christian County	21	Kentucky	NO	NA	NA	11.212590320608	7.21274574779875
21049	Clark County	21	Kentucky	NO	NA	NA	12.1253172167653	7.8144632143792
21051	Clay County	21	Kentucky	NO	NA	NA	9.91297955901626	7.17174939625274
21053	Clinton County	21	Kentucky	NO	NA	NA	11.7414242458138	7.94833109679369
21055	Crittenden County	21	Kentucky	NO	NA	NA	11.5897724166302	7.84901923285416
21057	Cumberland County	21	Kentucky	NO	NA	NA	11.2349006489849	7.20478156265092
21059	Daviess County	21	Kentucky	NO	NA	NA	12.6198321416226	8.33743557562678
21061	Edmonson County	21	Kentucky	NO	NA	NA	11.0713822085329	6.93963174583539
21063	Elliott County	21	Kentucky	NO	NA	NA	9.76174425606509	6.72230032107134
21065	Estill County	21	Kentucky	NO	NA	NA	11.2147932646041	8.10832477108928
21067	Fayette County	21	Kentucky	NO	NA	NA	12.3057261473822	7.78632451404831
21069	Fleming County	21	Kentucky	NO	NA	NA	11.5090493441714	7.82890108052484
21071	Floyd County	21	Kentucky	NO	NA	NA	9.42323107556973	6.61142333561617
21073	Franklin County	21	Kentucky	NO	NA	NA	12.4431451349457	8.65546681331011
21075	Fulton County	21	Kentucky	NO	NA	NA	11.3827237867171	7.27864885783031
21077	Gallatin County	21	Kentucky	YES	17140	Cincinnati, OH-KY-IN	11.8184201928942	8.23824944057761
21079	Garrard County	21	Kentucky	NO	NA	NA	11.9321611263242	7.7339605322681
21081	Grant County	21	Kentucky	YES	17140	Cincinnati, OH-KY-IN	12.0599085761821	8.50485989060847
21083	Graves County	21	Kentucky	NO	NA	NA	11.4407370128624	7.55931036228907
21085	Grayson County	21	Kentucky	NO	NA	NA	11.3758407801382	7.0943112322519
21087	Green County	21	Kentucky	NO	NA	NA	11.6006121468793	7.27670490772925
21089	Greenup County	21	Kentucky	NO	NA	NA	11.8765026166461	8.35541488190657
21091	Hancock County	21	Kentucky	NO	NA	NA	12.3530568958985	8.22492103823824
21093	Hardin County	21	Kentucky	NO	NA	NA	12.1628670301126	7.66257831560871
21095	Harlan County	21	Kentucky	NO	NA	NA	8.99826761945044	6.41026353141144
21097	Harrison County	21	Kentucky	NO	NA	NA	12.32289250015	8.12832467990947
21099	Hart County	21	Kentucky	NO	NA	NA	10.9417226808561	6.78273989993265
21101	Henderson County	21	Kentucky	NO	NA	NA	12.1072042821536	8.63147189177864
21103	Henry County	21	Kentucky	YES	31140	Louisville/Jefferson County, KY-IN	12.4464998532956	8.22783440932444
21105	Hickman County	21	Kentucky	NO	NA	NA	11.4182273002527	7.49754662537255
21107	Hopkins County	21	Kentucky	NO	NA	NA	11.6410203840283	7.46365151254841
21109	Jackson County	21	Kentucky	NO	NA	NA	10.767403856758	7.35299830776784
21111	Jefferson County	21	Kentucky	YES	31140	Louisville/Jefferson County, KY-IN	13.066715126922	8.08292013618981
21113	Jessamine County	21	Kentucky	NO	NA	NA	12.1670008585505	7.50841441285584
21115	Johnson County	21	Kentucky	NO	NA	NA	10.1139575745935	6.92973404738065
21117	Kenton County	21	Kentucky	YES	17140	Cincinnati, OH-KY-IN	12.0904315779735	8.49487074759918
21119	Knott County	21	Kentucky	NO	NA	NA	8.68479216214284	6.24939143483779
21121	Knox County	21	Kentucky	NO	NA	NA	10.8584647917713	7.87080885382477
21123	Larue County	21	Kentucky	NO	NA	NA	12.090574926502	7.40580343848655
21125	Laurel County	21	Kentucky	NO	NA	NA	11.3838043452261	8.28285440338233
21127	Lawrence County	21	Kentucky	NO	NA	NA	10.3970295859174	7.04849030767557
21129	Lee County	21	Kentucky	NO	NA	NA	10.5983743448174	7.174164484401
21131	Leslie County	21	Kentucky	NO	NA	NA	8.91806986186123	6.22987926764294
21133	Letcher County	21	Kentucky	NO	NA	NA	8.88306167508408	6.25889739048541
21135	Lewis County	21	Kentucky	NO	NA	NA	10.5904140011873	7.59189685049301
21137	Lincoln County	21	Kentucky	NO	NA	NA	12.0059676815682	7.64908707349862
21139	Livingston County	21	Kentucky	NO	NA	NA	11.2143225018525	7.71595652209979
21141	Logan County	21	Kentucky	NO	NA	NA	11.7578565811353	7.49913885566005
21143	Lyon County	21	Kentucky	NO	NA	NA	10.3339529612652	7.22534965780113
21145	McCracken County	21	Kentucky	NO	NA	NA	11.7863317779814	7.68188215899419
21147	McCreary County	21	Kentucky	NO	NA	NA	10.7227208364104	7.40464146427775
21149	McLean County	21	Kentucky	NO	NA	NA	12.1244740968772	7.75154448440622
21151	Madison County	21	Kentucky	NO	NA	NA	11.8944770969825	7.83517556439755
21153	Magoffin County	21	Kentucky	NO	NA	NA	9.9778695998737	6.57272283672037
21155	Marion County	21	Kentucky	NO	NA	NA	12.3326387707371	7.62556959702565
21157	Marshall County	21	Kentucky	NO	NA	NA	11.1539805929189	7.67862081868101
21159	Martin County	21	Kentucky	NO	NA	NA	9.3744936134366	6.57769659368977
21161	Mason County	21	Kentucky	NO	NA	NA	11.8763299746879	8.43942506701822
21163	Meade County	21	Kentucky	NO	NA	NA	12.2719659849382	7.76403809276319
21165	Menifee County	21	Kentucky	NO	NA	NA	10.379745608512	7.03926112065386
21167	Mercer County	21	Kentucky	NO	NA	NA	12.2824336808708	7.76283593102836
21169	Metcalfe County	21	Kentucky	NO	NA	NA	11.3132258816308	7.05987277171874
21171	Monroe County	21	Kentucky	NO	NA	NA	11.7579744726508	7.40709505011869
21173	Montgomery County	21	Kentucky	NO	NA	NA	12.0094531788026	7.92440688216885
21175	Morgan County	21	Kentucky	NO	NA	NA	10.0996318941147	6.819929813073
21177	Muhlenberg County	21	Kentucky	NO	NA	NA	11.4950953892191	7.13069839237075
21179	Nelson County	21	Kentucky	NO	NA	NA	12.4890943064185	7.35077765117372
21181	Nicholas County	21	Kentucky	NO	NA	NA	12.1414014634851	8.16912343184064
21183	Ohio County	21	Kentucky	NO	NA	NA	11.5157233743147	7.3421776207285
21185	Oldham County	21	Kentucky	YES	31140	Louisville/Jefferson County, KY-IN	12.5136222078072	7.61495657453155
21187	Owen County	21	Kentucky	NO	NA	NA	12.2448109139604	8.53625257834265
21189	Owsley County	21	Kentucky	NO	NA	NA	10.335531938546	7.0578121945895
21191	Pendleton County	21	Kentucky	YES	17140	Cincinnati, OH-KY-IN	11.9484107043305	8.30595712421772
21193	Perry County	21	Kentucky	NO	NA	NA	9.33107171970301	6.90112546941915
21195	Pike County	21	Kentucky	NO	NA	NA	8.85898056480596	6.17421232591164
21197	Powell County	21	Kentucky	NO	NA	NA	11.2140783475748	8.23028116084372
21199	Pulaski County	21	Kentucky	NO	NA	NA	12.0578587528433	8.1060678072687
21201	Robertson County	21	Kentucky	NO	NA	NA	11.8092833380494	8.0514754499694
21203	Rockcastle County	21	Kentucky	NO	NA	NA	11.4109919973003	7.98431554142667
21205	Rowan County	21	Kentucky	NO	NA	NA	10.2875543531745	7.05474321136736
21207	Russell County	21	Kentucky	NO	NA	NA	11.9339977274304	7.70234458162947
21209	Scott County	21	Kentucky	NO	NA	NA	12.2788288547239	8.09257278708766
21211	Shelby County	21	Kentucky	YES	31140	Louisville/Jefferson County, KY-IN	12.6233763266229	8.20982812083088
21213	Simpson County	21	Kentucky	NO	NA	NA	11.8763708468816	7.45703268983329
21215	Spencer County	21	Kentucky	YES	31140	Louisville/Jefferson County, KY-IN	12.6357817118356	7.90158579072037
21217	Taylor County	21	Kentucky	NO	NA	NA	11.9822895008181	7.45501551825195
21219	Todd County	21	Kentucky	NO	NA	NA	11.4660556088359	7.24246960072217
21221	Trigg County	21	Kentucky	NO	NA	NA	10.3570033819527	7.04834155064206
21223	Trimble County	21	Kentucky	NO	NA	NA	12.2416783507813	7.62378711622564
21225	Union County	21	Kentucky	NO	NA	NA	12.3459596125166	8.30952966686667
21227	Warren County	21	Kentucky	NO	NA	NA	12.268290168858	7.75855924580599
21229	Washington County	21	Kentucky	NO	NA	NA	12.4313166142458	7.73949397822566
21231	Wayne County	21	Kentucky	NO	NA	NA	11.8473310839226	7.89471397121182
21233	Webster County	21	Kentucky	NO	NA	NA	12.2375035127277	8.21045513196464
21235	Whitley County	21	Kentucky	NO	NA	NA	11.0790718561496	7.91445452551202
21237	Wolfe County	21	Kentucky	NO	NA	NA	10.5547912986855	7.12748675174641
21239	Woodford County	21	Kentucky	NO	NA	NA	12.2059434103094	7.73539262182275
22001	Acadia Parish	22	Louisiana	NO	NA	NA	10.1024966831762	8.32569745430454
22003	Allen Parish	22	Louisiana	NO	NA	NA	9.94122944415822	8.80811800630343
22005	Ascension Parish	22	Louisiana	NO	NA	NA	11.1740818572696	8.99483173964264
22007	Assumption Parish	22	Louisiana	NO	NA	NA	9.01602558606079	8.33227990684608
22009	Avoyelles Parish	22	Louisiana	NO	NA	NA	9.60694228759208	8.43147918533859
22011	Beauregard Parish	22	Louisiana	NO	NA	NA	10.3191414370803	8.62175208687983
22013	Bienville Parish	22	Louisiana	NO	NA	NA	9.97751418085793	8.89693358104288
22015	Bossier Parish	22	Louisiana	NO	NA	NA	11.3847318882836	9.49003666055803
22017	Caddo Parish	22	Louisiana	NO	NA	NA	11.2926854732991	9.48805906484743
22019	Calcasieu Parish	22	Louisiana	NO	NA	NA	10.6395816295676	8.19269618800921
22021	Caldwell Parish	22	Louisiana	NO	NA	NA	8.80449688685369	8.3029745570718
22023	Cameron Parish	22	Louisiana	NO	NA	NA	10.0968412251744	7.64034304504559
22025	Catahoula Parish	22	Louisiana	NO	NA	NA	9.64865044593344	8.30822209218827
22027	Claiborne Parish	22	Louisiana	NO	NA	NA	10.5700279288299	8.98362553948662
22029	Concordia Parish	22	Louisiana	NO	NA	NA	9.93754770201411	8.34374631769262
22031	De Soto Parish	22	Louisiana	NO	NA	NA	10.8766985719279	9.37051498100973
22033	East Baton Rouge Parish	22	Louisiana	NO	NA	NA	11.2097988694815	9.61789757536854
22035	East Carroll Parish	22	Louisiana	NO	NA	NA	10.8566439035802	8.8015686603426
22037	East Feliciana Parish	22	Louisiana	NO	NA	NA	10.6868038335242	9.56012546626542
22039	Evangeline Parish	22	Louisiana	NO	NA	NA	9.9460668067014	8.45319264405553
22041	Franklin Parish	22	Louisiana	NO	NA	NA	9.82674750540233	8.41494241112313
22043	Grant Parish	22	Louisiana	NO	NA	NA	9.3219828509668	8.35928249546896
22045	Iberia Parish	22	Louisiana	NO	NA	NA	9.97841124055943	8.54034288221207
22047	Iberville Parish	22	Louisiana	NO	NA	NA	9.89548841864899	9.38087479914598
22049	Jackson Parish	22	Louisiana	NO	NA	NA	9.04347972858243	8.51209564872006
22051	Jefferson Parish	22	Louisiana	YES	35380	New Orleans-Metairie, LA	9.26552327659644	8.56619135970219
22053	Jefferson Davis Parish	22	Louisiana	NO	NA	NA	10.1536114961703	8.24458285106833
22055	Lafayette Parish	22	Louisiana	NO	NA	NA	10.3829948151659	8.77423488553266
22057	Lafourche Parish	22	Louisiana	NO	NA	NA	8.64037557261911	8.06257021506738
22059	LaSalle Parish	22	Louisiana	NO	NA	NA	9.05502859001257	8.53884849327201
22061	Lincoln Parish	22	Louisiana	NO	NA	NA	9.90642018935697	8.71564988281272
22063	Livingston Parish	22	Louisiana	NO	NA	NA	11.4517074613843	9.60982853303558
22065	Madison Parish	22	Louisiana	NO	NA	NA	11.0266414118064	9.13506322876951
22067	Morehouse Parish	22	Louisiana	NO	NA	NA	10.6768755017365	9.04456275292148
22069	Natchitoches Parish	22	Louisiana	NO	NA	NA	9.28706776900022	8.36743074528419
22071	Orleans Parish	22	Louisiana	YES	35380	New Orleans-Metairie, LA	9.08302755951601	8.53068377953916
22073	Ouachita Parish	22	Louisiana	NO	NA	NA	10.4702331913092	9.26089528641727
22075	Plaquemines Parish	22	Louisiana	YES	35380	New Orleans-Metairie, LA	8.69833791839067	8.3678973356462
22077	Pointe Coupee Parish	22	Louisiana	NO	NA	NA	10.2126971049501	8.94131889605314
22079	Rapides Parish	22	Louisiana	NO	NA	NA	10.0624210140109	8.61504820383586
22081	Red River Parish	22	Louisiana	NO	NA	NA	10.1136348786771	8.9538839963343
22083	Richland Parish	22	Louisiana	NO	NA	NA	10.1759551029005	8.99490416382544
22085	Sabine Parish	22	Louisiana	NO	NA	NA	9.77264609179577	8.70107370055963
22087	St. Bernard Parish	22	Louisiana	YES	35380	New Orleans-Metairie, LA	9.09824797962607	8.72546295457314
22089	St. Charles Parish	22	Louisiana	YES	35380	New Orleans-Metairie, LA	8.83237960232662	8.62847902534425
22091	St. Helena Parish	22	Louisiana	NO	NA	NA	10.1295829660484	8.75609728907281
22093	St. James Parish	22	Louisiana	YES	35380	New Orleans-Metairie, LA	9.18362634143013	8.42994029767579
22095	St. John the Baptist Parish	22	Louisiana	YES	35380	New Orleans-Metairie, LA	8.99229292036576	8.6547096200428
22097	St. Landry Parish	22	Louisiana	NO	NA	NA	10.1782915335479	8.79980070241366
22099	St. Martin Parish	22	Louisiana	NO	NA	NA	9.99749075507206	8.72774896004939
22101	St. Mary Parish	22	Louisiana	NO	NA	NA	9.30023420706837	9.42176235178167
22103	St. Tammany Parish	22	Louisiana	YES	35380	New Orleans-Metairie, LA	9.5585733155594	8.15058403179023
22105	Tangipahoa Parish	22	Louisiana	NO	NA	NA	9.67794267591593	8.06424116838427
22107	Tensas Parish	22	Louisiana	NO	NA	NA	10.0411574708541	8.38039708224263
22109	Terrebonne Parish	22	Louisiana	NO	NA	NA	8.63724408663709	8.30290484829526
22111	Union Parish	22	Louisiana	NO	NA	NA	10.2029718690166	8.90548303430904
22113	Vermilion Parish	22	Louisiana	NO	NA	NA	10.064118988047	8.33881072894631
22115	Vernon Parish	22	Louisiana	NO	NA	NA	10.0901516094929	8.71600364288354
22117	Washington Parish	22	Louisiana	NO	NA	NA	9.41128089631022	8.58560311235321
22119	Webster Parish	22	Louisiana	NO	NA	NA	10.9347903233092	9.23182774950206
22121	West Baton Rouge Parish	22	Louisiana	NO	NA	NA	11.0047271337075	9.45267295553561
22123	West Carroll Parish	22	Louisiana	NO	NA	NA	10.8791033184899	8.83633398146079
22125	West Feliciana Parish	22	Louisiana	NO	NA	NA	9.90390764599149	9.14412520570697
22127	Winn Parish	22	Louisiana	NO	NA	NA	8.82166154085487	8.54035643569167
23001	Androscoggin County	23	Maine	NO	NA	NA	7.03517104155112	4.89707455169589
23003	Aroostook County	23	Maine	NO	NA	NA	5.85758261302552	4.44054765162121
23005	Cumberland County	23	Maine	NO	NA	NA	6.97813459648396	4.92933607811369
23007	Franklin County	23	Maine	NO	NA	NA	6.52683653250388	4.99028905088775
23009	Hancock County	23	Maine	NO	NA	NA	4.53760932043364	4.45441416950195
23011	Kennebec County	23	Maine	NO	NA	NA	6.72405209128515	5.08700298084193
23013	Knox County	23	Maine	NO	NA	NA	5.6992740284146	4.73201923176583
23015	Lincoln County	23	Maine	NO	NA	NA	5.80562676326702	4.19301761022824
23017	Oxford County	23	Maine	NO	NA	NA	5.99265103729348	4.6260075817031
23019	Penobscot County	23	Maine	NO	NA	NA	6.43526443368191	5.62662075531575
23021	Piscataquis County	23	Maine	NO	NA	NA	5.77164043100712	4.7130677968665
23023	Sagadahoc County	23	Maine	NO	NA	NA	6.0411656361472	4.04066449860814
23025	Somerset County	23	Maine	NO	NA	NA	6.24160835603246	4.98549831106054
23027	Waldo County	23	Maine	NO	NA	NA	5.47131680446162	5.01619561376694
23029	Washington County	23	Maine	NO	NA	NA	3.99792576644738	3.42218317166384
23031	York County	23	Maine	NO	NA	NA	7.40970092901661	4.68828459695335
24001	Allegany County	24	Maryland	NO	NA	NA	8.87173761257485	5.64012823882137
24003	Anne Arundel County	24	Maryland	YES	12580	Baltimore-Columbia-Towson, MD	11.4528193828473	7.19372693449015
24005	Baltimore County	24	Maryland	YES	12580	Baltimore-Columbia-Towson, MD	11.9704565776799	7.24213218162835
24009	Calvert County	24	Maryland	YES	47900	Washington-Arlington-Alexandria, DC-VA-MD-WV	10.2997738775711	7.04381069508867
24011	Caroline County	24	Maryland	NO	NA	NA	11.6070121995467	6.61710837269978
24013	Carroll County	24	Maryland	YES	12580	Baltimore-Columbia-Towson, MD	11.87077111508	7.51898272854042
24015	Cecil County	24	Maryland	YES	37980	Philadelphia-Camden-Wilmington, PA-NJ-DE-MD	11.8038530824968	7.25013264168909
24017	Charles County	24	Maryland	YES	47900	Washington-Arlington-Alexandria, DC-VA-MD-WV	10.8079667472556	7.26293663281648
24019	Dorchester County	24	Maryland	NO	NA	NA	10.6721477523039	7.99908130235699
24021	Frederick County	24	Maryland	YES	47900	Washington-Arlington-Alexandria, DC-VA-MD-WV	11.3928653685894	7.38022336630045
24023	Garrett County	24	Maryland	NO	NA	NA	8.58193662278068	5.74158753832775
24025	Harford County	24	Maryland	YES	12580	Baltimore-Columbia-Towson, MD	11.2211781560632	7.58779154138463
24027	Howard County	24	Maryland	YES	12580	Baltimore-Columbia-Towson, MD	11.5036321376972	8.92310908537848
24029	Kent County	24	Maryland	NO	NA	NA	11.4996861543485	7.14787502914372
24031	Montgomery County	24	Maryland	YES	47900	Washington-Arlington-Alexandria, DC-VA-MD-WV	11.1039376709314	6.72232548698714
24033	Prince George's County	24	Maryland	YES	47900	Washington-Arlington-Alexandria, DC-VA-MD-WV	11.4520852523082	7.58032543124174
24035	Queen Anne's County	24	Maryland	YES	12580	Baltimore-Columbia-Towson, MD	10.5856128172646	7.31208360401539
24037	St. Mary's County	24	Maryland	NO	NA	NA	10.6954761176115	7.38021730239108
24039	Somerset County	24	Maryland	NO	NA	NA	10.9734360728859	7.06809146579057
24041	Talbot County	24	Maryland	NO	NA	NA	10.966721770512	8.10848811180704
24043	Washington County	24	Maryland	NO	NA	NA	11.2873881753637	7.47309681166801
24045	Wicomico County	24	Maryland	NO	NA	NA	12.0596237320125	6.86889506298183
24047	Worcester County	24	Maryland	NO	NA	NA	11.0652301128533	6.77140337862801
24510	Baltimore city	24	Maryland	YES	12580	Baltimore-Columbia-Towson, MD	12.508857075298	8.18562566247603
25001	Barnstable County	25	Massachusetts	NO	NA	NA	6.25366056460811	4.87403543843111
25003	Berkshire County	25	Massachusetts	NO	NA	NA	8.16781687942502	5.12914136994098
25005	Bristol County	25	Massachusetts	YES	39300	Providence-Warwick, RI-MA	8.33293779937699	5.73871403756911
25007	Dukes County	25	Massachusetts	NO	NA	NA	5.7037188642808	4.98678535944134
25009	Essex County	25	Massachusetts	YES	14460	Boston-Cambridge-Newton, MA-NH	8.71692911085495	5.47182454892492
25011	Franklin County	25	Massachusetts	NO	NA	NA	8.44415375459702	5.19529270671852
25013	Hampden County	25	Massachusetts	NO	NA	NA	9.4265060959195	5.60664749600412
25015	Hampshire County	25	Massachusetts	NO	NA	NA	8.0510126024867	5.26351498084915
25017	Middlesex County	25	Massachusetts	YES	14460	Boston-Cambridge-Newton, MA-NH	9.32125303564842	6.13869367129933
25019	Nantucket County	25	Massachusetts	NO	NA	NA	5.8700512979243	5.23677142850649
25021	Norfolk County	25	Massachusetts	YES	14460	Boston-Cambridge-Newton, MA-NH	9.08877918219659	5.90609198725986
25023	Plymouth County	25	Massachusetts	YES	14460	Boston-Cambridge-Newton, MA-NH	8.20868405940305	5.49239289183002
25025	Suffolk County	25	Massachusetts	YES	14460	Boston-Cambridge-Newton, MA-NH	10.234047956166	6.21438807199706
25027	Worcester County	25	Massachusetts	NO	NA	NA	8.77976312033098	5.31584962910877
26001	Alcona County	26	Michigan	NO	NA	NA	6.95766748817128	7.48697448837536
26003	Alger County	26	Michigan	NO	NA	NA	4.97968250895817	4.11842793737666
26005	Allegan County	26	Michigan	NO	NA	NA	9.94505257007514	7.8431243429844
26007	Alpena County	26	Michigan	NO	NA	NA	6.59778810860973	8.00348344689239
26009	Antrim County	26	Michigan	NO	NA	NA	7.36094663606713	6.69537185037962
26011	Arenac County	26	Michigan	NO	NA	NA	8.78099345384266	6.96635162398769
26013	Baraga County	26	Michigan	NO	NA	NA	5.84221186730334	4.51673139645423
26015	Barry County	26	Michigan	NO	NA	NA	10.4632788814297	8.0271666792554
26017	Bay County	26	Michigan	NO	NA	NA	9.97132837220702	7.4202821198477
26019	Benzie County	26	Michigan	NO	NA	NA	7.46960932843375	6.44375822620667
26021	Berrien County	26	Michigan	NO	NA	NA	10.3918836966978	7.99190150998778
26023	Branch County	26	Michigan	NO	NA	NA	10.8623309457329	8.0204950279879
26025	Calhoun County	26	Michigan	NO	NA	NA	10.5641801861991	8.00386292879962
26027	Cass County	26	Michigan	NO	NA	NA	11.4244182546366	8.38235373658386
26029	Charlevoix County	26	Michigan	NO	NA	NA	6.9244528378137	6.24516039059146
26031	Cheboygan County	26	Michigan	NO	NA	NA	6.41388026485318	6.13028826013595
26033	Chippewa County	26	Michigan	NO	NA	NA	6.03064438334468	6.0351108166159
26035	Clare County	26	Michigan	NO	NA	NA	7.57681446014085	6.01849700949501
26037	Clinton County	26	Michigan	NO	NA	NA	10.4326936380039	7.6647408641046
26039	Crawford County	26	Michigan	NO	NA	NA	7.53252751298287	5.91012580996328
26041	Delta County	26	Michigan	NO	NA	NA	6.7670449787553	5.37073219049065
26043	Dickinson County	26	Michigan	NO	NA	NA	8.39792873000182	4.95666178419924
26045	Eaton County	26	Michigan	NO	NA	NA	10.5003202755048	7.71806088532468
26047	Emmet County	26	Michigan	NO	NA	NA	6.79889382896895	6.18768991490959
26049	Genesee County	26	Michigan	NO	NA	NA	10.4567912535551	7.8835366500006
26051	Gladwin County	26	Michigan	NO	NA	NA	8.07263071642837	6.30285301924498
26053	Gogebic County	26	Michigan	NO	NA	NA	7.78810684871261	4.52001614172132
26055	Grand Traverse County	26	Michigan	NO	NA	NA	8.22384398214262	7.05931185778674
26057	Gratiot County	26	Michigan	NO	NA	NA	10.4257468617069	7.44412790701798
26059	Hillsdale County	26	Michigan	NO	NA	NA	11.1527147314946	7.9225356740951
26061	Houghton County	26	Michigan	NO	NA	NA	5.05593368592655	3.6654884799127
26063	Huron County	26	Michigan	NO	NA	NA	9.88431331760315	7.6499819129978
26065	Ingham County	26	Michigan	NO	NA	NA	10.6771764389725	7.60121071499901
26067	Ionia County	26	Michigan	YES	24340	Grand Rapids-Kentwood, MI	10.5614922161974	8.04714495731253
26069	Iosco County	26	Michigan	NO	NA	NA	7.51866754650871	7.31703039592556
26071	Iron County	26	Michigan	NO	NA	NA	7.72416568685376	4.7212858818052
26073	Isabella County	26	Michigan	NO	NA	NA	9.92082653473458	7.18167661746772
26075	Jackson County	26	Michigan	NO	NA	NA	10.7619128076682	7.76478388635346
26077	Kalamazoo County	26	Michigan	NO	NA	NA	10.5656634880941	8.20169829628361
26079	Kalkaska County	26	Michigan	NO	NA	NA	7.86906243023373	6.45673481017448
26081	Kent County	26	Michigan	YES	24340	Grand Rapids-Kentwood, MI	10.5506433534866	8.06700305279583
26083	Keweenaw County	26	Michigan	NO	NA	NA	4.47348588188413	3.16851946764455
26085	Lake County	26	Michigan	NO	NA	NA	8.11702543696044	6.24714984367581
26087	Lapeer County	26	Michigan	YES	19820	Detroit-Warren-Dearborn, MI	10.5944661643375	7.80711538698667
26089	Leelanau County	26	Michigan	NO	NA	NA	7.28496764102981	6.94818773627728
26091	Lenawee County	26	Michigan	NO	NA	NA	11.1248005394404	7.90123230131565
26093	Livingston County	26	Michigan	YES	19820	Detroit-Warren-Dearborn, MI	10.6701766294062	8.01269228537126
26095	Luce County	26	Michigan	NO	NA	NA	4.14824826774481	4.10779800130636
26097	Mackinac County	26	Michigan	NO	NA	NA	5.38742642594131	5.40714095183781
26099	Macomb County	26	Michigan	YES	19820	Detroit-Warren-Dearborn, MI	11.0516801479647	7.24752503987406
26101	Manistee County	26	Michigan	NO	NA	NA	7.06150774706416	6.28708212708647
26103	Marquette County	26	Michigan	NO	NA	NA	6.21735239432403	4.43490854947372
26105	Mason County	26	Michigan	NO	NA	NA	7.45908608892337	6.49242266714583
26107	Mecosta County	26	Michigan	NO	NA	NA	9.24137990704302	7.13125729848477
26109	Menominee County	26	Michigan	NO	NA	NA	6.80442627945156	5.63607239196068
26111	Midland County	26	Michigan	NO	NA	NA	9.82996994315929	7.13401608811226
26113	Missaukee County	26	Michigan	NO	NA	NA	7.32069096641055	5.76279304697177
26115	Monroe County	26	Michigan	NO	NA	NA	11.1592964961496	8.14240330649989
26117	Montcalm County	26	Michigan	YES	24340	Grand Rapids-Kentwood, MI	10.3151179136103	7.84517404586769
26119	Montmorency County	26	Michigan	NO	NA	NA	7.12239750404702	6.98837982090897
26121	Muskegon County	26	Michigan	NO	NA	NA	8.56056786864689	7.5466209015301
26123	Newaygo County	26	Michigan	NO	NA	NA	9.30384325538845	7.43353352200825
26125	Oakland County	26	Michigan	YES	19820	Detroit-Warren-Dearborn, MI	10.977841446848	8.00004314129919
26127	Oceana County	26	Michigan	NO	NA	NA	8.672502520787	7.27061302311296
26129	Ogemaw County	26	Michigan	NO	NA	NA	7.76721689935392	6.10784284199021
26131	Ontonagon County	26	Michigan	NO	NA	NA	6.29090003286969	4.02847254141113
26133	Osceola County	26	Michigan	NO	NA	NA	7.86933304813818	6.09093562093864
26135	Oscoda County	26	Michigan	NO	NA	NA	7.70481790231011	6.62141416340578
26137	Otsego County	26	Michigan	NO	NA	NA	7.39759797753624	6.20390294966451
26139	Ottawa County	26	Michigan	YES	24340	Grand Rapids-Kentwood, MI	9.52277174544079	7.75811655975698
26141	Presque Isle County	26	Michigan	NO	NA	NA	6.64910961118193	7.21191992770276
26143	Roscommon County	26	Michigan	NO	NA	NA	6.82928003008008	6.07796690317144
26145	Saginaw County	26	Michigan	NO	NA	NA	10.5132645340425	7.25210358194717
26147	St. Clair County	26	Michigan	YES	19820	Detroit-Warren-Dearborn, MI	10.2125437038849	7.64280429092747
26149	St. Joseph County	26	Michigan	NO	NA	NA	11.3425993446069	8.18520306870317
26151	Sanilac County	26	Michigan	NO	NA	NA	10.3542572734225	8.06434613553951
26153	Schoolcraft County	26	Michigan	NO	NA	NA	4.86875084705229	4.41487045561185
26155	Shiawassee County	26	Michigan	NO	NA	NA	10.5709667748327	7.82845427912123
26157	Tuscola County	26	Michigan	NO	NA	NA	10.3275899472052	7.39116617786886
26159	Van Buren County	26	Michigan	NO	NA	NA	10.1143262448658	7.76178044928996
26161	Washtenaw County	26	Michigan	NO	NA	NA	10.9126050779498	7.99838031126955
26163	Wayne County	26	Michigan	YES	19820	Detroit-Warren-Dearborn, MI	11.4674080800428	8.4869511183057
26165	Wexford County	26	Michigan	NO	NA	NA	7.90254476521611	6.24973423981313
27001	Aitkin County	27	Minnesota	NO	NA	NA	7.27576467466813	5.39960501944247
27003	Anoka County	27	Minnesota	YES	33460	Minneapolis-St. Paul-Bloomington, MN-WI	9.97139848505349	6.21576004169164
27005	Becker County	27	Minnesota	NO	NA	NA	8.01525283367989	3.61909311690427
27007	Beltrami County	27	Minnesota	NO	NA	NA	6.85471653380991	4.77656768684
27009	Benton County	27	Minnesota	NO	NA	NA	9.51728824326095	5.75850168147664
27011	Big Stone County	27	Minnesota	NO	NA	NA	8.94168820851101	5.048734605499
27013	Blue Earth County	27	Minnesota	NO	NA	NA	10.6750296759337	6.50503796050222
27015	Brown County	27	Minnesota	NO	NA	NA	10.4847410994141	6.34493294893149
27017	Carlton County	27	Minnesota	NO	NA	NA	6.79015289306769	5.11769460994876
27019	Carver County	27	Minnesota	YES	33460	Minneapolis-St. Paul-Bloomington, MN-WI	10.1098391456363	6.49148356990601
27021	Cass County	27	Minnesota	NO	NA	NA	7.14375733074302	4.77339276043003
27023	Chippewa County	27	Minnesota	NO	NA	NA	9.11148551846943	5.32803548889445
27025	Chisago County	27	Minnesota	YES	33460	Minneapolis-St. Paul-Bloomington, MN-WI	9.98627920949651	6.36321837092806
27027	Clay County	27	Minnesota	NO	NA	NA	8.57083729038328	6.23973768213137
27029	Clearwater County	27	Minnesota	NO	NA	NA	7.44467615535714	4.26993380742636
27031	Cook County	27	Minnesota	NO	NA	NA	4.04801544076389	3.58039621910679
27033	Cottonwood County	27	Minnesota	NO	NA	NA	8.89199369292001	5.78376639672584
27035	Crow Wing County	27	Minnesota	NO	NA	NA	8.47927360827954	6.23508463188491
27037	Dakota County	27	Minnesota	YES	33460	Minneapolis-St. Paul-Bloomington, MN-WI	10.4719726079676	6.44025768108985
27039	Dodge County	27	Minnesota	NO	NA	NA	10.7940538375837	6.29741373175406
27041	Douglas County	27	Minnesota	NO	NA	NA	7.56100384391961	4.83887115639494
27043	Faribault County	27	Minnesota	NO	NA	NA	10.0181987793684	6.52723991699945
27045	Fillmore County	27	Minnesota	NO	NA	NA	11.0136524413447	6.15071892105673
27047	Freeborn County	27	Minnesota	NO	NA	NA	10.3174334810254	6.64270910695649
27049	Goodhue County	27	Minnesota	NO	NA	NA	10.7172720980411	6.58320077042432
27051	Grant County	27	Minnesota	NO	NA	NA	7.77082831338666	4.96898433426365
27053	Hennepin County	27	Minnesota	YES	33460	Minneapolis-St. Paul-Bloomington, MN-WI	10.1431790914459	6.59592791168337
27055	Houston County	27	Minnesota	NO	NA	NA	11.7593552409169	6.26012739083245
27057	Hubbard County	27	Minnesota	NO	NA	NA	7.34901339577145	3.7672756463982
27059	Isanti County	27	Minnesota	YES	33460	Minneapolis-St. Paul-Bloomington, MN-WI	10.2062041052046	6.21102153968919
27061	Itasca County	27	Minnesota	NO	NA	NA	7.97735698480211	4.50887689235084
27063	Jackson County	27	Minnesota	NO	NA	NA	8.51946963877009	5.81518837326872
27065	Kanabec County	27	Minnesota	NO	NA	NA	8.81133383422984	5.67675430972633
27067	Kandiyohi County	27	Minnesota	NO	NA	NA	8.92892052970344	5.59195648312477
27069	Kittson County	27	Minnesota	NO	NA	NA	8.30959529647902	5.96090329986504
27071	Koochiching County	27	Minnesota	NO	NA	NA	5.57501015378535	4.17477130628111
27073	Lac qui Parle County	27	Minnesota	NO	NA	NA	8.96007909630616	5.05228246515504
27075	Lake County	27	Minnesota	NO	NA	NA	5.84784614297413	4.26562887132939
27077	Lake of the Woods County	27	Minnesota	NO	NA	NA	5.26900260016992	4.35299810480029
27079	Le Sueur County	27	Minnesota	YES	33460	Minneapolis-St. Paul-Bloomington, MN-WI	10.4062831963313	6.5197564827149
27081	Lincoln County	27	Minnesota	NO	NA	NA	8.53766101553345	4.73723428397404
27083	Lyon County	27	Minnesota	NO	NA	NA	8.74190356010432	4.98450334826319
27085	McLeod County	27	Minnesota	NO	NA	NA	9.15378312383355	6.43800204397705
27087	Mahnomen County	27	Minnesota	NO	NA	NA	8.19009922308754	4.10146035702733
27089	Marshall County	27	Minnesota	NO	NA	NA	8.1348187545198	5.95920101537221
27091	Martin County	27	Minnesota	NO	NA	NA	8.66565868453912	6.08442421727583
27093	Meeker County	27	Minnesota	NO	NA	NA	9.0459092503864	6.17430691139149
27095	Mille Lacs County	27	Minnesota	YES	33460	Minneapolis-St. Paul-Bloomington, MN-WI	9.11016053255291	5.87729356698698
27097	Morrison County	27	Minnesota	NO	NA	NA	9.31651753266047	5.36174091110884
27099	Mower County	27	Minnesota	NO	NA	NA	10.6758624471917	6.73809378366749
27101	Murray County	27	Minnesota	NO	NA	NA	8.47985404284481	5.39795029692652
27103	Nicollet County	27	Minnesota	NO	NA	NA	11.0046496695205	6.46671932107099
27105	Nobles County	27	Minnesota	NO	NA	NA	8.36114537898424	6.07916039599519
27107	Norman County	27	Minnesota	NO	NA	NA	8.53080540718461	5.71131524005008
27109	Olmsted County	27	Minnesota	NO	NA	NA	11.021345406538	6.31123716516897
27111	Otter Tail County	27	Minnesota	NO	NA	NA	7.71916730959487	4.32918080675383
27113	Pennington County	27	Minnesota	NO	NA	NA	8.04527570314619	5.85146023622733
27115	Pine County	27	Minnesota	NO	NA	NA	8.5020682860693	5.78199965565011
27117	Pipestone County	27	Minnesota	NO	NA	NA	8.64111039749053	5.56293818985319
27119	Polk County	27	Minnesota	NO	NA	NA	8.1242881543205	5.92502396201477
27121	Pope County	27	Minnesota	NO	NA	NA	8.07251111135886	5.30108457448751
27123	Ramsey County	27	Minnesota	YES	33460	Minneapolis-St. Paul-Bloomington, MN-WI	10.4857822471049	6.5493645050177
27125	Red Lake County	27	Minnesota	NO	NA	NA	8.01787062804884	5.87042619782837
27127	Redwood County	27	Minnesota	NO	NA	NA	9.00056001618816	5.37126566998356
27129	Renville County	27	Minnesota	NO	NA	NA	9.21936383166205	5.70078489937186
27131	Rice County	27	Minnesota	NO	NA	NA	10.4986026696659	6.52717825693041
27133	Rock County	27	Minnesota	NO	NA	NA	8.33623778070114	6.68662145041603
27135	Roseau County	27	Minnesota	NO	NA	NA	6.80139602103003	5.32057195338848
27137	St. Louis County	27	Minnesota	NO	NA	NA	7.34995446340246	4.46687280784497
27139	Scott County	27	Minnesota	YES	33460	Minneapolis-St. Paul-Bloomington, MN-WI	10.3249733428108	6.34122480896204
27141	Sherburne County	27	Minnesota	YES	33460	Minneapolis-St. Paul-Bloomington, MN-WI	10.0626036176266	5.73319356684403
27143	Sibley County	27	Minnesota	NO	NA	NA	9.77061201614966	6.43294949248633
27145	Stearns County	27	Minnesota	NO	NA	NA	9.27579296431743	5.86578172424976
27147	Steele County	27	Minnesota	NO	NA	NA	10.4601722956698	6.40162229825738
27149	Stevens County	27	Minnesota	NO	NA	NA	8.35336946768775	4.91140277495324
27151	Swift County	27	Minnesota	NO	NA	NA	9.20319852596955	5.31941064986747
27153	Todd County	27	Minnesota	NO	NA	NA	8.82236425637243	5.08408177078633
27155	Traverse County	27	Minnesota	NO	NA	NA	8.32044068931893	4.88229189818253
27157	Wabasha County	27	Minnesota	NO	NA	NA	10.9429670153902	6.20685643427
27159	Wadena County	27	Minnesota	NO	NA	NA	8.41003569781027	4.39777253452867
27161	Waseca County	27	Minnesota	NO	NA	NA	10.4756307420994	6.40295495099299
27163	Washington County	27	Minnesota	YES	33460	Minneapolis-St. Paul-Bloomington, MN-WI	10.4425423995366	6.4131912665311
27165	Watonwan County	27	Minnesota	NO	NA	NA	9.99248864838082	6.19457332891912
27167	Wilkin County	27	Minnesota	NO	NA	NA	8.36059249115211	5.1649286275393
27169	Winona County	27	Minnesota	NO	NA	NA	11.4719494875462	5.83017260639083
27171	Wright County	27	Minnesota	YES	33460	Minneapolis-St. Paul-Bloomington, MN-WI	9.89439110659013	6.17309843972889
27173	Yellow Medicine County	27	Minnesota	NO	NA	NA	8.83386834291147	5.18016919525812
28001	Adams County	28	Mississippi	NO	NA	NA	10.3504938300681	8.91655797524816
28003	Alcorn County	28	Mississippi	NO	NA	NA	11.4357612722166	8.28430279198448
28005	Amite County	28	Mississippi	NO	NA	NA	9.90655302557917	8.8646415076215
28007	Attala County	28	Mississippi	NO	NA	NA	10.5580900015571	8.28362983231997
28009	Benton County	28	Mississippi	NO	NA	NA	11.2912489738031	8.31692193467273
28011	Bolivar County	28	Mississippi	NO	NA	NA	11.3962274217316	8.2629416083874
28013	Calhoun County	28	Mississippi	NO	NA	NA	10.4135764789226	8.62387459795823
28015	Carroll County	28	Mississippi	NO	NA	NA	10.0554842428381	8.30785775727714
28017	Chickasaw County	28	Mississippi	NO	NA	NA	11.2828659105091	9.10232086436965
28019	Choctaw County	28	Mississippi	NO	NA	NA	10.396172099256	8.38474517631995
28021	Claiborne County	28	Mississippi	NO	NA	NA	9.9983219604398	8.8183412230811
28023	Clarke County	28	Mississippi	NO	NA	NA	11.3214796470752	8.10256172010344
28025	Clay County	28	Mississippi	NO	NA	NA	11.7549620729152	8.80741496311704
28027	Coahoma County	28	Mississippi	NO	NA	NA	11.1953892192401	8.59409280289849
28029	Copiah County	28	Mississippi	NO	NA	NA	10.590673648908	8.5467766678282
28031	Covington County	28	Mississippi	NO	NA	NA	11.1798545103715	9.16680994247715
28033	DeSoto County	28	Mississippi	YES	32820	Memphis, TN-MS-AR	11.69361580976	8.29774437957757
28035	Forrest County	28	Mississippi	NO	NA	NA	11.4852363217056	8.76222769210311
28037	Franklin County	28	Mississippi	NO	NA	NA	9.4410324116186	8.53709948142878
28039	George County	28	Mississippi	NO	NA	NA	9.88436523268967	8.33887467363417
28041	Greene County	28	Mississippi	NO	NA	NA	10.0973618855153	8.42423378063494
28043	Grenada County	28	Mississippi	NO	NA	NA	10.1357124850355	8.46700034896403
28045	Hancock County	28	Mississippi	NO	NA	NA	8.55077390797488	8.46900769943083
28047	Harrison County	28	Mississippi	NO	NA	NA	9.20116280637549	8.67660652810295
28049	Hinds County	28	Mississippi	NO	NA	NA	11.5532186017199	8.56000569663442
28051	Holmes County	28	Mississippi	NO	NA	NA	10.6358326908572	8.36175396584655
28053	Humphreys County	28	Mississippi	NO	NA	NA	11.1956932949424	8.22041806024029
28055	Issaquena County	28	Mississippi	NO	NA	NA	10.603590240346	8.47663522342897
28057	Itawamba County	28	Mississippi	NO	NA	NA	10.9832952638212	8.79139553985307
28059	Jackson County	28	Mississippi	NO	NA	NA	9.24094869329969	7.91395952710835
28061	Jasper County	28	Mississippi	NO	NA	NA	11.0757567941364	9.10367890306761
28063	Jefferson County	28	Mississippi	NO	NA	NA	9.6565370938412	8.39423188407259
28065	Jefferson Davis County	28	Mississippi	NO	NA	NA	10.6865730592617	8.68418401542759
28067	Jones County	28	Mississippi	NO	NA	NA	11.9610507423084	9.84322217774395
28069	Kemper County	28	Mississippi	NO	NA	NA	11.1686074794348	7.7389192549099
28071	Lafayette County	28	Mississippi	NO	NA	NA	11.1148555717599	8.56616972989322
28073	Lamar County	28	Mississippi	NO	NA	NA	11.0838222716667	8.69629939521202
28075	Lauderdale County	28	Mississippi	NO	NA	NA	11.951096377955	7.62469554649368
28077	Lawrence County	28	Mississippi	NO	NA	NA	10.2470455544064	8.45281018068335
28079	Leake County	28	Mississippi	NO	NA	NA	10.3800419025599	7.91894708782749
28081	Lee County	28	Mississippi	NO	NA	NA	11.5269453779173	9.2457983339171
28083	Leflore County	28	Mississippi	NO	NA	NA	10.6930104966405	8.0706984152269
28085	Lincoln County	28	Mississippi	NO	NA	NA	10.4791804225005	8.59167038633115
28087	Lowndes County	28	Mississippi	NO	NA	NA	12.042689463109	8.90881140128265
28089	Madison County	28	Mississippi	NO	NA	NA	11.1611119100101	8.73325499870682
28091	Marion County	28	Mississippi	NO	NA	NA	10.4853926333829	8.66002826573073
28093	Marshall County	28	Mississippi	YES	32820	Memphis, TN-MS-AR	11.4582078304451	8.33883324313669
28095	Monroe County	28	Mississippi	NO	NA	NA	11.5050677736354	9.03332384586438
28097	Montgomery County	28	Mississippi	NO	NA	NA	10.142487281933	8.41691233236411
28099	Neshoba County	28	Mississippi	NO	NA	NA	11.3003963209382	7.97503718000716
28101	Newton County	28	Mississippi	NO	NA	NA	10.9989777516418	7.8735986569102
28103	Noxubee County	28	Mississippi	NO	NA	NA	11.510145668292	8.72694680068552
28105	Oktibbeha County	28	Mississippi	NO	NA	NA	12.1274400485468	8.9238578720532
28107	Panola County	28	Mississippi	NO	NA	NA	10.8183874277909	8.51501883642273
28109	Pearl River County	28	Mississippi	NO	NA	NA	9.29555615038037	8.69395377068363
28111	Perry County	28	Mississippi	NO	NA	NA	10.5352665600194	8.6453304429156
28113	Pike County	28	Mississippi	NO	NA	NA	10.0756320123753	8.5538459522798
28115	Pontotoc County	28	Mississippi	NO	NA	NA	11.3306878798694	9.14617331855986
28117	Prentiss County	28	Mississippi	NO	NA	NA	11.4781658511641	8.94729751989794
28119	Quitman County	28	Mississippi	NO	NA	NA	10.874031581228	8.46661899654319
28121	Rankin County	28	Mississippi	NO	NA	NA	11.2956696467131	8.41169469731836
28123	Scott County	28	Mississippi	NO	NA	NA	10.1473192560361	7.70245114501643
28125	Sharkey County	28	Mississippi	NO	NA	NA	10.9715509274623	8.5260257393322
28127	Simpson County	28	Mississippi	NO	NA	NA	10.76817938775	8.38617803030233
28129	Smith County	28	Mississippi	NO	NA	NA	10.538956076551	8.48454994972913
28131	Stone County	28	Mississippi	NO	NA	NA	9.48315138318982	8.52266899561657
28133	Sunflower County	28	Mississippi	NO	NA	NA	11.3257927973357	8.13360837623094
28135	Tallahatchie County	28	Mississippi	NO	NA	NA	10.6677612121962	8.33516430823763
28137	Tate County	28	Mississippi	YES	32820	Memphis, TN-MS-AR	11.3021663523602	8.29472145238638
28139	Tippah County	28	Mississippi	NO	NA	NA	11.3195280990435	8.68973876105427
28141	Tishomingo County	28	Mississippi	NO	NA	NA	11.2649692348069	7.99872007679073
28143	Tunica County	28	Mississippi	YES	32820	Memphis, TN-MS-AR	11.2924657061507	8.34411561018065
28145	Union County	28	Mississippi	NO	NA	NA	11.3120977621447	9.10088633182942
28147	Walthall County	28	Mississippi	NO	NA	NA	9.81742796748674	8.53168429659192
28149	Warren County	28	Mississippi	NO	NA	NA	10.5799908115359	9.10239487837215
28151	Washington County	28	Mississippi	NO	NA	NA	11.5616381699722	8.55461909863516
28153	Wayne County	28	Mississippi	NO	NA	NA	11.2266751799676	9.28908741864013
28155	Webster County	28	Mississippi	NO	NA	NA	10.4528478875856	8.51498397550852
28157	Wilkinson County	28	Mississippi	NO	NA	NA	9.89340045209927	8.95250856034485
28159	Winston County	28	Mississippi	NO	NA	NA	11.1699436912267	8.44261208825207
28161	Yalobusha County	28	Mississippi	NO	NA	NA	10.2255446080232	8.43845556495492
28163	Yazoo County	28	Mississippi	NO	NA	NA	11.2325431602214	8.45487001736904
29001	Adair County	29	Missouri	NO	NA	NA	9.82954062261112	7.29206710303494
29003	Andrew County	29	Missouri	NO	NA	NA	10.1356789626957	7.1453345532604
29005	Atchison County	29	Missouri	NO	NA	NA	8.4642735002908	6.7399559612012
29007	Audrain County	29	Missouri	NO	NA	NA	9.89725670483113	7.47034385798232
29009	Barry County	29	Missouri	NO	NA	NA	10.1112639432962	6.96569227162177
29011	Barton County	29	Missouri	NO	NA	NA	9.78415439460321	6.48197809788142
29013	Bates County	29	Missouri	YES	28140	Kansas City, MO-KS	9.91621399849469	6.524945380265
29015	Benton County	29	Missouri	NO	NA	NA	9.5003635802137	6.59383405249263
29017	Bollinger County	29	Missouri	NO	NA	NA	10.6051831023652	7.37610399883508
29019	Boone County	29	Missouri	NO	NA	NA	10.8908841762852	7.20506389989604
29021	Buchanan County	29	Missouri	NO	NA	NA	10.4810344435871	7.38486554063542
29023	Butler County	29	Missouri	NO	NA	NA	10.3205100457995	7.09181632885066
29025	Caldwell County	29	Missouri	YES	28140	Kansas City, MO-KS	10.4849844450282	6.81037734411775
29027	Callaway County	29	Missouri	NO	NA	NA	10.6648687301164	7.18948129749131
29029	Camden County	29	Missouri	NO	NA	NA	9.26248114424848	6.7246236823604
29031	Cape Girardeau County	29	Missouri	NO	NA	NA	10.9368723107323	7.70291463846785
29033	Carroll County	29	Missouri	NO	NA	NA	10.6421040813238	6.87565810681714
29035	Carter County	29	Missouri	NO	NA	NA	9.61146997527335	6.73144963341538
29037	Cass County	29	Missouri	YES	28140	Kansas City, MO-KS	10.1306846596815	6.00684953189481
29039	Cedar County	29	Missouri	NO	NA	NA	9.776054735556	6.47345725771215
29041	Chariton County	29	Missouri	NO	NA	NA	10.3007090908034	6.99143686231689
29043	Christian County	29	Missouri	NO	NA	NA	10.7438828171375	7.15381266428907
29045	Clark County	29	Missouri	NO	NA	NA	10.3409208043777	7.36819248708455
29047	Clay County	29	Missouri	YES	28140	Kansas City, MO-KS	10.9721138808249	6.86369866854844
29049	Clinton County	29	Missouri	YES	28140	Kansas City, MO-KS	10.2415271641968	6.74090368130203
29051	Cole County	29	Missouri	NO	NA	NA	10.6118644415961	7.47460466974562
29053	Cooper County	29	Missouri	NO	NA	NA	9.90396660411282	6.71647660846523
29055	Crawford County	29	Missouri	NO	NA	NA	9.84322184709509	7.03561844906809
29057	Dade County	29	Missouri	NO	NA	NA	10.0037121252929	6.65328894839904
29059	Dallas County	29	Missouri	NO	NA	NA	10.6155575422009	6.66221935711711
29061	Daviess County	29	Missouri	NO	NA	NA	10.1387752160703	6.99968796303532
29063	DeKalb County	29	Missouri	NO	NA	NA	10.2992240438374	7.02946136957903
29065	Dent County	29	Missouri	NO	NA	NA	10.2453779764037	7.02242744744081
29067	Douglas County	29	Missouri	NO	NA	NA	9.34796907297474	6.02206421357341
29069	Dunklin County	29	Missouri	NO	NA	NA	11.209471549931	7.38717470197189
29071	Franklin County	29	Missouri	YES	41180	St. Louis, MO-IL	11.137129395044	7.91518463729665
29073	Gasconade County	29	Missouri	NO	NA	NA	9.89734942415341	7.39161414983657
29075	Gentry County	29	Missouri	NO	NA	NA	9.91215623350726	6.94368235214558
29077	Greene County	29	Missouri	NO	NA	NA	10.8535901751803	7.38435787061796
29079	Grundy County	29	Missouri	NO	NA	NA	9.4748729082565	7.22157998824131
29081	Harrison County	29	Missouri	NO	NA	NA	9.28042506817387	7.03999506164713
29083	Henry County	29	Missouri	NO	NA	NA	10.091285797464	6.47849062688425
29085	Hickory County	29	Missouri	NO	NA	NA	9.64743222977332	6.43466064068387
29087	Holt County	29	Missouri	NO	NA	NA	8.79067671018524	7.01968133001313
29089	Howard County	29	Missouri	NO	NA	NA	10.3458734777432	6.95474714650792
29091	Howell County	29	Missouri	NO	NA	NA	10.3828868786683	7.05754691409581
29093	Iron County	29	Missouri	NO	NA	NA	10.6099342702261	6.9622841023155
29095	Jackson County	29	Missouri	YES	28140	Kansas City, MO-KS	10.7152946179232	6.45878386397455
29097	Jasper County	29	Missouri	NO	NA	NA	10.1353042054701	6.81313037444376
29099	Jefferson County	29	Missouri	YES	41180	St. Louis, MO-IL	11.235828306713	8.13313682895263
29101	Johnson County	29	Missouri	NO	NA	NA	10.5227781904543	6.62982492473207
29103	Knox County	29	Missouri	NO	NA	NA	9.97085087661898	7.15882581965113
29105	Laclede County	29	Missouri	NO	NA	NA	10.4445124831931	6.6966837032904
29107	Lafayette County	29	Missouri	YES	28140	Kansas City, MO-KS	10.481457392907	6.64545328415574
29109	Lawrence County	29	Missouri	NO	NA	NA	10.4790929303045	6.91267086005107
29111	Lewis County	29	Missouri	NO	NA	NA	10.656193094607	7.71676551557279
29113	Lincoln County	29	Missouri	YES	41180	St. Louis, MO-IL	11.7435225079223	7.96322938327935
29115	Linn County	29	Missouri	NO	NA	NA	9.94051598717126	6.91778016922289
29117	Livingston County	29	Missouri	NO	NA	NA	10.4245182578893	6.95503045271705
29119	McDonald County	29	Missouri	NO	NA	NA	10.4618673488422	7.41398684356113
29121	Macon County	29	Missouri	NO	NA	NA	9.80986715078572	7.15997172200868
29123	Madison County	29	Missouri	NO	NA	NA	11.1048770187032	7.79666503191644
29125	Maries County	29	Missouri	NO	NA	NA	9.82882083270837	6.99580492207442
29127	Marion County	29	Missouri	NO	NA	NA	10.7945807843877	7.83797910895178
29129	Mercer County	29	Missouri	NO	NA	NA	9.23551205246269	7.14194303581692
29131	Miller County	29	Missouri	NO	NA	NA	9.89605714939094	6.86301248354941
29133	Mississippi County	29	Missouri	NO	NA	NA	11.1394210696619	7.51207297431059
29135	Moniteau County	29	Missouri	NO	NA	NA	10.0431120697402	6.79376709394399
29137	Monroe County	29	Missouri	NO	NA	NA	9.58616915503101	7.30984672974938
29139	Montgomery County	29	Missouri	NO	NA	NA	10.2653859829822	7.44818376090549
29141	Morgan County	29	Missouri	NO	NA	NA	9.44307975084422	6.59954799939524
29143	New Madrid County	29	Missouri	NO	NA	NA	10.6885640929853	7.1917918122318
29145	Newton County	29	Missouri	NO	NA	NA	10.3557176536142	6.83760699829051
29147	Nodaway County	29	Missouri	NO	NA	NA	9.13560971738514	6.81519020499098
29149	Oregon County	29	Missouri	NO	NA	NA	10.1115747486672	7.15266330626156
29151	Osage County	29	Missouri	NO	NA	NA	9.78483318886654	7.29640719389535
29153	Ozark County	29	Missouri	NO	NA	NA	8.76341420617522	5.93752139589083
29155	Pemiscot County	29	Missouri	NO	NA	NA	11.0246970817649	7.36711815597233
29157	Perry County	29	Missouri	NO	NA	NA	11.3091279661665	8.57909546901726
29159	Pettis County	29	Missouri	NO	NA	NA	9.98463173531243	6.72732033026142
29161	Phelps County	29	Missouri	NO	NA	NA	9.94580741141234	7.11113787782547
29163	Pike County	29	Missouri	NO	NA	NA	10.3589167070079	7.69293578960331
29165	Platte County	29	Missouri	YES	28140	Kansas City, MO-KS	11.1021504681006	7.46683129624761
29167	Polk County	29	Missouri	NO	NA	NA	10.441806353304	6.66325572580982
29169	Pulaski County	29	Missouri	NO	NA	NA	9.62082166432207	6.66590330807579
29171	Putnam County	29	Missouri	NO	NA	NA	9.2426980243932	7.20124171245899
29173	Ralls County	29	Missouri	NO	NA	NA	10.0492344760295	7.62065234492917
29175	Randolph County	29	Missouri	NO	NA	NA	10.3727094521804	7.34025127182515
29177	Ray County	29	Missouri	YES	28140	Kansas City, MO-KS	10.4840046727703	6.63167951364797
29179	Reynolds County	29	Missouri	NO	NA	NA	9.72302652767934	6.56078655102386
29181	Ripley County	29	Missouri	NO	NA	NA	10.1767098960172	7.06457915155963
29183	St. Charles County	29	Missouri	YES	41180	St. Louis, MO-IL	12.1555137990169	8.16134796539955
29185	St. Clair County	29	Missouri	NO	NA	NA	9.65657839943038	6.49156934854752
29186	Ste. Genevieve County	29	Missouri	NO	NA	NA	11.1775960896277	8.48096421431068
29187	St. Francois County	29	Missouri	NO	NA	NA	11.3875047016932	8.21921025803466
29189	St. Louis County	29	Missouri	YES	41180	St. Louis, MO-IL	11.9153083174248	8.05982497061312
29195	Saline County	29	Missouri	NO	NA	NA	9.95298726445938	6.67528736880151
29197	Schuyler County	29	Missouri	NO	NA	NA	9.54997877045768	6.99059709978366
29199	Scotland County	29	Missouri	NO	NA	NA	9.48368857886014	7.00900128175209
29201	Scott County	29	Missouri	NO	NA	NA	10.3972959106457	7.17358168316275
29203	Shannon County	29	Missouri	NO	NA	NA	9.7442550300334	6.65049648232413
29205	Shelby County	29	Missouri	NO	NA	NA	9.83585200734537	7.32694942795338
29207	Stoddard County	29	Missouri	NO	NA	NA	10.3281956527015	7.1498007424406
29209	Stone County	29	Missouri	NO	NA	NA	9.05903831985772	6.28168578881317
29211	Sullivan County	29	Missouri	NO	NA	NA	9.31122460255738	7.30935748552493
29213	Taney County	29	Missouri	NO	NA	NA	8.57647583066372	5.88652557442787
29215	Texas County	29	Missouri	NO	NA	NA	10.2892982359239	6.78466081525545
29217	Vernon County	29	Missouri	NO	NA	NA	9.74697632625774	6.48343284333962
29219	Warren County	29	Missouri	YES	41180	St. Louis, MO-IL	11.3188699411335	7.71984513014934
29221	Washington County	29	Missouri	NO	NA	NA	11.2332722198017	7.3793712141146
29223	Wayne County	29	Missouri	NO	NA	NA	9.65052527052817	6.71437068988645
29225	Webster County	29	Missouri	NO	NA	NA	10.6509484811461	6.83740856530664
29227	Worth County	29	Missouri	NO	NA	NA	9.01581029944358	6.62906672457204
29229	Wright County	29	Missouri	NO	NA	NA	10.2942852263571	6.78416194169144
29510	St. Louis city	29	Missouri	YES	41180	St. Louis, MO-IL	12.4930025044045	8.33986463683206
30001	Beaverhead County	30	Montana	NO	NA	NA	5.91638875480562	5.75548480350264
30003	Big Horn County	30	Montana	NO	NA	NA	5.09083029650993	5.61749180131858
30005	Blaine County	30	Montana	NO	NA	NA	4.28434253480972	4.83390775951482
30007	Broadwater County	30	Montana	NO	NA	NA	5.04722301712996	4.269511831625
30009	Carbon County	30	Montana	NO	NA	NA	4.00998609015046	4.65256446813649
30011	Carter County	30	Montana	NO	NA	NA	4.13139082635534	4.86744055448186
30013	Cascade County	30	Montana	NO	NA	NA	6.06408988248758	5.19215138632448
30015	Chouteau County	30	Montana	NO	NA	NA	5.00203576131979	4.56303138768244
30017	Custer County	30	Montana	NO	NA	NA	5.09934969303049	4.76444611480761
30019	Daniels County	30	Montana	NO	NA	NA	5.60851719000823	4.11160958544673
30021	Dawson County	30	Montana	NO	NA	NA	5.51905678611821	3.98149057759772
30023	Deer Lodge County	30	Montana	NO	NA	NA	6.28378805412991	4.80167518866397
30025	Fallon County	30	Montana	NO	NA	NA	4.9413999799438	3.80228321522024
30027	Fergus County	30	Montana	NO	NA	NA	4.75926537728151	4.49277999479119
30029	Flathead County	30	Montana	NO	NA	NA	6.67468554569932	4.68798687208887
30031	Gallatin County	30	Montana	NO	NA	NA	5.97802033990304	5.40512579154347
30033	Garfield County	30	Montana	NO	NA	NA	3.68283500369806	3.76264867728378
30035	Glacier County	30	Montana	NO	NA	NA	4.53323178100029	4.86650140540423
30037	Golden Valley County	30	Montana	NO	NA	NA	5.0108257448125	4.64883061248379
30039	Granite County	30	Montana	NO	NA	NA	4.09345693695742	3.86288525505394
30041	Hill County	30	Montana	NO	NA	NA	5.44469817513149	5.14762913031089
30043	Jefferson County	30	Montana	NO	NA	NA	4.84101488160872	3.81779646101816
30045	Judith Basin County	30	Montana	NO	NA	NA	4.30434627234183	3.78159339707807
30047	Lake County	30	Montana	NO	NA	NA	5.14604363904751	4.10233388648813
30049	Lewis and Clark County	30	Montana	NO	NA	NA	6.08350866974457	5.06197077638716
30051	Liberty County	30	Montana	NO	NA	NA	5.3285001514474	5.28272899398841
30053	Lincoln County	30	Montana	NO	NA	NA	6.49239992130293	5.0128029801842
30055	McCone County	30	Montana	NO	NA	NA	5.01253140251755	4.08011958298146
30057	Madison County	30	Montana	NO	NA	NA	4.6178941042608	4.24588790877005
30059	Meagher County	30	Montana	NO	NA	NA	4.14886865542429	3.42119772556457
30061	Mineral County	30	Montana	NO	NA	NA	3.9549477616741	3.03898242002835
30063	Missoula County	30	Montana	NO	NA	NA	6.78181305346867	5.23743138609601
30065	Musselshell County	30	Montana	NO	NA	NA	4.9607584140805	4.14339261527934
30067	Park County	30	Montana	NO	NA	NA	4.90113863213232	4.54298149303312
30069	Petroleum County	30	Montana	NO	NA	NA	3.58099876875701	3.95826068591637
30071	Phillips County	30	Montana	NO	NA	NA	4.48608150661132	4.71577746085531
30073	Pondera County	30	Montana	NO	NA	NA	5.23375090363109	5.81683278612355
30075	Powder River County	30	Montana	NO	NA	NA	4.09648601719698	5.10287151811902
30077	Powell County	30	Montana	NO	NA	NA	5.34479824669072	5.40012855986667
30079	Prairie County	30	Montana	NO	NA	NA	4.92123908952609	4.43163157864895
30081	Ravalli County	30	Montana	NO	NA	NA	4.74325454742131	6.1113771206522
30083	Richland County	30	Montana	NO	NA	NA	5.93481150507441	4.42667565543139
30085	Roosevelt County	30	Montana	NO	NA	NA	5.37203705458212	4.09943958237136
30087	Rosebud County	30	Montana	NO	NA	NA	4.22707903170709	4.07821507524107
30089	Sanders County	30	Montana	NO	NA	NA	4.20249170822312	3.32412078954664
30091	Sheridan County	30	Montana	NO	NA	NA	5.80636148230549	4.09219202206173
30093	Silver Bow County	30	Montana	NO	NA	NA	10.4245040205351	6.16075218102488
30095	Stillwater County	30	Montana	NO	NA	NA	4.91964406949326	5.16179483705506
30097	Sweet Grass County	30	Montana	NO	NA	NA	4.83449392868154	5.00486095373384
30099	Teton County	30	Montana	NO	NA	NA	4.86827876696586	5.53820666724302
30101	Toole County	30	Montana	NO	NA	NA	5.62862195026324	5.3044240017722
30103	Treasure County	30	Montana	NO	NA	NA	4.41309157877606	4.30828416880528
30105	Valley County	30	Montana	NO	NA	NA	5.08748939351803	4.62152251216237
30107	Wheatland County	30	Montana	NO	NA	NA	4.41675014141716	4.16412353868329
30109	Wibaux County	30	Montana	NO	NA	NA	5.44222082947265	3.81793094697324
30111	Yellowstone County	30	Montana	NO	NA	NA	6.67641099081665	5.92533018111036
31001	Adams County	31	Nebraska	NO	NA	NA	8.34070454532699	5.84795694765013
31003	Antelope County	31	Nebraska	NO	NA	NA	8.57590722183002	5.76816475514411
31005	Arthur County	31	Nebraska	NO	NA	NA	4.03984373466026	4.04526361457625
31007	Banner County	31	Nebraska	NO	NA	NA	5.95449269992053	3.28438444886938
31009	Blaine County	31	Nebraska	NO	NA	NA	4.05425588702947	4.15196364879591
31011	Boone County	31	Nebraska	NO	NA	NA	8.56632430120856	6.09464263481717
31013	Box Butte County	31	Nebraska	NO	NA	NA	5.9289023793224	4.56183136492538
31015	Boyd County	31	Nebraska	NO	NA	NA	6.89233641187294	5.16179058837643
31017	Brown County	31	Nebraska	NO	NA	NA	5.91940711924486	4.4780538010368
31019	Buffalo County	31	Nebraska	NO	NA	NA	8.09656907136984	5.61750768147406
31021	Burt County	31	Nebraska	NO	NA	NA	8.53470426374525	6.45288260973536
31023	Butler County	31	Nebraska	NO	NA	NA	8.53913706832728	6.70717821530012
31025	Cass County	31	Nebraska	NO	NA	NA	8.69910573554141	7.06091692705071
31027	Cedar County	31	Nebraska	NO	NA	NA	8.9229979446648	5.94647302754059
31029	Chase County	31	Nebraska	NO	NA	NA	6.63027083662501	4.37496987258643
31031	Cherry County	31	Nebraska	NO	NA	NA	4.46248610550954	4.97585448863359
31033	Cheyenne County	31	Nebraska	NO	NA	NA	6.1960457507958	4.06556986033946
31035	Clay County	31	Nebraska	NO	NA	NA	8.07014552003884	5.82957525348777
31037	Colfax County	31	Nebraska	NO	NA	NA	8.55244133046991	6.71350231329432
31039	Cuming County	31	Nebraska	NO	NA	NA	8.57494743546183	6.24590500541096
31041	Custer County	31	Nebraska	NO	NA	NA	6.02753447871042	4.1820230887833
31043	Dakota County	31	Nebraska	NO	NA	NA	9.98301417975441	7.08410566560655
31045	Dawes County	31	Nebraska	NO	NA	NA	5.13644338841469	4.02470848773859
31047	Dawson County	31	Nebraska	NO	NA	NA	7.40837317385801	5.0123868384999
31049	Deuel County	31	Nebraska	NO	NA	NA	6.11605109545041	4.22161789577618
31051	Dixon County	31	Nebraska	NO	NA	NA	8.83124360138634	6.31286595540876
31053	Dodge County	31	Nebraska	NO	NA	NA	8.53591070875763	6.75240746046495
31055	Douglas County	31	Nebraska	NO	NA	NA	9.08836707358441	7.44525830986102
31057	Dundy County	31	Nebraska	NO	NA	NA	6.19100946671284	3.85119604935899
31059	Fillmore County	31	Nebraska	NO	NA	NA	8.27359423290588	6.36938845507357
31061	Franklin County	31	Nebraska	NO	NA	NA	7.83835846794395	5.38002588656717
31063	Frontier County	31	Nebraska	NO	NA	NA	6.5499804840075	4.2621406758987
31065	Furnas County	31	Nebraska	NO	NA	NA	7.68377648885434	4.80962416687852
31067	Gage County	31	Nebraska	NO	NA	NA	8.7723911146554	6.99842390245643
31069	Garden County	31	Nebraska	NO	NA	NA	5.24418381971514	3.86891362791059
31071	Garfield County	31	Nebraska	NO	NA	NA	6.23948595603478	4.71839656467427
31073	Gosper County	31	Nebraska	NO	NA	NA	7.16163511266642	4.63891392198106
31075	Grant County	31	Nebraska	NO	NA	NA	3.90887748568144	4.96688187933707
31077	Greeley County	31	Nebraska	NO	NA	NA	7.33888474512825	5.33453045581962
31079	Hall County	31	Nebraska	NO	NA	NA	8.22838539096477	6.04246203278797
31081	Hamilton County	31	Nebraska	NO	NA	NA	7.94999674233483	5.91889731952091
31083	Harlan County	31	Nebraska	NO	NA	NA	7.81612834956926	5.22976416858824
31085	Hayes County	31	Nebraska	NO	NA	NA	6.33475538272185	3.8766236377119
31087	Hitchcock County	31	Nebraska	NO	NA	NA	6.78691513392059	4.01813961526389
31089	Holt County	31	Nebraska	NO	NA	NA	7.57027936505002	5.18783305364914
31091	Hooker County	31	Nebraska	NO	NA	NA	4.41161086991313	3.72340038160612
31093	Howard County	31	Nebraska	NO	NA	NA	7.88398185682653	5.61334213300602
31095	Jefferson County	31	Nebraska	NO	NA	NA	8.58943829684175	6.7539543041632
31097	Johnson County	31	Nebraska	NO	NA	NA	8.23362511269186	6.61301978955635
31099	Kearney County	31	Nebraska	NO	NA	NA	8.30617986945223	5.91453729966861
31101	Keith County	31	Nebraska	NO	NA	NA	6.41769540898665	4.1168899832822
31103	Keya Paha County	31	Nebraska	NO	NA	NA	4.97388488135726	4.98465128880203
31105	Kimball County	31	Nebraska	NO	NA	NA	6.54856957553916	3.70361013205835
31107	Knox County	31	Nebraska	NO	NA	NA	8.19555005310655	5.7674230984907
31109	Lancaster County	31	Nebraska	NO	NA	NA	8.61260187360762	7.46548444808049
31111	Lincoln County	31	Nebraska	NO	NA	NA	6.77367556000286	4.63733069862858
31113	Logan County	31	Nebraska	NO	NA	NA	5.39364146811737	4.12303642513152
31115	Loup County	31	Nebraska	NO	NA	NA	4.72914921842984	4.00297369028627
31117	McPherson County	31	Nebraska	NO	NA	NA	4.40233663780117	3.92098512821525
31119	Madison County	31	Nebraska	NO	NA	NA	9.04409965221805	6.42540944694378
31121	Merrick County	31	Nebraska	NO	NA	NA	8.17638623606472	5.86576687065268
31123	Morrill County	31	Nebraska	NO	NA	NA	6.31398374181084	3.82314227011249
31125	Nance County	31	Nebraska	NO	NA	NA	8.22107486442867	5.95003316471326
31127	Nemaha County	31	Nebraska	NO	NA	NA	8.67531529410522	6.86141540653346
31129	Nuckolls County	31	Nebraska	NO	NA	NA	8.33438973416233	5.72764545492134
31131	Otoe County	31	Nebraska	NO	NA	NA	8.6001827714312	6.82865601191
31133	Pawnee County	31	Nebraska	NO	NA	NA	8.38727880435444	6.42996330036966
31135	Perkins County	31	Nebraska	NO	NA	NA	6.51582267626142	4.96658871527189
31137	Phelps County	31	Nebraska	NO	NA	NA	7.99435129147943	5.80067046870029
31139	Pierce County	31	Nebraska	NO	NA	NA	8.83476914171052	5.93358770888761
31141	Platte County	31	Nebraska	NO	NA	NA	8.76230593478358	6.66504314615973
31143	Polk County	31	Nebraska	NO	NA	NA	8.12745713765158	6.13731203728602
31145	Red Willow County	31	Nebraska	NO	NA	NA	7.53416666727131	4.49928103976869
31147	Richardson County	31	Nebraska	NO	NA	NA	8.55182170426368	6.78345039700281
31149	Rock County	31	Nebraska	NO	NA	NA	5.26498253987952	4.44980047803869
31151	Saline County	31	Nebraska	NO	NA	NA	8.66727597099682	7.08689565877112
31153	Sarpy County	31	Nebraska	NO	NA	NA	9.05107107957239	7.50337463435165
31155	Saunders County	31	Nebraska	NO	NA	NA	8.52228328244738	6.95157734685588
31157	Scotts Bluff County	31	Nebraska	NO	NA	NA	6.96731083044137	4.68829422311193
31159	Seward County	31	Nebraska	NO	NA	NA	8.45814154989366	7.02042106385521
31161	Sheridan County	31	Nebraska	NO	NA	NA	5.26570677355457	4.31289576341169
31163	Sherman County	31	Nebraska	NO	NA	NA	7.22863210033637	5.42620697889334
31165	Sioux County	31	Nebraska	NO	NA	NA	5.28012661313431	3.63506749666359
31167	Stanton County	31	Nebraska	NO	NA	NA	8.60693509241449	6.04723598208886
31169	Thayer County	31	Nebraska	NO	NA	NA	8.38004425464525	6.23069901568191
31171	Thomas County	31	Nebraska	NO	NA	NA	4.03081763102988	3.31343684914633
31173	Thurston County	31	Nebraska	NO	NA	NA	8.43676640355216	6.18777891951511
31175	Valley County	31	Nebraska	NO	NA	NA	7.70623683666443	5.46790658128364
31177	Washington County	31	Nebraska	NO	NA	NA	8.61664235310108	6.89515970230951
31179	Wayne County	31	Nebraska	NO	NA	NA	9.03162075478448	6.49499537421248
31181	Webster County	31	Nebraska	NO	NA	NA	7.98841149793536	5.45605625886583
31183	Wheeler County	31	Nebraska	NO	NA	NA	6.350193078499	5.4085148502152
31185	York County	31	Nebraska	NO	NA	NA	8.29185440113031	6.24730228934176
32001	Churchill County	32	Nevada	NO	NA	NA	7.21731754616182	4.98721352426077
32003	Clark County	32	Nevada	YES	29820	Las Vegas-Henderson-Paradise, NV	10.1560755369791	6.44083063545505
32005	Douglas County	32	Nevada	NO	NA	NA	6.06262929573045	5.47254904115722
32007	Elko County	32	Nevada	NO	NA	NA	4.67900880379882	4.40246500407354
32009	Esmeralda County	32	Nevada	NO	NA	NA	5.31330721455549	3.34111633425372
32011	Eureka County	32	Nevada	NO	NA	NA	3.99003470536591	3.27484550441044
32013	Humboldt County	32	Nevada	NO	NA	NA	5.98292467919537	5.28567285857334
32015	Lander County	32	Nevada	NO	NA	NA	4.55589204368621	4.76370691365573
32017	Lincoln County	32	Nevada	NO	NA	NA	4.37608776346568	3.48553258726941
32019	Lyon County	32	Nevada	NO	NA	NA	6.75292920505581	4.29617445951474
32021	Mineral County	32	Nevada	NO	NA	NA	6.3068721384224	3.57742269861107
32023	Nye County	32	Nevada	NO	NA	NA	5.16886324847424	1.33741483456223
32027	Pershing County	32	Nevada	NO	NA	NA	6.51418652630331	5.35444972794012
32029	Storey County	32	Nevada	NO	NA	NA	6.1291764339771	3.34645906394333
32031	Washoe County	32	Nevada	NO	NA	NA	9.21289704171098	5.92625477725523
32033	White Pine County	32	Nevada	NO	NA	NA	4.90175654297682	3.81684538055335
32510	Carson City	32	Nevada	NO	NA	NA	8.14951178308405	3.87157232941021
33001	Belknap County	33	New Hampshire	NO	NA	NA	6.45031322914637	4.52690636852378
33003	Carroll County	33	New Hampshire	NO	NA	NA	5.7141880764938	4.1743565209838
33005	Cheshire County	33	New Hampshire	NO	NA	NA	8.36115217413806	4.61527254874696
33007	Coos County	33	New Hampshire	NO	NA	NA	6.94924184791372	4.49916560751213
33009	Grafton County	33	New Hampshire	NO	NA	NA	6.43671295520858	4.52088896950858
33011	Hillsborough County	33	New Hampshire	NO	NA	NA	8.60950124854316	5.13852706844491
33013	Merrimack County	33	New Hampshire	NO	NA	NA	7.80249060306005	4.99110877258859
33015	Rockingham County	33	New Hampshire	YES	14460	Boston-Cambridge-Newton, MA-NH	8.08682265008304	4.8671226167122
33017	Strafford County	33	New Hampshire	YES	14460	Boston-Cambridge-Newton, MA-NH	7.80270937345733	4.89281116425539
33019	Sullivan County	33	New Hampshire	NO	NA	NA	7.0559885286914	4.79368106048392
34001	Atlantic County	34	New Jersey	NO	NA	NA	10.153377063278	6.87995580226257
34003	Bergen County	34	New Jersey	YES	35620	New York-Newark-Jersey City, NY-NJ-PA	10.8611819608889	7.35973723470165
34005	Burlington County	34	New Jersey	YES	37980	Philadelphia-Camden-Wilmington, PA-NJ-DE-MD	11.695300987116	8.03900908540314
34007	Camden County	34	New Jersey	YES	37980	Philadelphia-Camden-Wilmington, PA-NJ-DE-MD	12.208775437053	8.72565645608062
34009	Cape May County	34	New Jersey	NO	NA	NA	9.76988654041995	7.11529577572675
34011	Cumberland County	34	New Jersey	NO	NA	NA	11.6166375410946	7.7451124292072
34013	Essex County	34	New Jersey	YES	35620	New York-Newark-Jersey City, NY-NJ-PA	11.2421635202404	8.02390943982885
34015	Gloucester County	34	New Jersey	YES	37980	Philadelphia-Camden-Wilmington, PA-NJ-DE-MD	12.193168249493	8.5575091335669
34017	Hudson County	34	New Jersey	YES	35620	New York-Newark-Jersey City, NY-NJ-PA	12.1222427099522	8.62530015651644
34019	Hunterdon County	34	New Jersey	YES	35620	New York-Newark-Jersey City, NY-NJ-PA	10.9868802150979	8.1271246776725
34021	Mercer County	34	New Jersey	NO	NA	NA	10.8854896850834	7.61781420758054
34023	Middlesex County	34	New Jersey	YES	35620	New York-Newark-Jersey City, NY-NJ-PA	10.8275756366846	7.72141812911826
34025	Monmouth County	34	New Jersey	YES	35620	New York-Newark-Jersey City, NY-NJ-PA	10.0053119457575	7.28465009457599
34027	Morris County	34	New Jersey	YES	35620	New York-Newark-Jersey City, NY-NJ-PA	9.84610154242521	6.56412037637372
34029	Ocean County	34	New Jersey	YES	35620	New York-Newark-Jersey City, NY-NJ-PA	9.24004972760583	6.80427679899612
34031	Passaic County	34	New Jersey	YES	35620	New York-Newark-Jersey City, NY-NJ-PA	10.8548784219426	6.8390278962927
34033	Salem County	34	New Jersey	YES	37980	Philadelphia-Camden-Wilmington, PA-NJ-DE-MD	11.8398144041297	8.22165861153227
34035	Somerset County	34	New Jersey	YES	35620	New York-Newark-Jersey City, NY-NJ-PA	10.7439291491614	7.85238289357562
34037	Sussex County	34	New Jersey	YES	35620	New York-Newark-Jersey City, NY-NJ-PA	9.59692797977064	6.58779252179638
34039	Union County	34	New Jersey	YES	35620	New York-Newark-Jersey City, NY-NJ-PA	11.4082556341745	8.07789439788041
34041	Warren County	34	New Jersey	NO	NA	NA	10.7922579734956	7.93747193358057
35001	Bernalillo County	35	New Mexico	NO	NA	NA	5.75766452757439	4.47333492102922
35003	Catron County	35	New Mexico	NO	NA	NA	3.46096612759165	2.84846155025328
35005	Chaves County	35	New Mexico	NO	NA	NA	6.89806213990091	5.75104626848868
35006	Cibola County	35	New Mexico	NO	NA	NA	4.01735080466115	3.68812681175677
35007	Colfax County	35	New Mexico	NO	NA	NA	3.98108490297724	2.92570493839093
35009	Curry County	35	New Mexico	NO	NA	NA	7.69318169600168	5.48414806289132
35011	De Baca County	35	New Mexico	NO	NA	NA	5.16638554171285	4.66856028841704
35013	Do�a Ana County	35	New Mexico	NO	NA	NA	6.28981662939371	6.38291258414402
35015	Eddy County	35	New Mexico	NO	NA	NA	6.75497849651612	4.86050366121704
35017	Grant County	35	New Mexico	NO	NA	NA	4.49497806412838	4.78366725010235
35019	Guadalupe County	35	New Mexico	NO	NA	NA	4.65026954689497	4.26154732638315
35021	Harding County	35	New Mexico	NO	NA	NA	4.32119587055722	3.29642917845601
35023	Hidalgo County	35	New Mexico	NO	NA	NA	4.55230978001593	4.04096549570044
35025	Lea County	35	New Mexico	NO	NA	NA	7.08370127652359	5.62309040446516
35027	Lincoln County	35	New Mexico	NO	NA	NA	4.46844620055006	2.88431654873953
35028	Los Alamos County	35	New Mexico	NO	NA	NA	3.32246674522187	2.5054399180778
35029	Luna County	35	New Mexico	NO	NA	NA	5.86977007835984	5.11193955535085
35031	McKinley County	35	New Mexico	NO	NA	NA	4.34729500467526	3.65191721298721
35033	Mora County	35	New Mexico	NO	NA	NA	3.4340051933434	2.42909458701585
35035	Otero County	35	New Mexico	NO	NA	NA	5.2279418980788	3.97422488545208
35037	Quay County	35	New Mexico	NO	NA	NA	5.95518564579087	4.28808809279786
35039	Rio Arriba County	35	New Mexico	NO	NA	NA	4.38685255940039	3.56721835928646
35041	Roosevelt County	35	New Mexico	NO	NA	NA	7.63066108018845	5.12736401042971
35043	Sandoval County	35	New Mexico	NO	NA	NA	4.37333785535383	4.18916665303496
35045	San Juan County	35	New Mexico	NO	NA	NA	5.28577095813345	4.77394808010941
35047	San Miguel County	35	New Mexico	NO	NA	NA	4.54767965533629	3.32319374190004
35049	Santa Fe County	35	New Mexico	NO	NA	NA	4.98285927868374	3.70760683941454
35051	Sierra County	35	New Mexico	NO	NA	NA	4.67755174139052	3.96984530253597
35053	Socorro County	35	New Mexico	NO	NA	NA	3.74404217761364	3.67623909802417
35055	Taos County	35	New Mexico	NO	NA	NA	3.28033426511648	2.85214244996816
35057	Torrance County	35	New Mexico	NO	NA	NA	5.28507975507381	3.76826253675576
35059	Union County	35	New Mexico	NO	NA	NA	5.75860796910662	3.44211218706682
35061	Valencia County	35	New Mexico	NO	NA	NA	4.3728113570582	4.81451715992138
36001	Albany County	36	New York	NO	NA	NA	8.6660163586904	5.53828727648369
36003	Allegany County	36	New York	NO	NA	NA	8.21445212162226	5.87986826734019
36005	Bronx County	36	New York	YES	35620	New York-Newark-Jersey City, NY-NJ-PA	11.5923994010816	7.54603691936483
36007	Broome County	36	New York	NO	NA	NA	10.2402756683497	6.82797407954613
36009	Cattaraugus County	36	New York	NO	NA	NA	8.87626333471601	6.07203597262297
36011	Cayuga County	36	New York	NO	NA	NA	8.77360956194996	5.50870702792493
36013	Chautauqua County	36	New York	NO	NA	NA	8.51813808237118	6.1188552533048
36015	Chemung County	36	New York	NO	NA	NA	7.7574961703382	5.40774101579217
36017	Chenango County	36	New York	NO	NA	NA	9.23806156597591	6.0000296751539
36019	Clinton County	36	New York	NO	NA	NA	7.07799028040148	4.65211377827837
36021	Columbia County	36	New York	NO	NA	NA	8.13290019965192	5.478868791185
36023	Cortland County	36	New York	NO	NA	NA	8.48619763433758	5.73865296347841
36025	Delaware County	36	New York	NO	NA	NA	8.20006877432598	5.45903144767351
36027	Dutchess County	36	New York	NO	NA	NA	9.23464980698232	6.59757959375899
36029	Erie County	36	New York	YES	15380	Buffalo-Cheektowaga, NY	9.90106112042262	6.28827876540953
36031	Essex County	36	New York	NO	NA	NA	6.01771084252219	4.29393912077864
36033	Franklin County	36	New York	NO	NA	NA	6.48385044810847	4.53051901358484
36035	Fulton County	36	New York	NO	NA	NA	8.02685098347975	5.24707924405526
36037	Genesee County	36	New York	NO	NA	NA	9.4641327159665	6.14836058203663
36039	Greene County	36	New York	NO	NA	NA	7.41786306590803	4.96292902031704
36041	Hamilton County	36	New York	NO	NA	NA	5.99110859621723	4.23140544725826
36043	Herkimer County	36	New York	NO	NA	NA	9.14629192484671	5.46078673312999
36045	Jefferson County	36	New York	NO	NA	NA	8.09384250285284	5.25669895905889
36047	Kings County	36	New York	YES	35620	New York-Newark-Jersey City, NY-NJ-PA	11.5578962632922	7.68581452078801
36049	Lewis County	36	New York	NO	NA	NA	8.36800182671966	5.08918201939429
36051	Livingston County	36	New York	YES	40380	Rochester, NY	9.05340373145908	6.27951312208
36053	Madison County	36	New York	NO	NA	NA	8.77741525457692	5.10997716022762
36055	Monroe County	36	New York	YES	40380	Rochester, NY	9.24130121891224	6.04284331170219
36057	Montgomery County	36	New York	NO	NA	NA	8.61858509537953	6.0205758230545
36059	Nassau County	36	New York	YES	35620	New York-Newark-Jersey City, NY-NJ-PA	9.9884022732441	6.12272721279137
36061	New York County	36	New York	YES	35620	New York-Newark-Jersey City, NY-NJ-PA	11.9252732284109	8.22685647998853
36063	Niagara County	36	New York	YES	15380	Buffalo-Cheektowaga, NY	10.1429337400438	5.76991822919192
36065	Oneida County	36	New York	NO	NA	NA	9.34009071534257	5.1727981540893
36067	Onondaga County	36	New York	NO	NA	NA	8.87866273630475	5.1534795432258
36069	Ontario County	36	New York	YES	40380	Rochester, NY	9.00681404939686	6.07153360043931
36071	Orange County	36	New York	NO	NA	NA	9.56633107479922	6.1586544631993
36073	Orleans County	36	New York	YES	40380	Rochester, NY	9.45563792625254	5.85576144961565
36075	Oswego County	36	New York	NO	NA	NA	8.36508864842031	5.10614690289175
36077	Otsego County	36	New York	NO	NA	NA	8.68184512687183	5.38953394638479
36079	Putnam County	36	New York	YES	35620	New York-Newark-Jersey City, NY-NJ-PA	9.0899283500272	6.44451828144361
36081	Queens County	36	New York	YES	35620	New York-Newark-Jersey City, NY-NJ-PA	10.9874808022032	7.31338695471688
36083	Rensselaer County	36	New York	NO	NA	NA	8.31413802484175	5.65802244968116
36085	Richmond County	36	New York	YES	35620	New York-Newark-Jersey City, NY-NJ-PA	10.2156883383046	7.24759342439608
36087	Rockland County	36	New York	YES	35620	New York-Newark-Jersey City, NY-NJ-PA	10.3611712360367	6.7173209440339
36089	St. Lawrence County	36	New York	NO	NA	NA	6.83297971779212	4.78790201356513
36091	Saratoga County	36	New York	NO	NA	NA	7.68972347773688	5.02657419765923
36093	Schenectady County	36	New York	NO	NA	NA	8.57838629495563	5.47394920095074
36095	Schoharie County	36	New York	NO	NA	NA	7.71035851077245	5.61086853517209
36097	Schuyler County	36	New York	NO	NA	NA	7.63214959193655	5.36958123145436
36099	Seneca County	36	New York	NO	NA	NA	8.18964709243324	5.61654666957008
36101	Steuben County	36	New York	NO	NA	NA	7.45174990606621	5.38740780695702
36103	Suffolk County	36	New York	YES	35620	New York-Newark-Jersey City, NY-NJ-PA	9.29587424242532	6.0973958486593
36105	Sullivan County	36	New York	NO	NA	NA	8.50701630223334	5.72145924480165
36107	Tioga County	36	New York	NO	NA	NA	8.8929712438777	6.51806663908834
36109	Tompkins County	36	New York	NO	NA	NA	7.90226041524714	5.57817794686282
36111	Ulster County	36	New York	NO	NA	NA	8.48069926952005	5.99381807916681
36113	Warren County	36	New York	NO	NA	NA	6.3936243456518	4.52173570450151
36115	Washington County	36	New York	NO	NA	NA	6.55960739890881	4.8245975823349
36117	Wayne County	36	New York	YES	40380	Rochester, NY	9.24165647442667	5.81244308899618
36119	Westchester County	36	New York	YES	35620	New York-Newark-Jersey City, NY-NJ-PA	10.2937456063285	6.8633135542755
36121	Wyoming County	36	New York	NO	NA	NA	9.80146356203052	6.37745944049257
36123	Yates County	36	New York	YES	40380	Rochester, NY	7.94421928272154	5.57364508029317
37001	Alamance County	37	North Carolina	NO	NA	NA	11.4549537804583	8.68022190767995
37003	Alexander County	37	North Carolina	NO	NA	NA	12.410710523786	8.38027911042278
37005	Alleghany County	37	North Carolina	NO	NA	NA	10.3636304828392	7.32677706592
37007	Anson County	37	North Carolina	YES	16740	Charlotte-Concord-Gastonia, NC-SC	10.7356212947605	7.2318861826076
37009	Ashe County	37	North Carolina	NO	NA	NA	8.91978138198371	6.18502402991852
37011	Avery County	37	North Carolina	NO	NA	NA	7.87423494619587	5.55026535303962
37013	Beaufort County	37	North Carolina	NO	NA	NA	10.22497134787	7.25944200698893
37015	Bertie County	37	North Carolina	NO	NA	NA	10.0021317738583	6.77494977126015
37017	Bladen County	37	North Carolina	NO	NA	NA	10.8024673825779	7.776907640472
37019	Brunswick County	37	North Carolina	NO	NA	NA	9.90748413486011	7.95892128241152
37021	Buncombe County	37	North Carolina	NO	NA	NA	9.93571949896875	7.42492509398071
37023	Burke County	37	North Carolina	NO	NA	NA	11.5519637280828	7.64951328943345
37025	Cabarrus County	37	North Carolina	YES	16740	Charlotte-Concord-Gastonia, NC-SC	12.4764227461949	8.48255809711043
37027	Caldwell County	37	North Carolina	NO	NA	NA	11.8496349035213	7.93575711522128
37029	Camden County	37	North Carolina	YES	47260	Virginia Beach-Norfolk-Newport News, VA-NC	9.74005097526472	7.02570776170901
37031	Carteret County	37	North Carolina	NO	NA	NA	9.25650251041072	7.65394775330434
37033	Caswell County	37	North Carolina	NO	NA	NA	10.5549148861003	8.19097090273134
37035	Catawba County	37	North Carolina	NO	NA	NA	12.5186147939259	8.44294989972209
37037	Chatham County	37	North Carolina	NO	NA	NA	10.605927131796	8.27504575856647
37039	Cherokee County	37	North Carolina	NO	NA	NA	9.89632210160822	6.51253944899202
37041	Chowan County	37	North Carolina	NO	NA	NA	10.1217288045571	7.29347447610471
37043	Clay County	37	North Carolina	NO	NA	NA	9.50209516354628	6.07713701408763
37045	Cleveland County	37	North Carolina	NO	NA	NA	11.8954902106391	8.38313155854147
37047	Columbus County	37	North Carolina	NO	NA	NA	10.5951049560153	7.64582924391297
37049	Craven County	37	North Carolina	NO	NA	NA	10.0382579935569	7.79454281760807
37051	Cumberland County	37	North Carolina	NO	NA	NA	11.5068571496905	9.202113466321
37053	Currituck County	37	North Carolina	YES	47260	Virginia Beach-Norfolk-Newport News, VA-NC	9.34262709943404	7.26761030678126
37055	Dare County	37	North Carolina	NO	NA	NA	8.0960083762423	7.25946490983756
37057	Davidson County	37	North Carolina	NO	NA	NA	12.2404942247019	8.71130048686702
37059	Davie County	37	North Carolina	NO	NA	NA	11.9513761593249	8.21942932354049
37061	Duplin County	37	North Carolina	NO	NA	NA	10.5703180311543	7.66449631058291
37063	Durham County	37	North Carolina	NO	NA	NA	11.2526921679913	9.00550241512459
37065	Edgecombe County	37	North Carolina	NO	NA	NA	10.9531244298838	8.15339285072169
37067	Forsyth County	37	North Carolina	NO	NA	NA	11.7214176952099	8.13177490772514
37069	Franklin County	37	North Carolina	YES	39580	Raleigh-Cary, NC	10.7456808599069	8.69860056372962
37071	Gaston County	37	North Carolina	YES	16740	Charlotte-Concord-Gastonia, NC-SC	11.9051567639583	8.7174280679263
37073	Gates County	37	North Carolina	YES	47260	Virginia Beach-Norfolk-Newport News, VA-NC	10.1819049795948	6.95107852275851
37075	Graham County	37	North Carolina	NO	NA	NA	8.47319636549203	5.71131478232923
37077	Granville County	37	North Carolina	NO	NA	NA	10.6549905570035	8.78014827661366
37079	Greene County	37	North Carolina	NO	NA	NA	10.8418837556544	8.09784356348445
37081	Guilford County	37	North Carolina	NO	NA	NA	11.5620087263861	8.88185755223042
37083	Halifax County	37	North Carolina	NO	NA	NA	10.685943958946	7.74639845861036
37085	Harnett County	37	North Carolina	NO	NA	NA	10.6142410029309	8.49323651295225
37087	Haywood County	37	North Carolina	NO	NA	NA	9.6916466939054	6.16917478276848
37089	Henderson County	37	North Carolina	NO	NA	NA	9.42299279245484	6.28494263161765
37091	Hertford County	37	North Carolina	NO	NA	NA	10.4974180235967	7.23383117730661
37093	Hoke County	37	North Carolina	NO	NA	NA	11.300999082054	8.79979729920383
37095	Hyde County	37	North Carolina	NO	NA	NA	8.04558477766064	6.21568629529057
37097	Iredell County	37	North Carolina	YES	16740	Charlotte-Concord-Gastonia, NC-SC	12.3803283588188	8.3447559826004
37099	Jackson County	37	North Carolina	NO	NA	NA	8.64701936167953	5.65337960886588
37101	Johnston County	37	North Carolina	YES	39580	Raleigh-Cary, NC	10.6391341328535	8.56080500861331
37103	Jones County	37	North Carolina	NO	NA	NA	9.94601586432425	7.64274624785711
37105	Lee County	37	North Carolina	NO	NA	NA	10.5913313668208	8.03835316782347
37107	Lenoir County	37	North Carolina	NO	NA	NA	10.6461601144022	7.65400546700715
37109	Lincoln County	37	North Carolina	YES	16740	Charlotte-Concord-Gastonia, NC-SC	11.7343748944921	8.37271433731259
37111	McDowell County	37	North Carolina	NO	NA	NA	10.7811406805573	6.7546672552813
37113	Macon County	37	North Carolina	NO	NA	NA	9.45901761170573	6.27898442649208
37115	Madison County	37	North Carolina	NO	NA	NA	9.04724962993377	6.59338751863145
37117	Martin County	37	North Carolina	NO	NA	NA	9.96369727348844	6.76114725018047
37119	Mecklenburg County	37	North Carolina	YES	16740	Charlotte-Concord-Gastonia, NC-SC	12.1076092688422	8.79163181475155
37121	Mitchell County	37	North Carolina	NO	NA	NA	8.57540118790037	6.06451092928407
37123	Montgomery County	37	North Carolina	NO	NA	NA	10.3856392628148	6.9109807763665
37125	Moore County	37	North Carolina	NO	NA	NA	10.6801568966586	7.58108727647171
37127	Nash County	37	North Carolina	NO	NA	NA	11.0165064995282	8.22657118280344
37129	New Hanover County	37	North Carolina	NO	NA	NA	10.3184096445579	7.82721298820313
37131	Northampton County	37	North Carolina	NO	NA	NA	10.636910470796	7.49299627398914
37133	Onslow County	37	North Carolina	NO	NA	NA	10.1068369286524	8.34591579742776
37135	Orange County	37	North Carolina	NO	NA	NA	11.1671137470683	8.62481571520743
37137	Pamlico County	37	North Carolina	NO	NA	NA	9.1980210536579	6.83697525565329
37139	Pasquotank County	37	North Carolina	NO	NA	NA	10.2789799350668	7.60400687497901
37141	Pender County	37	North Carolina	NO	NA	NA	9.45037441319354	6.79916517659992
37143	Perquimans County	37	North Carolina	NO	NA	NA	10.2715252390459	7.56285904276895
37145	Person County	37	North Carolina	NO	NA	NA	10.9003609087577	8.64139534969195
37147	Pitt County	37	North Carolina	NO	NA	NA	11.0631307093113	8.20347966186591
37149	Polk County	37	North Carolina	NO	NA	NA	10.9206031695869	7.67432227133985
37151	Randolph County	37	North Carolina	NO	NA	NA	11.7740624757876	8.68397037906358
37153	Richmond County	37	North Carolina	NO	NA	NA	10.6038813847938	7.47925435785428
37155	Robeson County	37	North Carolina	NO	NA	NA	10.9545073376586	7.65539244246259
37157	Rockingham County	37	North Carolina	NO	NA	NA	11.0831455708929	8.38388040204142
37159	Rowan County	37	North Carolina	YES	16740	Charlotte-Concord-Gastonia, NC-SC	12.5416139838967	8.33084770982863
37161	Rutherford County	37	North Carolina	NO	NA	NA	11.3913609653053	7.84740825260136
37163	Sampson County	37	North Carolina	NO	NA	NA	10.9409817486972	8.1242609592953
37165	Scotland County	37	North Carolina	NO	NA	NA	11.031730781364	7.97062836999442
37167	Stanly County	37	North Carolina	NO	NA	NA	11.8619152128421	7.98646873278633
37169	Stokes County	37	North Carolina	NO	NA	NA	11.2540350790231	7.93143780966625
37171	Surry County	37	North Carolina	NO	NA	NA	11.6132739016994	8.01316174265259
37173	Swain County	37	North Carolina	NO	NA	NA	8.91720367159949	6.17413161585192
37175	Transylvania County	37	North Carolina	NO	NA	NA	8.44279534253078	5.41720659303753
37177	Tyrrell County	37	North Carolina	NO	NA	NA	8.60800441340018	6.95780370736006
37179	Union County	37	North Carolina	YES	16740	Charlotte-Concord-Gastonia, NC-SC	12.0236600062865	8.55667315912422
37181	Vance County	37	North Carolina	NO	NA	NA	10.8390015225626	8.53859055544052
37183	Wake County	37	North Carolina	YES	39580	Raleigh-Cary, NC	10.8207459957305	8.32569595666144
37185	Warren County	37	North Carolina	NO	NA	NA	10.4881395032193	7.9121235922368
37187	Washington County	37	North Carolina	NO	NA	NA	9.46453376944745	6.6378211101411
37189	Watauga County	37	North Carolina	NO	NA	NA	9.24590458673311	6.5539403019696
37191	Wayne County	37	North Carolina	NO	NA	NA	11.2698710190301	9.09032066217826
37193	Wilkes County	37	North Carolina	NO	NA	NA	11.1046735599349	7.43678017668507
37195	Wilson County	37	North Carolina	NO	NA	NA	11.0538021314852	8.47032323752654
37197	Yadkin County	37	North Carolina	NO	NA	NA	11.7315651899449	8.20751074648975
37199	Yancey County	37	North Carolina	NO	NA	NA	8.41620780622058	5.75217828343155
38001	Adams County	38	North Dakota	NO	NA	NA	6.64658699104617	4.00042349162117
38003	Barnes County	38	North Dakota	NO	NA	NA	8.0930554341187	6.25286385618895
38005	Benson County	38	North Dakota	NO	NA	NA	6.8338808836597	5.29981697771028
38007	Billings County	38	North Dakota	NO	NA	NA	5.17250822510189	3.39456483953512
38009	Bottineau County	38	North Dakota	NO	NA	NA	6.48797407327754	3.55431984369469
38011	Bowman County	38	North Dakota	NO	NA	NA	6.18089244225613	3.97648928087948
38013	Burke County	38	North Dakota	NO	NA	NA	6.18783524231294	3.59358883505089
38015	Burleigh County	38	North Dakota	NO	NA	NA	7.75048989940347	5.50534073368667
38017	Cass County	38	North Dakota	NO	NA	NA	8.53222543656902	6.48853882439423
38019	Cavalier County	38	North Dakota	NO	NA	NA	7.8599072894206	5.67325312969778
38021	Dickey County	38	North Dakota	NO	NA	NA	7.9435976652937	5.25443817254955
38023	Divide County	38	North Dakota	NO	NA	NA	5.89197854117205	3.54788381447752
38025	Dunn County	38	North Dakota	NO	NA	NA	5.47795675184003	3.68605357705145
38027	Eddy County	38	North Dakota	NO	NA	NA	7.2417373316505	4.93262903597946
38029	Emmons County	38	North Dakota	NO	NA	NA	7.14948110504353	4.57656359706646
38031	Foster County	38	North Dakota	NO	NA	NA	7.23720397881086	5.18702395572714
38033	Golden Valley County	38	North Dakota	NO	NA	NA	5.48343877275008	4.09578941776704
38035	Grand Forks County	38	North Dakota	NO	NA	NA	8.32223728415833	6.4528340833851
38037	Grant County	38	North Dakota	NO	NA	NA	6.77295951204971	4.09690365445477
38039	Griggs County	38	North Dakota	NO	NA	NA	7.21862798883837	5.37647122002453
38041	Hettinger County	38	North Dakota	NO	NA	NA	6.70395191590577	4.78168686084832
38043	Kidder County	38	North Dakota	NO	NA	NA	7.53191965252111	5.07488806937598
38045	LaMoure County	38	North Dakota	NO	NA	NA	7.85138539266513	4.96586053620779
38047	Logan County	38	North Dakota	NO	NA	NA	7.52093727445671	4.5094909306975
38049	McHenry County	38	North Dakota	NO	NA	NA	6.59837109677167	3.81556747418764
38051	McIntosh County	38	North Dakota	NO	NA	NA	7.63115155014995	4.47529386480656
38053	McKenzie County	38	North Dakota	NO	NA	NA	5.64505138621184	3.53301414261078
38055	McLean County	38	North Dakota	NO	NA	NA	7.2082177802899	3.89273194423222
38057	Mercer County	38	North Dakota	NO	NA	NA	6.79460341848473	3.72772272929306
38059	Morton County	38	North Dakota	NO	NA	NA	8.03052213122034	5.53935285165369
38061	Mountrail County	38	North Dakota	NO	NA	NA	6.18495428314919	3.53394743599809
38063	Nelson County	38	North Dakota	NO	NA	NA	7.24147063358695	5.43586138026914
38065	Oliver County	38	North Dakota	NO	NA	NA	7.14782719936891	3.57063464738519
38067	Pembina County	38	North Dakota	NO	NA	NA	8.08144188293503	6.06603523805335
38069	Pierce County	38	North Dakota	NO	NA	NA	6.96367022458745	4.2416659456301
38071	Ramsey County	38	North Dakota	NO	NA	NA	7.16899926625488	5.58512210522994
38073	Ransom County	38	North Dakota	NO	NA	NA	8.39505547428965	5.773037015779
38075	Renville County	38	North Dakota	NO	NA	NA	6.42882554184238	3.77596881591652
38077	Richland County	38	North Dakota	NO	NA	NA	8.30744482270872	5.27067680944881
38079	Rolette County	38	North Dakota	NO	NA	NA	6.55990577234689	3.53190323110878
38081	Sargent County	38	North Dakota	NO	NA	NA	8.0797596812559	5.30546222745153
38083	Sheridan County	38	North Dakota	NO	NA	NA	7.11690694199056	4.056982077311
38085	Sioux County	38	North Dakota	NO	NA	NA	6.17183077066466	4.55388003399193
[truncated: 1,109 more rows]
