# Supplementary material for: Health benefits of decreases in on-road transportation emissions in the United States from 2008 to 2017
Source: Proc Natl Acad Sci U S A. 2021 Dec 13;118(51):e2107402118. doi: 10.1073/pnas.2107402118 (PMC8713776; doi:10.1073/pnas.2107402118)
Supplement: Supplementary File [file pnas.2107402118.sd01.csv]

FIPS_STCOU	COUNTY_NAME	FIPS_STATE	STATE_NAME	COUNTY_IN_LARGE_MSA	CBSA_CODE_Metro_Area_Code	CBSA_NAME_Metro_Area_NAME	PM25_2017Mortality_2017PM_USD_GEMM	SO2_2017Mortality_2017PM_USD_GEMM	NOX_2017Mortality_2017PM_USD_GEMM	NH3_2017Mortality_2017PM_USD_GEMM	VOC_2017Mortality_2017PM_USD_GEMM	PM25_2017Mortality_2017PM_Deaths_GEMM	SO2_2017Mortality_2017PM_Deaths_GEMM	NOX_2017Mortality_2017PM_Deaths_GEMM	NH3_2017Mortality_2017PM_Deaths_GEMM	VOC_2017Mortality_2017PM_Deaths_GEMM	PM25_2017Mortality_2008PM_Deaths_GEMM	SO2_2017Mortality_2008PM_Deaths_GEMM	NOX_2017Mortality_2008PM_Deaths_GEMM	NH3_2017Mortality_2008PM_Deaths_GEMM	VOC_2017Mortality_2008PM_Deaths_GEMM	PM25_2008Mortality_2017PM_Deaths_GEMM	SO2_2008Mortality_2017PM_Deaths_GEMM	NOX_2008Mortality_2017PM_Deaths_GEMM	NH3_2008Mortality_2017PM_Deaths_GEMM	VOC_2008Mortality_2017PM_Deaths_GEMM	PM25_2008Mortality_2008PM_Deaths_GEMM	SO2_2008Mortality_2008PM_Deaths_GEMM	NOX_2008Mortality_2008PM_Deaths_GEMM	NH3_2008Mortality_2008PM_Deaths_GEMM	VOC_2008Mortality_2008PM_Deaths_GEMM	PM25_2017Mortality_2017PM_USD_VodonosParametric	SO2_2017Mortality_2017PM_USD_VodonosParametric	NOX_2017Mortality_2017PM_USD_VodonosParametric	NH3_2017Mortality_2017PM_USD_VodonosParametric	VOC_2017Mortality_2017PM_USD_VodonosParametric	PM25_2017Mortality_2017PM_Deaths_VodonosParametric	SO2_2017Mortality_2017PM_Deaths_VodonosParametric	NOX_2017Mortality_2017PM_Deaths_VodonosParametric	NH3_2017Mortality_2017PM_Deaths_VodonosParametric	VOC_2017Mortality_2017PM_Deaths_VodonosParametric	PM25_2017Mortality_2008PM_Deaths_VodonosParametric	SO2_2017Mortality_2008PM_Deaths_VodonosParametric	NOX_2017Mortality_2008PM_Deaths_VodonosParametric	NH3_2017Mortality_2008PM_Deaths_VodonosParametric	VOC_2017Mortality_2008PM_Deaths_VodonosParametric	PM25_2008Mortality_2017PM_Deaths_VodonosParametric	SO2_2008Mortality_2017PM_Deaths_VodonosParametric	NOX_2008Mortality_2017PM_Deaths_VodonosParametric
1001	Autauga County	1	Alabama	NO	NA	NA	106754.546713931	33139.4918785181	16884.370650766	77260.5618479406	9825.41360181882	0.0117692123973952	0.00365348109907843	0.00186142652001237	0.00851763217886287	0.00108320800501297	0.00976625604923072	0.0030584091653605	0.00153986070913102	0.0070887800522404	0.00090026203743879	0.00994139247516897	0.00318871576133261	0.00159575879848549	0.00723738494043494	0.000915345718822332	0.00825159111956645	0.00266758861576433	0.00131981105700077	0.00602366398609752	0.000760868823920548	188799.924800862	59424.5755289965	30066.7248247518	137016.487805704	17379.2693715044	0.0208143492150074	0.00655129427789088	0.00331472224321066	0.0151054563629185	0.00191598689555475	0.0176967721640078	0.00561674070961051	0.0028155740911444	0.0128797235579703	0.00163183421321094	0.0181075135168197	0.00583074482266447	0.00290676106519307
1003	Baldwin County	1	Alabama	NO	NA	NA	82422.2265017204	27338.4260544159	9097.44215330068	65524.7844486027	8496.15874936868	0.00908668267370736	0.00301393947844767	0.00100295240128859	0.00722381508991509	0.000936663589151455	0.00801712086474922	0.00266091404170745	0.00086317882303399	0.00636720184696898	0.00082662318129881	0.00748191327312524	0.00254970714669872	0.000843675031007239	0.00596357912929259	0.000766730673118635	0.0065955417209055	0.00224892096187456	0.000725007070931823	0.00525159192657192	0.000676085942006147	146548.788530688	48809.2801953895	16246.7474620009	116526.379186787	15107.0950981155	0.0161563499812373	0.00538100533668933	0.0017911314087588	0.0128465133220385	0.00166548982118592	0.0145347877067942	0.00484252305729763	0.00157703307553676	0.0115474864926051	0.0014986250004234	0.0136557233316618	0.00466824170070336	0.00153943893941615
1005	Barbour County	1	Alabama	NO	NA	NA	46839.223155496	29444.0819024248	11778.8293906593	40106.7939561111	5087.46226364277	0.0051638153391558	0.00324607863948446	0.00129856337887724	0.00442159506248401	0.000560870012450075	0.00431361371327559	0.00273167749560928	0.00107678308341748	0.00371498751558602	0.000469423001863678	0.00453948704074496	0.00281257541324672	0.001131071804491	0.00385862423964077	0.000492368043250039	0.0037891474431968	0.00236502834158625	0.000937310514972607	0.00323891297260492	0.000411717697459785	83354.1944872387	52557.2120799773	21002.0864306251	71479.8013710355	9047.32378983392	0.00918942798532888	0.00579419810232285	0.00231538630998864	0.00788032913215072	0.000997427075362837	0.00787342927384742	0.00499648992425851	0.00197311702046973	0.00678693551296621	0.000856400042064946	0.00826691382574166	0.00512887402274141	0.00205810846805143
1007	Bibb County	1	Alabama	YES	13820	Birmingham-Hoover, AL	67416.5205450994	37241.6853483384	15997.2585522472	56311.065184803	6270.64010454057	0.0074323705529358	0.00410572962363913	0.00176362636976917	0.00620804365606496	0.000691310089636974	0.0061023162267831	0.00339292805148865	0.00144605132594379	0.00511500316636457	0.000569003688052554	0.00652904505375826	0.00360270553598201	0.00153661798660795	0.00545087135542244	0.000605881118136331	0.00535833371380502	0.00297555114004044	0.00125945750523718	0.00448849175136015	0.000498419746283599	121463.549092806	66997.6858168918	28670.3228347322	101416.967182899	11272.9633928199	0.0133908142727201	0.00738619589314459	0.00316077515506718	0.0111807680723301	0.00124279390997446	0.0112678428969107	0.00625668903260042	0.00266480916946516	0.00944176115614963	0.00104894712830978	0.0120062673568516	0.00660538407688343	0.00280487047673632
1009	Blount County	1	Alabama	YES	13820	Birmingham-Hoover, AL	102367.26698171	53560.7072194798	26694.5729376088	80988.2347290271	9762.78346774102	0.011285534384564	0.00590482896349083	0.00294295754542768	0.00892859147976347	0.00107630331220945	0.0092229135569083	0.00481058226346571	0.0023913081868324	0.00729736416777547	0.00087931528355988	0.00988471685042181	0.0051282260971945	0.00254167022730587	0.00782737012011746	0.000936751784003942	0.00807937155889554	0.00417861039003205	0.00206524390360346	0.0063976971916327	0.000765351974052573	184701.709396481	96289.6539533762	47826.030786625	146098.455296471	17564.1716556135	0.0203625392544098	0.0106155046687213	0.00527260647699137	0.0161067027517164	0.0019363715472762	0.0170561307988652	0.00888076277006414	0.00440612688726094	0.0134994656634706	0.00162299498107182	0.0180845524149362	0.00936520491284504	0.00462542798121705
1011	Bullock County	1	Alabama	NO	NA	NA	46896.0476498169	30444.4964744502	12175.7874028085	40582.9454107038	4953.8692052997	0.00517007998608302	0.00335636988183469	0.00134232622834491	0.00447408863559099	0.000546141973908817	0.00432812020552302	0.00282194051999097	0.0011130560143081	0.00376183346925754	0.000457994417456109	0.0045774529724783	0.00292153750828241	0.00117309377884354	0.00392746822718807	0.000482550200732357	0.00382910468360709	0.00245436536028905	0.000972157362910627	0.00329911676314854	0.000404295386502275	83681.201390216	54387.3602398432	21735.0630629493	72474.2762428341	8831.0966002865	0.00922547903715779	0.0059959637701579	0.00239619371289267	0.00798996554905606	0.000973588992600004	0.00791565376965809	0.0051653248153367	0.00204162050507927	0.00688340102827193	0.000837015387765145	0.00834704224044909	0.00532799741400343	0.00213552527293691
1013	Butler County	1	Alabama	NO	NA	NA	44239.9980181845	28657.0466611447	11383.1541537173	38788.3261451418	4713.83343720493	0.00487726236646003	0.0031593115161723	0.00125494194965195	0.00427623986981004	0.000519679101603721	0.00413988563101598	0.00269070724782623	0.0010505593006265	0.00363971756096179	0.000441801997378397	0.00429338600906287	0.00273102386495336	0.00109445353313918	0.00372988504930161	0.000456838341946705	0.00363984723745539	0.00232315425007718	0.000915519607463338	0.00317064013121785	0.000387874382274721	79218.0370869801	51235.1667321435	20378.3506368838	69419.1083430513	8436.75459876768	0.00873343508899683	0.00564844850217385	0.0022466222220658	0.00765314692138111	0.000930114546630732	0.00759030910661627	0.00492405069396532	0.00193047064830829	0.00666845906938527	0.000809665228824693	0.00783843791965644	0.00498441520411815	0.00199572085935808
1015	Calhoun County	1	Alabama	NO	NA	NA	129454.933070535	56621.2050445853	25890.5042609046	94143.0889368259	10944.7282627579	0.0142718286957879	0.00624223519164853	0.00285431256186944	0.0103788554544045	0.00120660745159028	0.0115968275120236	0.0051035556703215	0.00231663296123243	0.00846280995833259	0.000981389740384482	0.0125292481158097	0.00536607886151786	0.00247593775637463	0.00907515987378626	0.0010574734762511	0.0101802121393894	0.00438696964707545	0.00200938499150095	0.00739824490696669	0.000859993323689194	230404.955866777	101498.735091093	46129.9065235691	167950.573734721	19469.6132228984	0.0254011182331656	0.0111897826193302	0.005085616345716	0.0185158012973921	0.00214643797729247	0.0211984664679768	0.00939253708214423	0.00424664262634599	0.0155027273607689	0.00179367970028468	0.0226597715646545	0.0097917995896318	0.00448663198726157
1017	Chambers County	1	Alabama	NO	NA	NA	78231.7647893144	43144.8372386978	16836.2802568499	63105.4694115859	7389.53878551919	0.00862470296928675	0.00475652577752939	0.00185612476868004	0.00695709640295216	0.000814663676279896	0.00715449282722365	0.00395316355162088	0.00152835384188489	0.00578441330917343	0.000676531020656087	0.00756339811193139	0.00410669859654982	0.00161072920522073	0.00607497973420261	0.00071501507463526	0.00627333921829862	0.00341236247136366	0.00132599178814221	0.00504945497313046	0.000593636499049136	140056.712928415	77328.01893463	30108.3189858005	113015.709773315	13214.425938612	0.0154406276161015	0.00852506902165219	0.00331930781385792	0.0124594776850937	0.00145683149213239	0.0131138482314578	0.00725722806978284	0.00280739603391435	0.0106078030236248	0.00123914269156981	0.0137337249730816	0.00750022911451983	0.00292863452522858
1019	Cherokee County	1	Alabama	NO	NA	NA	101673.61656276	59015.7332713248	25247.2120936181	77081.6036852046	8957.22567267606	0.0112090625211964	0.0065062212433862	0.00278339247103093	0.00849790283999798	0.000987494159996921	0.00903605982081852	0.00527620698561084	0.00224166794637518	0.00688169200232853	0.000795961451674572	0.00963701989109779	0.00551455644231707	0.00238888149502912	0.0072908909596306	0.000850864280729767	0.00776871401853485	0.00447187200937814	0.00192389104895716	0.00590333557582217	0.000685816403451904	181455.350098141	105651.538664091	44991.6139371377	137812.360820463	15959.6945163322	0.0200046426282099	0.0116476106819255	0.00496012466753961	0.0151931978113194	0.001759485102434	0.0166036497387188	0.00971856655574093	0.00411800646821518	0.0126619568921767	0.00146102863073544	0.0174963647033027	0.0100561906413985	0.00433064324534148
1021	Chilton County	1	Alabama	YES	13820	Birmingham-Hoover, AL	68367.8920466531	38014.4684906654	15672.3904584027	56947.4054882799	6540.85073494923	0.00753725501561464	0.00419092551663978	0.00172781111210302	0.00627819733494023	0.00072109960586091	0.00625444220239969	0.00347993950781517	0.00142332533901145	0.0052191475291514	0.000599450302570938	0.00658762924845718	0.00366481555698353	0.0015009314539756	0.00548646831614918	0.000629119987719454	0.00546381257595539	0.00304137283289664	0.0012359624541771	0.00455811340430443	0.000522700679438801	122896.310032016	68333.5696032943	28072.6389310762	102368.279431939	11736.2869487343	0.0135487697727648	0.00753347111939362	0.00309488317177319	0.0112856460026838	0.00129387326449493	0.0115074999794705	0.00640775704008897	0.00261939295866138	0.00960509455415146	0.00110146517204756	0.0120889009272874	0.00671266764225071	0.0027388418479007
1023	Choctaw County	1	Alabama	NO	NA	NA	41784.0386759438	28565.6149846355	13244.0896085588	36766.2443422203	4448.88581077274	0.00460650380836645	0.00314923158183873	0.00146010177937388	0.00405331437430619	0.000490469808082743	0.00391671396066302	0.00269950813041892	0.00122373382668166	0.00345581183304074	0.000417350301546744	0.00407480692360139	0.00275529787330362	0.00127921159686385	0.00356312559722485	0.000432813524698566	0.0034571558874282	0.00235801279393669	0.00107126767568396	0.00303188340308042	0.000367534631302711	74848.0637789117	51242.0812576731	23742.1893577271	65875.4462441035	7966.36671434619	0.0082516650322008	0.00564921079775835	0.00261747043036061	0.00726247398808793	0.000878256381415971	0.0071838852049775	0.00495112933277788	0.00225164494817344	0.00633805813463898	0.000765274314462802	0.00743448739525698	0.00504461154141544	0.00233434831186738
1025	Clarke County	1	Alabama	NO	NA	NA	43057.9779300043	29093.7026225703	11555.4994793308	38101.6546038676	4537.15094834039	0.00474694992634392	0.00320745088740093	0.00127394225273298	0.00420053739656402	0.000500200645628264	0.00409791252463955	0.00277580082321221	0.00107546207715086	0.00362742480474203	0.000431892494076056	0.00414554601770417	0.00277648047760865	0.00110844163296617	0.00365325053382405	0.000435972957847369	0.00357355077855116	0.00239961786592248	0.000935013298329599	0.00315033292786424	0.000375888669082021	76968.3095463756	52088.2679061025	20699.2725245952	68128.8706149489	8108.46135954577	0.00848541266675195	0.0057424990997535	0.00228200242811519	0.00751090396937026	0.00089392168197097	0.00748668462384869	0.0050762137911225	0.00197544783916292	0.00662917539716448	0.000788948982717726	0.00756492314448895	0.00508027519130628	0.00202287071670943
1027	Clay County	1	Alabama	NO	NA	NA	76854.2702634735	48331.7757074931	18894.1541488092	64398.9191332112	7159.69051989697	0.00847284034469696	0.00532836259769834	0.0020829961822829	0.00709969346291583	0.000789323930662037	0.0069764065258949	0.00439402651829666	0.00170412190411011	0.00585893366287594	0.000650387988612656	0.00747216473925915	0.00462511873067437	0.00181000802229097	0.00623744729352311	0.00069585858221146	0.00615078178802813	0.00381334328540062	0.00148045396256515	0.0051452314761053	0.000573164435698835	137684.875845387	86763.0055736735	33777.1295851357	115485.228424182	12801.520618289	0.0151791431617018	0.00956523419624703	0.00372377781086046	0.0127317310964567	0.00141131052310127	0.0128118347219307	0.00808577440542268	0.0031322605889415	0.0107701204323386	0.00119278807539319	0.0136144738891737	0.00845260813868194	0.00329241313234709
1029	Cleburne County	1	Alabama	NO	NA	NA	95531.7092403386	55490.9941751435	22099.1535878161	74810.2832285371	8346.63203219458	0.0105319446463354	0.00611763448670666	0.00243633306855421	0.00824749989511263	0.000920178935825888	0.00858312609301461	0.00501752647697849	0.00198110464175733	0.00675315223839248	0.000750509222935606	0.00905428695714206	0.00522090041676607	0.00208888361511424	0.00709104660953707	0.00079259305737697	0.0073786775679985	0.0042817607655342	0.00169842050509157	0.00580516879814114	0.000646393098462678	170745.278299135	99515.1893009269	39453.543889569	133909.557921304	14895.092011307	0.0188239050046253	0.0109711055472709	0.00434957715768837	0.0147629312074205	0.00164211742690056	0.0157571127117998	0.00923458656730043	0.00363944514599243	0.0124103739731219	0.00137630445921601	0.0165019686962605	0.00954586038398419	0.00380057677299879
1031	Coffee County	1	Alabama	NO	NA	NA	72400.6258683294	27747.0101876087	14385.9731521618	52082.0127184159	8179.91382488044	0.00798184592392182	0.0030589840558804	0.00158598934455428	0.00574180949322399	0.000901798997427095	0.0065485987712619	0.0025947936603652	0.00130329343888216	0.00476901171165086	0.000740654637548123	0.00691224795222268	0.00260604257784751	0.00137567156284766	0.004939215705394	0.000780788840434234	0.00566463562940457	0.00220800566593306	0.00112947781174138	0.00409694684674293	0.00064052542825091	127019.395732727	49404.8767926537	25413.0133868295	91837.529811149	14349.4363267434	0.0140033215725525	0.00544666720376794	0.0028016713237415	0.0101246778490464	0.00158196132259257	0.0118418349111617	0.00473595317430673	0.00237189645625442	0.00865180585053516	0.00133913231382427	0.0124320127417504	0.0047387461000348	0.00248450072013728
1033	Colbert County	1	Alabama	NO	NA	NA	138978.131689445	40982.7635171529	28460.6752994566	95298.18861967	13391.5611287807	0.0153217188475289	0.00451816679769244	0.003137662449827	0.010506200039961	0.00147635985640651	0.0119709667232346	0.00359758275261939	0.00247735915366635	0.00825537698464025	0.00115646017558406	0.0134151163924134	0.00386741705634067	0.00272571101794239	0.00915941808798568	0.00129125984430652	0.0104794381963348	0.00307970963333675	0.00215141535863633	0.00719538956261378	0.00101123094947739	245138.039812128	73113.5189018461	50477.0322555186	168649.745476552	23639.50348348	0.0270253749937337	0.00806043919967769	0.00556486755919916	0.0185928818619691	0.00260614977094679	0.0218844641349495	0.0066327954599845	0.00454922992163895	0.0151311257317984	0.00211549095984116	0.0240251698302793	0.00700873260779563	0.00490961801933229
1035	Conecuh County	1	Alabama	NO	NA	NA	48419.248931703	29934.9574665229	10740.0041882517	42141.9651884478	5096.78765887883	0.00533800613032998	0.00330019547996004	0.00118403753592963	0.00464596360917106	0.000561898095661527	0.00459047026696833	0.00284047504633252	0.000999749067734739	0.00399626236974076	0.000483964399176	0.0045734981659177	0.00281941936666839	0.00102066298152843	0.0039736968062561	0.000480815638787231	0.00392891581114485	0.00242384656826478	0.000861028890927999	0.00341429956358979	0.000413687591862894	86427.9968789364	53441.1110906883	19218.1363677488	75220.8550845932	9099.01301510853	0.00952830098258353	0.00589164402397321	0.00211871377619389	0.0082927636101211	0.00100312558179314	0.00838185811793102	0.00518631953571419	0.00183458551658392	0.00729707330259085	0.000883663933073855	0.00835852703038217	0.00514454135321234	0.00186316265695113
1037	Coosa County	1	Alabama	NO	NA	NA	72152.7992739482	42378.6738911962	16635.3667868607	60267.2747905946	6877.62978559518	0.00795452414778415	0.0046720596873683	0.00183397495516308	0.00664419811104988	0.000758227993363379	0.00659900634359785	0.00387537291763835	0.0015084770498242	0.005520361608916	0.000629767361191721	0.00700116189290358	0.00407046162047978	0.00159357330278188	0.00583256098857621	0.000666232621609482	0.00580655529608535	0.00337519208525178	0.00131039835732685	0.00484387691553838	0.000553156094206024	129312.515267298	76085.4690036699	29756.8110405707	108078.077747267	12303.7004402767	0.0142561277685013	0.0083880834364759	0.00328055563145329	0.0119151257877411	0.00135642806993104	0.0121122698681498	0.00712780409479021	0.00277284706965642	0.0101399140215724	0.00115442798847992	0.0127803799879742	0.00744409895061665	0.00290215243226236
1039	Covington County	1	Alabama	NO	NA	NA	47511.3110700382	28517.4463356749	10544.7658284792	40516.7817809003	5176.56194707861	0.00523791003263211	0.00314392120323694	0.00116251337798966	0.00446679439065146	0.000570692854953515	0.00446183920785593	0.00269335722963658	0.000975868173819398	0.00381719641608377	0.000486619537074708	0.00445969963567103	0.00266269781908705	0.000999872544515978	0.0037902887564345	0.000485824214146391	0.00379415028159095	0.00227839087766594	0.000838483546949172	0.00323505591193317	0.000413729116077071	84461.5771110546	50843.9202104144	18808.1572651411	72125.5475756553	9200.33706802937	0.00931151197805848	0.00560531531903823	0.00207351540960804	0.00795151976965441	0.0010142961064827	0.0081286690885955	0.00491627280818022	0.00178702140266002	0.00696068823373192	0.000886270988246001	0.00810445407509972	0.00484853647321283	0.00181913481063003
1041	Crenshaw County	1	Alabama	NO	NA	NA	45455.8287743301	28563.4167872926	11755.9007710125	39343.5520686809	4920.50045961834	0.00501130228184376	0.00314898924039083	0.00129603560087706	0.00433745105025917	0.00054246321860099	0.00423050019303328	0.00267163418924513	0.0010806942947612	0.00367554499511659	0.000458576096892514	0.0044189827262844	0.00272410297252434	0.00113264897300535	0.00378686795748078	0.000477785504393227	0.00372626089987164	0.00230853348874594	0.000943768156556094	0.00320504364752234	0.000403405992988242	81152.2159527789	51035.5908527377	21003.8961155127	70283.7661679572	8777.79952325773	0.00894666967793793	0.00562644615204989	0.00231558581967202	0.00774847158815766	0.000967713227688625	0.00773877405425236	0.00488837259561555	0.00198304305713677	0.00672555087364898	0.000838311385716779	0.00805274202111657	0.00496819814002475	0.00206241340215392
1043	Cullman County	1	Alabama	NO	NA	NA	95696.5328218556	49457.9326517447	28549.4416289664	73332.8028100016	9688.89481032849	0.0105501157106945	0.00545251637547809	0.00314744854154763	0.00808461427202687	0.00106815741744792	0.00859363892625112	0.00441829112381906	0.00255136966057929	0.00657723727844245	0.000869787259927623	0.00920113674421376	0.00469564993693534	0.00272714458088568	0.00702877352721076	0.000929635834893372	0.00749748485852112	0.0038059747696443	0.00221098202138246	0.00571944640244413	0.000757173277200157	171615.058543643	88600.8777445688	51033.0570621819	131552.04124439	17344.9688864726	0.0189197943953048	0.00976785140183071	0.00562616681294782	0.014503025513892	0.0019122054201413	0.0158320198007557	0.00814254067067588	0.00469552066061346	0.0121276937019296	0.00160067803050458	0.0167239724731822	0.0085535708513518	0.00494508172623715
1045	Dale County	1	Alabama	NO	NA	NA	65104.4468691542	28608.7103003198	13648.1961594775	49187.7530132517	7323.6949109176	0.00717747474748085	0.00315398264808587	0.0015046527233415	0.00542273027597456	0.00080740468292451	0.00590256261198182	0.0026585362376203	0.00123847567862492	0.00450606597097169	0.000665016921227091	0.00619736928596508	0.00270128300540624	0.00130227998978358	0.00466096012529416	0.000697012551765679	0.00509256108136183	0.00227462980356571	0.0010711584903816	0.00386928583168185	0.000573613045299949	114802.762898055	50923.2176062991	24191.9744253858	87045.4697819251	12911.843952911	0.0126564923176119	0.00561405750308055	0.00266705722696458	0.0095963746147482	0.00142347317844029	0.0107179182298461	0.00485357697841411	0.00226024567350709	0.00819902936423593	0.00120724838942413	0.0111541115725228	0.00490974686923046	0.00235384543810592
1047	Dallas County	1	Alabama	NO	NA	NA	49967.7657415995	31052.0423428787	13537.316354621	43440.5153591818	5107.43071148326	0.00550872319857294	0.00342334910273715	0.00149242871964229	0.00478912297088888	0.000563071444717974	0.00459593617903657	0.00286669519976814	0.00123541472664569	0.0040070980018573	0.00047091394449322	0.00496560492062413	0.00300252189849884	0.00130931751216503	0.00427486947443188	0.000506508465455033	0.0041392110207257	0.00251185871765545	0.00108328721769663	0.00357303488222848	0.000423172309982288	89847.8279774377	55740.8582570294	24261.7169259253	78061.610351423	9172.67815300685	0.00990532210065669	0.00614518088674971	0.00267474602643253	0.00860594420180053	0.00101124683452566	0.00846464483625602	0.00527125794769249	0.00227482911434448	0.00737564199002745	0.000866482965364494	0.00908261159474416	0.00549390297589268	0.00238784581862456
1049	DeKalb County	1	Alabama	NO	NA	NA	99772.7174630737	55655.0197676886	27254.8198824855	73848.6290347728	9401.24879590661	0.0109994968779627	0.0061357175763426	0.00300472227107365	0.0081414818115027	0.00103644572793958	0.00885499376190101	0.00494800157780151	0.00241359352826712	0.00657086705128504	0.000833771449978912	0.0094179320634403	0.0051858469274367	0.00257650557531784	0.00695640754890388	0.000889395328329626	0.00758240538954186	0.00418201335482089	0.00206966410812907	0.00561409371235267	0.00071552344420185	177668.511850527	99469.2988643599	48481.4528121755	131804.89722763	16719.0943731	0.019587160609667	0.0109660463314193	0.00534486383057561	0.0145309017577083	0.00184320554792287	0.0162503004228906	0.00911219081403419	0.00442934996722981	0.0120835275377346	0.00152897469711194	0.0170669748575384	0.00943327357191169	0.00466192316424555
1051	Elmore County	1	Alabama	NO	NA	NA	96637.818012349	37062.5832532029	16608.6062611764	73139.0531573467	8880.32446868562	0.0106538882025878	0.00408598441686947	0.00183102472662163	0.00806325423740345	0.000979016145418262	0.00889274840396713	0.00341211075943672	0.00151509643225846	0.00673982403314949	0.000817814757243623	0.00924365742920358	0.00356539552842802	0.0015840067417617	0.00700067649852817	0.000846600885181562	0.00771640727618715	0.00297603372485642	0.00131037739193849	0.005851012067343	0.000707175288652898	172685.70552481	66452.4913309622	29685.6167856662	130795.641777983	15853.9892822776	0.0190378284473602	0.00732609063392797	0.00327270678254487	0.0144196358480515	0.00174783157207489	0.0162684216517393	0.00626583690516674	0.0027806418541496	0.0123405126943656	0.00149525476424254	0.0168657925856902	0.00651700035207049	0.00288618382736637
1053	Escambia County	1	Alabama	NO	NA	NA	56151.035577279	32122.7740411859	10547.7609857377	48101.8453952058	5770.15607036867	0.00619040110594606	0.00354139249447924	0.00116284358071192	0.00530301380680178	0.000636133958212254	0.00535780054650496	0.00307111036857395	0.000985758518007437	0.00458722035655427	0.000551121889193944	0.00523668870284563	0.00301401225797803	0.000996932533616604	0.00449086716241185	0.000536966809125275	0.00452766830801034	0.00261091651413794	0.000844213660893857	0.00388055492180748	0.000464709616215523	100015.940500027	57304.9863922837	18863.2192207551	85691.9720038495	10280.8428671597	0.0110263111324368	0.00631761903394992	0.0020795857445079	0.00944715752451728	0.00113341704922492	0.00975743899760038	0.00559877050608897	0.0018071595101544	0.00835637287684653	0.00100381998123162	0.00954987745979745	0.00550087598876427	0.00181868356357483
1055	Etowah County	1	Alabama	NO	NA	NA	130569.016397266	56847.2339912715	29482.9919971325	92265.0491560363	11561.4884451544	0.0143946514111128	0.00626715387439689	0.00325036830379491	0.0101718099490726	0.00127460250949008	0.0117044212262318	0.00510030169601052	0.00263382759173406	0.00828571236593396	0.00103634023770169	0.0129953981888703	0.00540175614704143	0.00286672135375273	0.00906532232465456	0.00114391273434971	0.0105681742572677	0.00439632621077249	0.00232321188558077	0.00738414738938552	0.000930160172027392	233200.784190385	101907.315889287	52580.8654454619	165094.316100276	20627.24048006	0.0257093458298352	0.0112348268290942	0.00579680578031757	0.0182009116388603	0.00227406121663851	0.0214615937291349	0.0093952156644139	0.00483295187565498	0.015223881613861	0.00189937247072257	0.0235295416000114	0.00984488103875437	0.00519068230862039
1057	Fayette County	1	Alabama	NO	NA	NA	48084.3986827392	34364.5549098037	18326.1526605949	45368.4787613856	5580.07244829932	0.00530109038460595	0.00378853883159854	0.00202037655283757	0.00500167233270432	0.000615178087101722	0.00433275526924582	0.00309966902987255	0.0016423765068941	0.00409319361905993	0.000503205720125108	0.00472142810898635	0.00332081425872883	0.00177364587127104	0.0044235079087534	0.000546774288778044	0.00385843249029206	0.0027166986257427	0.00144158766423636	0.00361906376642377	0.000447131294661319	86108.1362720337	61610.3676334137	32753.3964105012	81309.6317891761	9975.75474231081	0.00949303777800749	0.0067922681035994	0.00361091579662869	0.00896402407145371	0.00109978244487508	0.00796981843706697	0.00571098226117016	0.00302367240961338	0.00753774082940036	0.000924669867410628	0.00864325955686918	0.00606581174673192	0.00322884336345119
1059	Franklin County	1	Alabama	NO	NA	NA	60411.3966651493	38591.1227744904	22596.0461274195	53626.847523025	7263.95990256537	0.00666008690459504	0.00425449907818926	0.00249111325372931	0.00591212063681447	0.000800819164813123	0.0053097837365557	0.00341861897647651	0.00198965742965033	0.00473739682572953	0.000639097623538372	0.0059478979971196	0.00368047748548444	0.0021937082526591	0.00520528380855923	0.000714743131979959	0.004738683815273	0.00295757695858017	0.00175110021955858	0.00416884416216251	0.000569949222157833	107369.510133645	68917.3955702846	40209.3899001495	95592.6118360431	12902.3050834681	0.011837009370227	0.0075978353270094	0.00443290580749364	0.0105386588857421	0.00142242156065014	0.00975003061817894	0.00629798798452503	0.00365940733136911	0.00871835260424268	0.00117309244631679	0.0107769338884247	0.00668680449461313	0.0039727515455354
1061	Geneva County	1	Alabama	NO	NA	NA	53326.0834306952	26135.3749748668	11506.4062657567	42157.2195081402	6201.34938648156	0.00587896273775445	0.00288130846538112	0.0012685299450083	0.00464764532984679	0.000683671097171485	0.00491186765337969	0.0024523398810781	0.00105292835709727	0.00391597757288574	0.000571705039953183	0.00500054569507052	0.00243275180485694	0.00109015484065077	0.00393611437362531	0.000581876500252488	0.00417353502725615	0.0020683796553052	0.000904070243084918	0.00331282344227712	0.000486066746647905	94545.1681853815	46551.9083974151	20461.4211352359	74901.951090222	10992.4577779087	0.0104231828973332	0.00513214016918088	0.00225578037381818	0.00825760586780788	0.00121186941764911	0.00895016646679935	0.00447687821825085	0.00192581754250595	0.00714226533589353	0.00104148228632129	0.00904925507413448	0.0044245225929898	0.00197619564998827
1063	Greene County	1	Alabama	NO	NA	NA	41729.9967801224	28712.3135344504	14773.7511684871	38137.7596114976	4613.49956721612	0.00460054593050683	0.00316540444233326	0.00162874014044687	0.00420451781254148	0.000508617740163864	0.00379519015627792	0.00263781743408236	0.0013405291883589	0.00348575886482604	0.000420592881692669	0.00412776988839867	0.00279189666680643	0.00143337700307171	0.00373829672193749	0.000455184644622774	0.00339977119076898	0.00232391522682419	0.00117899676314522	0.00309445743316185	0.000375789594189018	74983.3485987595	51527.7553230569	26479.247903816	68491.1500849096	8282.67831759409	0.0082665795798987	0.00568070508868479	0.00291921892131105	0.00755084366430999	0.000913128324176039	0.00700592163895092	0.00485565326650219	0.00247184762092935	0.00642780724687023	0.000775840909727505	0.00753137516014512	0.00510257367072727	0.00261097081040195
1065	Hale County	1	Alabama	NO	NA	NA	46279.6824221903	29984.4352884699	14303.9678378933	41092.9422390092	4846.6559378533	0.00510212847018416	0.00330565018904157	0.00157694862459387	0.00453031351011937	0.000534322189597647	0.00420845388785754	0.00275343527598503	0.00129874060993567	0.00375544333475889	0.000442073565284743	0.00455688950112231	0.00290807668859359	0.00138308606042981	0.00401838658513471	0.000476540770031176	0.00375444625242178	0.00241981713682412	0.00113841038524604	0.00332693215351392	0.000393751650346187	83193.7345910925	53833.2876038438	25635.1793036879	73831.9723040573	8703.04198232152	0.00917173799780949	0.00593487973451363	0.0028261641246896	0.00813964548126974	0.000959471542395886	0.00776520352555388	0.00506851029186893	0.00239367731428667	0.00692330962629758	0.000814960857621606	0.00836545939377657	0.00532145235455357	0.00252367558064608
1067	Henry County	1	Alabama	NO	NA	NA	53842.8005307644	28011.7377328856	11844.2564305056	43527.6906422324	6129.16771403107	0.00593592849225647	0.00308816908643609	0.00130577641806092	0.00479873365683723	0.00067571338988483	0.00492586175396378	0.00260323135765212	0.00108133385948834	0.00401407337364901	0.000561811180814104	0.00515928044582557	0.00265184406241092	0.00113273425855833	0.00414762167237327	0.000587412303990585	0.00427860426526515	0.00223359984725195	0.000937437652732683	0.00346649702461679	0.000488040186396973	95582.70241238	49928.3138990005	21089.9001084675	77406.9118683072	10878.4233742985	0.0105375664160027	0.00550437380897494	0.00232506737611402	0.008533766615541	0.00119929763351428	0.00898851338408412	0.00475814299893225	0.00198017232086159	0.00732976950087881	0.00102491166964613	0.00937042792373172	0.0048272601145043	0.0020586129597183
1069	Houston County	1	Alabama	NO	NA	NA	94440.4262653298	26970.5280164306	14793.3129836187	65829.3152079382	10505.0151921406	0.0104116355680442	0.00297338036145534	0.00163089674327315	0.00725738824720425	0.00115813104771519	0.00852345042815056	0.00251207134567964	0.00134119997343334	0.00599063067025978	0.000949956170737754	0.00880688461837905	0.00252345597336094	0.00139321881391554	0.00613521206845556	0.000980238034936268	0.00720777033537935	0.0021301190682049	0.00114526494679101	0.00506230624764857	0.000803803648878612	167311.968203114	48016.4972158241	26282.305576192	116786.883102158	18611.5822536103	0.0184453978872238	0.00529360455087973	0.00289750690851916	0.0128752327162445	0.00205184389177633	0.0155513054486157	0.00458752229776624	0.0024530851388252	0.010934108391305	0.00173299566737813	0.0158962600814497	0.00458583371804678	0.00252165568511777
1071	Jackson County	1	Alabama	NO	NA	NA	88792.9415322758	54155.5401395188	25315.5052353734	69716.1785249159	9051.28440738909	0.00978902557736656	0.00597040663856318	0.00279092148516048	0.00768589758329594	0.000997863715774571	0.00784841569121114	0.00479413628764522	0.00223194439716464	0.00617463343612648	0.000799120119970719	0.0082678039860594	0.00501684533900377	0.00236710203433932	0.00650028489727807	0.000844681680015333	0.00662948815305835	0.00402831476732116	0.0018929360328685	0.00522200042066897	0.000676494520288407	157825.048742577	96746.2040499931	44991.675692687	124248.700625674	16070.3738056016	0.0173995073508025	0.0106658372795799	0.00496013147581333	0.0136978648008544	0.0017716870001845	0.0143907676560348	0.00883488492395119	0.00409641470450469	0.0113512772607483	0.00146457216326116	0.014989758276477	0.00911616184619407	0.00428494104713942
1073	Jefferson County	1	Alabama	YES	13820	Birmingham-Hoover, AL	338954.579687586	56220.9649910113	28673.7606295007	253515.98822593	21769.2186180266	0.0373682298713037	0.00619811051175944	0.00316115415659972	0.0279490064208867	0.00239995921042537	0.030727632638638	0.00508799831496119	0.00258504618471572	0.0229849547466969	0.00197359512275692	0.0352560111609318	0.00551805131437676	0.00283554125328319	0.0263003365311445	0.00223976873971323	0.0289849020927081	0.00452887704186639	0.00231868237923387	0.0216240795291142	0.00184140169994461	624311.393503074	101837.241714638	51946.3305761983	466510.405901423	39965.5936136231	0.0688275452280347	0.0112271014640357	0.00572685114250782	0.0514306905106497	0.00440602835481226	0.0576765364874185	0.00943533945400454	0.00479977616366545	0.0431169209961232	0.00369549755438503	0.065126515770825	0.0101326829218692	0.0051970639929795
1075	Lamar County	1	Alabama	NO	NA	NA	46175.5100924302	33152.8074571068	18409.5530757502	43908.1106034046	5539.43048822121	0.00509064393568314	0.00365494908219885	0.00202957107644531	0.00484067325998352	0.000610697492362395	0.00417582146278377	0.00299230142683052	0.00165150028000921	0.00396992810018397	0.000501026582837266	0.00452341282105955	0.00320216135805653	0.00178144372523732	0.00427254250877958	0.000541818917100855	0.00370995828915687	0.00262147225567942	0.00144942732375676	0.00350311314960142	0.000444400660320299	82614.5730364735	59407.1371520904	32899.9511566063	78629.2299458431	9898.24182970756	0.00910788802084334	0.00654937177465339	0.00362707280340592	0.0086685217291592	0.00109123699215153	0.00767363071370079	0.00551160024740666	0.00304020280952284	0.00730551062892057	0.000920098988626177	0.00825981386769949	0.00584399293983602	0.00324052402354441
1077	Lauderdale County	1	Alabama	NO	NA	NA	125071.395745673	42593.1278301933	27685.1618392216	89634.3203656995	12409.7934117944	0.0137885632666679	0.00469570227717086	0.00305216555146067	0.00988178383921158	0.00136812434661525	0.0107628630747081	0.00371830978974532	0.00240281484839993	0.00774980516299371	0.00106995700581854	0.0120350756176896	0.00399032051750553	0.00263602430797278	0.00858234437248286	0.0011909155575971	0.0093923644119873	0.00316008098659038	0.00207459088857223	0.00672917341870942	0.000931163059954395	220729.229971164	76008.6277022131	49116.4053095058	158722.785867192	21917.1910364875	0.0243344126298006	0.00837961202588426	0.0054148645100161	0.01749847886276	0.00241627250925365	0.019697170714792	0.00686512966902397	0.00441681617689335	0.0142224102613401	0.00195946856221283	0.0215982861961154	0.00722568128190102	0.00475003583799119
1079	Lawrence County	1	Alabama	NO	NA	NA	80516.4488622415	44206.0105992389	24557.9959031702	64615.2274444885	8562.05093481153	0.00887657919323137	0.00487351540518556	0.00270740946156866	0.00712354048898738	0.000943927908561509	0.0071130163873696	0.00391014854790183	0.00216724735647561	0.00571875267985864	0.0007566487343442	0.00762670841811411	0.00416640725704285	0.00233039500986754	0.00612182836167514	0.000812499439410199	0.00611125086828459	0.0033433597451052	0.00186510602055742	0.00491429213597706	0.000651213300728586	142733.039378676	78906.8899313705	43632.9889092026	114969.749570448	15172.9729895901	0.0157356806644957	0.00869913250354323	0.00481034232089134	0.0126749018530876	0.00167275256474976	0.0130143953195196	0.00719991441189451	0.00397748355934429	0.0104997086136599	0.00138443370295767	0.0138288207617391	0.00756640035803847	0.00422142066495794
1081	Lee County	1	Alabama	NO	NA	NA	104003.071851145	38160.8538078687	16559.2445942005	77557.706843204	9541.50727362748	0.0114658745718598	0.00420706384463665	0.00182558282310735	0.00855039108862106	0.0010519085992237	0.00952432402035884	0.00351169827291421	0.00150809337602987	0.00711901068983327	0.000874722787363563	0.00949055010565214	0.00364166484292098	0.00155551912711992	0.00713369701399937	0.000871837536017197	0.00788630160202723	0.00303882899104159	0.00128468592229708	0.00594072825842166	0.000725182559353611	185876.04875905	68327.9001009751	29596.5162979086	138671.284341982	17043.0260205171	0.0204920049288015	0.00753284608206232	0.00326288385136853	0.0152878902967361	0.00187891756654917	0.0174056236871462	0.00643864045988393	0.00276633330635444	0.0130192331860828	0.00159825588531416	0.0172673575168082	0.00664996832990367	0.00283111045382304
1083	Limestone County	1	Alabama	NO	NA	NA	119254.665635921	50383.0488306752	28890.4165380333	85893.1763591196	11350.6339096694	0.0131472947284441	0.00555450630599857	0.00318503950371756	0.00946933940683842	0.00125135673786288	0.0104965199281679	0.00441781321686423	0.00253616336952525	0.00755745474149666	0.000998694982121555	0.0106968316159567	0.00464901773115172	0.00265118203181143	0.0078079024217991	0.0010247699478279	0.00853865810065061	0.0036981646344608	0.00211043662822038	0.00623060544462859	0.000817661264685142	210950.408239791	89874.6365676545	51259.2388800446	152457.116317367	20083.4295814477	0.0232563411705942	0.00990827762809837	0.00565110234906122	0.0168077167546	0.00221410849174954	0.0191655890525767	0.00814326242427757	0.00465041171103957	0.0138517502451454	0.0018248235249819	0.0192589606487691	0.0084222094613194	0.00478260761107659
1085	Lowndes County	1	Alabama	NO	NA	NA	46197.1076208297	29150.6467609326	12138.8180139316	40195.4154752663	4809.85412026507	0.00509302496681311	0.00321372872454981	0.00133825051819217	0.00443136518950926	0.00053026495343171	0.00429223987877089	0.00271501827738582	0.00111457762749451	0.00374480692480514	0.000447803897719259	0.00452762580899397	0.00280011134643994	0.00116963907494467	0.00390299639825116	0.000470218904757827	0.00381244692267057	0.00236317306459374	0.00097360644476686	0.00329487780182746	0.000396698573999724	83096.0743526884	52221.6156229488	21758.791572133	72196.0234424787	8644.09493301981	0.00916097139232113	0.00575720009048954	0.00239880967514489	0.00795928941948261	0.000952972893253657	0.00790430466446813	0.00497993076725434	0.00205142584096929	0.00688593824084684	0.000824059837999156	0.00829648647410933	0.00511634714305861	0.00213487719476704
1087	Macon County	1	Alabama	NO	NA	NA	59260.0259674218	33830.0483598017	13536.7399111915	49196.4727508646	5932.47850477385	0.00653315342300757	0.00372961186962446	0.00149236516932649	0.00542369158813572	0.00065402928226338	0.0054588494421419	0.00312361558279485	0.00123512873947365	0.00454437856475192	0.00054725885505148	0.00583366175640508	0.00325240974657991	0.00130582441124799	0.00480368286888088	0.000583120512005288	0.00487235542262979	0.0027224799410885	0.00108032215268402	0.00402232961964083	0.00048762942423779	106158.155180454	60553.7147155723	24206.3228020188	88125.8928168009	10616.2249623784	0.0117034628921464	0.00667577683457901	0.00266863907146067	0.00971548643310069	0.00117039142862526	0.0100138647704139	0.00572687358584992	0.00226882696054024	0.00833609722042777	0.00100318566209239	0.0106894001172492	0.00593898913638007	0.00238155770754438
1089	Madison County	1	Alabama	NO	NA	NA	211667.312529622	56258.2634025147	39212.4229306046	132765.292954015	18288.4926231429	0.0233353766694591	0.00620222249518854	0.00432299464793241	0.0146367811009055	0.00201622470176135	0.0182757267836272	0.00494141383584169	0.0034092680298976	0.0115180505899247	0.00158240295522807	0.0184967669558816	0.00516178126896941	0.00352281427870391	0.0117658254489002	0.00161037907857801	0.0144942397311981	0.00411388473154791	0.00277965150271618	0.00926503803755898	0.00126463576526771	375440.805139424	100369.675975169	69640.6735350821	235894.356698976	32440.1892483385	0.0413906734124919	0.0110653088900741	0.00767757349509762	0.0260063001792021	0.00357638610464511	0.0335074895863054	0.00910310112582651	0.00625912058414312	0.0211491152659297	0.00290155176826861	0.0334173247705722	0.00935982210409377	0.00636655079061282
1091	Marengo County	1	Alabama	NO	NA	NA	40662.8589706538	28025.6214395164	13349.3278641421	36762.4225817466	4403.08549749258	0.00448289874897196	0.00308969970313796	0.00147170382744037	0.00405289304226806	0.000485420527921347	0.0037454808043572	0.0026061558821147	0.00122113806046801	0.00340081898359089	0.000406326205103668	0.00400321189122731	0.00271493761346407	0.00129155147654637	0.00358949193609036	0.000432408266199126	0.00333808889375214	0.00228671513167262	0.00107081776349396	0.00300636912571381	0.000361230467591948	72996.9808161579	50274.0318477941	23929.1700798806	65968.8381616228	7899.17300288112	0.00804759139576611	0.00554248767010956	0.0026380842206017	0.00727277003024555	0.000870848574569853	0.00689830590291132	0.00478868485399702	0.00224965676350091	0.00625786991653092	0.000747952365168485	0.00730432167697538	0.00496395405976911	0.00235447411527793
1093	Marion County	1	Alabama	NO	NA	NA	48754.7460230126	35255.0047037042	19797.5880226837	46371.4774759883	5964.99176071796	0.00537499318753618	0.00388670694786355	0.00218259573542534	0.00511224846524231	0.000657613723645183	0.00435424874687128	0.00315724836808928	0.00176226808089956	0.00415078564192058	0.0005330797777569	0.00480077021392635	0.0033902618892681	0.00191846357092379	0.00451624846481551	0.000586154771295788	0.00388764002830411	0.00275414170606982	0.00154857529677447	0.00366565188912614	0.000474921941896508	86945.401302921	63083.7945993142	35306.9630590842	82868.3192902578	10626.4006832207	0.00958534251148015	0.00695470685162014	0.00389243512468703	0.00913586241301451	0.00117151325644034	0.00799596329508568	0.00581531906327634	0.00324185712023322	0.00763761132156541	0.000978347144446209	0.00874983884125872	0.00617785631000951	0.00348539123232544
1095	Marshall County	1	Alabama	NO	NA	NA	108520.258040753	54484.5404334964	32039.3157935283	79986.6586143245	11023.1704416926	0.0119638741919278	0.00600667745285461	0.00353219159509621	0.0088181721825163	0.00121525535178015	0.00964855789484825	0.00485182994190094	0.00284341357610845	0.0071254492391792	0.000979900928881063	0.0103292192416439	0.00511721063271849	0.00304220638125777	0.00758819354638806	0.00104847719589189	0.00833275345462535	0.00413425933337234	0.00244924575977554	0.00613262447039261	0.000845612612335485	193072.946406389	97451.1547430713	56964.389958222	142725.063626235	19592.4797491448	0.0212854307792321	0.0107435549477441	0.00628006979696043	0.0157348013733798	0.00215998346353577	0.0176765944443307	0.00893515312082939	0.00521181559862599	0.0130910349171306	0.00179431341755737	0.0186841548808022	0.00930587349600936	0.0054987628087065
1097	Mobile County	1	Alabama	NO	NA	NA	222135.654271365	35118.1389261785	13882.6239020407	164961.267667222	18374.4094019437	0.0244894646329183	0.00387161810663649	0.00153049733585681	0.0181862436428268	0.00202569664323206	0.0214925919445263	0.00344317293637941	0.00132259507526517	0.0159622370374457	0.00177846953887975	0.0220146693984287	0.00333147999814348	0.0013441648769456	0.0163145872811121	0.00181416400286175	0.0193107720181216	0.00295893505799036	0.00116098890243354	0.0143115935467364	0.00159184628716962	395327.270453118	62794.3144718235	24801.4199127368	293620.875449271	32708.6068999182	0.0435830674726482	0.00692279295933045	0.00273424587237646	0.0323703912745913	0.00360597795295408	0.039021837881414	0.00626754863245858	0.00241552206950991	0.0289851333646026	0.00322957907320934	0.0402697061397445	0.00611994743597463	0.00245795166458633
1099	Monroe County	1	Alabama	NO	NA	NA	47012.7162680186	29838.9985656979	10908.0823394877	41185.4620136096	4943.93571993288	0.00518294218062173	0.00328961643934778	0.00120256740207725	0.004540513402412	0.000545046851473969	0.00446596337718427	0.00283742919399287	0.00101571443066144	0.00391284631132628	0.000470206268569779	0.00446158368160259	0.00282157756737929	0.00103915659096793	0.00390054242386311	0.000468447701578337	0.00384014863472115	0.00243085001769529	0.000876937679304645	0.0033575290504179	0.000403668676087577	83959.3289171643	53310.1363941403	19526.3598045719	73552.3739583788	8829.81112875318	0.00925614135589713	0.00587720464813578	0.00215269403469799	0.00810882101132872	0.0009734472750997	0.00815534162208018	0.0051822976869053	0.00186442838370886	0.00714575656055537	0.000858620953020507	0.0081546086882132	0.00515305540611109	0.00189708243649014
1101	Montgomery County	1	Alabama	NO	NA	NA	239590.122730239	32804.9847316888	20859.1298287294	157345.20212324	18679.6089228574	0.0264137418922897	0.00361660317883367	0.00229962598255426	0.0173466064022716	0.00205934352850095	0.0222783967197193	0.0030387564085669	0.00192052107646594	0.014633501019448	0.00173691854141307	0.0244246153560824	0.00316823129600068	0.00205853243457992	0.0159529521383601	0.00189510138720495	0.0206010791383126	0.00266025798480729	0.00171928486470594	0.0134567443471712	0.00159830161182871	431940.887275848	58787.2462820662	37447.6213039454	283513.251663097	33649.1404218766	0.0476195553440104	0.00648103157241292	0.00412843314378328	0.0312560708560781	0.00370966757674557	0.0410223198617091	0.0055761171670746	0.00353307823849338	0.0269368061700173	0.00319663288962051	0.0446483156707956	0.00578803220117601	0.00375648082005688
1103	Morgan County	1	Alabama	NO	NA	NA	108961.956005493	49135.4867840139	28824.9685613322	79768.7293417797	10863.0327257179	0.0120125694215226	0.0054169681574321	0.00317782415633906	0.00879414645269832	0.00119760088318698	0.00964502881099651	0.00434701564697757	0.00254750835650674	0.00706671710589655	0.000961697764115179	0.0102025900902105	0.00459680179229196	0.00271180442200131	0.00748384214485454	0.00101914644207822	0.00819358728954447	0.00368982531343177	0.00217397445803819	0.00601468677359875	0.000818517097551946	192936.259205615	87710.658094149	51183.8851763939	141759.262155049	19238.9120561591	0.0212703616252951	0.00966970865785746	0.00564279493948951	0.0156283260709407	0.00212100420313241	0.0176142906879475	0.00800284518828058	0.00466955349312901	0.012952418483592	0.0017572166195701	0.0184514443652948	0.00834515208579628	0.00490528601032612
1105	Perry County	1	Alabama	NO	NA	NA	45572.1701025951	29778.1901924194	13775.453031384	40495.299686554	4765.08997598863	0.00502412839412743	0.00328291258754302	0.0015186822256025	0.00446442608561074	0.000525329906279209	0.00416826050314336	0.00274416376025032	0.00125425744538735	0.0037192261881418	0.000436930682199049	0.00450622040595076	0.00288587104912559	0.00133221428675219	0.00397080023863515	0.000470292812500231	0.00373374378733584	0.00240965492386599	0.00109956556348208	0.00330345510557643	0.000390587872989702	81952.1845705381	53461.3342773893	24691.1829374359	72774.7459209076	8559.22633025817	0.00903486264829346	0.00589387354006374	0.00272209273776721	0.00802309099025811	0.000943616508513918	0.00768807331691297	0.00504894325807019	0.00231109304025543	0.00685362381177186	0.000805161165966633	0.00826512399130854	0.00528060796476318	0.0024308604241929
1107	Pickens County	1	Alabama	NO	NA	NA	44061.6728162628	30769.0646132425	16658.789857577	40936.1170819768	4976.33444713144	0.0048576028087004	0.00339215207079485	0.00183655724418725	0.00451302423636773	0.000548618666572645	0.00399562804821465	0.0027980841003758	0.00150196191817753	0.00371953656545237	0.000451904645752465	0.00433451243336466	0.00298546761071058	0.00161574475842521	0.00399687912905273	0.000488638000181931	0.00356367970266695	0.00246148383226327	0.0013210817859937	0.00329214126683378	0.000402275298696072	79005.8120837339	55193.0633460361	29819.3732121404	73415.4614644112	8912.28474606201	0.00871003822941449	0.00608478894227385	0.00328745283169357	0.00809372701982239	0.000982539623380566	0.00735662588225597	0.00515388775152371	0.0027676286330734	0.00685066427777327	0.000831371315688715	0.00791666419615437	0.00545367484512612	0.00294114407474632
1109	Pike County	1	Alabama	NO	NA	NA	52204.4472712617	29052.6271313606	12848.0415185152	42738.5554870264	5738.38301672766	0.00575530735632751	0.00320292249778892	0.00141643924475794	0.00471173502738533	0.000632631120831314	0.0048075257563756	0.00270540066306949	0.0011744137327739	0.0039617645809867	0.00052900316850967	0.00513016397527921	0.00277380854570999	0.00124721795486945	0.00414377566703256	0.000563593178724375	0.00428001660472457	0.00234046122390812	0.00103326233321623	0.00347945862684932	0.000470634620903118	92756.4391909355	51841.3414871113	22885.4183919664	76096.0879502906	10188.4442743877	0.0102259835076582	0.00571527656393568	0.00252301525461077	0.00838925412795521	0.00112323051668811	0.00876555430158201	0.00494669212192674	0.00215016626711476	0.00723326379884305	0.00096395714481883	0.00932777214131733	0.00505327781521082	0.00226763904951143
1111	Randolph County	1	Alabama	NO	NA	NA	77281.5414990972	49158.12003094	18792.6192802022	63456.9042132522	7044.1816402588	0.00851994509178402	0.00541946337190788	0.00207180241610469	0.00699584052160531	0.000776589592124779	0.00701951959487587	0.00447440393746927	0.0016961229851693	0.00578077476515183	0.000640274660121633	0.00729887064876804	0.00464209705420329	0.00177608454634368	0.00600834002805159	0.00066685944907259	0.00601331003568372	0.00383209606287935	0.00145377140629168	0.00496369824237235	0.000549742078229567	138569.435691607	88195.7985124599	33614.1869622596	113819.376086358	12608.8069687203	0.0152766619375181	0.00972319322410233	0.00370581411379792	0.0125480783098537	0.00139006470319508	0.0129070234362485	0.00822979080259003	0.00311935262219321	0.0106311044772185	0.00117588708210413	0.0133760301235531	0.00849386896324096	0.00324072770100994
1113	Russell County	1	Alabama	NO	NA	NA	149434.120655796	35285.3379458805	16738.0688786	102796.193744674	11810.988319653	0.0164744449726236	0.00389005105245548	0.00184529740248306	0.0113328216461527	0.0013021087572939	0.0137702239564855	0.00326097600649552	0.00153214817021057	0.00948738705332786	0.00108952703947445	0.0147446911452772	0.00337814605304367	0.00161631528608053	0.0100895737524801	0.00115898788434132	0.0123243754096057	0.00283064344884727	0.00134174674904053	0.00844522516730214	0.000969649104204783	267125.060843145	63121.4657812588	29914.7984367536	183790.551232916	21106.01943849	0.0294493459482773	0.00695885993132695	0.00329797303688494	0.0202620881327976	0.00232684446031865	0.0251193703299619	0.00597107875410615	0.0028066632274628	0.0173171683021229	0.00198799707168141	0.0269243990156714	0.00617070137654122	0.00294723218792775
1115	St. Clair County	1	Alabama	YES	13820	Birmingham-Hoover, AL	128217.53262023	55975.6201557357	24463.1538233649	97600.1388255869	10984.9347252137	0.0141354108178749	0.00617106233848865	0.00269695354549016	0.01075997977802	0.00121104003466009	0.0115636328359631	0.00505699821899375	0.00219625051743809	0.00881823535849257	0.000990879973937413	0.0124220299787496	0.00539014484287533	0.0023339472754583	0.00947546160332799	0.00105682164924171	0.0101649442360271	0.00441688931982208	0.00190074061674299	0.00776615747447755	0.00086488211735023	231943.020250457	100888.716550632	43891.8827827401	176552.456141167	19812.3995422757	0.0255706829680607	0.0111225307973702	0.00483888421516973	0.0194641204479587	0.00218422863936594	0.021406907636227	0.00934339257444519	0.00404869570423508	0.0163289264417105	0.00183049053132812	0.0227495736705064	0.0098637244086489	0.00425227261255558
1117	Shelby County	1	Alabama	YES	13820	Birmingham-Hoover, AL	179755.269829315	50260.1685565938	21426.7170839239	133339.389531814	13433.781423993	0.0198172163649514	0.00554095930411781	0.0023621999446576	0.0147000726867789	0.00148101445555128	0.0164466765426288	0.00457036564763896	0.00194142473875398	0.012193257634596	0.00122967027679872	0.0171324941225785	0.0048745068551255	0.00203759980989315	0.0127947616229125	0.00127098558132744	0.0141988920661055	0.00401858672027643	0.00167342918244518	0.0105989934176901	0.00105388631882728	327239.862481936	90833.9013036532	38561.4515280388	242619.004426479	24377.2482784288	0.0360767345747317	0.0100140322846523	0.00425122795567191	0.0267476625833227	0.0026874828425029	0.0305296133057632	0.00845454945553834	0.00358415708763435	0.022634893341545	0.00227733606977533	0.0316760436584801	0.00895122648706876	0.00373046011934149
1119	Sumter County	1	Alabama	NO	NA	NA	42149.4902266573	28382.5583726686	14537.0581972451	37793.116494073	4597.16963886908	0.00464679321105419	0.00312905040723491	0.00160264579657801	0.004166522446769	0.000506817438433713	0.00384074154253216	0.00262240714020551	0.00132319898233275	0.00346518961262453	0.000420080598125198	0.00418810391717453	0.00276326124318493	0.00141290998764106	0.00371551298528929	0.000455158434283849	0.00345324411459596	0.00231241244792516	0.00116554190848871	0.00308336673270014	0.000376376725069738	75631.0323863978	50924.8654837307	26057.7698263134	67805.2572477066	8245.4069138611	0.00833798382728398	0.00561423917421395	0.00287275284405565	0.00747522703971296	0.000909019318233106	0.00708214638940319	0.00482395259021502	0.00243949077824542	0.00638352775507817	0.000774224937158616	0.00762645897661242	0.00505017646996091	0.00257361151446738
1121	Talladega County	1	Alabama	NO	NA	NA	91599.1114503944	48526.4313078026	19625.8699015149	73324.8521331066	8318.26305976569	0.0100983932886831	0.00534982250900801	0.00216366457883551	0.00808373774537802	0.000917051383208329	0.00831416363299572	0.00440932977159051	0.00177032965077207	0.00666851583973798	0.0007557988978766	0.00885558930767574	0.00465433159166395	0.00187500302030992	0.0070846597789248	0.000802205826680415	0.00729015849512519	0.00383522760467176	0.00153390214006606	0.00584263809773341	0.000661026609886455	164518.652413656	87261.1532309402	35119.675434928	131793.040424858	14906.6307168884	0.0181374472862323	0.00962015275254373	0.00387178749986965	0.0145295945981121	0.00164338951770099	0.0152904580540944	0.00812549112426521	0.00325557114428973	0.0122752442266915	0.00138774864316615	0.0161810683850786	0.00851489378948025	0.00341423356857027
1123	Tallapoosa County	1	Alabama	NO	NA	NA	71170.1237908786	41489.8524306981	16372.0292016068	58955.8266492177	6837.46991698059	0.007846188560833	0.00457407108759469	0.00180494316149742	0.00649961680562414	0.000753800547056637	0.0065153353509598	0.00379831918795731	0.00148530591603988	0.00540579358055527	0.000626606949794829	0.00693415149217043	0.00398048407596346	0.00157097991612116	0.00571907418469093	0.000665605240667416	0.00575695963596191	0.00330445962726301	0.00129248481351883	0.00475484752052326	0.000553125283176314	127420.039910817	74409.9682855964	29275.0473280983	105613.903340306	12223.5813742608	0.0140474908053661	0.00820336695900505	0.00322744333195903	0.0116434615554207	0.00134759530042336	0.0119516641549418	0.00697944052079162	0.00272954053198943	0.00992252001167258	0.0011482865025869	0.0126261476604696	0.00727264517379924	0.00285859439733504
1125	Tuscaloosa County	1	Alabama	NO	NA	NA	156018.833507376	35738.6787198693	22560.2760119157	108038.776379877	13197.8258221246	0.0172003801811143	0.00394002984981547	0.00248716975811436	0.0119107929873634	0.00145500140336544	0.01369457523415	0.00323322353653894	0.00201000288417846	0.00953642280364378	0.00116299675069795	0.0147900227495375	0.00345174523721563	0.00215568450562723	0.0102700930236091	0.00125317993591529	0.0117780571321964	0.00283158067319003	0.0017420979414998	0.00822402872602648	0.00100184097945104	279391.317750515	64174.1464590598	40376.835883243	193564.200909346	23624.9903238179	0.0308016460357921	0.00707491327860848	0.0044513659799245	0.021339589396026	0.00260454975985707	0.0252352745324896	0.00595975479219431	0.00370346886660434	0.0175750893068554	0.00214208815933824	0.0273759676029177	0.00632590114805212	0.00395132642295178
1127	Walker County	1	Alabama	NO	NA	NA	83659.9839687943	42612.564054856	22102.6739809061	67466.3359856351	8219.41856703485	0.00922313991112593	0.00469784503420838	0.0024367211761831	0.00743786248296015	0.000906154218965017	0.0076063112730632	0.00383821024319936	0.00198828568155808	0.00611892797990705	0.00074665335134933	0.00809462160300368	0.00410412662129796	0.00211696294650491	0.00652936413071239	0.000792069453253729	0.0066736914232571	0.00335305120554582	0.00172700686062904	0.00536995386478667	0.000652426368845787	150215.624525943	76525.0088717003	39507.6992162168	121246.822781741	14721.7831126745	0.0165606022869514	0.00843654074553867	0.00435554754079042	0.0133669211640372	0.00162301089419399	0.0139806605919611	0.00707805168278752	0.0036545611300158	0.0112692059592712	0.00137053086463515	0.0149430453510438	0.00750817098040743	0.00386968327782693
1129	Washington County	1	Alabama	NO	NA	NA	47192.4404602083	30773.0878145282	12080.669892702	40691.0078378203	4908.36624771614	0.0052027559708156	0.0033925956107836	0.00133183994730478	0.00448600203596653	0.000541125475886062	0.0045534901348723	0.002970953433392	0.00113272730080149	0.00392200243950526	0.000473153425025354	0.00453062852336774	0.00293175384553388	0.00115825121028801	0.00389486114667427	0.000470486409993275	0.00396023361195494	0.0025640021941399	0.000984385435380643	0.00340080822356235	0.000410880133909549	84511.4982483561	55164.3116605119	21660.9743630024	72872.8841170947	8788.048555522	0.0093170155606796	0.00608161919724534	0.00238802576433439	0.00803391028845923	0.000968843137760832	0.0083171139048423	0.00543071189404043	0.00208030994490172	0.00716578572043201	0.000864250093709417	0.00828657618349093	0.0053775113181894	0.00211656550416498
1131	Wilcox County	1	Alabama	NO	NA	NA	40928.0693779815	28073.8058758468	12050.870934621	36796.9994273147	4345.69599505414	0.00451213701291404	0.00309501182222682	0.00132855474515019	0.00405670498519742	0.000479093591370451	0.00381832370287312	0.00263210285150047	0.00110942030504966	0.0034416558742529	0.000406051419521886	0.00399684845516988	0.00269924204056028	0.00116064709250626	0.00356707582921175	0.000423449636261014	0.00337695010542489	0.00229242271127451	0.000968481702632437	0.00302155297210876	0.000358307482852088	73379.3217767858	50302.3936711631	21592.3489304744	65949.6091004082	7786.7277218	0.00808974278053019	0.00554561443457516	0.00238046011662995	0.00727065011205375	0.000858451984102613	0.00701092806837305	0.0048263022184583	0.00204106382364623	0.00631589014802695	0.000745205967762015	0.00730137150960564	0.00493444887490341	0.00211712936790013
1133	Winston County	1	Alabama	NO	NA	NA	63413.8724507318	40882.7561260749	22117.1430898861	55684.5992592438	7051.3116123281	0.00699109646181089	0.00450714142909564	0.00243831633088169	0.00613897858329205	0.000777375639728877	0.00565465125749127	0.0036504241592334	0.00196565271347721	0.0049751891814199	0.000628794664789632	0.00616699820829673	0.00390995762472481	0.00212942878616557	0.00537979715541266	0.000684973326460272	0.00498627528666244	0.00316698560964237	0.00171607572000939	0.00435864699236591	0.000553785088745021	112944.805536814	73139.4015571337	39388.5133371091	99464.5801117909	12541.9933386835	0.0124516608094201	0.00806329264692528	0.00434240782946976	0.0109655261100053	0.00138269879863036	0.0103696843012342	0.00672284397372904	0.00361088107845863	0.00914901303931855	0.001152294551945	0.0112426178701683	0.00712415756455653	0.00386810739313825
4001	Apache County	4	Arizona	NO	NA	NA	37359.9398753649	17483.3965784182	13011.9979745667	30920.6856240533	4074.2892094214	0.00411876665754887	0.00192746645546334	0.00143451471240397	0.00340886761064836	0.000449172204370742	0.00336150299817058	0.00153232205935261	0.00112671941898339	0.00277557489774946	0.000367245516316005	0.00341184779565759	0.00166808968747833	0.00127130062535023	0.00283710620744583	0.000371024596240122	0.00277348028506917	0.00132166358348132	0.000995848060569791	0.00230146626084168	0.000302075409918416	63184.0558137493	30274.1159562291	22780.8500097399	52397.811758399	6832.40506638772	0.00696576020310942	0.00333758619000097	0.00251148705709265	0.00577662492817136	0.000753242169879988	0.00596686441589047	0.00277977777171449	0.00206399373719177	0.00493214429042218	0.000647232777406893	0.00589763059276376	0.00291875463104273	0.00224117285662336
4003	Cochise County	4	Arizona	NO	NA	NA	150452.317968217	20262.2911512758	14645.7994469291	63227.4013507011	15800.4093070229	0.0165866966827494	0.00223382718167737	0.00161463403411246	0.00697053885513472	0.00174192461889649	0.0116084252144703	0.00171361209597777	0.00121680101779681	0.00500479172897384	0.00120976176249568	0.0140430591919982	0.00189541654044928	0.00141032835156659	0.00592336942756222	0.00148411952411777	0.00982620084551244	0.00145349803121277	0.00106250781640675	0.00425277461977825	0.00103072923735153	237023.389581557	34492.3607738969	24758.9834413259	101256.417203238	24605.4234648453	0.0261307710163492	0.00380262885779833	0.00272956744077045	0.0111630681535052	0.00271263813860423	0.0201095139770452	0.00309409272597942	0.00219194610231493	0.00873929605925943	0.00207844166871719	0.0228413213812176	0.0032841598684798	0.00242655405843143
4005	Coconino County	4	Arizona	NO	NA	NA	70477.8683808051	16669.8584079546	12803.1068469711	53238.5714441253	8947.12002218185	0.00776987049096911	0.00183777750247446	0.00141148539773513	0.00586931493174559	0.000986380057125041	0.00616532947067876	0.00146154397193565	0.0011107637796017	0.00466033738520358	0.000781063218402815	0.00623416465584435	0.00156722694909811	0.00123658623624015	0.00473835460044161	0.00078972722744598	0.00494274758958153	0.00124289779857037	0.000970565313932019	0.0037590226310896	0.000624904292341609	122786.069641842	28869.7582168775	22471.5533324501	92610.2984223929	15586.1297863374	0.0135366162616811	0.00318276201599511	0.0024773884786163	0.01020987214006	0.00171830125793448	0.0113830903635899	0.0026547544803886	0.00204166262173985	0.00858268483267023	0.0014441260210841	0.0111233401286696	0.00274658008315319	0.00218791085113695
4007	Gila County	4	Arizona	NO	NA	NA	76841.5773901362	21864.99878751	12617.5354325561	40919.5669953423	6448.64488049463	0.00847144101205176	0.00241051854670479	0.00139102697738338	0.00451119966316881	0.000710934321863522	0.00625419458367197	0.00187507120518388	0.00108451098453621	0.00338605044031127	0.000522052110130587	0.00684576699592965	0.00201819541729269	0.00121890287533497	0.00372554108132262	0.0005837465553716	0.00505378963194226	0.00156892195387272	0.000948862061515463	0.00279479733397078	0.000428373882497486	130056.083110796	37660.3940630841	22060.5122010931	68294.2434026002	10638.5890542973	0.0143381028051753	0.00415189039100849	0.00243207302809999	0.00752913558125498	0.00117285696996256	0.0113555864210451	0.00340577012417762	0.00198918537628342	0.00605879972011861	0.00093078382173693	0.0118541228632747	0.00353760348747239	0.00214999275969382
4009	Graham County	4	Arizona	NO	NA	NA	58647.2692191288	20148.0669073672	12075.3190360018	35937.5978426499	5252.87026255853	0.0064655997258529	0.00222123446849678	0.00133125003923106	0.00396195979545219	0.000579105506219575	0.00479127010942475	0.00173284607829836	0.00104263199768215	0.00299034754714402	0.000427997802911027	0.00546546251922376	0.00188830931144244	0.00117398856400015	0.00340268312225735	0.000502603989250475	0.00404305886684747	0.00147167690968604	0.000917831085598848	0.00256206139933868	0.000370284064297664	97510.7518516922	34670.3823955361	21173.3362365016	59708.4188750232	8588.67478321547	0.0107501252630254	0.00382225494718649	0.00233426583690727	0.00658258674017755	0.000946863069042698	0.00856537075884005	0.00314176539886742	0.00191385690326471	0.0053189344204046	0.00075564735431801	0.00931825147211244	0.00330222864763799	0.00207647449518519
4011	Greenlee County	4	Arizona	NO	NA	NA	39311.402117902	19060.7319956127	12392.360904133	28200.8647778196	3705.06232582583	0.00433390666165063	0.00210136064656174	0.00136620249043579	0.00310901949918604	0.00040846658807967	0.00336250401910862	0.00165600530073359	0.00107306033542429	0.00244104200070284	0.000319486483571543	0.00367624901222715	0.00180387038630499	0.00120872444105814	0.00266763265575238	0.000351959426813738	0.00284921575304946	0.00141901376967269	0.000947540108354235	0.00209104910310992	0.00027480981322726	66057.9667376681	32845.3524648816	21737.9257307143	47492.6865481338	6157.72254064474	0.00728259605803026	0.0036210535412826	0.00239650930923949	0.00523585676220157	0.000678861432096911	0.0059924753952305	0.00299778766362122	0.00196869684935298	0.00434312904564704	0.000563201945488498	0.00631024348746089	0.0031538736909134	0.00213755875609226
4012	La Paz County	4	Arizona	NO	NA	NA	62840.7139753555	17478.3665104298	8996.86199397387	34686.6355221977	4595.50404362501	0.00692790829754331	0.00192691191291362	0.000991863887548248	0.00382404678187354	0.000506633813990549	0.00500857125658588	0.00148726766508694	0.000777505719782233	0.0028011589077332	0.000363564420621031	0.00557427357526148	0.00160084919798981	0.000868160358252562	0.00312343882809909	0.000410437560765452	0.00403772168422046	0.00123590717306157	0.00067935546769983	0.00229308382159987	0.000295257099279449	104398.066168978	30075.4947680061	15797.7656702153	57313.9373058339	7509.78634274575	0.0115094209327918	0.00331568909031974	0.00174163316973532	0.00631860583222659	0.000827920432875562	0.00901105755629801	0.00270372128251755	0.00142893299249827	0.00500065014480421	0.000647129286615675	0.00949703255405507	0.00280677402007256	0.00153757439423094
4013	Maricopa County	4	Arizona	YES	38060	Phoenix-Mesa-Chandler, AZ	1045459.63607561	26546.8708817627	23518.1990168209	191297.971520423	46257.9120144052	0.115257259654231	0.00292667405287122	0.00259277649480249	0.0210897477186413	0.00509972837987338	0.0855975840797387	0.00224324777431662	0.00197152042076022	0.0157343403412148	0.00379168640990426	0.0907039381862003	0.00240038734540762	0.00213950840590535	0.0166999459413298	0.0040205496649081	0.0673728317570929	0.00184067290250132	0.0016280349723326	0.0124641888996764	0.00299014378390254	1866456.81060914	46233.5514256414	41736.3306385599	339525.513943348	82369.5461336595	0.205768534557012	0.00509704273366803	0.00460124421013558	0.0374311728252841	0.00908087489820771	0.161675138159021	0.00412341310459784	0.00368216095850241	0.0295448593027116	0.00714441503985213	0.167266463376216	0.00427183039305576	0.00387860775868799
4015	Mohave County	4	Arizona	NO	NA	NA	165327.80654175	18659.1133127564	10431.8778696842	97129.4515583134	15085.5776480176	0.0182266529181132	0.00205708397894623	0.00115006798427985	0.0107080886071817	0.00166311761833135	0.0122918306150072	0.0015925006658686	0.000897724405370298	0.00728336280213314	0.00111240757690574	0.0143809717567073	0.00171006709425717	0.00100509846306092	0.00849377505129239	0.00131304870509755	0.0097109460355554	0.00132382095925598	0.0007833132134745	0.00578833722504428	0.000879474412279348	254774.048805513	31971.9668296216	18194.8234902789	150122.330267325	22997.9257794864	0.0280877019858595	0.00352476667236119	0.00200589809784901	0.0165503170112518	0.00253541869203576	0.0210705910881665	0.00288371086031047	0.00164316187942013	0.0124953102040457	0.0018931634358362	0.0227834629582784	0.00298232431917553	0.0017686485313956
4017	Navajo County	4	Arizona	NO	NA	NA	38387.6886539021	17771.9970294588	12818.690739646	30556.7683562486	4195.74677118911	0.00423207137419181	0.00195928336734984	0.00141320345236151	0.00336874735580478	0.000462562358567587	0.0034159239456296	0.00155594065988574	0.00111081141246927	0.00272125194134322	0.000374791949343096	0.00350204478103937	0.00168582948307217	0.00124893563624669	0.00280803115126507	0.000382445917067017	0.00281853685911576	0.00133482791692595	0.000979177283193349	0.00226161983055798	0.000308916414848361	64718.9681795999	30722.8232204119	22442.4713321645	51576.3948655814	7000.40007588202	0.00713497744210433	0.00338705416358128	0.00247418231785933	0.0056860673812007	0.000771762870021585	0.00605824572090526	0.00281973735587018	0.00203474433363546	0.00482574134973193	0.000658604310148355	0.00605160780556045	0.00295025197446821	0.00220378939328085
4019	Pima County	4	Arizona	YES	46060	Tucson, AZ	906484.328638182	24758.9908312332	13035.7829904472	389767.826256709	63668.459576955	0.0999358521678844	0.00272956825547475	0.00143713690426736	0.0429701635582665	0.00701916355641616	0.0691266046454617	0.00205569839351705	0.00109811070949742	0.0298074955770985	0.00485668283678257	0.0838454519793965	0.00228590624991215	0.00124680736447358	0.0361199666404786	0.00589497862900483	0.0579965648902862	0.00172214971711677	0.000952688334142272	0.0250569418029306	0.00407921669645971	1432433.8392945	41880.8863055745	22450.8045647926	616109.454237466	100500.470491958	0.157919438738745	0.0046171808273637	0.00247510101957064	0.067923318024053	0.0110797284018972	0.120595203878082	0.00371023205586466	0.00200109433853608	0.0519830463487779	0.00846445947923132	0.135525805492241	0.00394293635048745	0.00217466042825189
4021	Pinal County	4	Arizona	YES	38060	Phoenix-Mesa-Chandler, AZ	318035.469519785	25521.800864001	15940.378443375	79661.8790916716	18730.7585304416	0.035061991324021	0.00281366465765016	0.00175735559158585	0.00878236668942878	0.00206498254448886	0.0251881596114982	0.00215326398390171	0.00133081016009407	0.00640878273039208	0.00146552672605829	0.0263717228075128	0.00231378159104721	0.00145305708274275	0.0067806327406273	0.00152711096642974	0.0190463973028409	0.00177256891075672	0.0011055775626852	0.00497587666012292	0.00109160190979478	553086.432298895	44333.172724642	27900.0728398741	137189.494297199	32154.2055194462	0.0609753110870899	0.00488753446206736	0.00307585853027115	0.0151245295565877	0.00354485767469869	0.0468090589764517	0.00395013797917077	0.00245623845262603	0.0117781505106149	0.00269828494801624	0.0477997058109892	0.0041069564578762	0.00259741733855045
4023	Santa Cruz County	4	Arizona	NO	NA	NA	85364.4298646631	19975.684967099	9516.74424615724	44831.3151538006	6478.15604609125	0.00941104746528475	0.00220223012881345	0.00104917858594679	0.00494245244198847	0.00071418779618094	0.00698527374596373	0.00166921874581824	0.00082109348678311	0.00372149283922928	0.000542783070066625	0.00789655549972619	0.00185590050690963	0.000920416143140048	0.00418710037613143	0.000605947361676696	0.00587546407758883	0.00140706787407475	0.000719525411137446	0.00315850969140304	0.00046195325211357	139039.919825216	33754.2101764856	16642.4047464209	73426.3442232408	10521.2889457603	0.0153285307137763	0.00372125104833156	0.00183475085879865	0.00809492679542051	0.00115992515643233	0.0122721559193462	0.00300538581233496	0.00150440698956383	0.00654610384587508	0.000945973298893659	0.0131670237020202	0.00319699450512645	0.00162616302843593
4025	Yavapai County	4	Arizona	NO	NA	NA	132235.274119657	20534.6496090028	13179.1981274109	85532.4910825514	17132.4014885768	0.0145783488895553	0.00226385348627876	0.00145294778314683	0.00942957546460634	0.00188877081307673	0.0108137413829007	0.0017646910976312	0.00113081559390756	0.00703047905935022	0.00139512349056488	0.0115276609106989	0.00188583813843682	0.00125857843521092	0.00749972830308107	0.00149120110889899	0.00855436483326988	0.00146892624066595	0.000978349830911221	0.00559499586427179	0.00110188916207722	209996.904957927	34893.8194967769	22729.0894631127	136133.590509537	26943.2089657776	0.023151221688649	0.00384688789054026	0.00250578068780148	0.0150081208758267	0.00297036855802844	0.0186398996699978	0.00317272843169696	0.00205357394439083	0.0121259334261038	0.00238792219212174	0.0186718102886527	0.00325724283796924	0.0021927556522714
4027	Yuma County	4	Arizona	NO	NA	NA	107733.068040088	11130.3890650826	7182.86126957112	30303.3601237842	8745.57586061001	0.0118770900070841	0.0012270757265602	0.000791878402417256	0.00334081022897576	0.000964160712675477	0.00934389544560835	0.00094376147542075	0.000624591313781505	0.00260927705213867	0.000762817489452836	0.00960959867278066	0.00102327688285934	0.000680354209612975	0.00274396529389522	0.000781965256690174	0.00756195096434367	0.000787364369513533	0.000535876628385104	0.00214311730153112	0.000618735611352996	189689.835514131	19200.3483935293	12680.5975277469	52688.6390587737	15404.7288711085	0.0209124579000384	0.00211675273141264	0.00139797929197204	0.00580868734025993	0.00169830261650769	0.0171787274437252	0.00171983803942938	0.00115030327739281	0.00476153172109917	0.00140077760329772	0.0173352134245323	0.00179970836665165	0.00121613629621992
5001	Arkansas County	5	Arkansas	NO	NA	NA	41296.4808029943	27784.525228745	18420.0683104943	38644.5833449541	5042.88045672067	0.00455275272853524	0.00306311992175985	0.00203073033415303	0.00426039286752227	0.000555955067177235	0.00377886871634418	0.00252512900096065	0.00166071196997515	0.00350928538343646	0.000461021138470985	0.00412182661908387	0.00272030698026717	0.00181481033971569	0.00380667219542164	0.000503645593206725	0.00342165113026117	0.00224310506944351	0.00148446444243986	0.00313587561600193	0.000417674682587087	74165.753404889	49877.856646368	32984.1793553842	69359.0140671762	9044.78519948571	0.00817644335818313	0.00549881112203092	0.00363635858646417	0.00764652179562852	0.000997147207105065	0.00697149941844677	0.00466186194646424	0.00306487788758919	0.00647922742558406	0.000849919401404671	0.00752835436741897	0.00496823028078628	0.00329869978452798
5003	Ashley County	5	Arkansas	NO	NA	NA	41838.0369932598	26749.8276113506	17969.530565544	36681.2855126375	4765.29560718754	0.0046124568818903	0.00294904912664116	0.00198106055823637	0.00404394804246205	0.000525352576201287	0.00398517785034848	0.0025119553993876	0.00165719709384507	0.00344184581512621	0.000451888640437953	0.00424427616962496	0.00265035764301952	0.00178194333605762	0.00365535208255583	0.000481917171385199	0.00367261432441579	0.0022603282735013	0.00149273523533259	0.00311535888470029	0.000415129392628457	75471.8082182828	48158.7787859131	32265.4609244545	66052.2219914175	8585.77035555547	0.00832043007326575	0.00530929045906965	0.00355712308663856	0.00728196272539128	0.000946542868853801	0.00733991849482934	0.004627977779814	0.00305615622387326	0.00634417220550562	0.000832116632062361	0.00778521824770617	0.00485313182396607	0.00324801474406921
5005	Baxter County	5	Arkansas	NO	NA	NA	58941.7899389236	28410.6791890593	25000.5156076221	48494.6318878697	7690.56391655636	0.00649806932095115	0.00313215060175661	0.00275619528429978	0.00534631676486105	0.000847850353692557	0.00494214639909678	0.00246781392917311	0.00213213938751442	0.00413473013930105	0.000648814292851066	0.00593815580158009	0.0027777523951326	0.00247433105382171	0.00482107770105903	0.000770191748903808	0.00451006578942847	0.00218722252843581	0.00191186223822757	0.0037235955668797	0.000588548105690683	102508.717637953	50604.8539141548	43968.6153531936	85338.0650345056	13410.0603389392	0.0113011286882102	0.00557895932667683	0.00484734363865344	0.0094081408604094	0.00147839931177624	0.00903172406090497	0.00456507631076401	0.0039186524243048	0.00760313542923329	0.00118691717238835	0.0104803837961339	0.00500916564022465	0.00440610403886391
5007	Benton County	5	Arkansas	NO	NA	NA	114565.796401651	32330.0786419358	42933.6883266818	64762.6082886183	12576.6661321269	0.0126303678188145	0.003564246901643	0.00473324755220327	0.00713978856938548	0.00138652131938482	0.0103228176746843	0.00279976010935665	0.0038230026905809	0.00572648998784108	0.00112676813516185	0.010080175094576	0.00309289488115614	0.00388478734697642	0.00596246473472836	0.00112049592928386	0.0082210984046452	0.00242709106678518	0.00312991513124496	0.0047707587265205	0.000908458280745948	206769.815921363	57646.1307423764	77149.713875125	116269.528397293	22637.5489513772	0.0227954495228188	0.00635522867623683	0.00850541168450414	0.012818196668659	0.00249568875486987	0.0192533987552106	0.00519240157885148	0.00711395841754611	0.0106547232342397	0.00209840848675266	0.0182964987304281	0.00557167498977237	0.00702623161948104
5009	Boone County	5	Arkansas	NO	NA	NA	40372.8047082759	27984.7777229236	22539.8371437581	39935.4090528367	5890.32381568487	0.00445092156087295	0.0030851968656432	0.00248491646410568	0.00440270064168011	0.000649381915900953	0.00345475599180819	0.00243122469946825	0.00194039370212724	0.00344871967907295	0.000505309582625504	0.00386959854855655	0.00271232871595787	0.00217354772924886	0.00386303232048619	0.00056559626737969	0.00300419532253374	0.00213675660403701	0.00169721435016464	0.00302569845308384	0.00044016827046345	70772.3272656435	49783.6683232028	39753.7340628538	70696.6363267505	10329.9490795476	0.00780233326903935	0.00548842727970469	0.00438267178473472	0.00779398868078704	0.00113883079001082	0.00633277921973827	0.00449397029727728	0.00356918547777669	0.00635796112559014	0.000926132784012876	0.00687075356801892	0.00488358522336184	0.00387714911989059
5011	Bradley County	5	Arkansas	NO	NA	NA	41311.2881721251	27386.3092691251	18393.9124972786	36780.7882296683	4691.88468117515	0.00455438517490602	0.00301921838919695	0.00202784677246279	0.0040549177729972	0.000517259349194812	0.00388415868940862	0.0025492849269243	0.00168463943620599	0.00341416455254693	0.000439485176701635	0.00414370948424635	0.00270545413289594	0.00181630324762247	0.0036397670560974	0.000469322807463501	0.00353866301130894	0.00228685331145431	0.00151055656493661	0.00306785310778612	0.000399237126424927	74409.190865189	49258.1666588947	32999.2444979446	66152.8048853577	8440.28834976446	0.00820328125187426	0.00543049306619526	0.00363801945120528	0.00729305154061055	0.000930504126909239	0.00715703309279645	0.00469853081648735	0.00310750694267959	0.00629603769978716	0.000809551579840148	0.00758490031450655	0.00494873803266513	0.0033062604671273
5013	Calhoun County	5	Arkansas	NO	NA	NA	43757.2962847576	28158.8566835967	18949.8479522212	37987.3947298086	4846.39185536256	0.00482404665434131	0.00310438829425344	0.00208913617558296	0.00418794075531834	0.000534293075681476	0.00413401454218051	0.00262405042615971	0.00173918860962714	0.00353531235904543	0.000455663844732659	0.0044140871635259	0.00277756132548528	0.00187458051708939	0.00376862503543306	0.000486533374796525	0.00379071322745901	0.00235076279761228	0.00156294552471965	0.00318644668541943	0.000415724345538149	78908.6173041577	50624.6906290182	34000.914585292	68359.8165636206	8726.5475111258	0.00869932293868485	0.00558114623597184	0.00374844910851721	0.00753636472964607	0.000962062922056295	0.00762136546721244	0.00483351273725594	0.00320770984438257	0.00652067030016083	0.000839743050125107	0.0080950912853853	0.00507960383598295	0.00341403555564136
5015	Carroll County	5	Arkansas	NO	NA	NA	48320.7696161193	29625.7375097186	25763.3726312156	43817.1309069679	6757.18192818859	0.00532714922523759	0.00326610535957487	0.00284029686700404	0.00483064315443605	0.000744949154566677	0.00413742077789392	0.00255734516563602	0.00221466224281641	0.0037740995081219	0.000579550742649343	0.00453366595824869	0.00285093180559645	0.00244888272973229	0.00419345580861601	0.000636636955008673	0.00352142149904705	0.00223187706588366	0.0019093115149998	0.00327620162151871	0.000495313375787559	85227.8847899114	52681.029303086	45562.1112546013	77765.0064664631	11915.2290816343	0.00939599398010742	0.00580784839865288	0.00502301945102237	0.00857324494703867	0.00131360083614194	0.00762752931161936	0.00473273773227413	0.00408648237937673	0.00697848665832383	0.00106775105265517	0.0080888486997085	0.0051271360480375	0.00437575859606104
5017	Chicot County	5	Arkansas	NO	NA	NA	37518.3506353989	24810.4968903364	16987.9214645519	34583.8310573392	4563.47107384571	0.00413623073695589	0.00273524656865202	0.00187284253515068	0.003812713048374	0.000503102322015203	0.00351386425042235	0.0023165200967235	0.00155640885488907	0.00321391351781801	0.000426470133920619	0.00384425158766584	0.00246172555157774	0.00168860022892887	0.00346765717922357	0.000466501080668659	0.00326708229428183	0.00208652292325976	0.00140451265553219	0.00292459574695555	0.000395588746402981	67837.6234389178	44675.7626406627	30530.7556612078	62354.2504875687	8243.14518307255	0.00747879526786421	0.00492530347154719	0.0033658795722547	0.00687427786879274	0.000908769972506339	0.00650265975972027	0.00427217646165783	0.00287549590612677	0.00593964225866668	0.000788952211270152	0.00706216922707502	0.00451011926251401	0.00308069560448698
5019	Clark County	5	Arkansas	NO	NA	NA	48522.2129039307	29397.0391482461	20796.5570202401	40442.414832647	5566.7791540637	0.00534935744880519	0.00324089238575822	0.00229272760964105	0.00445859576645905	0.000613712560731784	0.00451564643108168	0.00270653012698151	0.0018922175110485	0.00371571146935921	0.00051608145798822	0.00480254895707906	0.00286671760810627	0.00204022707581239	0.00396375720253124	0.000550212517763135	0.00405856226598477	0.00239567696907876	0.00168508328811162	0.00330570839892719	0.000463146195732039	87352.9184974462	52770.5645259671	37264.1897904896	72674.2800227316	10006.628838754	0.00963026946368584	0.00581771925743662	0.00410821063796326	0.00801201507329978	0.00110318617623644	0.00833004167619738	0.00498845648889905	0.00349035618605992	0.0068579431815834	0.000951541689476185	0.00877252752549254	0.00522948004306022	0.00370530998568484
5021	Clay County	5	Arkansas	NO	NA	NA	54350.0393326301	32427.7219154899	21448.5601244855	48467.7864870416	6588.69735061935	0.00599184930667719	0.00357501163683236	0.00236460804240789	0.00534335717921374	0.000726374481729449	0.00467106681949813	0.0028046226030551	0.00184977088114306	0.00418366766330142	0.000566768789055666	0.00541988776484395	0.00317173224827654	0.00211257607418602	0.00478097214359398	0.000656294801977694	0.00422163009586224	0.00248670070253764	0.00165126181845815	0.00374043968521844	0.000511604969245058	97043.6044782196	58021.5052234102	38272.108907638	86639.2370570522	11748.1573932606	0.0106986243496825	0.00639661203771264	0.00421932922292529	0.0095515892695899	0.0012951819280337	0.00866554910691281	0.00520499684588606	0.00342818419371751	0.00776283346268112	0.00105028137312268	0.00979760487133789	0.00574360932212657	0.00381159169978013
5023	Cleburne County	5	Arkansas	NO	NA	NA	41201.0341700668	28742.0610863533	20960.0865137585	40233.0514196038	5820.88692084694	0.00454223016317275	0.0031686839771861	0.00231075600657308	0.00443551438442713	0.000641726808097882	0.00376207990042052	0.00255887992002099	0.00186971334334478	0.00361269285091382	0.000529105465539304	0.00398720823671733	0.00279114092441885	0.00203521589810245	0.00390294004918182	0.000564189178017185	0.0032993968333536	0.00225245377945612	0.00164558972510359	0.00317626792128609	0.000464756375612662	73452.5588830455	51377.3197939307	37344.0029782637	71856.6409423992	10363.7734000968	0.00809781684468458	0.00566412024289696	0.00411700968575973	0.00792187401329763	0.00114255977041487	0.00690600397286495	0.0047254384957565	0.00344376393897021	0.00665845619202853	0.000971109665143255	0.00722016594261279	0.00506218684885917	0.00367423938810667
5025	Cleveland County	5	Arkansas	NO	NA	NA	44864.9998723635	27921.1327417707	18992.3228933259	38655.6894605716	5058.2407745688	0.00494616603189649	0.00307818029047826	0.00209381884830104	0.00426161726720955	0.000557648473676637	0.00419562452074098	0.00258596414879172	0.00173468867353753	0.00357245550466498	0.000471515173680596	0.00448378513361229	0.00274910866422813	0.00187218767383201	0.0038165028478971	0.000504481564392069	0.00380748688130483	0.00231160152291105	0.00155246723666705	0.00320198152227934	0.00042696940911149	80738.2158390374	50191.6249085618	34056.5131863168	69482.218051075	9091.77133914072	0.00890102801281779	0.00553340267278909	0.0037545786061789	0.00766010448507214	0.0010023272193327	0.00772959563876945	0.0047670051945026	0.00319953037430085	0.0065878712107777	0.000868396109374453	0.00819590400334007	0.00502532000636696	0.00340560957788379
5027	Columbia County	5	Arkansas	NO	NA	NA	46293.6936685829	28869.8387495819	19712.4869994952	39100.1108982077	5043.69575390758	0.00510367314757564	0.00318277089436641	0.00217321372737068	0.004310612747538	0.000556044950053937	0.00438400687258762	0.00269901493049712	0.00181263165357586	0.00364678446307122	0.000475223805180158	0.00470599403051155	0.00285158998033777	0.00195959992351719	0.00389564555079566	0.000510104846528518	0.0040508142074726	0.00242157375650737	0.00163725865175959	0.00330136642044918	0.000436820036301212	83176.8070708777	51851.2824309995	35312.8599047633	70217.2507792919	9052.43569187683	0.00916987181424258	0.00571637250863923	0.00389308522560926	0.0077411385633733	0.000997990639751892	0.00804884984107727	0.00496453723387829	0.00333679480108574	0.00670982012701887	0.000872561919418509	0.00861528321045674	0.00521415140708774	0.00356640914432265
5029	Conway County	5	Arkansas	NO	NA	NA	52388.2600657411	29536.7752669867	22676.0237108744	44155.4153793224	6321.20316268342	0.00577557189667897	0.00325629766929573	0.00249993042541599	0.00486793750796414	0.000696884441166373	0.00478248139561566	0.00265566484183928	0.00202934022970237	0.00398000615310332	0.000573713058106087	0.00498981378843842	0.00284471619109131	0.00218480617147853	0.00423869720745701	0.000605213957341364	0.004128876250171	0.00231863899642234	0.00177240312044157	0.00346271393687881	0.000497873086308191	93479.07755876	52793.6044203592	40397.734647549	78889.4760417395	11263.0961472514	0.0103056511630343	0.00582025930298092	0.00445366997543131	0.00869721269991856	0.0012417060901818	0.00877930210253778	0.00489593993947273	0.0037344098666803	0.00733055075251958	0.00105325431336042	0.00908638154533219	0.00516470727627532	0.00395308658014857
5031	Craighead County	5	Arkansas	NO	NA	NA	103818.118116976	33537.7950265546	26714.8488587798	69242.9809891378	11224.8315583489	0.0114454842479988	0.00369739224377518	0.00294519287525821	0.0076337296665568	0.00123748759000588	0.00906318218497199	0.00293112746927868	0.00232996065779127	0.0060490246187921	0.000980121717023243	0.00991381100024617	0.00326485713436863	0.00257833188618705	0.0066561587215113	0.00107373418187089	0.00784800352987657	0.00258697121623205	0.00203877294155598	0.00527237013237686	0.00085011735161796	185666.067802122	60021.0343117092	47720.6289472944	123872.879097821	20057.3964346343	0.020468855465312	0.00661705119706781	0.00526098639454671	0.0136564321544616	0.00221123845348278	0.0167873690004702	0.00543029615817636	0.00431311082108253	0.0112062327493834	0.00181433134836297	0.0181115221389492	0.00593009530668925	0.00468158578800169
5033	Crawford County	5	Arkansas	NO	NA	NA	68045.0925827887	30107.6042300912	29631.0881395572	49023.2985493435	8126.62934186875	0.00750166781517281	0.00331922901523047	0.0032666952426381	0.00540459990518462	0.0008959246209499	0.00609489356545997	0.00266083096115725	0.00262885227954054	0.0043465503379781	0.00072624467537449	0.00637173907715317	0.00288299418574686	0.00280618591575833	0.0046698237446669	0.000764054932265742	0.00517411817510055	0.00230957712664372	0.00225640565014326	0.00375274200541658	0.000618964085772821	120041.565503191	53690.1954323397	52510.4074360384	87019.9244929508	14357.0316504094	0.0132340469273756	0.00591910446113489	0.00578903809918803	0.00959355836063121	0.00158279867313364	0.0111087138858818	0.00491492405196493	0.0048225861361392	0.00798377727548734	0.00132644476206033	0.0114612778166014	0.0052056188662433	0.00504634191765089
5035	Crittenden County	5	Arkansas	YES	32820	Memphis, TN-MS-AR	137778.899580323	37880.4277337975	24506.661630593	94063.3916264703	11511.1994165243	0.0151895088589102	0.00417614812133396	0.00270175008708931	0.0103700691815764	0.00126905836849164	0.0120718885805461	0.00333895364470503	0.00215093366091811	0.00825883181365123	0.00100976615679248	0.0137412519862071	0.00367914731380123	0.00240104535602885	0.00930719878915022	0.00114315244525699	0.0109172901697243	0.00294100681938919	0.0019108443314841	0.00740966024414196	0.000909242459441212	246082.209364227	67887.7403913402	43786.3409253296	168229.447967052	20549.7627906488	0.0271294654736229	0.00748432043822862	0.00482724869635657	0.0185465459370678	0.00226551964711469	0.0222750138412787	0.00618074268683276	0.00397494059922719	0.0152580786550137	0.00186289698595645	0.0251206268221996	0.00670927234373087	0.00436387320771342
5037	Cross County	5	Arkansas	NO	NA	NA	54870.0375439201	32024.6591263975	20702.2461932874	48171.9161394272	6483.82759031692	0.00604917678904978	0.00353057576294844	0.00228233026181891	0.00531073879367091	0.000714813058623317	0.00486977926813233	0.00283484592078176	0.00182830944246416	0.00426687277242772	0.000575944359103346	0.00541302439206033	0.00312065139243363	0.00202882268386339	0.00471768157499922	0.000640044871597439	0.00435802471474444	0.00250530065565592	0.00162506331474393	0.00378995156029546	0.000515717684970604	98249.4019648114	57379.2160660128	37001.7699065134	86281.4426517557	11594.1821439832	0.01083155814187	0.00632580252423861	0.00407928001676834	0.0095121440330154	0.00127820684389472	0.00900066581426015	0.00524533286145595	0.00337887070804237	0.00789238003908166	0.00106346403156128	0.00985188923889816	0.00568368508871014	0.00367711104770731
5039	Dallas County	5	Arkansas	NO	NA	NA	44113.8521412738	28892.614853943	19346.2202796476	38578.6808535075	4959.25912443531	0.00486335534643964	0.00318528185823691	0.00213283445592349	0.00425312741192129	0.000546736188441729	0.00412641599513625	0.00267570100811536	0.00176522562563608	0.00356273974967298	0.000462052570233956	0.00437226314320576	0.00283342153719772	0.00190027665136213	0.00378783682974203	0.000490674963089456	0.00371511087500925	0.00238241298764656	0.00157428261790657	0.00317608826159699	0.000415203059036833	79391.2739876015	51907.9589987524	34674.6474095475	69333.9270936802	8912.8689088641	0.00875253368424395	0.00572262084732242	0.0038227251459492	0.00764375606874782	0.000982604024722749	0.00760342978455837	0.00493010464723313	0.00325527360210252	0.00657054110308029	0.00085109071020824	0.00801576527616875	0.00517700810612062	0.00345819396777057
5041	Desha County	5	Arkansas	NO	NA	NA	39505.7281928441	25794.051104065	18062.3185118609	36255.8394166935	4782.9699212557	0.00435533024425901	0.00284367903173712	0.00199129001526407	0.00399704450888024	0.000527301090458051	0.00365422020828104	0.0023752933354988	0.00164048812831917	0.00332754009966384	0.000441552189429382	0.00395169740101628	0.0025457162104385	0.00178130273481944	0.00358404369195804	0.000477942661934042	0.00331637517908563	0.00212772307436695	0.00146814606920334	0.00298453652004756	0.000400288032042862	71102.6670934756	46361.6061883545	32394.6844536089	65163.5254449858	8598.36873096931	0.00783875176096076	0.00511116019982997	0.0035713694040852	0.00718398789683608	0.000947931783524619	0.00674438815513201	0.00438168430488041	0.00302869388260808	0.0061421620364998	0.000814544024853367	0.00723992335940196	0.00465519728577129	0.00324412647281905
5043	Drew County	5	Arkansas	NO	NA	NA	40440.2111010755	26415.3475730199	18214.2640922102	36523.2261913568	4756.15536951761	0.00445835281488715	0.00291217419498741	0.00200804133746086	0.00402652270760933	0.000524344905785259	0.00376741046691609	0.00244418448480494	0.00166037163006437	0.00336859526493013	0.000441825694083383	0.00404434986590423	0.00260757364882773	0.00179644727829354	0.00360924970434747	0.000474857757434728	0.00341998268128333	0.0021903152534947	0.00148645898134179	0.00302128583325405	0.000400362225997482	72823.5617150131	47494.7826678518	32674.4227201376	65671.7341044062	8554.49902968187	0.00802847271372433	0.00523608785004682	0.00360220929967558	0.00724001563372435	0.000943095344720325	0.00694972477117705	0.00450717647774994	0.00306451028677671	0.00621612223406529	0.000814716496694835	0.0074062507829514	0.00476875002096326	0.00327094375280781
5045	Faulkner County	5	Arkansas	NO	NA	NA	118103.726921691	31977.8019073179	28639.5966385117	72845.9234243146	11051.962633905	0.0130204088711095	0.00352540996363896	0.00315738772904539	0.0080309379923887	0.00121842956249027	0.0109481187867123	0.00289735211996264	0.00259784050152297	0.00668157830761283	0.001019706275155	0.010528778303765	0.00306662064676969	0.00267169614619882	0.00666556177710239	0.00100046126271824	0.00884487599145851	0.0025185764623303	0.00219489436328811	0.00553759714157398	0.000836278168939667	211574.317505325	57288.9606962707	51189.7590267467	130505.747718424	19780.3837908558	0.0233251243830081	0.006315852272477	0.00564344250527963	0.0143876763215985	0.00218069904563789	0.020097163179695	0.00534383016690272	0.0047804235469736	0.012290946675346	0.001872406291801	0.0193278958158611	0.00558557772005132	0.00486249307686582
5047	Franklin County	5	Arkansas	NO	NA	NA	47263.4317022011	28441.0661106845	24640.0232873683	40844.2432110035	6223.37177563415	0.00521058243845642	0.00313550062426824	0.00271645261464033	0.00450289555206772	0.000686098967303606	0.00422515195813901	0.00251747044419254	0.00218055833142364	0.00361591827407717	0.000554768133656257	0.00453657133897523	0.00272838865269003	0.00236900007909052	0.00393978538692417	0.000598145475657939	0.00367811099233977	0.00218959170022826	0.00190095413450727	0.00316238547767183	0.00048355831239215	84069.7894852903	50689.4133557899	43832.396104346	72800.5868109823	11064.7635620802	0.00926831914061758	0.00558828162778195	0.00483232607432808	0.00802593983307735	0.00121984080769917	0.00777141131453952	0.00464588814807788	0.00401871358015555	0.00667214239048404	0.00102074287795258	0.00815026925261927	0.00492415949793796	0.00425433769005849
5049	Fulton County	5	Arkansas	NO	NA	NA	38427.2044531617	29098.8471739547	20379.5017573155	39938.1635842266	5405.22449561044	0.00423642781472625	0.0032080180512342	0.00224674912795667	0.00440300431647412	0.000595901880553261	0.00331858774673655	0.0025286691033878	0.00176328834753687	0.00346245469192568	0.000467371451015898	0.00380193763218452	0.00285201033609103	0.00199898650783949	0.00392801150084985	0.000533573974482309	0.00297596382056868	0.00224679222031688	0.001567810149314	0.00308680951848668	0.000418146171482123	68336.694465388	52034.6392895638	36280.7653896586	71265.8751577711	9600.21995350637	0.00753381562149518	0.00573658678409061	0.00399979248617084	0.00785674472175529	0.00105838141018291	0.00613836302055914	0.00469036348441191	0.00326257162763799	0.00641570888494099	0.000863507977745724	0.00686553064313321	0.00516081209789784	0.0036023610394013
5051	Garland County	5	Arkansas	NO	NA	NA	85466.203374191	31240.2901234472	27796.2229694587	56249.0620586006	9289.19096541543	0.00942226754055959	0.00344410258051442	0.00306440954547394	0.00620120808808177	0.00102409185217094	0.0080029017997172	0.00286026032210961	0.00254624510185663	0.00519247862023223	0.000866484563482633	0.00835656321081373	0.00302351282215703	0.00271149927249898	0.00547697387845441	0.000907808110698039	0.00710058678493607	0.00251149054449244	0.00225369002599077	0.00458715872103354	0.000768371192291408	155230.250515144	56077.6635026177	50085.8660248455	101654.693289458	16837.337914769	0.0171134424251664	0.00618231216212767	0.00552174322779417	0.0112069763147574	0.00185624137074596	0.0148656467707741	0.00527653910478101	0.00471525747635964	0.00962533957749295	0.00160788586775838	0.0153416200172072	0.00551142963931193	0.00494201805027498
5053	Grant County	5	Arkansas	NO	NA	NA	57494.7800781179	31831.0021820409	21229.8619880533	45997.5115633373	6314.2348632917	0.00633854294088433	0.00350922594900121	0.00234049754877728	0.00507102039214516	0.000696116217253535	0.00533922299786203	0.00293069167054005	0.00193080604616674	0.00422881231347868	0.000584600585413604	0.00552524427663753	0.00308550788910718	0.00205685711715506	0.00443164392231556	0.000607900463044362	0.00465579207510999	0.00257782470219432	0.00169708930497333	0.00369596744979607	0.000510638073336521	103049.185144631	57161.5672953574	37995.1454143761	82473.8393085965	11304.6942686569	0.0113607128190578	0.00630180771850224	0.00418879523370552	0.00909237275535024	0.00124629209744072	0.00980352229674912	0.00540113694171547	0.00355601799876423	0.00778283451793392	0.00107318905717094	0.0100782987428643	0.00563465296581208	0.00373649284199278
5055	Greene County	5	Arkansas	NO	NA	NA	68924.7459193819	33179.509493271	23293.9203036282	54995.0968580636	7973.94630023166	0.00759864567019743	0.0036578928625317	0.00256805076748661	0.00606296402037372	0.000879091996936962	0.00596042389888033	0.0028816321743534	0.00201721022272831	0.00476909658443198	0.000689834185087033	0.00673478220057908	0.00323743473278805	0.00227376628631347	0.00536595720881961	0.000779295239729931	0.0052790974561427	0.00254886954725146	0.00178475348171395	0.00421800765758097	0.000611040363785726	123007.676060439	59362.3053089783	41558.5544098918	98269.7887005347	14214.595204994	0.0135610473804426	0.00654442926400637	0.00458164517422744	0.0108338056885104	0.00156709569063008	0.0110359209470789	0.00534299968090033	0.00373440727386592	0.00883645923639241	0.00127618798116932	0.0122156021860527	0.00587064935858084	0.00411083987896192
5057	Hempstead County	5	Arkansas	NO	NA	NA	45146.3817412534	28315.5979814129	20379.1966115651	38334.0682694194	5190.05534002769	0.00497718712731283	0.00312166832290071	0.00224671548699937	0.00422615996607636	0.000572180441313698	0.00419477848601019	0.00261132926281672	0.0018540912858419	0.00351946761815049	0.000480497341646498	0.00449992642066809	0.00277191985297493	0.00201297037021706	0.00376948532533313	0.00051643727615638	0.00379665106651655	0.00232073167922625	0.0016627079053934	0.00314149695494647	0.000434113245228166	80636.6821954172	50755.0155038378	36379.1025786867	68610.0824057975	9264.58442881907	0.0088898343816889	0.00559551397186346	0.0040106337224447	0.00756395542196839	0.00102137909131455	0.00768189325258931	0.00480582642075076	0.00340788349537404	0.00647193498964724	0.000880217468160802	0.00819074392539114	0.00505473643240062	0.00364909652439826
5059	Hot Spring County	5	Arkansas	NO	NA	NA	63503.9613986137	31333.2189926921	23227.4211204603	47711.2958655607	7079.49637255156	0.00700102836630505	0.00345434757366607	0.00256071952928601	0.00525995746393319	0.00078048288377281	0.00591955298116224	0.00288211717901742	0.00211865716578004	0.00439309932399399	0.00065766310492639	0.00615186483491881	0.00303906705516931	0.00225767469880665	0.00461874857510808	0.000686324835304695	0.00520419284368769	0.00253669473798511	0.00186847170062176	0.00385847445922833	0.000578556631402388	114536.735356848	56271.3427740129	41686.8866872112	85837.5319490342	12749.6503387334	0.0126271639683059	0.00620366443753128	0.00459579323513637	0.00946320485893221	0.00140559205624441	0.0109315552821529	0.00531406716885543	0.00391134389168611	0.00811177951282501	0.00121381883797335	0.0112573601965317	0.00554621179655989	0.00410661959019439
5061	Howard County	5	Arkansas	NO	NA	NA	42278.1481475383	27296.8615645259	19894.1754969123	36278.0300990259	5009.55185050391	0.00466097717271263	0.00300935717891325	0.00219324407345042	0.00399949093258446	0.000552280737066262	0.00389223493559266	0.00249449864033073	0.00179902157249463	0.00330167336019608	0.000459933332547244	0.00419680621189787	0.00266171961619538	0.00196057187065178	0.00355712110255943	0.000496888734174768	0.00350771651340169	0.00220755174587402	0.00160927405030262	0.00293788623524064	0.000414128444024989	75478.5724321009	48892.0001474452	35492.2961035966	64900.8534133131	8937.62739020037	0.0083211757976548	0.0053901248422768	0.00391286726582072	0.0071550294774828	0.000985333536808677	0.00713957540612817	0.00459574994317576	0.00330927236836233	0.00607982211251815	0.000843734189035647	0.00762348467464736	0.00484491693710867	0.00354875618742884
5063	Independence County	5	Arkansas	NO	NA	NA	42323.1175750298	29642.2528632577	20343.0467274369	41388.7752113956	5764.80177256173	0.00466593485142355	0.00326792610360501	0.00224273012358823	0.00456292777521009	0.000635543670771873	0.00376931078889619	0.00261249639736419	0.00179138241158484	0.00366040259061729	0.000512974653657942	0.0041421694247997	0.002890677941601	0.00198531998415742	0.00404069563548111	0.000564130233073218	0.00334414203805671	0.00230969896421896	0.00158492709725929	0.00323956034657043	0.000455039666863962	75510.9757838835	53029.863362115	36275.0204786903	73966.7398036508	10270.5814074384	0.00832474812259322	0.00584630579703572	0.00399915913537248	0.00815450299671807	0.00113228576908104	0.00694971531283819	0.00483452802875688	0.00330806541462694	0.00676522476244316	0.000945025325759116	0.00751212817408556	0.00524471220523194	0.00358739564964787
5065	Izard County	5	Arkansas	NO	NA	NA	37952.5201608595	28588.0498617301	20323.2170088668	39208.1653520364	5440.36298463028	0.00418409598971477	0.00315170492692578	0.00224054398560333	0.00432252526889414	0.000599775742166914	0.00330553588225537	0.00250040547399487	0.00176823974356329	0.00342093786195772	0.000474252205761838	0.00372741617088741	0.00279395625663743	0.00198678591665339	0.00383934347677851	0.000533585526756363	0.00294244597421487	0.00221524923025385	0.00156697381866939	0.00303640300562638	0.000421577514529721	67347.2618655811	51076.345123575	36134.2888265367	69874.6047298715	9644.33834001575	0.00742473509257646	0.00563093912854926	0.00398364409871863	0.00770336336543664	0.0010632452654232	0.00609518580349943	0.0046297536714509	0.00326551491080824	0.00632569377231131	0.00087373162857821	0.00671722767093109	0.00505583816986427	0.00357696156250479
5067	Jackson County	5	Arkansas	NO	NA	NA	46010.5661066803	30099.6597095625	20159.437182712	43031.6175781393	5918.1699344656	0.00507245959729458	0.00331835316729353	0.00222248799061522	0.00474404381518034	0.000652451826236967	0.00412021079320597	0.00266305222597583	0.00178318192412063	0.00382351432802727	0.000529955707398307	0.00451638507352945	0.00293416262138524	0.00196979007354079	0.00420456859963426	0.000581023233795294	0.00366683676824857	0.00235377952256716	0.00157977698867311	0.00338716084058151	0.000471695896234254	82260.8159509709	53889.9693646318	35997.3980577111	76996.3956070158	10565.7949692975	0.00906888788076011	0.00594112864570577	0.00396855250231226	0.00848850902960726	0.00116483174692515	0.00759973137963325	0.00492688629538813	0.00329340371780858	0.00706631630860432	0.000976596905575669	0.00821489081262721	0.00533277726767848	0.00356657927403213
5069	Jefferson County	5	Arkansas	NO	NA	NA	62025.5685267552	29544.1945306942	20917.2727842003	47158.9339574559	6737.64397246686	0.00683804214931213	0.003257115610012	0.0023060359839398	0.00519906202840541	0.000742795182133857	0.0057756291404231	0.00271807764508501	0.00190698170084673	0.00434614898645632	0.000625902411401075	0.00624274128915168	0.0028897518755127	0.00206463704522288	0.00467497333969966	0.000676937397454125	0.0052765520581092	0.00241266504389553	0.00170848943593562	0.00391043910945042	0.000570790367004272	111442.371906152	53072.4677549577	37477.1601056194	84684.4687864383	12093.0531895306	0.0122860242060478	0.00585100274123025	0.0041316896648549	0.00933608479064538	0.00133320515052133	0.0106233413365414	0.00501146608998301	0.00351414451111598	0.0080064329217828	0.00115093534132869	0.0113731261899629	0.00527915208319862	0.00375162840324512
5071	Johnson County	5	Arkansas	NO	NA	NA	37202.8452785757	27652.3820072237	22604.9508018161	37427.1879878429	5448.32486398669	0.00410144767926639	0.00304855172125849	0.00249209495434562	0.00412618046186391	0.000600653503837141	0.00331774761047754	0.00244162275167848	0.00199509628338746	0.00330579592071124	0.000484226989090519	0.0035962235174726	0.00265937357755053	0.0021845448399729	0.00362408254176908	0.000526778277801481	0.0029093976515409	0.00212908520394154	0.00174864235555667	0.0029027066510983	0.000424690243254349	66071.5915759537	49244.7383835454	40156.797180493	66662.4838452488	9666.73987860252	0.00728409813565223	0.00542901265875988	0.00442710769483945	0.00734924137156469	0.00106571493508854	0.00609951596261748	0.00450493369992618	0.00367505235187185	0.00609959621772591	0.000890142782229688	0.00645221755024823	0.00479531057472168	0.0039180411304988
5073	Lafayette County	5	Arkansas	NO	NA	NA	48117.704554232	29526.7831557737	20287.7156736141	40115.4763358496	5343.7772669266	0.00530476220831505	0.00325519608362294	0.00223663012181165	0.00442255225610623	0.000589127597790866	0.00450952724727613	0.00274430601498315	0.00185457521127141	0.00371376119291929	0.000498742837717664	0.00478669244196133	0.00289457612422624	0.00200080617537926	0.00394392685059237	0.000530818568409992	0.00407401466340895	0.00244282741868801	0.00166070143175978	0.00331488365002598	0.000449880246978766	86116.6506814426	52959.8205405785	36269.7425428528	71875.9691652198	9557.94784854675	0.00949397645365041	0.00583858388851799	0.00399857726649848	0.007924004863614	0.0010537210992447	0.00826097529468346	0.00504657987605713	0.00341066848245453	0.00682601274404402	0.000913996586012371	0.00875455512572069	0.00528875620725541	0.00363849909249494
5075	Lawrence County	5	Arkansas	NO	NA	NA	50046.6755923981	30782.7138051568	20994.4633357623	45350.1429364601	6352.4731649686	0.00551742265749888	0.00339365683329572	0.00231454589779705	0.00499965088982743	0.000700331819380131	0.00437808211023842	0.00269036189205539	0.00183130905679277	0.00396545884496677	0.000555965998616269	0.00490361752671065	0.00300584680990908	0.00205118177260011	0.00443183927514058	0.000622341056133928	0.00388919012927305	0.00238168094462131	0.00162206440589999	0.00351325707029081	0.000493780998385943	89396.7842452087	55092.3489380864	37469.3110934846	81097.3643553491	11331.2062250654	0.00985559654190047	0.0060736856282219	0.00413082434629221	0.00894062253408918	0.00124921492232872	0.00810192276710476	0.0049862850356524	0.00338882696018253	0.00734538072179544	0.00102778703088512	0.00889031781832231	0.00545213377118144	0.00370647603815105
5077	Lee County	5	Arkansas	NO	NA	NA	44531.5583331589	29384.8185166935	18600.2134261272	41507.2746371285	5310.08143290591	0.00490940559013724	0.00323954511566246	0.00205059052927818	0.00457599180810938	0.000585412782453215	0.00402592844548854	0.00264126458919663	0.00166482856896038	0.00373362520602423	0.000480590964355891	0.00447842240390086	0.00287162224391907	0.0018377023965333	0.00410358764824499	0.000534996237661202	0.00367701020638208	0.00234190681937155	0.0014929336868461	0.00335038444964592	0.000439710650010226	80109.4432893854	52724.5713083301	33325.0321994785	74553.219383952	9541.31383321016	0.00883170864503165	0.00581264871043069	0.00367393609151556	0.00821915975335998	0.0010518872732809	0.00745310946470903	0.00488146226102443	0.00307741878623172	0.0069079758315058	0.000888967763239656	0.00821167828616727	0.00524495851258793	0.00334500999143257
5079	Lincoln County	5	Arkansas	NO	NA	NA	41943.4722827313	26927.8796014396	18396.6134061546	37592.8465243625	4920.98094718284	0.00462408065206372	0.00296867856401539	0.00202814453561393	0.00414444357628625	0.000542516190210865	0.00389036035669899	0.00247994302511585	0.00167290168268249	0.00345371621892434	0.000455316401710126	0.00419698566721016	0.00265089974618236	0.00181423349833182	0.00371314066419959	0.000491719673018982	0.00353313564460088	0.00221596915293287	0.00149734749136801	0.00309579980952443	0.000412884855556081	75440.1237915063	48391.2615164425	32978.6531651547	67543.6546505848	8840.17490603353	0.00831693700660113	0.00533492064268759	0.00363574934865125	0.0074463865207467	0.000974589835297895	0.00717215660593268	0.0045739189836274	0.00308655941039418	0.00637180762733531	0.000839039862346836	0.00767257773472448	0.00484583708810173	0.00330077012858151
5081	Little River County	5	Arkansas	NO	NA	NA	50256.6988078962	27902.2427870497	20930.0111329601	39988.2416161638	5860.57741860876	0.00554057677980718	0.00307609775726416	0.0023074403300474	0.00440852519602871	0.000646102508362611	0.00462718879422779	0.00254726430293019	0.00189227769076837	0.00364203754950885	0.000538351293739835	0.00493849757813248	0.00271606940503074	0.00205317081543964	0.00390386007251562	0.000576234360023783	0.00412719444156699	0.0022502479684039	0.00168459785174133	0.00322623908086595	0.000480423783705277	89773.8220960837	49983.538452023	37374.1414406876	71538.5823302626	10464.7703884141	0.00989716328247872	0.00551046206951353	0.00412033231675313	0.00788680947060337	0.00115369423769138	0.00848933779914829	0.00469477421805635	0.00348387898731235	0.00670482925555403	0.000987992279857228	0.00900220561352244	0.00494690450602842	0.00372495726754588
5083	Logan County	5	Arkansas	NO	NA	NA	47290.4823518561	27435.0162756979	22586.1080436033	39184.1559731517	5894.22913440796	0.005213564651871	0.00302458811932313	0.00249001762433595	0.00431987834201073	0.000649812459863215	0.00427034535430135	0.00245477921151561	0.00201352620858667	0.00350149214758846	0.000530762514471784	0.00459069668862744	0.00264295998523024	0.0021905477290381	0.00379870446957465	0.000572760490865693	0.00376036295746522	0.00214458836884959	0.00177118593029892	0.00307827495239922	0.000467829820535549	84149.6228911694	48963.3948767525	40191.3165283074	69900.2170826845	10482.8267001512	0.0092771204173699	0.00539799579259355	0.00443091329889804	0.00770618701304259	0.00115568486548653	0.00783966417101347	0.00452557636944406	0.00370572464772994	0.00645321716751521	0.000974651122053307	0.00828737367407602	0.00478320015301014	0.00394615365793786
5085	Lonoke County	5	Arkansas	NO	NA	NA	93710.5637894431	32046.9020631351	25291.4666599818	62750.2050986424	9665.20041250131	0.0103311714869909	0.00353302794746765	0.00278827133949247	0.00691793009776938	0.00106554521582054	0.00877553256366845	0.00291355710072347	0.00230768557251147	0.00579181502146087	0.000902304975247673	0.00878851528168296	0.00309733924186937	0.00241789635163639	0.00595362705351658	0.000910031490077165	0.00745678767683714	0.00255321818108022	0.001998897308786	0.00497852854429716	0.000769673972266563	169236.312902019	57523.8794382274	45400.0775193058	113044.618770008	17425.0762759542	0.0186575483031485	0.00634175101548441	0.0050051559547598	0.0124626647729766	0.00192103690236319	0.0162146213969799	0.00537909087543496	0.00426075892981866	0.0107032990711597	0.00166587644050268	0.0161195430443501	0.00565191838802747	0.00440239567675996
5087	Madison County	5	Arkansas	NO	NA	NA	37989.5646011569	28626.0144793621	23550.1854485009	38982.7062383705	5771.01823479552	0.00418817997395173	0.00315589035660771	0.00259630285616007	0.00429766940769346	0.000636229007993022	0.00332339318419787	0.00249484610813461	0.00205295104642913	0.00339860386947039	0.000504118086148557	0.00356962706574895	0.00274846748360548	0.00224020270006104	0.00373667008766179	0.000545236881354912	0.00283034285828212	0.00217176368969053	0.00177013932074233	0.00295322552687549	0.00043173024868575	67415.0325500466	50926.0513486774	41797.4439802188	69371.9824509571	10225.8048987368	0.00743220650812121	0.00561436991053257	0.0046079816833434	0.00764795150207069	0.00112734935880583	0.00613065799057742	0.00461087067219978	0.0037884770342622	0.00628272525064666	0.00092899651336289	0.0063950297937848	0.00494608987991972	0.0040125170044342
5089	Marion County	5	Arkansas	NO	NA	NA	50070.5913429936	28026.6249306348	23826.9824030888	44343.4631647932	6829.99850031153	0.00552005926228122	0.00308981033355582	0.00262681848523418	0.00488866893717433	0.000752976856709065	0.00422483511896885	0.00243392510509916	0.002037823516406	0.00379794423462396	0.000579339668417711	0.00489665142113281	0.0027286828628727	0.00232172884438157	0.00433295366973008	0.000666743884850467	0.00374587774691225	0.00214848850418124	0.00180032692937966	0.00336441155692377	0.000512730804106357	87186.9752344117	49880.7863862671	41911.0860474137	78149.5577644154	11919.3742606069	0.00961197495943579	0.00549913411278122	0.00462051021413919	0.00861564001162943	0.00131405782362636	0.00772032764704085	0.00450027241265162	0.00374418174332732	0.00698668023903408	0.00105958520029306	0.00864558854431007	0.00491596401387433	0.00413302517567194
5091	Miller County	5	Arkansas	NO	NA	NA	107917.518311632	29938.8625011036	26700.0613224182	64615.5861459962	10984.7928324622	0.0118974248264372	0.00330062599259687	0.00294356261536173	0.00712358003422794	0.00121102439161742	0.00998969814871902	0.00276239219780214	0.00243592088030173	0.00594817541038813	0.00101549526708438	0.0103900532518273	0.00292010434914944	0.00259579252087161	0.00623689294764659	0.00105931531719676	0.00872821041784398	0.00244584947481072	0.0021489901306436	0.00520956870515362	0.000888669866400187	191927.708103713	53637.833792133	47609.1483407223	115198.001247813	19542.4269534296	0.0211591733668341	0.00591333182395888	0.00524869615513935	0.0127000655819747	0.00215446536616205	0.0182037991759287	0.00508062638701387	0.00446695608947585	0.0108805623707973	0.00185196840956028	0.0188859796776218	0.00532788144556847	0.00471151680244066
5093	Mississippi County	5	Arkansas	NO	NA	NA	67137.3171902951	34368.3090293662	22299.6333721706	55420.8811839801	7600.18609892541	0.00740158962897607	0.00378895270652806	0.0024584350701652	0.0061099048423007	0.000837886602597608	0.00576189252885776	0.00298260897914638	0.00192485827452601	0.00478544060085154	0.00065243949436138	0.00678077728208708	0.00334184045907482	0.00220546108844307	0.00549934541508053	0.000767277161254645	0.00527038653852709	0.00262902846193737	0.00172466776386883	0.00430177150404321	0.000596459039703011	119663.469387799	61451.3015683668	39755.8233066094	98932.2877156929	13528.4318142639	0.0131923635178568	0.00677473177973892	0.0043829021145358	0.0109068432486188	0.00149144923871399	0.0106657292315059	0.0055266003473544	0.00356222614776976	0.00886277388544672	0.00120657355708741	0.0123100710465617	0.00606066555637478	0.00398929742325368
5095	Monroe County	5	Arkansas	NO	NA	NA	44134.7214141145	28755.6284673965	19005.3359583253	40716.0757678902	5369.52651593334	0.004865656090644	0.0031701797204035	0.00209525348064818	0.00448876566339447	0.000591966337591296	0.00402342442005565	0.00259194099372374	0.00170625670352124	0.00367817835584141	0.000489270475331868	0.00439446373675558	0.00280782184042708	0.00187041835153754	0.00400485178544942	0.000535406244914093	0.00363450601005889	0.00229580845000601	0.00152344133964715	0.00328193004331098	0.000442595953654808	79306.0077610632	51587.2608314815	34032.4182774525	73081.0152858112	9635.90684588625	0.00874313346325718	0.00568726530545327	0.00375192224999691	0.00805685582105287	0.00106231573081983	0.00743249891631501	0.00478856746573567	0.00315139964570344	0.00679771777377641	0.000903151508709677	0.00802984003481239	0.00512299791084245	0.0033986695227192
5097	Montgomery County	5	Arkansas	NO	NA	NA	41274.5637496409	27628.4653447746	19822.3074190381	36161.0036394997	4953.19469249951	0.00455033647120493	0.00304591501594837	0.00218532093856643	0.00398658928763654	0.000546067611882519	0.00377710333909798	0.00251034144621563	0.00178340434890136	0.00327226061943641	0.000451712075902504	0.00403170231883602	0.00267865640948183	0.00193349221750102	0.00351639567184765	0.000483889999391603	0.00334792866768038	0.00220816926833774	0.00157822707085714	0.00288649866503821	0.000400397811731996	73758.0704971299	49443.2283853393	35365.1148511875	64695.7263770443	8842.51746579468	0.00813149813683288	0.0054508952957227	0.00389884610027186	0.00713241513708599	0.000974848092058204	0.00694272606699909	0.0046257743019144	0.00328384213908827	0.00603224591550253	0.000830226395179133	0.00730430454809405	0.0048667346003637	0.00349221198787252
5099	Nevada County	5	Arkansas	NO	NA	NA	43452.7650026006	28139.3897227867	20041.8649493499	37644.0684520415	5010.69487555709	0.00479047343941342	0.00310224214869284	0.00220952617653734	0.00415009056524188	0.00055240675047778	0.00404951350755995	0.00259824403783357	0.00182550219165172	0.00346250979348675	0.000465013988982084	0.00435520620842605	0.00275987013541636	0.00198207042234221	0.00371425396875212	0.000500657761657986	0.00368691758733932	0.00231371532857627	0.00163938225004296	0.00310205073389533	0.000422001412295654	77777.0461599282	50468.046937098	35811.6378262255	67454.3692909793	8960.57130615142	0.00857457226951769	0.00556387696793906	0.00394807326572104	0.00743654320827412	0.00098786300115814	0.0074281294720319	0.00478320421234384	0.00335790341649351	0.00637267051019767	0.000853074483886867	0.00793021269654664	0.00503381885724828	0.00359365433063593
5101	Newton County	5	Arkansas	NO	NA	NA	35038.5842410008	27333.879828882	21708.1281164972	37167.4097775889	5410.54688383094	0.00386284755759774	0.00301343827736948	0.00239322425523991	0.00409754107340875	0.000596488650104129	0.00304446068374981	0.00239214550277412	0.00188665985985726	0.00323991637986776	0.000470292238490013	0.00338270568261384	0.00264296575755673	0.00209894344059131	0.00360362303237383	0.00052262615696379	0.00266513505936854	0.00209717218625952	0.00165409315203346	0.00284813943316122	0.000411914758812292	61599.0046640806	48613.5277571915	38350.8013181734	65892.2400717894	9511.97826718562	0.00679101538693616	0.00535942450389693	0.00422800471003251	0.00726432543265011	0.00104865315803271	0.00557609357895767	0.0044152429020773	0.00346855143345599	0.00596883916881031	0.000861365149639656	0.00601975812457285	0.0047597886930442	0.00374873590639597
5103	Ouachita County	5	Arkansas	NO	NA	NA	47438.9794413281	28386.4521953455	19745.1480238023	39621.9207008238	5187.76421634091	0.00522993579333698	0.00312947968380937	0.00217681445955511	0.00436813994977032	0.000571927855151062	0.00449555793908936	0.00264417165985145	0.00181452182465975	0.00369359809849546	0.000488993935981044	0.004851584150153	0.00280172583093497	0.00196483319511078	0.00396295744443558	0.000527161635686359	0.00418121357698014	0.00237042415207497	0.0016409709557047	0.00335796325965008	0.000451820782536237	85352.8685883835	51003.1683890698	35392.715692744	71209.253483155	9321.98250892023	0.00940977288616557	0.0056228717201114	0.00390188896988841	0.00785050243479548	0.00102770697351449	0.00826441979105759	0.00486824103755929	0.00334258257392603	0.0068017871107627	0.000898873607653229	0.00889278618468541	0.00512171984109815	0.00357732256974869
5105	Perry County	5	Arkansas	NO	NA	NA	61073.1100400009	31590.5824914679	23107.5631340674	48155.582968107	6790.10497957553	0.00673303785136544	0.00348272075095609	0.00254750572113635	0.00530893813441744	0.000748578774067396	0.00562035560414197	0.00286666027959578	0.00208306945460132	0.00437856281399911	0.00062181795437256	0.00579956663551008	0.00303643596013352	0.00222334138051828	0.0046072088031706	0.000648112671590916	0.00483936596816266	0.00249838967997645	0.00181718510128871	0.00379755556999094	0.000538126636537355	109305.184567772	56576.721949605	41257.0505307981	86216.4601856843	12136.530438663	0.0120504088389025	0.00623733112892679	0.0045484057169779	0.00950498000610656	0.00133799832322679	0.0103266555778436	0.0052848570505735	0.0038350697097521	0.00806532196738124	0.00114251327177382	0.0105857149310774	0.00552721917057034	0.00403124207538754
5107	Phillips County	5	Arkansas	NO	NA	NA	47590.1157017793	30498.3702198199	18564.81300897	43620.2857779126	5569.22166404044	0.00524659789162648	0.00336230922185735	0.00204668779125621	0.00480894185735263	0.000613981836557348	0.00430396870786889	0.00274171742358345	0.00166257974092316	0.00392802129048357	0.000504523164244556	0.00477141917919295	0.00297586874751581	0.0018284585259636	0.00430861517703902	0.000559906212433246	0.00392112708294868	0.00242753366962611	0.00148645178868756	0.00352297913409514	0.000460872479550573	85822.0346288275	54736.299806598	33288.1258227888	78469.23560475	10032.9697440901	0.00946149634853412	0.0060344328002967	0.00366986732817527	0.00865088306700693	0.001106090143507	0.00798506507290176	0.00506727360472328	0.00307496277460915	0.00727609178176818	0.000935317484049869	0.00878754541471399	0.00544145938541348	0.00333419984607112
5109	Pike County	5	Arkansas	NO	NA	NA	42212.3631799269	27729.3648612488	20008.9867939215	36647.5981613744	4979.08683445939	0.00465372467359005	0.00305703873738911	0.00220590150661571	0.00404023416231058	0.000548922104993393	0.00389270140280643	0.00253748355060739	0.00181117068064888	0.00333954003060969	0.000457619355532164	0.00417173067354596	0.00270190847429296	0.00196628126763738	0.00358534861554984	0.000491567298374015	0.00349230813522968	0.0022439094542732	0.0016154058411251	0.0029648001595565	0.000410088505329949	75405.5244628839	49673.8161189398	35703.5876823949	65582.3046287595	8887.44329856358	0.00831312258501537	0.00547631656438538	0.00393616121952296	0.00723015643310131	0.000979800964645485	0.00714124838571882	0.0046738840709119	0.00333122420544758	0.0061492834019501	0.000839591369485258	0.00756072653386882	0.00491721592028081	0.00355425606373976
5111	Poinsett County	5	Arkansas	NO	NA	NA	59762.6995618544	33266.1967777362	20864.1806769731	51315.1576812554	6652.15479732969	0.00658857094368042	0.00366744974881364	0.00230018281603439	0.00565726714736457	0.000733370382058938	0.00524644421510026	0.00292349741303818	0.00182808435403976	0.00450730383752457	0.000584268514934066	0.00587191675798805	0.00323681375586594	0.00203850665800574	0.005014488506824	0.000653468384974827	0.00467385873234187	0.00257932808128024	0.00161936979538397	0.00399342359143479	0.000520355015176147	107005.274489986	59565.2280002562	37279.4598283119	91889.2819333323	11892.2173399986	0.0117968540158662	0.00656680058520451	0.00410989409149267	0.0101303832895802	0.00131106389431341	0.00971376372003141	0.00541246849642121	0.00338188379927455	0.00834652765056802	0.00108063016238287	0.010700369198579	0.00588812655790644	0.0036946675067648
5113	Polk County	5	Arkansas	NO	NA	NA	43678.3249868134	25973.6566475396	19218.0512184079	34785.1389730138	5069.86292487218	0.00481534042114178	0.0028634797414396	0.00211870438885902	0.00383490634776761	0.000558929763885301	0.00395956055697679	0.00234658346891308	0.00171937426452517	0.00312680519521523	0.000458562738069149	0.00427974104350543	0.00251599202737868	0.00187847810101174	0.00338824658889178	0.000497300519703118	0.00351988129062202	0.00206206569482081	0.00152454072296055	0.0027624408866871	0.000408055399089593	77910.5112489714	46441.1476104958	34252.7490308332	62161.832303587	9036.13125212835	0.00858928620001467	0.00511992928667815	0.00377621273236075	0.00685306462264905	0.000996193148025993	0.00727923527976646	0.00432588675901212	0.00316663844904168	0.00576577457071809	0.000842916217216236	0.00775378252674892	0.00456669185302371	0.0033923298479348
5115	Pope County	5	Arkansas	NO	NA	NA	63367.5504773895	28227.2958762336	26485.4763353906	46351.000236702	7668.31540306816	0.00698598967095548	0.00311193340984097	0.0029199055780986	0.00510999094098793	0.000845397554361485	0.00580905763567436	0.00252558636056329	0.00238205999999227	0.00417863856955369	0.000698904033814178	0.00602706861248115	0.00272193775942681	0.00254236007159817	0.00445054772818056	0.000731965790911699	0.0050089850688011	0.00220807263559234	0.00207274730014425	0.00363675948070097	0.000604755869155324	112164.610096341	50356.6648124302	46975.2674846318	82440.6563842218	13574.0156176038	0.0123656477436252	0.0055515975857222	0.0051788136193635	0.00908871448601227	0.00149647464962062	0.01057990028981	0.00465335983181017	0.0043621817446897	0.00766586628400517	0.00127458300807005	0.0109368893632443	0.00492968712635881	0.00459362514416778
5117	Prairie County	5	Arkansas	NO	NA	NA	45917.8994356105	28822.3976461587	19389.1208851982	41445.1766789227	5574.74713389526	0.0050622435103217	0.00317754072441355	0.00213756405624727	0.00456914578532098	0.000614590994952175	0.00420447293831515	0.00260058430137784	0.00174371884595362	0.0037531114447077	0.000509881144395827	0.00454553976996745	0.00281163503030957	0.00190384653818729	0.00406480469225558	0.000552811717908356	0.00377450705962529	0.00230105351232125	0.0015530344521425	0.00333834244399213	0.000458523632093753	82492.3972880817	51704.5872496971	34714.7387610972	74380.8643124587	10001.5865162946	0.009094418689776	0.00570020001950816	0.00382714503855528	0.00820015837583918	0.00110263028268597	0.00776038088870715	0.00480386882417937	0.00321941292422195	0.00693312211513696	0.000940447284958638	0.00829860415508131	0.00512838358706235	0.00345775888690232
5119	Pulaski County	5	Arkansas	NO	NA	NA	246368.524604518	37937.8819655623	36618.1984180106	140744.041147017	19870.8226310974	0.0271610304512217	0.00418248219400424	0.00403699297179712	0.0155164024850926	0.00219066952420336	0.022814157870176	0.00347150570227752	0.00334433765918819	0.0129829319499977	0.00183728762734492	0.0237142390044826	0.00364746273944821	0.00352531768992535	0.0135501054435489	0.00190969023216704	0.0199163014575711	0.00302661671672696	0.00291955569506453	0.0113354359216801	0.00160131449563683	446608.218230029	68209.4970441087	65953.2241006936	254741.778327878	35962.8028514185	0.0492365631307159	0.00751979267340053	0.00727104864970376	0.0280841443097028	0.00396473853519496	0.0423223715905981	0.00641011858624046	0.00618717934974358	0.024070647270702	0.00340483383291333	0.0438452402932232	0.00667252922357253	0.00645900529753969
5121	Randolph County	5	Arkansas	NO	NA	NA	45335.4897675613	31249.2506237678	20545.3779526509	43938.5267540808	5924.87829854483	0.00499803544334414	0.00344509043568974	0.00226503623829218	0.00484402650486759	0.000653191393441529	0.00392420677363941	0.00270906547435507	0.00177846055744185	0.00380941892135283	0.000513189342898358	0.0044944139304315	0.00306043096879074	0.00201757992782031	0.00432264737250202	0.000586594218933933	0.00352675365585745	0.00240522839740925	0.00158317730228366	0.00339738561936164	0.000460555729032641	81105.4309069082	55938.861594962	36688.0276758753	78634.1027044752	10581.9568362124	0.00894151183540266	0.00616700987119349	0.00404469133587302	0.00866905892905436	0.00116661352063237	0.00728737173377656	0.00502890252834339	0.00329724798436509	0.00707259551850713	0.000951752227737122	0.00812889169546808	0.00554329539011407	0.00364057699318045
5123	St. Francis County	5	Arkansas	NO	NA	NA	55356.4633291583	31382.6339328423	20571.9638404668	47715.2745687082	6508.11104905423	0.00610280306126262	0.00345979535031011	0.00226796721378792	0.00526039609820077	0.000717490201587434	0.00495159018773682	0.00279617569650925	0.00182854337492516	0.00425538987908063	0.000582796122180948	0.0055959583910333	0.00306150358445487	0.00204144480485688	0.00473231705395799	0.000659382994102384	0.00454290468367472	0.0024744252796772	0.00164639409389507	0.00382918874689301	0.000535861409807334	99091.4400753454	56266.5334452257	36773.195899812	85474.2517591205	11634.8894198027	0.0109243890860745	0.00620313423049348	0.00405408075251029	0.00942315483908323	0.00128269463940307	0.00913640748310801	0.00517102941363161	0.00337574483020022	0.00786246379898544	0.00107429211688883	0.0101996174986335	0.00558456875365166	0.0037050931707105
5125	Saline County	5	Arkansas	NO	NA	NA	113075.193908919	36568.4337539946	27866.9886521448	75544.914867743	11483.0067066604	0.012466035545604	0.00403150663965748	0.00307221114620774	0.00832848975514014	0.00126595024803533	0.0104943546767161	0.00335568430950791	0.00253990109563845	0.00696144856189545	0.00106322995421731	0.0102114285247771	0.00349981305548182	0.00261718974045237	0.0069515182565827	0.00104272963712975	0.0085923176219953	0.00291274395000211	0.00216191654581954	0.00580586886976409	0.000875210872535672	202709.829488367	65672.2239963416	49877.6936790789	135470.314334945	20565.9903956825	0.0223478541357248	0.00724006964212414	0.00549879315561451	0.0149349976373587	0.00226730866815615	0.0192596174484371	0.00618693537185343	0.00467404460450296	0.0127994927053228	0.00195088491975626	0.018658199847171	0.0063933835942286	0.00475896567609002
5127	Scott County	5	Arkansas	NO	NA	NA	45675.1700962199	26396.4565760833	20540.3517867382	36388.7106916105	5442.73623036516	0.00503548368380094	0.00291009154687369	0.00226448212592888	0.00401169297401963	0.000600037381918894	0.00412535469347471	0.00237602177870369	0.00183326834625842	0.00326026426386422	0.000490486174927565	0.00446104277455644	0.00255205016534635	0.00200261819330574	0.00353891971752895	0.000532257919774085	0.00365506314778199	0.00208367398134426	0.00162122279626207	0.00287557471473445	0.000435094808719608	81313.8975958838	47156.3422062156	36566.3200605176	64949.7938374117	9683.99317113567	0.00896449435760764	0.00519877629939651	0.00403127361438372	0.00716042494084961	0.00106761703359982	0.00757463534903192	0.00437948650239627	0.00337402088765516	0.00600837646590606	0.000900683348249915	0.00806299569659214	0.00462603905387634	0.00361106886673277
5129	Searcy County	5	Arkansas	NO	NA	NA	35718.4441805029	27653.6863457238	20892.3806570152	37659.0119383467	5386.03594820012	0.00393779908214424	0.00304869551875769	0.00230329173799541	0.00415173801792374	0.000593786428827586	0.00309483547769486	0.00242434291641628	0.00181471408301841	0.00328181642769526	0.000467431122267617	0.00348889552672059	0.00269091738930348	0.00203537656829732	0.00367432540853139	0.000525631553729745	0.00273994055428738	0.00213855423454368	0.00160271681898038	0.00290240417121446	0.000413480263528423	62904.3383203564	49255.1318642016	36972.9927120171	66828.7022335175	9486.2931936323	0.00693492259766457	0.00543015849362271	0.00407610745948948	0.0073675662071441	0.00104582149328965	0.00567893695038941	0.00447734581204288	0.0033405686210615	0.00605051334809803	0.000857574171854587	0.00621596619774028	0.00485563173917562	0.00364188817157174
5131	Sebastian County	5	Arkansas	NO	NA	NA	180716.091785216	29485.5924056044	42559.2039196296	85978.9666914824	15407.7178526242	0.0199231426980508	0.00325065498722496	0.0046919623174121	0.00947879740815359	0.00169863213838187	0.0161295720158148	0.0026173704456199	0.00378131943421226	0.00764643937799697	0.00137477221636895	0.0170634149014097	0.0028312159716324	0.00404705938023521	0.00817792045899551	0.0014584187360904	0.0138129764433705	0.00227852510602252	0.00326033389057436	0.00659494098100835	0.00118015210890134	316701.41175811	52588.9521768523	75064.8011182385	151508.894311577	27063.3729893055	0.0349149174088499	0.0057976973063674	0.00827555935670034	0.016703179509775	0.00298361610540658	0.0292084252969074	0.00483045605741394	0.00689921102571743	0.0139313953455899	0.0024957663252771	0.0306500148710708	0.00511750660957794	0.00727626498521914
5133	Sevier County	5	Arkansas	NO	NA	NA	41537.6060230398	27264.7452776742	19762.6683773625	35936.3466614749	5017.04409464567	0.00457933570805637	0.00300581650160246	0.0021787460003529	0.00396182185831087	0.000553106723549759	0.00381202079768086	0.0024824155801364	0.00178261506146494	0.00326037583811359	0.000459405343953897	0.00411035935275395	0.00265331718035677	0.00194390670886496	0.00351727595754494	0.00049644554350738	0.00342438631004667	0.00219220039404797	0.00159138042640103	0.00289558677024561	0.000412637741571177	74245.4792634844	48829.9355997322	35281.063688569	64316.3553383919	8961.07064488214	0.00818523277832735	0.00538328250284614	0.00388957983466019	0.00709059117296683	0.000987918051024969	0.00700660024620621	0.00457672967701748	0.00328339033974511	0.00601069496415458	0.0008443202225156	0.00748904647493522	0.0048288848312673	0.00352396293192254
5135	Sharp County	5	Arkansas	NO	NA	NA	39748.5966926535	30147.4569657469	20337.9649293001	40898.6095888913	5565.90760666635	0.00438210541259495	0.00332362260149903	0.00224216987802048	0.00450888920262719	0.00061361647652039	0.00347162463535235	0.00262877464076542	0.00176986854939423	0.0035687036864785	0.000486212477565563	0.00390966690035918	0.00294979990355866	0.00199005616203094	0.0040083641835819	0.000546855417765702	0.00309550578987674	0.00233185447247373	0.00156997056210639	0.00317069425716583	0.000433028169037378	70937.0607838394	53948.0905316419	36272.6886536474	73109.2517060347	9917.51765815267	0.00782049440431926	0.00594753624501073	0.00399890206206695	0.00805996876038127	0.00109336206622181	0.00642501839818773	0.00487484476825463	0.00327561737476994	0.00661311349226776	0.00089879841256819	0.00707503527158342	0.00534433983309287	0.00359116009299827
5137	Stone County	5	Arkansas	NO	NA	NA	37710.9529946737	28397.9341187057	20471.5521001778	38844.2050134774	5482.57390046099	0.0041574642876038	0.00313074551462329	0.00225689726749495	0.0042824002656921	0.000604429307276711	0.00331301109809138	0.00249614308442953	0.00178982003772693	0.00340890092478531	0.000481566719550415	0.00368476249216128	0.00276846739862443	0.00199646235332809	0.00379145848591562	0.000535452041607913	0.00293387672720635	0.00220589893214814	0.0015822776477549	0.00301587855840528	0.000426264759704777	66860.7107721502	50701.6960377827	36371.5120180266	69181.3735988727	9712.32343092979	0.00737109500569455	0.00558963573866184	0.00400979689700379	0.00762693772669476	0.00107074031832214	0.00609612618506683	0.00461557904444511	0.00330087022087026	0.00629419080402639	0.00088561153541083	0.00662669373091798	0.00500902360501879	0.00359059455096565
5139	Union County	5	Arkansas	NO	NA	NA	52952.6838568804	28123.0874473079	20044.4243226067	41524.6534623633	5468.12683549475	0.00583779710098678	0.00310044489556801	0.00220980833601804	0.00457790774604085	0.000602836582832269	0.00509200100522197	0.00264430557483141	0.00186146327789115	0.00391864244508874	0.00052234040919557	0.00552920139385672	0.00278954458973495	0.00201561133182618	0.00420776989454012	0.000564537283801195	0.00483583518061023	0.00238288120432929	0.00170219362888967	0.00361099224526114	0.000490441939471905	95600.0741209936	50580.5566602684	35996.9765687545	74796.841678207	9854.74208749225	0.0105394815693585	0.00557628066285907	0.00396850603503564	0.00824601802416985	0.00108644133968404	0.00937017574923939	0.00486591705231812	0.00342938187116913	0.00721779246314044	0.000960849348339407	0.0101579613991069	0.00510577898806644	0.00367697721874189
5141	Van Buren County	5	Arkansas	NO	NA	NA	36504.8274632833	27783.6621340635	20680.1867610442	37685.4185116415	5314.58730875998	0.00402449432994108	0.00306302476942265	0.00227989830785135	0.00415464922479371	0.000585909535159262	0.00326308714892624	0.0024680096096589	0.00182602867382341	0.00334567530242067	0.000473518738135552	0.00355404819945567	0.00269360534621819	0.00201226554631263	0.00366517996092884	0.000517883432425723	0.00287905781846996	0.00216887053792056	0.00161071523380478	0.00294920617244918	0.000418201405498994	64851.5399629318	49567.7113634214	36755.9722819611	67167.9421140068	9430.1393374211	0.0071495928896329	0.00546461898856769	0.00405218192550031	0.00740496589015567	0.0010396307812214	0.0059946337046385	0.00455297703575712	0.00336273679156766	0.00616839620826545	0.000869660928945799	0.00640234093106511	0.00487438597556895	0.00362064102915241
5143	Washington County	5	Arkansas	NO	NA	NA	138810.702585315	32038.5462746653	48099.0172173629	71215.9344444094	14530.795054501	0.0153032605359284	0.00353210675907543	0.00530270201281496	0.00785123898096088	0.0016019553130389	0.0125315084093163	0.00279695241718564	0.00429787913149707	0.0063334254009028	0.00130602603678234	0.0122598861266441	0.00304766444869633	0.00435064624229336	0.00652698641176649	0.00129689155885764	0.0100274914506922	0.0024107181319128	0.00352006198956873	0.00525564609265218	0.00105579927903348	248482.021318604	57127.6216921225	85970.3152216535	127328.109595757	25979.2549516116	0.0273940340327547	0.00629806536722329	0.00947784362221097	0.0140373558983574	0.00286409692948186	0.0231568051220617	0.00517945332238834	0.00794557980294059	0.0117178597952911	0.00241278044885573	0.0221023775503695	0.0054913615328904	0.00783443621306008
5145	White County	5	Arkansas	NO	NA	NA	63179.1287549334	30175.3170917735	22273.9238425774	49407.5507231909	7408.815690776	0.00696521701686131	0.0033266940560714	0.00245560070925287	0.00544696199267761	0.00081678886906386	0.0059358774073358	0.00271487022798278	0.00201972609457477	0.00453502499604879	0.000692707221455386	0.00605219416001443	0.00292565144966011	0.00215410793338423	0.00476001954259771	0.000712038338202419	0.00515143473544671	0.00238633660827392	0.00177009318788305	0.00395871170012614	0.00060309589628065	113345.144779275	54072.473568831	39834.164788864	88584.1393046822	13272.2035931655	0.0124957964244413	0.00596124891981825	0.00439153891336604	0.00976600606352625	0.00146320122072189	0.0109022444442257	0.00501375096508549	0.00372119256411032	0.0083546245473673	0.00127194043774916	0.0110357532253931	0.00532587322669745	0.00390701064210669
5147	Woodruff County	5	Arkansas	NO	NA	NA	47106.3864121601	29300.3402962544	19659.7887089378	42398.3149302551	5721.6235804475	0.00519326889602291	0.00323023176883176	0.00216740397599577	0.00467422502427905	0.000630783467768159	0.00429510896388573	0.00262634914595397	0.00176066660704861	0.00382084626846386	0.000521278712996451	0.00465007718834938	0.00285535255399263	0.00192683941301254	0.00415209262147367	0.000565652695564777	0.0038451459868304	0.00232110535945852	0.00156509054259358	0.00339336196959905	0.00046736287629533	84593.4893849145	52526.9172186881	35185.7426717526	76058.4424723894	10260.8389622862	0.00932605471761074	0.00579085822905247	0.0038790711179134	0.00838510388200449	0.00113121170797735	0.00793167813034773	0.00485387191474288	0.00325209493343335	0.00706173369499706	0.000961913208021783	0.00848463117651355	0.00520197481069679	0.00349690627521542
5149	Yell County	5	Arkansas	NO	NA	NA	52309.2788241857	28373.8419178494	23546.9972326621	41892.0244813939	6430.79975675575	0.00576686456724067	0.0031280894569871	0.00259595136959082	0.00461840876154518	0.000708966976602777	0.00478768749774343	0.00255247475714439	0.00211666124923123	0.00377732896039616	0.000585945693933421	0.0050246377301059	0.0027347653377582	0.00227315533732159	0.00404097339182626	0.000619069517427263	0.00417030924311678	0.00223095846479834	0.00185282531776044	0.0033035180543826	0.000511477495059154	93150.2671115879	50681.839173815	41916.7860947333	74773.5649687687	11444.1281531437	0.010269401278506	0.00558744660801798	0.00462113861892047	0.00824345187082347	0.00126166406100043	0.00877315682432163	0.0047037007800443	0.00389043916656511	0.00695300336325167	0.00107416044466374	0.00911549350014089	0.00495863768286242	0.00410712911319803
6001	Alameda County	6	California	YES	41860	San Francisco-Oakland-Berkeley, CA	925805.10704738	77399.2419899386	41339.6902631168	421177.942571146	35010.0979372749	0.102065881771122	0.00853292104567665	0.00455751637869733	0.046432988718511	0.00385970706972825	0.078494610090013	0.00653753995064829	0.00350619539982562	0.0356946578876858	0.00296564876209193	0.0908413454339373	0.00736611307295422	0.0039850180957368	0.0413682525241285	0.00341561296157542	0.0698656980591878	0.00564347507830589	0.0030648118182662	0.0318039112678955	0.00262442606855391	1631710.88500008	137052.285144385	73229.5906014002	741083.173689066	61736.2592315006	0.179888843780754	0.0151094028597673	0.00807323558659917	0.0817011129151667	0.00680614709051416	0.144529428646334	0.0120779876877679	0.00647514072059175	0.0656667752989753	0.00546282704592281	0.163423386353436	0.013285864901184	0.0071864357112557
6003	Alpine County	6	California	NO	NA	NA	43602.8650958067	15396.1365407191	10416.4729281879	29883.4704983865	3779.61868657509	0.0048070213048879	0.00169735535042438	0.00114836965822236	0.00329451927147668	0.000416686094154537	0.00348140489894132	0.00129446593150635	0.000879441678011496	0.00241511551483482	0.000304391576691612	0.00391638364694812	0.0014196645888728	0.000992297643782746	0.00270505845541487	0.000342058514081121	0.00282652759752058	0.00108093665531594	0.00075842868053233	0.00197837516958774	0.000249100086315422	72572.9466048233	26458.3187033924	17998.0465799264	50035.6873700923	6282.86894986262	0.00800084351616215	0.00291691157035809	0.00198420432157316	0.00551621125502313	0.000692658265264152	0.00624832870044651	0.00235659726098037	0.00160468278059172	0.00434471584866408	0.00054482823006618	0.00657782905229461	0.00247146620051554	0.00172445600277698
6005	Amador County	6	California	NO	NA	NA	86282.1101658075	24010.304391612	15315.9443342268	40717.4586690507	6498.30881806777	0.00951221762346093	0.00264702891641913	0.00168851451750555	0.0044889181220764	0.000716409549362315	0.00672175961941934	0.00192980530335549	0.00124790590312753	0.00322022522776126	0.000510823793258775	0.00803406362247622	0.00220428974302282	0.00146085650752523	0.00376409666336249	0.000607473941940169	0.0056796391154845	0.00160596851124734	0.00107961472690613	0.00270009136572876	0.000433195599018319	145860.986530969	41060.3013432035	26306.3694224984	68954.7498297059	10964.0371517002	0.0160805228799923	0.00452671499701239	0.00290015984019276	0.00760195346742223	0.00120873617043284	0.0122460645945242	0.00352539114060065	0.00228142136449222	0.00585954418273479	0.00092806810452044	0.0138183877776058	0.00382660350924992	0.00253964852700172
6007	Butte County	6	California	NO	NA	NA	244750.450630318	17879.0506488649	21876.478788126	75880.8884314136	15736.5707838454	0.0269826450160038	0.00197108555117698	0.00241178416554473	0.00836552934129795	0.001734886706587	0.0167697334094438	0.00141107471785846	0.00161411681203848	0.00533673855554115	0.00108712295074362	0.0249324920415608	0.00170568190912105	0.00218946667995989	0.00765132405425148	0.00159962390869774	0.0154789871169426	0.00121858588424508	0.00146025916756678	0.00486941474422227	0.00100080853493741	427500.877870142	30768.1654712333	38141.4390200313	132051.792610162	27459.3394897272	0.0471300641199765	0.00339205294440063	0.00420492345091345	0.014558120871895	0.00302726964513078	0.0319853473656951	0.00259778229099246	0.00303245191822976	0.010101250791535	0.00206859943938235	0.0438124728908643	0.00297295461534044	0.00384228334568982
6009	Calaveras County	6	California	NO	NA	NA	73852.0907053066	23224.7727248472	14637.1671653066	36068.4512493179	5666.84263468038	0.00814186344523181	0.00256042755548778	0.00161368236358398	0.00397638579962159	0.00062474411294994	0.00611797512042087	0.00191483696429197	0.00123790473876628	0.0029756582379799	0.000471105000481567	0.00690902083761584	0.00214670058373745	0.00140048267368104	0.00335282836077378	0.000531767404486513	0.00519421196053479	0.00160481553954173	0.001073562815933	0.00250923042315869	0.000401030544962469	127247.209071601	40080.4704519581	25466.4528856185	61800.4910140379	9723.49420498857	0.0140284369765769	0.00441869301361624	0.00280756279001641	0.0068132283579132	0.00107197184631404	0.011151257551077	0.00350084930514455	0.00226504174524444	0.00541236577933284	0.000856034075984002	0.0121171646867102	0.00376317685964664	0.00246616156853205
6011	Colusa County	6	California	NO	NA	NA	108352.614557519	38113.3434694164	17579.0082611087	53809.3003222073	6392.29453659492	0.0119453922459878	0.00420182604183077	0.00193800721682568	0.00593223524375323	0.000704721947904415	0.00845754493479006	0.00305540642721478	0.00141274997904241	0.0042650293693328	0.000500942115701413	0.0101466309557696	0.00358735657634089	0.00167101559198877	0.00506831276863726	0.000601488735967079	0.00717998479449089	0.00260749719724002	0.00121744846397945	0.00364211818070516	0.000427190423871275	189118.1623686	66347.5070807568	30670.6193913647	93506.5334165114	11116.0987189344	0.0208494334867582	0.00731451658882092	0.0033812989243814	0.0103086780488333	0.00122550027966611	0.015712840327378	0.00564250139769756	0.00261276692143988	0.00788348475296707	0.000928200376301648	0.0179162690812199	0.00632919616990565	0.00294441465733591
6013	Contra Costa County	6	California	YES	41860	San Francisco-Oakland-Berkeley, CA	596944.444032875	54871.8412656502	39262.767149145	240401.760133375	27428.8645827463	0.0658104611702789	0.00604937564132167	0.00432854487337218	0.0265032212941626	0.00302390992262632	0.0496267961609599	0.00459218630169084	0.00328779980978287	0.0199859651635992	0.00228117548155311	0.0566726591307603	0.0051543507943734	0.00371577472301349	0.0228645895020954	0.00259962496542962	0.0427233395474353	0.00391250723934916	0.00282087063165885	0.0172381361641162	0.00196041150776849	1041626.26126565	96641.0215145015	69051.7528637857	418526.652404187	47895.7445566178	0.114834647187353	0.0106542413744049	0.00761264761906654	0.0461406958086298	0.00528029210904474	0.0911408839521788	0.00847157014067131	0.00606014160844286	0.0366570951272171	0.00419070166512693	0.100665994264135	0.00923685323682963	0.00664156378159596
6015	Del Norte County	6	California	NO	NA	NA	19214.2182863124	10563.4002279995	5871.10160099007	14682.3600460273	1695.08465892084	0.00211828182519944	0.00116456773738326	0.000647262752507401	0.00161866467701627	0.00018687551955857	0.00189621374058246	0.000936177477351222	0.000520698065617946	0.0014675390949144	0.000164705989028908	0.00187249920935766	0.00102313419619104	0.000570830869997376	0.00143400670979623	0.000164902533809029	0.00167905145713664	0.000824007588367298	0.000459090906376464	0.00130183137086112	0.000145531436256186	32130.9608187817	17961.5272169881	10096.7349352273	24492.83327648	2846.92514738524	0.00354229505017678	0.00198017822477196	0.00111311997128627	0.00270022557275553	0.000313860793478411	0.00321371483024361	0.00166086177765822	0.000931256165400627	0.0024748525760105	0.000281288402762117	0.00317707568876744	0.00175759671086424	0.000989399753389119
6017	El Dorado County	6	California	YES	40900	Sacramento-Roseville-Folsom, CA	180237.570194641	21842.0372240994	21892.8587666915	68057.8890092111	12479.8394115946	0.0198703878280281	0.00240798713680165	0.00241358998508813	0.00750307856408354	0.00137584660552236	0.0130616336702831	0.00172547803618747	0.00167314843575678	0.00506510652191844	0.000913080731467165	0.0160389922937122	0.00200232495552504	0.00201074730918546	0.0061036362999377	0.00111521729436757	0.0105404001030488	0.00143338164495889	0.00139711119685425	0.00412003135115881	0.000740065474283001	299553.537373182	37227.7225134427	36955.8713992998	113611.160138562	20720.0018041723	0.0330244407779961	0.00410419028339915	0.00407421991116396	0.0125251234307449	0.00228428773868694	0.0237942143960478	0.00315738343372136	0.00305588760260416	0.00921669150950248	0.00165964380394336	0.0272473029008986	0.00346068996640841	0.0034536137303997
6019	Fresno County	6	California	NO	NA	NA	418221.170603233	26885.7835521806	35162.5883912567	93550.1441759069	24878.167724947	0.0461070178032461	0.00296403766243256	0.00387651846181159	0.0103134859404495	0.00274270697619583	0.036939024721786	0.00233721991639853	0.00308487357996856	0.00823927033495364	0.00219612336758651	0.0400845012982707	0.00253670203406729	0.00338670106983405	0.00892780559360757	0.00238579581338979	0.0321140495815229	0.00200006179533528	0.00269364392976909	0.00713147729089022	0.0019100473814935	782619.702054242	47776.7915855977	65144.017630919	172090.815793229	46487.9339685353	0.0862803298162525	0.00526717807480142	0.00718183724738621	0.0189722445090689	0.00512508727387417	0.0698442213101245	0.00430135315715752	0.00580456907881641	0.01543356694425	0.00414874131853592	0.0761489730802185	0.00459450237774096	0.00636086260290739
6021	Glenn County	6	California	NO	NA	NA	56865.0619212166	28841.9492094714	13151.467894616	34183.3071102701	3927.71959531417	0.0062691193241186	0.00317969619702255	0.00144989064872363	0.00376855707049391	0.000433013558462622	0.00429096085362886	0.00229425985567385	0.00105103821166402	0.00265388121852862	0.00029900136583482	0.00542137961936313	0.00275085373499427	0.00126534934717343	0.00327372627992087	0.00037545443064791	0.0037061422511339	0.00198293475210305	0.00091620573442794	0.00230295717063153	0.000258905531377784	98173.1403389067	49897.7393125715	22816.728402566	58858.8542604985	6763.77189539274	0.0108231506379213	0.00550100309725613	0.00251544248979922	0.00648892603249409	0.000745675669044092	0.00797662978658516	0.00422983274145228	0.00194042538931731	0.00490094299729992	0.000554060110845344	0.00948076363625381	0.00481917366222231	0.00221642483405232
6023	Humboldt County	6	California	NO	NA	NA	100797.407822163	15946.0279443193	9716.14304277066	65419.3617319814	6162.01533710953	0.0111124644175094	0.00175797842385482	0.00107116141348309	0.0072121927058423	0.000679334693751126	0.0093040061474825	0.00136549707255413	0.000850009351286527	0.00602927716975405	0.000564239049285539	0.0103012942136364	0.001573397905998	0.000964668115363819	0.00667995847710096	0.000626569816727759	0.00863081679354403	0.00122377703987295	0.000766090519855899	0.00558786025692152	0.000520890990328363	171864.605232708	27384.5712158391	16745.1403808084	111536.190863874	10514.6706256763	0.0189473058042057	0.003019026776578	0.00184607700404591	0.012296367327482	0.00115919551617643	0.0165581265110063	0.00247137037829952	0.00153719306347288	0.0107317217336448	0.00100588082504173	0.0176676487823623	0.0027279316775864	0.0016731361190569
6025	Imperial County	6	California	NO	NA	NA	72385.8937837112	9835.70145708137	7009.34899324287	19968.4157993151	6193.1728531825	0.00798022177733261	0.00108434219514749	0.000772749448227278	0.00220142873550296	0.000682769670861943	0.00734747551929466	0.000840755038221465	0.000657981807444755	0.00184325335547757	0.000640474305230386	0.0065070940115038	0.000909686330473351	0.000662060755941777	0.00183190207281999	0.000557567444582328	0.00598781494742865	0.000705371205664455	0.000560821129055601	0.00153109308777139	0.000522518924269648	131705.002248192	17077.5155084389	12581.7037761273	35223.0228763722	11303.3637838677	0.0145198887819932	0.00188271987868784	0.00138707669715606	0.00388318109411481	0.00124614541742982	0.0136201955622132	0.00153686635019688	0.00121734348299134	0.00337964170154842	0.00118662783578322	0.0120139750758252	0.00160853721810819	0.00119887031027855
6027	Inyo County	6	California	NO	NA	NA	38740.3640354883	17089.0896626625	9206.19202811383	27366.2607378784	2403.10150938582	0.00427095226124521	0.00188399587754289	0.00101494158970504	0.00301700812809088	0.000264931217892305	0.00337039241456287	0.00149021116443656	0.000797875483330969	0.00239770878647166	0.000212050228215377	0.00360659164575682	0.00158917687918419	0.000891294505795217	0.00257513380106622	0.000228802259981765	0.00284255414020109	0.00125562904034999	0.000698856961052396	0.0020422489559493	0.000182436506165592	66604.0318776044	29913.0213758705	16147.5178076139	46861.3425284592	4060.97485748019	0.00734279730296595	0.00329777712385247	0.00178019178216162	0.00516625390132027	0.000447704356482729	0.00607846027102828	0.00272254371410865	0.00146238743315974	0.00430798284307806	0.000377241642360273	0.00633140565960043	0.00283101795350922	0.00157609384021065
6029	Kern County	6	California	NO	NA	NA	432818.308817995	44638.1705914773	28484.8760323337	111541.130555878	25648.9119613406	0.0477162871536563	0.00492115911587397	0.00314033047263417	0.0122969119064828	0.00282767808891567	0.036401155877667	0.00391872691887333	0.00241646991122707	0.00960061935152475	0.00215545389621833	0.0415967465155059	0.00425389474966966	0.00274904270920011	0.0106854988153051	0.00246562024587719	0.0317335111714388	0.00338905497717515	0.00211441133763606	0.00834271705584301	0.00187911355076458	809120.325185118	79728.2508710227	52722.4471889846	203931.34607633	47988.4174043968	0.0892019052609628	0.00878968388192709	0.00581241453575144	0.0224825208886941	0.00529050887697225	0.0689619285066913	0.00721822012631837	0.00455449472332815	0.0179245440914583	0.00408622365316521	0.0786065554404613	0.00775828582346252	0.00513863746936016
6031	Kings County	6	California	NO	NA	NA	124138.225885298	33884.3628841937	17474.3432137155	53095.4417629997	8819.4063452386	0.0136856854537066	0.00373559980356741	0.00192646836240428	0.00585353552309846	0.000972300194147166	0.0106919125079995	0.00295471808769901	0.00150548798793008	0.00462884716705189	0.000759716126809228	0.0122266222192048	0.00322496246261346	0.00172711396172808	0.00511377499202877	0.000874126377645922	0.00955341680725351	0.00255119337311959	0.00134879369869913	0.00404296112320813	0.000682826530238169	227667.796437725	60479.6112611573	31884.2327675066	95309.1669997884	16183.3116821716	0.0250993586203186	0.00666760725940647	0.00351509438351447	0.0105074103573795	0.00178413789710625	0.0199566801749654	0.00544954798221579	0.00280690004245143	0.00854982971387393	0.00141824074506211	0.0227982072260065	0.00586647492689932	0.00319335297975949
6033	Lake County	6	California	NO	NA	NA	120702.29348544	56026.7920044068	21395.2673309722	70076.8670671513	7751.67412688798	0.0133068892390088	0.00617670380645715	0.00235873274973498	0.00772566188555325	0.000854587481685519	0.00916578377109349	0.00448545669708341	0.00168558825664638	0.00542345899651502	0.000589723781073407	0.0117520196460179	0.00536284826422445	0.00206956901765693	0.00681787186934355	0.000755323572436141	0.00807355908361152	0.00389088740678446	0.00147575945388357	0.00477482934642824	0.000519756828545473	204994.209318812	97096.5840753788	36782.1090424972	119314.151468124	13142.9774233091	0.0225996968182934	0.0107044651138549	0.00405506338671764	0.0131538527759968	0.00144895461214964	0.0168874016268283	0.00826794014006497	0.0031047056649257	0.00997149359302859	0.00108506002581484	0.0200511266827611	0.00940590594352834	0.00358306752432804
6035	Lassen County	6	California	NO	NA	NA	17859.4281381614	9973.64989980898	8662.21507554276	13622.4813317947	1658.51767650413	0.00196892225693473	0.00109955039538183	0.000954970558108112	0.00150181777833844	0.000182844172922372	0.00147394877469776	0.000843373859159832	0.000737333471301097	0.00114286456848346	0.000138927683197208	0.00171298740624659	0.00093776999962757	0.000847616282392186	0.00130991186387352	0.000160631464230597	0.00128104743223794	0.000717815044767996	0.000652796420534999	0.000995505519683158	0.000121833323983894	30522.7524386741	17149.0460628268	15088.1422555317	23332.3808848966	2839.55066264717	0.00336499725268365	0.00189060580311362	0.00166340035486557	0.00257229087494628	0.000313047789443686	0.00268831512838909	0.00153594003667039	0.00135181417779975	0.00207812425483031	0.000252593084750103	0.0029574319940755	0.00163014384265831	0.00148354355705682
6037	Los Angeles County	6	California	YES	31080	Los Angeles-Long Beach-Anaheim, CA	1859653.66709827	136280.308059931	58599.0168339031	905199.606639554	61139.2249611249	0.205018518343053	0.0150242958310502	0.00646028011570155	0.0997942173004349	0.00674032672639041	0.167449837850644	0.0120560260310793	0.0052512751012804	0.0813717349501594	0.005498303852717	0.184566323790716	0.0132614258231175	0.00578133478211166	0.0896685379125991	0.00605242456238189	0.150781388935932	0.0106500332026803	0.00470033066761729	0.073138516552073	0.00493859050234961	3348283.8973207	244614.161841078	105379.380066344	1629227.70874732	110033.955697883	0.369133358412761	0.0269676197851605	0.011617606410995	0.179615084679728	0.012130752603954	0.307193327724885	0.0221763206884055	0.00964549997944985	0.149311227016614	0.0100889710820432	0.340556893177051	0.0243637962213645	0.0106406752260575
6039	Madera County	6	California	NO	NA	NA	199636.4906412	26267.8256016097	23778.9540478787	56541.9048023925	13939.4476022398	0.0220090322421861	0.0028959105559364	0.00262152357339234	0.00623349269381345	0.00153676189523563	0.0173295949677476	0.00227947255915749	0.00205874533354689	0.00491902215080878	0.00120749714221025	0.0190740225774487	0.00248180826585706	0.00228855567366089	0.00537698978525179	0.0013325718990775	0.0150193366535435	0.00195319601713732	0.00179611170659439	0.00424215486564231	0.00104686707885316	369665.09926762	46692.0975954401	43560.1876353694	102329.037626342	25751.2066217149	0.0407539276134366	0.00514759540268768	0.00480231630531712	0.011281319768728	0.00283895561874576	0.0327193359675093	0.00419837669738479	0.00386482936315864	0.00915432444565699	0.00227813312929685	0.0360008333964369	0.00449321337816998	0.00425887549672512
6041	Marin County	6	California	YES	41860	San Francisco-Oakland-Berkeley, CA	581912.467338368	128560.356087987	40037.245594314	298193.445854629	29613.2863569631	0.064153252817885	0.0141732055753915	0.0044139276659461	0.0328744967573012	0.00326473267554516	0.0495422564604047	0.0108515700970496	0.00339047785001701	0.025431151770332	0.0025226583091348	0.0571835251009128	0.0124378972705355	0.00388100173146478	0.0294255800302225	0.00290975119317391	0.0441614069481778	0.00952404136041364	0.00298072281799555	0.0227638042683157	0.00224850162244128	1013293.78070013	226143.896202904	69943.914337977	518565.503873857	51475.9223741865	0.111711117634891	0.0249313554196295	0.00771100444044546	0.0571695327732326	0.0056749907373694	0.0905819676640931	0.0199999342243683	0.00621460308648379	0.0464545324118462	0.00460605579546239	0.10150725690485	0.0222450446539319	0.0068978468403422
6043	Mariposa County	6	California	NO	NA	NA	52986.0030755635	20379.3970051775	11499.8443160397	28250.5543739034	3943.51612815184	0.00584147039616405	0.0022467375795009	0.00126780651933382	0.00311449755542114	0.00043475505571807	0.00456025402285251	0.00174616050549974	0.000991909283633603	0.00241904480679983	0.000339179777809667	0.00499628398734855	0.00190490240656192	0.00110822329734709	0.00265030859543949	0.000373010142729929	0.00390111619224813	0.00147956490869619	0.000865799918505761	0.00205706627199848	0.000290847883515784	94568.7801926075	35714.2423356761	20380.6058818818	49260.6954211168	6971.43460760894	0.0104257860157644	0.00393733584750226	0.0022468708527631	0.00543077185094599	0.000768569556398987	0.00843037540766137	0.00319945127514839	0.00182871084281912	0.00441568886641258	0.000623485967840299	0.00907654678233383	0.0033951555881829	0.00198461652825167
6045	Mendocino County	6	California	NO	NA	NA	69833.6894363928	39918.8190738226	12759.8414908078	45672.5559906486	4709.22866965812	0.00769885263690961	0.00440087167052435	0.00140671558528397	0.00503519549032679	0.000519171446529841	0.00554067176462425	0.00321081333492723	0.00102988560654428	0.00365150968737655	0.0003743195697572	0.0069323547254879	0.00388144144090447	0.00124121779198025	0.00454416096117139	0.000466228130480648	0.00498534195333556	0.00282993622995791	0.00090730523768647	0.00329261079676078	0.00033578359690061	120317.636745525	69131.1367607764	22090.1231217184	78640.5909794876	8102.22418862259	0.0132644825499121	0.00762139933946979	0.00243533749996418	0.00866977423242142	0.000893234061709227	0.0102239119113535	0.00591589054420503	0.0018965596965887	0.00672738074467544	0.00068974353215702	0.0120384818744066	0.00680078900756641	0.00216776124101396
6047	Merced County	6	California	NO	NA	NA	160206.43110325	27600.6889569605	20138.6856338009	50519.0287792943	10959.8580220605	0.017662044129468	0.00304285279314026	0.00222020022494876	0.00556949748854159	0.00120827544003887	0.0134377949507181	0.00239026816750552	0.00170672842901237	0.00432496474444744	0.000918849142157093	0.0148222667846951	0.0026188971456848	0.00190000785595721	0.0047443402502463	0.00101498838112322	0.0112872690637092	0.0020572529280564	0.00146089302429095	0.00368569061339339	0.000772346661493252	296579.391236579	49207.9409800034	36847.2792011388	91164.2607297822	20240.3097719736	0.0326965544381629	0.00542495590922284	0.0040622481058948	0.0100504529371985	0.00223140383269826	0.0254935286699023	0.00441170897572981	0.00321126933371255	0.00805321075127548	0.0017410182282517	0.0278863453850002	0.00475383543820475	0.00352196148903059
6049	Modoc County	6	California	NO	NA	NA	12945.4759895103	8686.12798784168	7902.54070055839	10122.6198683103	1190.17640639102	0.00142718096039692	0.00095760684998091	0.000871219848210874	0.00111597366965064	0.00013121163780237	0.00110918727859141	0.000740745300784792	0.000679580428332235	0.000877699668971371	0.00010322325534256	0.00121052433406432	0.000814247997864537	0.000768723136138796	0.000959165294843128	0.0001134180612181	0.000941652313039736	0.000629605170249421	0.00059836892551756	0.000754472431563823	8.91275132679003e-05	22054.5749377374	14860.5652808115	13754.8934130689	17314.0970532319	2038.95508463104	0.00243141847130927	0.00163831100893433	0.0015164156194278	0.00190880193828793	0.000224785699517565	0.00200534090503532	0.00134271751203132	0.00124241254203001	0.00158445853637855	0.000186460769762625	0.00209223028651002	0.00140799362191225	0.00134569106751271
6051	Mono County	6	California	NO	NA	NA	30207.8727324085	14401.8216667685	9183.76565733229	22652.27450832	2264.01251164084	0.00333028317017624	0.0015877365725678	0.00101246918240104	0.002497312181812	0.000249597276556878	0.00252949702744809	0.00124885448873662	0.000787770309959854	0.00191164798641823	0.000188971958442801	0.00279347824149355	0.00133962810016512	0.000886021986057477	0.00211359213403489	0.000211972299260697	0.0021192699318487	0.00105185169278487	0.000687897074999932	0.00161544965766622	0.000160226930716436	50052.7644279946	25052.0024987826	15889.1929085393	37534.5393715877	3667.42905084533	0.00551809392445279	0.00276187148429689	0.00175171261477878	0.00413801547288066	0.000404317687446501	0.00447274951188266	0.00227696348569289	0.00143272717230385	0.00337645584209261	0.000328735016959574	0.00471438523155951	0.00236578340246584	0.00154526091111877
6053	Monterey County	6	California	NO	NA	NA	358157.204414593	38966.8487372672	30125.5993538944	168081.865689943	25910.294009266	0.0394852335583244	0.00429592118895879	0.00332121289732895	0.0185302756495826	0.00285649429331718	0.026728447508307	0.00320139356832838	0.00231496464653092	0.0126783018448156	0.00193265696325981	0.0344536188872428	0.00373065505621153	0.00290120758210292	0.0161659458870338	0.00249215186332686	0.0233262248626564	0.00278133557946184	0.00202246408793405	0.0110610168520029	0.00168628178271288	621450.554720165	68972.6144328579	52572.6312818289	291793.908956623	44935.1610939403	0.0685121505183275	0.00760392296020135	0.00579589800052088	0.0321689763713693	0.00495390099349032	0.05026892701319	0.00595709366744716	0.00434001612610298	0.0237941455128921	0.00363420211259129	0.0602626446281043	0.00669015606030186	0.00510481626564345
6055	Napa County	6	California	NO	NA	NA	388191.142594766	62336.0099295195	35290.1037583636	160564.491135861	19713.3093870848	0.0427963412202763	0.00687226692866386	0.00389057646201494	0.0177015186502686	0.00217330439193265	0.0340217464863266	0.00517027705803852	0.00301374218038396	0.0140058483897998	0.00171697692784275	0.0386133432914165	0.00584879827759309	0.00344974568432324	0.0158314360246059	0.00195278519127787	0.0307523521865018	0.00440086421755867	0.00267655580693263	0.0125462865757987	0.00154561847787375	683326.66837443	109472.234956136	62011.8790032135	281985.329306079	34640.2625816297	0.0753337159348699	0.0120688253987797	0.00683653294042932	0.0310876242343651	0.00381893437210893	0.0623511664089302	0.00954057454705513	0.00553980218051989	0.0256552012621726	0.00314640031609773	0.0687286704151358	0.0104238322581247	0.00612992258283677
6057	Nevada County	6	California	NO	NA	NA	113549.784563822	17732.8199009825	16047.1531424685	50987.5108207506	8595.44162643566	0.0125183570475101	0.001954964263758	0.00176912702569316	0.005621145543074	0.000947609083311596	0.00802977996788709	0.00139950451784278	0.00122365245809529	0.00375499189367919	0.000613793393360453	0.0106065097183718	0.00166175694615644	0.00153893052518197	0.00474327092753442	0.00080526061646767	0.00678545795363712	0.00118675960562494	0.00106386367526391	0.00316124921404568	0.000520430760067803	189125.182791374	30346.8505094264	27229.7775970656	85668.8042898288	14318.2101818251	0.0208502074570412	0.00334560484992281	0.00300196147085394	0.00944460338742931	0.00157851877945781	0.0147907619824125	0.00257022337965148	0.00225088937804189	0.00690279500622496	0.00112845868125221	0.0178593574563858	0.00287816982357958	0.00263221894171089
6059	Orange County	6	California	YES	31080	Los Angeles-Long Beach-Anaheim, CA	1576326.77590969	162029.196738617	54900.9133421208	840627.769773489	61639.3823880843	0.173782992897681	0.0178629959069206	0.00605258070802232	0.0926754604290942	0.0067954668508274	0.131374149577216	0.0138390619576311	0.00463384347382368	0.0702490342565336	0.00514234125315281	0.148717562949053	0.015376969007309	0.00520073373714371	0.0793819376081495	0.00580802379734843	0.112497800648806	0.0119209099906756	0.00398329922100531	0.0602134784941165	0.00439734370649826	2813800.75563309	289834.343658039	98070.1363779006	1500730.90088424	110014.742708705	0.310208977100882	0.0319529430414971	0.0108117949108617	0.165448885012557	0.0121286344576325	0.243213246971194	0.0255793887399209	0.00857489920261314	0.130011062659126	0.00951991736367191	0.270949577122865	0.028089586989844	0.00947366017962387
6061	Placer County	6	California	YES	40900	Sacramento-Roseville-Folsom, CA	459564.642205084	20476.6151581478	33638.0639647938	129341.921734744	24131.9520714127	0.0506649510576652	0.00225745544704294	0.0037084464467794	0.0142593697003147	0.00266044003028073	0.0322846624902937	0.00160320289772749	0.00246866600747125	0.00924084218287258	0.00170566771760217	0.0402791427922362	0.00190277716442088	0.00303103237369778	0.0114399883115224	0.00212494969366177	0.0256877828117559	0.00134973102275112	0.00202428274036936	0.00742427571961722	0.00136384290675181	781112.027179357	35097.788281685	57480.7945688172	220044.079982755	40995.2258756258	0.0861141153890928	0.00386937453889309	0.00633700110089238	0.0242588779009681	0.00451954071710248	0.0597997510592664	0.00294783753701056	0.00456320478428636	0.0170900312917027	0.00315607404115568	0.0694225513762753	0.00330346195086863	0.00524358868139352
6063	Plumas County	6	California	NO	NA	NA	22483.799153016	11898.9426167827	9102.68926131076	16627.2445752443	2090.18259255356	0.00247873852568837	0.00131180532606821	0.00100353087153218	0.00183307951757665	0.000230433303670154	0.00174577483353743	0.000975534925546766	0.000758867071322282	0.0013279814804789	0.000165853303629416	0.0021500615375044	0.00112056497940399	0.000891457117896533	0.00159174529661384	0.000201288304237377	0.00150965489672143	0.000831337357375109	0.000672138743653774	0.00115015734983385	0.000144443480473107	38294.3065913821	20406.6287488847	15809.8974435971	28368.971522839	3563.76474779911	0.00422177641850389	0.00224973975772662	0.00174297064361426	0.00312755251767068	0.000392889160623673	0.00320901949315418	0.00178275019211442	0.00139393714628434	0.00242952952588184	0.000303567994739842	0.00369332814192874	0.00194409953111366	0.00155499115568427
6065	Riverside County	6	California	YES	40140	Riverside-San Bernardino-Ontario, CA	593528.231131434	65355.3832318946	29771.5369850374	265260.026224676	31304.8427121563	0.0654338389422858	0.00720513936170319	0.0032821791011182	0.0292437342040574	0.00345121921536235	0.0535164306910731	0.00567139670032028	0.00265335956856535	0.0237355334467377	0.00283445276994706	0.0545442686053936	0.00611855036060491	0.00277994962733374	0.0244741008688259	0.00287372606185159	0.0445936391995367	0.00481421082208738	0.0022444958378804	0.0198542266457145	0.00235924837333057	1073647.80269649	117016.411834958	53671.5121173731	478759.002342817	56662.7149774922	0.118364879238279	0.0129005372347946	0.0059170447090316	0.0527810436105981	0.00624681147651902	0.099381658972433	0.0105035916600543	0.00492702796842327	0.0440429170312427	0.00526493906446144	0.100490377674202	0.0111633282365391	0.00509018566700004
6067	Sacramento County	6	California	YES	40900	Sacramento-Roseville-Folsom, CA	923441.497476382	30837.8038097492	59088.7403769058	264511.596119857	42360.9679561768	0.101805304363209	0.00339973026047029	0.00651426995099211	0.0291612231247698	0.00467010768704276	0.0710140843319306	0.00241023841492781	0.00458071245398366	0.0203523064368342	0.00325513833332397	0.0842621438087109	0.00283735722123319	0.00542998455390175	0.0241475707302383	0.0038657811704432	0.0588145203909491	0.0020114425636174	0.00382225357181634	0.0168644531112231	0.00269634677721272	1626080.0460037	53316.5914526154	103687.544375188	464617.402821713	74439.6271415069	0.179268068908265	0.00587791628952783	0.0114310890756344	0.0512219953683834	0.00820663671552052	0.132548667937255	0.00444838281605924	0.00852637605969878	0.0379332350875924	0.00606951590511428	0.150941184383909	0.00497902099626933	0.00967822536305638
6069	San Benito County	6	California	YES	41940	San Jose-Sunnyvale-Santa Clara, CA	87038.9628599684	31971.0979774649	14614.8798515797	45988.8770359523	6189.92220489597	0.00959565725563874	0.00352467088528805	0.00161122528669973	0.00507006847403138	0.000682411301393935	0.00678777074960576	0.0027256860943263	0.00118882244086234	0.00375837521797537	0.00047991989184015	0.00803451893187487	0.00303895339298855	0.00137891292824172	0.00430908665552915	0.000570723748283397	0.00571598100726044	0.00235217676411502	0.00102116043011753	0.00320638824614003	0.00040358724538026	151853.1381402	57080.6746093725	25800.7156634008	80459.2817592103	10752.5927082778	0.0167411308557388	0.00629288966084514	0.00284441376966419	0.00887027677522269	0.00118542536408793	0.0126116547993686	0.00505067136283034	0.0022087415189814	0.00693787427731929	0.000890527709426582	0.0141694359022738	0.00551552259264248	0.00245893699222155
6071	San Bernardino County	6	California	YES	40140	Riverside-San Bernardino-Ontario, CA	932216.609737462	74857.8192414879	36463.1362403729	403989.602733311	40066.4169231072	0.102772721332234	0.00825274052841739	0.00401989805865669	0.044538050952046	0.00441714367477241	0.0809523668116986	0.00649537029642712	0.00317213385262844	0.0350811197939022	0.00348295158184802	0.0860056107887867	0.00698813892555748	0.00340529269723555	0.0373654837944132	0.00369586036322169	0.0677507263438812	0.00550027214902843	0.00268592133365624	0.0294339348743139	0.00291428373403103	1657774.16331931	133427.920443453	64924.9429176727	718541.065602116	71233.9312375733	0.182762203911573	0.0147098328247299	0.00715768523784227	0.0792159460897079	0.00785322304709894	0.148575231256554	0.0119711594436704	0.00583650757742861	0.0644087628974087	0.00639177773482481	0.15711619916108	0.0127344725126539	0.00620044427140715
6073	San Diego County	6	California	YES	41740	San Diego-Chula Vista-Carlsbad, CA	914947.611338707	83603.6986355385	62913.7570306647	516154.26680739	39564.6201610338	0.100868891319356	0.00921693470430021	0.00693596096844633	0.0569037046464759	0.00436182282095443	0.0769166576529064	0.00706891127590198	0.005300165616116	0.043394911341964	0.00332971388356576	0.090313772104074	0.00817573324090354	0.006205163616894	0.0509368429261411	0.0039017237174311	0.0688623485610818	0.00626795570002289	0.00474053803651585	0.038841336569506	0.00297797864702514	1663522.77515472	151432.039576868	114263.088124078	938175.888541618	71905.8295580148	0.183395962714019	0.0166947066182272	0.0125969955820071	0.103429705227912	0.00792729683867167	0.145162817404423	0.0132907139549068	0.00999234326472734	0.0818772213030533	0.00628124893609257	0.16579705162779	0.0149764122922326	0.0113778684495001
6075	San Francisco County	6	California	YES	41860	San Francisco-Oakland-Berkeley, CA	2510490.60839334	170551.981747867	74686.5470659422	1266369.29514283	102145.810343307	0.276770386848463	0.0188025949224078	0.00823385853534254	0.139611563786731	0.0112611197784004	0.212523035262693	0.0144398776556151	0.0063218339731961	0.107257132679079	0.00864896633305867	0.265891292158809	0.0169452455084572	0.00771416761393323	0.134300188694724	0.0108113771658278	0.204163875325637	0.0130166612465584	0.00592207109096666	0.103173398635434	0.00830335854203019	4505745.00296947	302653.256882552	133661.96553412	2272325.25304232	183344.777696547	0.49673828029593	0.0333661710218225	0.0147356352515812	0.250513719201899	0.0202129435896174	0.399103877126805	0.0267812191708421	0.011828629451152	0.201396755842197	0.0162430675808392	0.481572079708177	0.0305362661880656	0.0139520954217144
6077	San Joaquin County	6	California	NO	NA	NA	373830.585032098	26969.0360531063	35611.5932665673	91815.38930945	20448.3884820055	0.04121315383105	0.00297321587915652	0.00392601924569068	0.0101222369575331	0.00225434358195599	0.0327315684464362	0.00228393094942398	0.00309522521841883	0.00797185153408698	0.00178525964210168	0.0338219784921675	0.00252247699432183	0.00327642017140578	0.00838621218038207	0.0018552241603678	0.0268569281951944	0.00193801697659827	0.00258121378913737	0.00660223704365518	0.00146871348641349	683898.78535775	47660.302987591	64659.0452238439	165932.485982434	37302.0492556871	0.0753967892792857	0.00525433572668589	0.00712837120363037	0.0182933161281479	0.0041123844750585	0.0613715387541065	0.00421142488912448	0.00578102207764024	0.014857608291656	0.00334228386258075	0.063279694187572	0.00453683412799392	0.00606324393400585
6079	San Luis Obispo County	6	California	NO	NA	NA	125647.804645668	32314.1024701923	13401.3271005251	68772.1228817363	11450.5135336117	0.0138521097757452	0.0035624855999998	0.00147743651121199	0.0075818196613568	0.00126236802070312	0.010640763439725	0.0027803297856333	0.00113877435246653	0.00585252783721626	0.000967132322805652	0.0121773543303019	0.00312889707346268	0.00130194698106097	0.00665801003009466	0.00110958389902283	0.00935378698921747	0.00244190374149354	0.00100304237540719	0.00513896377177948	0.000849946577368498	222073.450393557	57655.836639251	23752.9215139144	121586.809051794	20195.1624650624	0.0244826069329664	0.006356298708056	0.00261865360268946	0.0134044031331675	0.00222642654357508	0.0197125261248665	0.00515375040926203	0.0021123031587322	0.0108297966601189	0.00179129065863805	0.0217416836901427	0.00565770620706864	0.00232801098640437
6081	San Mateo County	6	California	YES	41860	San Francisco-Oakland-Berkeley, CA	966913.983552636	115439.426834415	38187.0034423733	512495.490442245	42575.5223096006	0.10659795196299	0.0127266816755683	0.00420994672515154	0.0565003408790164	0.00469376134708777	0.0852486598609275	0.00988435410296427	0.00331832345877958	0.0452390163569872	0.00375512441946501	0.09886506082296	0.0112981099641789	0.00380284693511521	0.0525728045428767	0.00435326416294637	0.0791345834005835	0.00878209669325599	0.00300027490700213	0.0421271719426988	0.00348581595070834	1717106.9110156	205053.61034462	67913.1948647821	909386.877340743	75608.1564295604	0.189303374580677	0.0226062455163196	0.00748712668033842	0.100255845210108	0.00833546185512353	0.15724054809822	0.0182844185639577	0.00613338780341612	0.0834058155392871	0.00692658036016645	0.177381427109188	0.0203718081192026	0.0068405125123195
6083	Santa Barbara County	6	California	NO	NA	NA	372863.789166829	34886.1897889036	22291.3504934937	158001.532788448	31193.0905197073	0.0411065689011008	0.00384604674929378	0.00245752191975231	0.0174189639293235	0.00343889903482398	0.0310698268642776	0.00302134298804633	0.00186977328268838	0.013229865590656	0.0025945672909761	0.0370928462076062	0.00339657073104958	0.00220949559708224	0.0156781605577516	0.00310466758956652	0.0280318102109394	0.00266811076919424	0.00168024728895467	0.0119045999666729	0.00234203060323961	666313.841375105	62532.6446398962	39841.0438215632	282391.968098486	55722.5085726312	0.0734581276756481	0.00689394502802693	0.00439229729602436	0.031132454346657	0.0061431579159278	0.0584556087930063	0.00560939511905772	0.00351072969058823	0.0248487145948732	0.00488404445580379	0.0660350624754802	0.00616951404874085	0.00394199199343313
6085	Santa Clara County	6	California	YES	41940	San Jose-Sunnyvale-Santa Clara, CA	823126.551285664	51903.0400226475	37559.6098242645	312759.054868909	32096.0970643647	0.0907460291876465	0.00572207855215712	0.00414077937841474	0.0344802901540531	0.00353845147682713	0.0697621631056955	0.00439958208215545	0.00318607366471006	0.0265234585504152	0.00271911059589431	0.0789142513726951	0.00495379748907978	0.00360064612549076	0.0300109456722218	0.00307552787365967	0.0606699786110094	0.0038095841903406	0.00277003980453687	0.0230868005954319	0.0023634666012907	1478814.72542465	92719.9386270168	67366.3290954153	560816.214965429	57618.5656729618	0.163032724466124	0.0102219594833651	0.00742683716958072	0.0618274851329591	0.00635218975033929	0.130194657744704	0.00817476286549264	0.00593707655402152	0.0494389650440817	0.00507225532694912	0.143787869704709	0.00897796256396546	0.00654316300294518
6087	Santa Cruz County	6	California	NO	NA	NA	427030.224708522	59644.2377561266	33650.4200746822	192843.634858153	23425.6005200871	0.0470781767091343	0.00657551105821881	0.00370980865275711	0.0212601502043111	0.00258256792374595	0.0356178784827909	0.00498039422299449	0.00281435831241305	0.0161083604430952	0.00195167160714859	0.0428223746554798	0.00579987785935867	0.00334403471561945	0.0192854775143708	0.0023448517459265	0.0324052831835544	0.00439462662260627	0.00253676958084264	0.0146140112993699	0.00177244553082064	745049.109332456	105373.262402522	58972.8880593669	336450.55179551	40863.2316644221	0.0821383396223956	0.0116169319658579	0.00650149774995884	0.0370921719700903	0.0045049889443237	0.065935711443174	0.00924515911537258	0.00521304725341406	0.0297984571614856	0.00361256600568859	0.0746057764722991	0.0103315855079336	0.00586546015990018
6089	Shasta County	6	California	NO	NA	NA	318932.734166123	16113.5060599373	23380.8961049038	110932.678162864	18554.3571593309	0.035160910747357	0.00177644213875312	0.00257763946145943	0.0122298327452901	0.00204553508049132	0.019004277043381	0.00122332485943472	0.00156393451198236	0.00678061554189085	0.00112167116602785	0.0306438127217354	0.0015423004602991	0.00225519616405374	0.0106643271316811	0.00178295709839479	0.016560040905985	0.00106069345491931	0.00136851428780127	0.00591157404903144	0.000977482599644303	505310.317269257	27136.6956327797	38133.8872811995	176718.782608221	29485.4221570265	0.055708207599564	0.00299169959965717	0.00420409090540587	0.0194824571987419	0.00325063621807896	0.0347379368274964	0.00223734788304497	0.00286276783398237	0.0123900038025276	0.00204971604588837	0.0497999131636064	0.00263556742037184	0.00375060128987692
6091	Sierra County	6	California	NO	NA	NA	61565.749213492	13618.7601583978	10104.3288894923	38895.4010975538	4620.59794797343	0.00678734912190674	0.00150140753557666	0.00111395717085699	0.00428804440550588	0.000509400304966787	0.00482120132134532	0.00112626818525062	0.000842411077846754	0.00308299871420497	0.00036494052945061	0.00554217908800586	0.00126584798247652	0.000974261276248093	0.0035235579874995	0.000420369104017228	0.00393269580800667	0.000947988222253572	0.000735444910094303	0.00253235663049163	0.0003009368194808	105329.137405623	23419.5877748709	17545.0662957156	66543.9507267578	7894.28380208525	0.0116120673818516	0.00258190504541692	0.00193426526660255	0.00733617362418916	0.000870309561999511	0.0088683115491076	0.00205870787626265	0.00154689419348774	0.00565629282315199	0.000669288823687666	0.0096330327438048	0.00220336322145591	0.00170281140729044
6093	Siskiyou County	6	California	NO	NA	NA	22509.853686295	10968.2313618015	8132.86413657231	15430.700020085	1855.33992784613	0.00248161092171752	0.00120919856338042	0.000896611979244034	0.00170116581978958	0.000204542947839986	0.00176803156767947	0.000899053966660974	0.000680281137508975	0.0012380665319555	0.000149438736907346	0.00221135783332679	0.00104521510377609	0.000793447599382323	0.00151528524080225	0.000181839316974135	0.00157445386184326	0.000777303482006445	0.000601093142446271	0.00110172702155277	0.000132656804409864	37404.6991467053	18558.9474890273	14000.8256646265	25756.0564962833	3110.12365696101	0.00412370116748192	0.00204604114385662	0.00154352855272241	0.00283949029577502	0.000342877254671167	0.00318915766112981	0.00162764689771408	0.00124098822182798	0.0022292593297963	0.000269676701287895	0.00369847130308796	0.0017847252596445	0.00137320822727915
6095	Solano County	6	California	NO	NA	NA	428277.724303164	47684.2498653133	32605.2382596966	171219.243370938	20640.9991559584	0.0472157079726444	0.00525697576309505	0.00359458202163832	0.0188761575387862	0.00227557804926006	0.0379824937415038	0.0039315808206105	0.00279657953653093	0.0151474363930483	0.00181837956384529	0.0392756041378441	0.00441757183465035	0.00303113977478833	0.0157412007920336	0.00189559019690527	0.0315792100271206	0.0033038274883995	0.0023562626992337	0.0126240074342109	0.00151378456234382	760321.725060912	83812.6354087584	57701.4868610743	302957.569840583	36576.2019661213	0.0838220773544631	0.00923996905119544	0.00636133144130404	0.0333997201674897	0.00403236305037985	0.0698774000389682	0.00726332716942418	0.0051596747751081	0.0278259861614725	0.0033447689941009	0.0706482269186506	0.00788979469106089	0.0054331639580521
6097	Sonoma County	6	California	NO	NA	NA	520137.72905798	101056.740529624	55006.9185715524	209092.176198041	28732.3513763713	0.0573428635839386	0.0111410546912695	0.00606426731153306	0.023051479380102	0.00316761352498886	0.0386029004490187	0.00818328594940872	0.004146642677362	0.0158912637648812	0.00213494704700732	0.0516197584734939	0.00975643738587901	0.00542545721759564	0.0206618711562314	0.0028486202592555	0.0346971720980453	0.00715838500677548	0.00370218865893036	0.0142191150812785	0.00191678228873494	863249.753093673	174746.995937144	92049.1526577291	349881.419492605	47696.3654640997	0.0951694331425846	0.0192650765170887	0.0101480083235433	0.0385728652002532	0.00525831145379702	0.0700269731780823	0.0150258107537287	0.00754413871966374	0.0288779568335553	0.00387258430279977	0.0867362856682385	0.017104736675619	0.00918464358202601
6099	Stanislaus County	6	California	NO	NA	NA	341179.940799778	27062.0015501492	37050.0968898178	71150.6769398907	21245.9575140228	0.037613566003548	0.00298346491035947	0.00408460785102498	0.00784404463229054	0.0023422720086913	0.0291796084549999	0.00232802937520629	0.00317186563891256	0.00610493444604383	0.00181654136819644	0.031164523908943	0.002556217438763	0.00342710049987199	0.00658945656990872	0.0019434916211649	0.0241791195608747	0.00199483905232929	0.00266071394442494	0.00512879631619927	0.00150725274599031	623159.919744432	48159.3141681231	67383.3833489576	128209.053594277	38750.0339007216	0.0687006003844413	0.00530934948256924	0.00742871732493145	0.0141344760431001	0.0042720183207367	0.0543695805054215	0.00429682390976711	0.00590444573472448	0.0113092507883511	0.00338291335806104	0.0584333450706619	0.00463110749302229	0.00637329320575858
6101	Sutter County	6	California	NO	NA	NA	235579.045348152	22334.5544060975	24017.5363228674	67266.2385458343	13859.6645411097	0.0259715385098084	0.00246228495832523	0.00264782620456851	0.00741580263313004	0.00152796616876722	0.0184350562051625	0.00177253780186176	0.00191297271240808	0.0052691937537066	0.00108584879245769	0.0218775676346091	0.00210981883333486	0.00226542916240519	0.00629545211550788	0.00129182475137485	0.0155098310386684	0.00151671974598177	0.00163515227627683	0.00446706505763355	0.000916723910177204	413332.458500849	38656.3764745386	42035.0030825668	117414.916494122	24277.1228525324	0.045568059109179	0.00426169300743371	0.0046341715143017	0.0129444705951939	0.00267644446109408	0.034417153755522	0.00327005577389596	0.00355468440864403	0.00980020022021081	0.00202459042714753	0.0390123170186619	0.00369855823894397	0.00401596266328826
6103	Tehama County	6	California	NO	NA	NA	58154.8120801358	15695.6116665927	11258.6161266087	28518.3780825225	4375.45130240516	0.00641130852380271	0.00173037114668445	0.00124121218789742	0.0031440239241691	0.000482373981226841	0.00382461812916453	0.0012327055226276	0.000871986207901734	0.00200394889816638	0.000297251899367699	0.0055556863996736	0.00149722172484759	0.00108870868868792	0.00273145386287475	0.000418288656881836	0.00331337210286448	0.00106508589405406	0.000764460836711648	0.00174045199675046	0.000257715843279441	95565.6600683215	26781.8452152508	19212.9680311631	47398.0235684171	7227.67591884506	0.0105356875736195	0.0029525789245969	0.00211814399014833	0.00522542059110862	0.000796819017520359	0.00705776128209554	0.00225995300650951	0.0016034519636885	0.00368248947054825	0.000547214149237207	0.00934539281207772	0.00258919769057679	0.00188062101852218
6105	Trinity County	6	California	NO	NA	NA	22374.4899944628	14349.1976474061	8314.67650337779	16302.669301192	1842.32430062184	0.0024666876787353	0.00158193500926071	0.000916655981371089	0.00179729654198592	0.000203108033018995	0.00162036590651941	0.00113901568114884	0.000673954228327162	0.00123021370618534	0.000139403581789568	0.00220430136721499	0.00138929534610113	0.000811155905367056	0.00161139008394831	0.00018056647092955	0.00144175386339766	0.000999562335224242	0.00059485785361498	0.00109782645720771	0.000123412201724904	37226.4827868317	24384.342588008	14297.7350535656	27297.5060445162	3091.57609121772	0.00410405360907241	0.00268826495847661	0.0015762614879347	0.00300942822995627	0.000340832468313988	0.00296700364318093	0.00207742741710381	0.00123520631926822	0.00224451045989393	0.000254519501176339	0.00370700855540671	0.00238778387308066	0.00140495876712791
6107	Tulare County	6	California	NO	NA	NA	216397.153501011	30359.3884325251	30380.4929753435	59389.7036818786	15275.7528230804	0.0238568205302752	0.00334698709999565	0.00334931378166519	0.00654744981235706	0.00168408358275087	0.0183267728321825	0.00264598572044912	0.00257817755127719	0.00513092814115463	0.00129329539117466	0.0208024591392749	0.00285165109626284	0.00294321312553636	0.00563977237258848	0.00147187673665402	0.0159777963735582	0.00225467738773958	0.00226416614319337	0.0044174716447305	0.00112978881101349	398964.536505877	53822.1510563101	55814.9328342182	106807.201640191	28195.3117248853	0.043984059824154	0.00593365197984338	0.00615334727833693	0.0117750173680498	0.00310840729987979	0.0341926406625627	0.00485960349375377	0.00480796974787211	0.00946314747938295	0.00241307577853527	0.0391981655703288	0.0051611547615656	0.005506884398346
6109	Tuolumne County	6	California	NO	NA	NA	54993.4687920925	20583.5119158989	13025.3957761954	31142.7125036707	4548.99454937082	0.00606278453336544	0.00226924033757258	0.00143599176024764	0.00343334508336107	0.000501506349791391	0.00461761659749586	0.00171388622200931	0.00111347861461301	0.00259685112708448	0.000382743188748155	0.00514302954020842	0.00190183110440582	0.00125086927021777	0.00289257677287634	0.000426781746411937	0.00391901417323099	0.00143531742432628	0.000968880766809048	0.00218748308028068	0.000325713327565081	94745.0511589012	35475.3707422113	22685.7833996338	53273.4068675326	7798.83412849767	0.0104452191032128	0.00391100132025513	0.00250100638755043	0.00587315538172785	0.000859786661417819	0.00840993800691891	0.00312641084361697	0.00203721310399588	0.00471316774209016	0.000694622411531865	0.00900400959106799	0.00332791392068521	0.00220094520131414
6111	Ventura County	6	California	NO	NA	NA	412555.561726987	65410.9579121116	25908.7872164282	214347.93428862	25740.1880780323	0.0454824097066581	0.00721126622220257	0.00285632817613068	0.0236309032564743	0.00283774087347353	0.0378519021727515	0.00579790666473428	0.00236841295650848	0.0195876064917916	0.00236605879613605	0.0393367636275175	0.00633546068911958	0.00247103998703672	0.0204834510474448	0.00244787352279898	0.0327325721649603	0.00509607591234522	0.00204816493714878	0.0169761379395276	0.00204068148370885	749013.718335458	117702.268265194	46984.2905096572	388678.55266772	46750.7957740649	0.0825754200734419	0.0129761498456859	0.00517980836760851	0.0428500760058176	0.00515406661494834	0.0703958531277342	0.0107092761242269	0.00440536134273702	0.0363939242161763	0.00440372927668978	0.0728189533173435	0.0116436516915538	0.00456426427057741
6113	Yolo County	6	California	YES	40900	Sacramento-Roseville-Folsom, CA	498614.342367849	37186.7017183927	38152.5554678638	159339.82382933	23876.7367808164	0.0549700062465718	0.00409966792379467	0.00420614898968133	0.0175665045446368	0.00263230368335642	0.0382710525315875	0.0029336942677409	0.00298346519688541	0.0123047779044681	0.00183479511920766	0.0460976021828216	0.00343758614139318	0.00355446481201241	0.0147259409461623	0.00221052883589323	0.0320925535867093	0.00246003469166731	0.00252229666218057	0.0103156014765436	0.00154071785657109	877119.07447924	64742.3580281708	66949.0812058	279604.05583615	41911.2019582693	0.0966984639353607	0.00713755606853521	0.00738083745166326	0.0308250994604182	0.00462052299279378	0.0714777717744699	0.0054274353592166	0.00555067007133488	0.0229257931008925	0.00342217293918674	0.0820389786091751	0.00607420115031612	0.0063087480130875
6115	Yuba County	6	California	NO	NA	NA	204492.359652646	19143.9171570151	21727.5112969642	58541.7226314656	12264.6955512928	0.0225443701320353	0.00211053143940375	0.00239536116439156	0.00645396368555049	0.00135212795497464	0.0157858170771574	0.0015161245263069	0.00172032904122159	0.00453727115008913	0.000948520985787255	0.0185799825145421	0.00181070017399879	0.00202835506607541	0.00540503408336472	0.00112116970076524	0.0129839068520453	0.00129817465418313	0.00145532776986238	0.00379248096624289	0.000784871157362884	360435.718500856	33043.8564741228	38117.9739246347	102418.122479503	21565.3117743681	0.0397364295687721	0.00364293772250398	0.00420233652885581	0.0112911409762597	0.00237747939081891	0.0297305745966248	0.00279462565258165	0.00321152464517582	0.00848730936964244	0.00178244870295835	0.0332841003072909	0.00316432958007808	0.00360199803370259
8001	Adams County	8	Colorado	YES	19740	Denver-Aurora-Lakewood, CO	649848.469105531	20996.2724638955	33739.8913939035	243801.398594024	20298.5494354312	0.0716428938574381	0.00231474534610073	0.00371967246644753	0.0268780162640195	0.00223782449570779	0.0633090686253816	0.00185601148544114	0.00315045440123224	0.023488584641008	0.00196396188923234	0.0590163928012913	0.00202922190273409	0.00315559460265588	0.0222477373251563	0.0018474178740416	0.0519958691921998	0.00162023127224521	0.00265723682915579	0.0193768930699628	0.0016148850890678	1190662.73916058	37248.5339956816	61011.2099807839	444525.543770553	37056.4837122734	0.131265253820018	0.00410648465644755	0.00672621364605746	0.0490069575652135	0.00408531196970038	0.119079563770968	0.00343584456574499	0.00588909378468486	0.044063679421743	0.00368615512439141	0.108193628180915	0.00361057663488349	0.0057056526256785
8003	Alamosa County	8	Colorado	NO	NA	NA	40185.8491018594	18274.9488919507	16125.6175497778	32486.5933254693	5312.76896230216	0.00443031053952981	0.00201473156583448	0.00177777737646215	0.00358150194707683	0.000585709070576414	0.00375287161219048	0.00158195182850856	0.00142415795313231	0.00295805462641216	0.000505837274761212	0.00392102185107293	0.00178370972643214	0.00159620716372783	0.00316189830799437	0.000525395685960358	0.00330179562446285	0.00139678863397704	0.0012738183873582	0.00260076599098421	0.000450121734449526	67791.2272075068	32058.8757121751	28063.9516569574	55237.5828310731	8851.3580365989	0.0074736802903881	0.00353434798884351	0.00309392543856738	0.00608969701683697	0.00097582272553951	0.0065636412146503	0.00290746956828875	0.00258108046678448	0.00523483556739238	0.00087098747799417	0.00653208929179342	0.0031419933822246	0.00277532896909857
8005	Arapahoe County	8	Colorado	YES	19740	Denver-Aurora-Lakewood, CO	780541.647164261	20619.4399018292	34566.0633434346	308443.130303858	22637.0984819647	0.0860512335376727	0.00227320123769758	0.00381075423720205	0.0340044787299895	0.0024956390926273	0.0736974703688779	0.00181282770354193	0.00315348209425613	0.0290026796211264	0.00212254958885732	0.071196210276126	0.00199077391516	0.00325368617649135	0.0281111913680504	0.00207127732398179	0.0608374308257534	0.00158087744261138	0.00268093451344348	0.0239091796412434	0.00175610120105911	1403740.85912653	36471.4793598516	61725.6404975329	553446.979658127	40560.3155979295	0.154756165713795	0.00402081785034916	0.00680497642247889	0.0610150598245511	0.00447159379971513	0.137051914650858	0.00334927866953216	0.00584982104023588	0.0538425928124082	0.00393812710954804	0.129142916755948	0.00353318460279413	0.00584196603709119
8007	Archuleta County	8	Colorado	NO	NA	NA	29563.7345218659	17921.8732953089	14290.3003386226	26376.5708842098	3708.59459775547	0.0032592698068441	0.00197580655685713	0.00157544184378865	0.00290789923808186	0.000408856005297624	0.00264433872787765	0.00155760293172871	0.00123780030410056	0.00234778037774006	0.000333379315491741	0.00279301347930098	0.00173646458149189	0.00140696169440888	0.00249857301547301	0.000354866537996252	0.00225848089361606	0.00136491442353933	0.00110240904107648	0.00201155372830544	0.000288202116050909	48959.5493487226	31238.1218849997	24910.3428885027	43785.2302921586	6018.65226026837	0.0053975718402884	0.00344386354190105	0.00274625414440051	0.00482712625400553	0.00066352955426785	0.00459252506148875	0.00284567048860459	0.00225749220976074	0.00408360672472448	0.000567126173802534	0.00460385826217476	0.00303986890346242	0.00245945972417584
8009	Baca County	8	Colorado	NO	NA	NA	26974.1583456889	18333.7007044997	14712.1335657059	26309.7118061516	3039.29565521166	0.0029737805890562	0.00202120869099595	0.00162194707470052	0.0029005283230756	0.000335068783538739	0.00228407779746723	0.0015716879914838	0.00125319275017028	0.00225341385987963	0.000255446121373573	0.00270446154117345	0.00181685920762789	0.00146968453123479	0.00261374297394426	0.00030828961345899	0.00206910528140693	0.00140937449904381	0.00113275399034579	0.00202542659749374	0.00023395866906611	47416.517607607	32418.3042500258	25988.9896400303	46553.4587731485	5321.7288593028	0.00522745947640215	0.00357397338124	0.00286517013544028	0.00513231109118715	0.000586696859238398	0.00422809189549973	0.002909200433445	0.00232037957357238	0.00417385034468423	0.000472448617466595	0.00477014591818115	0.00322573048334392	0.00260439366383814
8011	Bent County	8	Colorado	NO	NA	NA	31838.3480292724	17323.165024972	14932.2460532006	27955.9086483406	3700.52420948747	0.00351003579587863	0.00190980164170766	0.00164621349422442	0.00308201417899479	0.0004079662810041	0.00273969457834498	0.00148780249180322	0.0012775187706107	0.00240982691752288	0.000317216387678307	0.00319908663604474	0.00171431570049127	0.00149535426202845	0.00277858310838249	0.000377288453325847	0.00249313924151374	0.001332212232523	0.00115859739550184	0.00216946150560843	0.000293069802266219	56362.7012544695	30619.8750391941	26433.8203042659	49561.8556088046	6547.75660789011	0.00621373630232669	0.00337570458599444	0.00291421073117521	0.00546397341775171	0.000721860947536112	0.00511095268334406	0.00275317330357435	0.00237163728570941	0.00447795827467415	0.000593068838486063	0.0056556655167494	0.00304063568365802	0.00265115773082992
8013	Boulder County	8	Colorado	NO	NA	NA	405370.025902097	21770.3746025137	31629.6995463953	175345.197565966	16609.5147734008	0.0446902364464518	0.00240008665255665	0.00348703323170724	0.0193310255772719	0.00183112488604026	0.0391788423072401	0.0019335831926146	0.00294282437929348	0.0167299549232815	0.00159397921159412	0.036227402724597	0.0020916431592306	0.0029297827026659	0.0158134294948194	0.00149283501762742	0.0316773368339871	0.0016773480052484	0.0024579654866374	0.0136451150709662	0.00129472366916374	720187.672557003	38604.8412728356	56020.790325963	310659.140244945	29357.5362627145	0.0793974771587219	0.00425601148141487	0.0061760421481904	0.0342487839373479	0.00323653736890467	0.0717261570657729	0.00357451089011338	0.00539512122775755	0.0306058347872436	0.00290708027745134	0.065385047322398	0.0037224946349727	0.00524999554101006
8014	Broomfield County	8	Colorado	YES	19740	Denver-Aurora-Lakewood, CO	636942.707106448	22126.9780753149	35800.8186381634	251686.539928835	21056.1877357191	0.0702200911872676	0.00243940059413792	0.00394688049851636	0.0277473179097991	0.00232135073745544	0.0618799324910715	0.00196374582394492	0.00334721470415247	0.0241734140208728	0.00203097616650107	0.0558564674871535	0.00212911155955901	0.0032723473731949	0.0223229822638612	0.00185582349756935	0.0490588448443628	0.00170641812541219	0.00275655564846568	0.0193727734344529	0.00161637510623881	1153351.74468378	39274.4579604966	64305.1750581268	454110.021078329	37996.3047605847	0.12715188317425	0.00432983373315502	0.0070893585969581	0.0500636034189541	0.00418892304645159	0.115171032638696	0.00363500024286352	0.00621525530108158	0.0449301102168993	0.00377253067947319	0.100944695363668	0.0037900206579571	0.00587067171605488
8015	Chaffee County	8	Colorado	NO	NA	NA	66438.7988966508	20426.1458688079	15215.6357431346	52399.459007182	5739.80644720189	0.00732458110414578	0.00225189143310563	0.00167745594295123	0.00577680652999905	0.000632788047689231	0.00576307296508195	0.00177346273804653	0.00130682344578868	0.00451266036079467	0.000487658358756009	0.0059675546542986	0.00194289273218422	0.00147641789669125	0.00473981168674297	0.000529510765784361	0.00468567268396812	0.00152588877975894	0.00114761174038875	0.00369608340520124	0.000407346181004631	112625.165942868	35749.202466965	26485.6912676822	88506.3564109416	9428.75619126943	0.0124164219705362	0.00394119004597197	0.00291992927342465	0.00975743084658705	0.00103947829553028	0.0103824950237324	0.00325908956542322	0.00239165730169298	0.00810783492173719	0.000858490000680479	0.0100965025764667	0.00340730205504954	0.00257814243459281
8017	Cheyenne County	8	Colorado	NO	NA	NA	22488.2073240172	16756.0530519186	13799.3527644468	24202.614593814	2756.45035775567	0.00247922450687037	0.00184728007733947	0.00152131706452334	0.00266823025805346	0.000303886351653338	0.00191913190177826	0.00143550541323633	0.00117486008679796	0.00207699023223732	0.000233272270618383	0.00224506622977419	0.00166391840751613	0.00138194287566936	0.0023992843907764	0.000279091917157195	0.00173212252194953	0.00128987392429674	0.00106502793412178	0.00186365660670262	0.000213557959145968	39508.3478127948	29602.484810724	24345.0940564612	42808.9174118959	4820.17458384159	0.00435561904566887	0.00326354185327275	0.00268393798301487	0.00471949211562156	0.00053140273848734	0.00354620070371608	0.00265602268148682	0.00217333725232357	0.00384462712183561	0.000430298497701331	0.00395327633037888	0.00294764327511761	0.00244325170002946
8019	Clear Creek County	8	Colorado	YES	19740	Denver-Aurora-Lakewood, CO	231513.186786194	25782.3002885808	22192.3069958926	126577.237771764	9799.19422984283	0.0255232957466997	0.00284238355676642	0.00244660281611008	0.0139545756304268	0.00108031743625304	0.0212928051848986	0.00228870298302063	0.00196818024556233	0.0115240674857545	0.000884335282232886	0.0210511164099438	0.00243582141742098	0.00210637329747414	0.0114630443546977	0.00088895619125434	0.0175277689586972	0.00195341012320602	0.00168792433091869	0.0094481080548101	0.000726172323465203	406100.964142745	45453.6630729764	38926.6877416471	220016.786833566	16773.5867297182	0.0447708191257696	0.00501106352293365	0.00429149361840472	0.0242558689530621	0.0018492130870752	0.0389510943501856	0.0042155307623756	0.00360774037462735	0.0209419982337028	0.00158823168285575	0.037222479055002	0.00431152569000376	0.0037164899491318
8021	Conejos County	8	Colorado	NO	NA	NA	30262.8123120597	17427.7689965185	14736.1796873611	26640.4448053153	4004.60296384847	0.0033363400136723	0.0019213337627895	0.00162459805231042	0.00293699016038184	0.000441489606761831	0.00272744935043086	0.00150587392382587	0.0012795320002412	0.00237357196105087	0.000364993885308119	0.00295806972532925	0.00170480530815611	0.00145902535177524	0.00260016549202779	0.000395927526233723	0.00240978992897362	0.00133260773278946	0.00114606898493089	0.00209628843059949	0.000325947482774614	50932.4139993505	30539.5296865597	25707.5879673839	45140.0170172765	6635.8372973922	0.00561507136437679	0.00336684686939683	0.00283414685674815	0.00497648544489611	0.000731571450505479	0.00480370371033172	0.0027654632268057	0.00233407237862398	0.00421049612317507	0.00063264286081582	0.00493023013499545	0.00300213168063618	0.00254943412588498
8023	Costilla County	8	Colorado	NO	NA	NA	26104.7921566793	17488.0134932078	14250.2869120792	24079.1670531679	3226.2574822333	0.00287793684614767	0.00192797544971653	0.00157103054206679	0.00265462071756529	0.000355680490675851	0.00227677486025872	0.00150812796762094	0.00122510622259583	0.00209714105444881	0.000281492171400189	0.00256157922748749	0.00171700348558414	0.00141435461094085	0.00236080188232079	0.000320785578040458	0.00202070243508855	0.0013395774688094	0.00110046987547908	0.00186108520701925	0.000253078660714133	44592.5954394298	30720.080709957	24971.8361745146	41361.6264266175	5437.73299773252	0.00491613465873372	0.00338675181404171	0.00275303350477779	0.0045599347428361	0.000599485797847399	0.00409810128305115	0.00277644056047472	0.00224960782989178	0.003786766230821	0.000500799641908292	0.00437218616775359	0.00302949652617148	0.00248644559867459
8025	Crowley County	8	Colorado	NO	NA	NA	36425.4208789784	17270.4402312718	14765.8184038121	30369.7177615528	3830.36394105738	0.00401574010836267	0.00190398896847952	0.00162786558854035	0.00334812586242771	0.000422280532017332	0.0031307025489582	0.00148609995458046	0.00126256167759753	0.00261807875787073	0.000326887474011363	0.00360162732464353	0.0017023701746432	0.00147321019096682	0.00298632520197158	0.000385202873568841	0.00280045284678828	0.00132535016266563	0.00114031420331996	0.00233055438569613	0.000297469415382602	63998.739606226	30482.1802047238	26086.6268253214	53502.5154415746	6719.28839027382	0.00705557545581306	0.00336052434493878	0.0028759341994258	0.00589841357964977	0.000740771561106394	0.00580223908750318	0.00274697508403771	0.0023392452528623	0.0048422853266349	0.000606334074785119	0.00629792756980503	0.00301472114849785	0.00260490654663632
8027	Custer County	8	Colorado	NO	NA	NA	54556.071373698	18450.4558810066	14847.6109763963	43806.6591287945	5159.2510118661	0.00601456341981463	0.00203408042820155	0.00163688285467939	0.00482948868762132	0.000568784401594057	0.00471770117843761	0.00159441898312423	0.00127381440113483	0.00377697637329179	0.000441834381715533	0.00511822160422537	0.00179372054584357	0.00146172248611965	0.00412677488745511	0.000494484338605562	0.00401032705331125	0.00140248245662885	0.00113533412941209	0.00322495572233977	0.000383868418366887	92942.4010076622	32402.8823838879	26006.7728793448	74766.1795228088	8667.83106650639	0.0102464849681227	0.0035722731893163	0.00286713065821938	0.00824263765836294	0.000955589696051247	0.00852689260590523	0.00293660321871383	0.00234185812351371	0.00683058520962596	0.000790490850259551	0.00868590670419331	0.00315881226653175	0.00256622241068416
8029	Delta County	8	Colorado	NO	NA	NA	78837.6072130774	22610.7637491764	16598.0289845981	51565.7577693141	8669.36223767933	0.00869149439301623	0.0024927358058526	0.00182985862907855	0.00568489468880384	0.000955758500840418	0.00707622223372606	0.00199849060874656	0.00145006436556543	0.00459321553815654	0.000772374973672547	0.00724860393472448	0.00212187236459831	0.00160140039746548	0.00473752048243893	0.000813623381146599	0.00588584390180887	0.00169460793063524	0.00126444435913035	0.00381691505287314	0.000655743003920218	133979.195501448	39501.1012655425	28882.4893933552	87522.935952957	14441.7264893711	0.014770608439883	0.00435482014617105	0.00318416557139062	0.00964901312947586	0.00159213590118984	0.0126338275818427	0.00365492005548242	0.00264201400954425	0.00818610855236549	0.00135418132485389	0.0123846634967768	0.00372162894145872	0.00279971338834453
8031	Denver County	8	Colorado	YES	19740	Denver-Aurora-Lakewood, CO	1168543.93785748	21993.5944213008	41889.1294293793	437128.510333306	30997.8105838518	0.12882675467853	0.00242469564148949	0.00461808959497935	0.0481914676370245	0.00341737029330638	0.108954304424559	0.00194294073233931	0.00381652438507332	0.0406445110100041	0.00287759903538832	0.113451098987343	0.00212251202532948	0.0040681582148554	0.0421751951837604	0.00300052481954714	0.0958300953228371	0.00169395063969374	0.00335383157265602	0.0355186312333738	0.00252241460216672	2114657.05520645	38970.5198425929	75182.3059503591	788920.206628433	55911.7765139971	0.233131503963635	0.00429632591193914	0.00828851374009212	0.0869749323304022	0.00616402386188064	0.204351648985019	0.00359377256848784	0.00712024192499546	0.0760637612667481	0.00538455687229399	0.207269700829504	0.00377494425025971	0.00735094836041247
8033	Dolores County	8	Colorado	NO	NA	NA	33669.5208364117	18780.6187375163	13668.5882735113	27606.00227233	3566.17213025988	0.00371191442650321	0.00207047940982437	0.00150690086291666	0.00304343856244979	0.000393154563797353	0.00305361387437509	0.00165234695260614	0.00118732353116318	0.00248610348557909	0.000323345048639444	0.00312416666112385	0.00178434537640781	0.00133333330816711	0.00257573973115613	0.000337286240715729	0.00255942113929195	0.00141868060017587	0.00104690448791813	0.00209574199680502	0.000275827169486638	57516.3992032433	32706.0097529032	23914.1170698748	47046.3184113319	5982.15105335609	0.00634092635295697	0.0036056916290851	0.0026364246934206	0.00518664666697698	0.0006595054590875	0.00544316700954234	0.00301300422949097	0.00217251729720865	0.00441923708933099	0.000565012153147426	0.00536903333092157	0.00312364923441682	0.0023430744482381
8035	Douglas County	8	Colorado	YES	19740	Denver-Aurora-Lakewood, CO	305991.763236679	19568.1606496287	21444.9425470944	151550.237974137	11267.2990679931	0.0337342264497291	0.00215730239133484	0.00236420922064347	0.0167077374640817	0.0012421694434386	0.0300117126303859	0.00171025434556531	0.00194024027823699	0.0147046034265679	0.00108434786344353	0.0244393213971562	0.00188478078872701	0.00197006789962022	0.0122480107809057	0.00092512780389349	0.0214884829922196	0.00148718833214154	0.00159702286401295	0.0106391269063852	0.000795778843699149	537277.276578763	34506.2687326372	37747.944456003	265628.281110398	19676.1004553458	0.0592324222151779	0.00380416214818705	0.00416154243114594	0.0292843326619203	0.00216920227324828	0.0540306560179502	0.00315302189860195	0.0035446464095151	0.0264694717347179	0.00194892614398818	0.0435800133748696	0.00333399514150034	0.00349021918126394
8037	Eagle County	8	Colorado	NO	NA	NA	121209.110637614	27359.3872646077	18678.0871038811	75593.7678264928	7291.08132011417	0.0133627635684326	0.00301625035833473	0.00205917575474973	0.00833387557584254	0.000803809180072198	0.0111341518252806	0.00244289034895813	0.00165305564679303	0.00683581314767078	0.000655667892464708	0.0108840856971728	0.00255944025115401	0.0017774578467416	0.00679939947142181	0.000658835710175808	0.00904614428942073	0.00206430805535821	0.00142016193957578	0.00556432853741379	0.000535766122636168	204932.813750297	48052.2690761901	32575.6012252722	124858.366159763	11375.4216463243	0.0225929282308341	0.00529754823885796	0.00359131467084431	0.0137650777054372	0.00125408947521714	0.0196787229967159	0.00448233387617705	0.00301182664560026	0.0118433065417959	0.00107698082098359	0.0184928521438129	0.00451599914148341	0.00311637754536621
8039	Elbert County	8	Colorado	YES	19740	Denver-Aurora-Lakewood, CO	53945.1711121841	17175.3238795663	14994.1535367425	40661.583506773	4188.53065252941	0.00594721439204303	0.00189350281514792	0.00165303851803108	0.00448275813477069	0.000461766813686315	0.00501601478898002	0.00148361911012265	0.00130225399641538	0.00369632106204352	0.000380519438054225	0.00472590078388462	0.0016813389161272	0.00146297507174644	0.00366468789218009	0.000381583056990783	0.00394335843891955	0.00131323122594817	0.00114666294443033	0.00299293386347537	0.000310887703380796	92853.624922475	30279.7198624914	26324.8328924589	70396.7549361338	7183.12635679121	0.0102366978008822	0.00333820399565972	0.00290219535536516	0.00776092809565194	0.000791907627100355	0.00894219639199197	0.00273867917304894	0.00238809320858169	0.00664166749185102	0.000678580197322211	0.00814411852969107	0.00297168915175557	0.002574083689701
8041	El Paso County	8	Colorado	NO	NA	NA	419576.221845746	19483.0493157793	25278.917465458	279063.603796289	23752.9534909303	0.0462564061559992	0.00214791924657583	0.00278688784679531	0.0307655170347181	0.00261865712801277	0.0365154950311026	0.00168370011500281	0.00218175663284278	0.024273957107525	0.00206445276676452	0.0352250658142916	0.00187578582105396	0.00232110259503129	0.0235342152048043	0.00201567342630947	0.0277992873200639	0.00146645053883722	0.00181340726706483	0.018562248514399	0.0015880556417429	732188.162201478	34311.588331635	44369.9025708264	487193.066964466	41427.2335060635	0.0807204775914532	0.00378269950271168	0.00489158376370719	0.0537108615992551	0.00456716763058225	0.0675233631468345	0.00310971467555143	0.00403335032236779	0.0448862684965287	0.00381476491980361	0.0609767463766958	0.003308553366688	0.00406612421405525
8043	Fremont County	8	Colorado	NO	NA	NA	116562.879627904	19554.8298343043	16790.226625575	87816.4783907993	10294.018192173	0.0128505373327934	0.0021558327284323	0.00185104756134011	0.00968137487335431	0.00113486957001452	0.0100544844086843	0.00169043378183679	0.00143976263391974	0.00755563216540117	0.000880117894172597	0.0107447866778213	0.00188735170729861	0.00163779175832936	0.00812867070402935	0.000972066938602525	0.00839784149018129	0.0014762502581764	0.00127144431949796	0.00633767416464603	0.000753130565648358	197577.260244332	34353.2641929864	29319.805901915	148883.054424893	17205.7327749734	0.0217820112799703	0.00378729408045274	0.0032323777649932	0.0164136923797256	0.00189685526017094	0.0181239643290984	0.00311570206344511	0.00264306558557215	0.0136152918444488	0.00156950963363215	0.0181261999735861	0.00332194055990246	0.00286456430034016
8045	Garfield County	8	Colorado	NO	NA	NA	78819.834960927	26339.9918466654	17097.9581780062	53424.705807048	6046.78724814053	0.00868953508152294	0.00290386656242162	0.00188497359178497	0.00588983541465825	0.000666631311132153	0.00724524031360977	0.00235939581110639	0.00151166823010219	0.00483580606599199	0.000546574696564229	0.00705552524202729	0.00246093280585961	0.00163414354757308	0.00480544950919478	0.000544122519900053	0.00586492199364041	0.00199059157932224	0.00130384616861465	0.00393395706372425	0.000444410934369665	134343.790961972	46180.764290921	29933.2764529796	89896.9442317987	9844.92990716829	0.0148108034624475	0.00509122318762059	0.00330001015571819	0.00991073694852531	0.00108535959058886	0.012899345229284	0.00431858842721611	0.00276247725087244	0.00852043167670337	0.00093373896573939	0.0121927368586144	0.00433749895236603	0.0028775600102929
8047	Gilpin County	8	Colorado	YES	19740	Denver-Aurora-Lakewood, CO	322901.460844724	26018.7984287304	25077.477236735	160203.421803595	11847.0862778327	0.0355984451537633	0.00286845642137675	0.00276467996047855	0.0176617123676096	0.00130608839610092	0.0298767863861463	0.0023171331294276	0.00224449669381658	0.0146900212863672	0.00108093510800786	0.0295719612927855	0.00246741128061104	0.00237397428534913	0.0146329795946739	0.00108293207095161	0.0247792999997991	0.00198499652830981	0.00191967680331061	0.0121515538048442	0.000894466985793078	570050.674427671	45964.054360963	44157.5628371329	280790.721604962	20571.3586589448	0.0628455430811371	0.00506733188488166	0.00486817425560501	0.0309559240660932	0.00226790049522566	0.054906834471105	0.00427231883535324	0.00412348630109738	0.026858252179928	0.00196212002733988	0.0526154198324211	0.0043773057072232	0.00420510314089638
8049	Grand County	8	Colorado	NO	NA	NA	153288.880145461	26250.5369191208	21915.67902167	81048.4859816097	7351.22654993185	0.0168994150050131	0.00289400455584043	0.00241610581636719	0.00893523391149758	0.000810439923269593	0.0145409655324615	0.00236874698279105	0.00199071504879842	0.00754174886776285	0.000685753351320801	0.0137557352900676	0.0024740813305175	0.00205873781235424	0.00733550110909901	0.000662493669430387	0.0117966821687759	0.00201441952651821	0.00168515521034365	0.00617241295781691	0.000558137494606189	269558.1582343	46393.566660772	38559.8925518737	141155.04733156	12633.3122588447	0.0297175840782821	0.00511468369929469	0.00425105608550644	0.0155617140828785	0.00139276630207973	0.0264817687387195	0.00435756786316415	0.00364032763156051	0.0136557215071546	0.00122682216546851	0.0244896630576905	0.00439797867219274	0.00365107194790873
8051	Gunnison County	8	Colorado	NO	NA	NA	69253.8468628068	22165.373739559	15502.2541491205	52880.3453361637	5683.55209586565	0.0076349275806413	0.00244363354478534	0.00170905434321507	0.00582982210187868	0.000626586256481892	0.00609951807139418	0.00193614138569231	0.00133866363875374	0.0046200355187126	0.000492702293170787	0.00618450685141717	0.00208839588456543	0.00149604550092132	0.00475111445882864	0.000518581399884647	0.00492677678452062	0.00164947152176981	0.00116835171419992	0.00375454302830785	0.000406187184054207	116903.428818516	38721.9771208702	26854.9463588849	88770.5581025262	9160.99387669712	0.0128880813614034	0.0042689251859577	0.00296063799947854	0.00978655790411972	0.00100995869520202	0.0108792099801998	0.00354975808503193	0.00243476129748422	0.00819919882361625	0.000843133946599319	0.010446085178255	0.00365693943303763	0.00260310199839607
8053	Hinsdale County	8	Colorado	NO	NA	NA	32910.7868493947	18164.3470157117	13834.5879848681	27889.4288159969	3625.5540745586	0.00362826739018302	0.00200253820252515	0.00152520159034235	0.00307468507413621	0.000399701158172343	0.00293255529063985	0.00158101951682202	0.00119856432894795	0.00247180235667352	0.00032424269504914	0.00306397389942246	0.00174816016402749	0.00135709460991069	0.00261040570084913	0.000344593694170159	0.0024659065085219	0.00137596949203295	0.00106316109942814	0.00209021863330713	0.000277864604704585	55456.0849495867	31716.993888254	24136.3566782842	46978.8729843839	5963.04892165702	0.00611378590036675	0.00349665704335789	0.00266092561853335	0.00517921110962211	0.000657399534308373	0.00518188831117943	0.00289408314118263	0.00218789691453545	0.00436208950686546	0.000558079350127228	0.00515791882549737	0.00306345431399381	0.00237498549613919
8055	Huerfano County	8	Colorado	NO	NA	NA	28685.7980779552	17282.043413015	14222.6681356599	26070.6723152679	3418.38296394852	0.00316248123157632	0.00190526816748907	0.00156798569521164	0.00287417528588726	0.000376861467700816	0.0024793670029574	0.0014878703861234	0.00121983649775808	0.00225611521471552	0.000294620726651947	0.00285926848243724	0.00170215234982139	0.00141719804405409	0.00259020586060501	0.000346546796763026	0.00223737516913604	0.00132597100941158	0.00110039148387074	0.00203034862066798	0.000270454846857751	49569.5582349978	30422.3889447776	25011.3796685577	45281.3766345445	5861.18869138048	0.00546482259791757	0.00335393262534017	0.00275739299853852	0.00499206971190162	0.000646169898457971	0.00452353883540245	0.00274442227027756	0.00224875468968824	0.00412344051107407	0.000534776792595411	0.00493637749287149	0.00300849514539563	0.00249910066205506
8057	Jackson County	8	Colorado	NO	NA	NA	49936.7142750893	20063.6347711516	16324.3452787755	31083.8002609404	3616.61858179979	0.00550529991295318	0.00221192620224608	0.00179968622178837	0.00342685027148802	0.000398716059969119	0.00477308828180225	0.00179350000100062	0.00146081195391032	0.00286682045583219	0.000337009416234059	0.00449710661890888	0.00191569764563586	0.00156315581301951	0.00288253320303221	0.000335295378268106	0.00387212878963352	0.00154387887738268	0.00125936649600536	0.0023973062980796	0.000281084985697474	87755.5073335419	35394.7292766123	28759.2903253114	54361.772590164	6263.41769292821	0.00967465308636682	0.00390211095852455	0.00317058342389807	0.00599314284596222	0.000690513850985753	0.00865537357639266	0.00329566607419117	0.00267723828068455	0.00519857634275452	0.00060484573054427	0.00797010346602537	0.00339515783436464	0.00276535920198226
8059	Jefferson County	8	Colorado	YES	19740	Denver-Aurora-Lakewood, CO	885573.090906373	23041.801216938	37321.7279564776	382524.952574727	26399.3974197801	0.0976304815215402	0.00254025576322656	0.0041145539640071	0.0421716690551783	0.00291041576176813	0.0818540904388632	0.00203705831386332	0.00337104258533343	0.0352195387718051	0.00242598805624671	0.0821844997918514	0.00220883607813577	0.00353086947669734	0.0353916018251297	0.00244821866272607	0.0687962493731799	0.00176385455998611	0.00288321208076869	0.0295025709472768	0.00203642471981435	1575831.07112918	40762.3834464356	66220.0314648171	678858.818108722	46801.9938957494	0.173728343657646	0.00449387087831231	0.00730046297100637	0.0748411553802569	0.00515971097939932	0.151493131702054	0.0037626081697043	0.00623238070512618	0.0650510259906612	0.00447871238133144	0.14691872656098	0.00392169312230819	0.00628665579377563
8061	Kiowa County	8	Colorado	NO	NA	NA	25297.4328116227	17076.1205224861	14109.8220208922	25403.1829679182	2940.60606697017	0.00278892908108773	0.00188256608771147	0.00155554491461911	0.00280058756392345	0.000324188696824137	0.00216152718133688	0.00146454458098192	0.00120233081497905	0.00218179554642735	0.000249116968509673	0.00252013985320038	0.00169303356854943	0.00141137819039959	0.00251459954596231	0.000297233297281379	0.00194679176890097	0.00131386094296362	0.00108864943997254	0.00195476418059192	0.000227684343840971	44563.1014053462	30175.3732651839	24924.9805294703	44970.6120316707	5164.39778662128	0.00491288307308917	0.00332670024893923	0.00274786787899868	0.00495780930118005	0.000569351810544025	0.00400562019729389	0.00270997519192541	0.0022267064718438	0.00404300706232046	0.000461597134373231	0.00444900099684936	0.00300059754081648	0.00249878693164356
8063	Kit Carson County	8	Colorado	NO	NA	NA	20850.8335518621	16347.1480001502	13664.2471214539	23447.2675714501	2763.36919803568	0.00229871135505065	0.00180220012006585	0.00150642227027414	0.00258495661947241	0.000304649122919814	0.0017810978044709	0.00139833962359382	0.00116295879599434	0.00201085011492136	0.000234499925295415	0.00209965965940952	0.00162687151373878	0.00137356539091529	0.00233341593415894	0.000282220938354025	0.00162229357309516	0.00125936297222921	0.00105842123902834	0.00181168152474222	0.000216684123871514	36504.0960401004	28853.1881196612	24064.7587761346	41410.2869136048	4811.00647692836	0.00402441369379904	0.00318093523671885	0.00265303226931736	0.00456529934438558	0.000530391995611601	0.00327982848515163	0.00258576524154226	0.00214832062375782	0.00371706821660532	0.000430581559381302	0.00369273322203135	0.00287854136148506	0.00242586641527046
8065	Lake County	8	Colorado	NO	NA	NA	87193.7448076226	22466.2551448478	15919.6808132883	62828.2979244435	6120.98735194487	0.00961272127467399	0.00247680437707559	0.00175507377022919	0.00692653948333522	0.000674811541468592	0.00772371452880601	0.00196539884422058	0.00137679713690108	0.0055005464864977	0.000529068224240775	0.00771239540636054	0.00211136955363608	0.00152849387348436	0.00558333950414316	0.000553114657521032	0.00617883590605059	0.00166987004722034	0.00119521033861114	0.00442098809798496	0.000431960266553684	149245.492463632	39354.7475413056	27730.8137495229	106725.642715389	10110.8445252503	0.0164536495561655	0.00433868530115774	0.00305719847085587	0.0117660258605361	0.00111467549062416	0.0139509737399015	0.0036114420316277	0.002517724532109	0.00988236973854444	0.000929204846032202	0.0132226431512384	0.00370657143320047	0.00267308630478433
8067	La Plata County	8	Colorado	NO	NA	NA	38470.2173978403	18125.581932838	14145.2863858542	33771.9478257643	4767.48262435898	0.00424116979993757	0.00199826452512229	0.00155945470260121	0.00372320654501266	0.000525593685085169	0.0033931699614542	0.00158131357364552	0.00122382772815148	0.00296824045446464	0.00041865692401868	0.00350591280650929	0.00174297958809593	0.00138598498864323	0.00308843852027826	0.000436937757504557	0.00280019469406831	0.00137497717504425	0.00108462582432284	0.00245846659352336	0.000347372219082725	62732.6462378594	31502.4697599837	24642.984276702	55124.4991309126	7616.88030099425	0.00691599431172211	0.00347300671550118	0.00271677905050135	0.00607723004351508	0.000839727063880065	0.00585836022518845	0.00288084863060515	0.00223207696896857	0.00512494308769368	0.000709525265675914	0.00583145262080642	0.00304608546757786	0.00242712111862544
8069	Larimer County	8	Colorado	NO	NA	NA	287552.194064966	19263.3134682362	35925.0886424371	91206.862411684	15333.6413897742	0.0317013462326466	0.00212369434992589	0.00396058071194936	0.0100551495825239	0.00169046553890892	0.02971540423063	0.00171420176612136	0.00352854591453946	0.00907123022539391	0.00156509135917156	0.0236023252691222	0.00184838705640526	0.00313050130279154	0.00781387932493797	0.00127803120334311	0.0220399542869735	0.00148263128136076	0.00275814347673358	0.00699196226285036	0.00117554175918741	512933.432236959	34101.1887392391	63917.3310734719	162199.839237195	27285.1455288687	0.0565486220076273	0.00375950388652994	0.00704660052835155	0.0178818084809196	0.00300806553826328	0.0537809346586659	0.00316051724163172	0.00642141774532436	0.0164782154003934	0.00283248905121574	0.0424997602263227	0.00328398570470574	0.00560536321287999
8071	Las Animas County	8	Colorado	NO	NA	NA	28343.7447496732	17513.1386249643	14584.9672787591	26221.7847927628	3391.72205322944	0.00312477137850023	0.00193074538337516	0.00160792755902709	0.00289083476221195	0.000373922221264768	0.00243330397451375	0.00150467068972096	0.00124914976760191	0.00226120649460207	0.000290535265458864	0.00285282750958801	0.00172965404146631	0.00145561698177355	0.00262066452734613	0.000345673350587681	0.00221668002392164	0.00134454316254007	0.00112855665293369	0.0020464806631931	0.000268028914262434	48628.2277810662	30858.9343454053	25592.7906546915	45370.7975948865	5750.25199041799	0.00536104511593224	0.00340205980773419	0.00282149096529139	0.00500192797375031	0.000633939622216973	0.0044104365122195	0.0027774246385861	0.00229858527353819	0.00411466520553807	0.000522095386811279	0.00490342370999713	0.00306198496577993	0.00256260918285068
8073	Lincoln County	8	Colorado	NO	NA	NA	24311.3194996351	16316.4241377825	13673.9602887923	24724.5683836862	2770.74363152588	0.00268021448883921	0.00179881295134091	0.0015074931036295	0.00272577333423825	0.000305462121304691	0.0021019947104206	0.0014010934618142	0.0011678282846488	0.00213290885918848	0.000236958031145091	0.00238888399073781	0.0016147662347345	0.00136549308294645	0.00242887332660227	0.000277531685083394	0.00186646374439056	0.00125446247451719	0.00105555562728954	0.00189608810222558	0.000214581565806605	42684.1182519701	28793.4240298743	24121.9709290977	43643.3273407366	4843.35990553548	0.00470573356513922	0.00317434651250906	0.00265933965388001	0.00481148208683409	0.000533958816742709	0.00387755603204154	0.00258992611261353	0.0021594909384619	0.00394136028274126	0.000436462654517096	0.00419154893411788	0.00285675872100188	0.00241178866618014
8075	Logan County	8	Colorado	NO	NA	NA	27843.4204522282	16257.0801278519	14677.6179932673	25259.4353607111	3506.70996579429	0.00306961285733685	0.00179227053906073	0.00161814188686026	0.00278474003168324	0.000386599125506939	0.00238707366781715	0.00138931009811485	0.00124901656124027	0.00216554327011269	0.000298584062696725	0.00278525303517568	0.00161988101164543	0.00147200623719826	0.00251211874415108	0.000354047489957208	0.00215958984410098	0.00125296598615264	0.00113414533113068	0.00194984946270389	0.000272747389485845	48381.4214125924	28668.7834188663	25758.8943784801	44476.7604247648	6057.83388276261	0.00533383581514826	0.00316060544133741	0.00283980315962355	0.00490336436526509	0.000667849153305116	0.00437351702797836	0.00256781062147139	0.00230268965085836	0.0039958216403895	0.000545406843141211	0.00482216425901496	0.00286137481914789	0.00258035038127172
8077	Mesa County	8	Colorado	NO	NA	NA	283951.902277052	22773.5276515657	16886.3197578201	167452.386314529	29225.1423539447	0.0313044301288473	0.00251067979977898	0.00186164140036746	0.0184608783574104	0.00322194153125282	0.0254049199282185	0.0020319756945068	0.00148486394907159	0.0149391033714396	0.00260428658800599	0.0265613548011674	0.00213806549978506	0.00162385572316608	0.0156743042609786	0.00274612198491351	0.0215375801037479	0.00172291095272939	0.00128994840414459	0.0126743061350579	0.00221832383849758	492397.466720057	39897.2852489247	29590.1396771101	289925.862511885	50528.8357462256	0.0542846234483747	0.00439849766242116	0.00326218085738032	0.0319630325867431	0.00557057866288349	0.0462474133433248	0.00371866377589805	0.00271985302089846	0.0271602039322266	0.0047308079165123	0.0465013925654143	0.00376572461121779	0.00286071114076114
8079	Mineral County	8	Colorado	NO	NA	NA	29496.7912125068	17724.0105577824	13957.1481426555	25728.0040818077	3538.22917675424	0.00325188960571278	0.0019539930729807	0.00153871330083017	0.00283639764225921	0.000390073977865031	0.00263550259082594	0.00153946461380336	0.0012097584767021	0.0022843962279217	0.000318265998799665	0.00279297558148193	0.00171612570461779	0.00137409132452004	0.00244565337514024	0.000341629859758932	0.00225551170365778	0.00134813690023092	0.00107728042858909	0.00196368160172378	0.000277442359922674	49640.2360807583	30977.6716721406	24354.1495262341	43368.489039147	5833.72217851674	0.00547261451502228	0.00341515006815741	0.00268493630814852	0.00478118239051282	0.000643141837980366	0.00464906269163056	0.00282022814132776	0.00220841680725184	0.00403363442032679	0.0005492273532252	0.00467807349043524	0.0030105817177592	0.00240351696691287
8081	Moffat County	8	Colorado	NO	NA	NA	56144.6127075389	21989.0550184811	15873.454107564	36448.2019910389	4189.85032920259	0.0061896930132184	0.0024241951925851	0.00174997748220354	0.0040182516243097	0.000461912302150653	0.0052649172652731	0.00197596638497276	0.00141100738380369	0.0033327410562246	0.000384772153616399	0.00508522539324804	0.00207755748795281	0.00152213896329047	0.00335481976282746	0.000386218776003454	0.00430537799669453	0.00168405078437642	0.0012198425592116	0.0027716331312213	0.000320134971983454	97652.5703740796	38711.0513870842	27894.6786081075	62883.3652570212	7095.51140781096	0.0107657601222726	0.00426772067256241	0.00307526384028991	0.00693261041102135	0.000782248469945216	0.00950960693212092	0.00362408696254339	0.00258435647160445	0.00599452207130619	0.000680600972062374	0.00896875978214008	0.00367807719161377	0.0026906628951988
8083	Montezuma County	8	Colorado	NO	NA	NA	37543.2470773011	18230.4481426999	13482.1007005195	31323.6337400541	3979.57738138711	0.00413897545857859	0.0020098255568082	0.00148634144017004	0.00345329084233564	0.000438730647968763	0.00352061157052192	0.0016040531770278	0.00117085073851274	0.00291786674140238	0.000375350360261032	0.00353603078550446	0.0017356183206995	0.00131737518814509	0.00296299307479844	0.000382228774708273	0.00301442575230486	0.0013802596062765	0.00103454528409229	0.00250937708337841	0.000327839736572837	64541.4813559848	31722.5148833699	23600.4599306496	53779.0788652785	6765.22362852752	0.00711541031181186	0.00349726570843272	0.00260184539347384	0.00592890346298601	0.000745835716144038	0.00628426777079645	0.00292224144750526	0.00214360129131985	0.00520176581494445	0.000661902176582695	0.00614396408783161	0.00303897427298413	0.00231736509893837
8085	Montrose County	8	Colorado	NO	NA	NA	85128.1541481172	20922.2583686577	17355.7895765332	53438.4513830425	10687.6727983002	0.0093849991218842	0.00230658562237873	0.00191339835293461	0.00589135080307385	0.00117826823370928	0.00736797420744501	0.0018381111634425	0.00149657696284198	0.0046388162520265	0.000910132888311694	0.00793005486688906	0.00197547338293125	0.0016806396360564	0.00496149449526525	0.00101332180941918	0.0062078150167205	0.00156868389457361	0.00131080415011755	0.0038953346962443	0.000780966237644173	145456.883769718	36532.937760131	30209.4326785947	91085.4299376629	18076.2608489063	0.0160359723538185	0.00402759336473012	0.00333045514728221	0.0100417621941391	0.00199282709570753	0.0133625852442131	0.00336329690497623	0.00273940240671003	0.0083676407286607	0.00164122340361896	0.0135282108963997	0.0034621461535564	0.00293223255389633
8087	Morgan County	8	Colorado	NO	NA	NA	29731.5647105367	16383.3742274112	14242.1153967046	26302.365320436	3325.47920386869	0.0032777723362254	0.0018061938999667	0.00157012966896102	0.00289971840580815	0.000366619242722556	0.00269621077381843	0.00140831234545275	0.00123066627707957	0.0023024147511304	0.00029810278068175	0.0029135909793904	0.00162234281158954	0.0014211089457932	0.00258480859618148	0.000332351751746151	0.00238712173418187	0.00126161050478145	0.001111237913802	0.00204708843253716	0.000269346263065328	52722.4729163954	28913.072017654	25163.2057864591	46565.4402959541	5868.03878225453	0.00581241737208368	0.00318753716924871	0.00277413115053351	0.00513363200061052	0.000646925090409225	0.00497849874171809	0.00260269769922578	0.00227507679258207	0.0042548282187079	0.000549363238977394	0.0051519991852186	0.00286913471123771	0.00251063703407597
8089	Otero County	8	Colorado	NO	NA	NA	34533.1743770498	17305.4221342346	14915.5289543054	29297.3347719842	3827.02582402491	0.00380712837542072	0.00190784556717912	0.00164437050866902	0.00322990042319272	0.000421912519510401	0.00297023371737472	0.00148778615999316	0.0012760132565391	0.0025258249102094	0.000327501592806661	0.00344554108719436	0.0017091404879392	0.00149131633034551	0.00289846489874185	0.000387949344887174	0.0026827930979888	0.00132948749592665	0.00115521291256873	0.00226289762580158	0.00030067920954679	60915.3629910126	30566.0807888385	26382.1106600529	51777.6798437906	6746.01796916909	0.00671564694313948	0.00336977400994234	0.00290850997364806	0.0057082581518411	0.000743718377902444	0.0055250403450427	0.00275158383450664	0.00236702059146938	0.0046833515716922	0.000610306246684706	0.00605623533689299	0.00302918616776603	0.00264048692326057
8091	Ouray County	8	Colorado	NO	NA	NA	40077.1002017825	19753.7907001099	14354.0583542915	32712.0209225113	4296.25143371499	0.00441832145857367	0.00217776727605124	0.00158247088050457	0.00360635433371036	0.000473642549122518	0.00354197585907146	0.00172583489319928	0.00124262531175973	0.00287651873364697	0.000376681997421155	0.0036807059180621	0.00188186280530597	0.00139967821730579	0.00302091038814312	0.00040294148380961	0.00293514174032323	0.00148640773323008	0.00109530879245525	0.00239757382816483	0.000318068305702865	67150.2471874705	34475.3478106887	24977.0711011915	54799.8807837497	6946.24592649022	0.00740301510346628	0.00380075325452269	0.00275361063208377	0.00604144231930611	0.000765792616706751	0.00625015725639558	0.003157918594254	0.00226480453366839	0.00506916500121449	0.000642325658415826	0.00617122847760815	0.00329570757301512	0.00244460404501171
8093	Park County	8	Colorado	YES	19740	Denver-Aurora-Lakewood, CO	128505.718246534	23031.9383273072	17900.9460897253	85746.1041421875	7345.6361975147	0.0141671819971853	0.00253916842365658	0.00197349942582637	0.00945312535121166	0.000809823611861798	0.0115428078857135	0.00201708128768057	0.00155695100324743	0.00760629796309571	0.000643787846123611	0.0113356912544996	0.00217379869619625	0.00171160254026346	0.00758267496089098	0.000658452780817069	0.00920816029140792	0.00172063679902996	0.00134553425373487	0.00608340515528224	0.000521741256015549	222705.409546808	40458.2527541778	31323.6846411278	147699.721027861	12454.5462500346	0.0245522776095795	0.00446034182663322	0.00345329645395188	0.0162832351531691	0.0013730581473277	0.0210165022108845	0.00371292098213917	0.00285640443030479	0.013801139290061	0.00115517835147412	0.0196769586328152	0.00382763702319751	0.00300433063216785
8095	Phillips County	8	Colorado	NO	NA	NA	24639.0241526358	16438.5879455608	14209.0144294035	24562.036582513	3098.88385681933	0.00271634246449457	0.00181228096600889	0.00156648043502469	0.00270785492843522	0.000341638116861644	0.00209074994306692	0.00140254604303255	0.001205156545791	0.00209815778797201	0.000261431230255045	0.00249428216317778	0.00164117560140328	0.00143145799581415	0.00245407290871629	0.000316986073692476	0.00191498778329177	0.00126754028080574	0.00109939728274335	0.00189824796811343	0.000242010422895231	43046.985227621	28987.4103517445	24999.2281293462	43343.1591209072	5389.53364178859	0.00474573802995963	0.00319573263885736	0.00275605334556506	0.00477838988005823	0.000594172033937728	0.00385339011621828	0.00259244897128998	0.00222743460414006	0.00387963434457385	0.000481000995505927	0.00434564836935062	0.00289868055065551	0.0025160257995021
8097	Pitkin County	8	Colorado	NO	NA	NA	79821.0396107768	24444.2447359157	16026.8336681939	56637.9008311388	5561.82820678124	0.0087999134264277	0.00269486890297815	0.00176688689432732	0.00624407582761335	0.000613166740886829	0.007505010160371	0.00215351183652389	0.00141479666922938	0.00534128542071403	0.000560182688757701	0.00710369873470946	0.00228614468667366	0.00153975718160578	0.0050631891187826	0.000504848510203824	0.00600924217989914	0.0018201187133829	0.0012252521085779	0.00428804843718869	0.000451945020087015	136827.610208779	42752.2796801267	27960.4952173912	96262.1758930622	9193.51129626119	0.0150846334506985	0.00471324805843227	0.00308251982776567	0.0106124753351889	0.00101354359560435	0.0131228143050933	0.00394558348497341	0.00256246141067174	0.00919419642517435	0.000902113534143104	0.0122022059981079	0.00400948403516794	0.00269671600654631
8099	Prowers County	8	Colorado	NO	NA	NA	26628.1715288771	17411.048477658	14517.4607368033	25971.0766480018	3274.90951561994	0.00293563708642237	0.0019194904001982	0.00160048526401533	0.00286319530800345	0.000361044160253568	0.00226728672714002	0.00149270206436737	0.00123700496153068	0.00222786270252384	0.000277017459742456	0.00267003882266262	0.00172710178859056	0.00145276974516052	0.00257993045836867	0.000332302515216071	0.0020563119526586	0.00133989829224848	0.00112060632564221	0.00200340627517857	0.00025427024426817	46875.3353679926	30785.9317970451	25644.898475361	45974.0508136974	5745.886310347	0.00516779654943767	0.00339401160254155	0.00282723561999606	0.00506843394918779	0.000633458325470407	0.00420360605517477	0.00276308822523483	0.00229140876017995	0.00412954563362617	0.000513438107088155	0.00473560579074793	0.00306421965203305	0.00257710366435876
8101	Pueblo County	8	Colorado	NO	NA	NA	226458.350584322	17659.0804518846	17936.616725973	129108.72905724	18421.2391407965	0.0249660226119705	0.00194683481854733	0.00197743195429726	0.0142336612482109	0.00203085941296916	0.0200442309089777	0.00152252520431099	0.00154861863593353	0.0114021539128417	0.00162739761419349	0.0220764830655682	0.00173549522990946	0.00177480179955389	0.0125800800382301	0.00180231008316361	0.0177189449300561	0.00135394376756568	0.00138757015809606	0.0100741221673392	0.00144359241773261	390595.744498694	31109.4141812649	31471.0782414141	223123.92463964	31755.7184418397	0.0430614378499716	0.00342967409190512	0.00346954594065931	0.0245984170309969	0.0035009262525876	0.0364083759636016	0.00281010463171443	0.00284979261408971	0.0207365684697508	0.00295537791293755	0.0377343419135302	0.00306605518741993	0.00311314837445898
8103	Rio Blanco County	8	Colorado	NO	NA	NA	51977.379344483	21938.9267855538	15244.245270586	34525.176015338	3709.59161716712	0.00573027413066025	0.00241866877859536	0.00168061001568658	0.00380624659173361	0.000408965922238693	0.0048549285677672	0.00197033143457417	0.00134891424080324	0.00315477289975841	0.000340352580674577	0.00472303819580645	0.00206747955800101	0.0014657088279795	0.00318189788870531	0.000343775818849581	0.00398486228678371	0.00167545556677956	0.00116986682542797	0.00262829175212304	0.000284871567825436	90661.8162354267	38567.7287699392	26801.2880032452	59761.5957296675	6330.54410397349	0.00999506067378679	0.00425191999358008	0.00295472240521246	0.00658844925110752	0.000697914238260908	0.00879446014876186	0.00361057752107412	0.00247341425669826	0.00568916587614795	0.000605531058812684	0.0083163009688863	0.00365536348359684	0.00258929302190179
8105	Rio Grande County	8	Colorado	NO	NA	NA	36804.8518495562	18089.6981514799	15452.2298247006	30415.9178310658	4746.62550445599	0.00405757067970917	0.00199430849835412	0.00170353938467459	0.00335321921392992	0.000523294280687958	0.00339142117488734	0.00156684523742435	0.00135669810817877	0.00274467606939707	0.000444870723375188	0.00356533219589942	0.00176200484488658	0.00152738089100941	0.00294363449765135	0.00046721562459199	0.00296557040197356	0.00138057242953926	0.00121221541049244	0.00240114877606289	0.000394540650611235	62115.0341405751	31711.0935024588	26912.9405058286	51663.6857209223	7896.83035744351	0.00684790533400749	0.00349600655215364	0.00296703159538799	0.00569569080847832	0.000870590308364098	0.0059559820736205	0.00287815149285831	0.00246448871002339	0.00486563545338431	0.000768082736000592	0.00595535530504932	0.00310105077506452	0.00266038876621629
8107	Routt County	8	Colorado	NO	NA	NA	63194.9475003525	23484.8706392906	17249.4995467089	40422.7414860473	4734.83250410677	0.00696696096295474	0.00258910218990318	0.00190168035145145	0.0044564268677861	0.000521994155024136	0.0059056087999428	0.00211563519982873	0.00154039237760735	0.00367454407013544	0.000427057685165745	0.00566817005464991	0.00221634061378444	0.00164422444964731	0.00368232356888449	0.000428999376648843	0.00478483688979914	0.00180065514326341	0.0013231874196749	0.00302623224253727	0.00034962413651467	108273.494295313	41379.0402882922	30252.4972205037	68386.3539608726	7705.97369887896	0.0119366695901431	0.00456185454337873	0.00333520282085796	0.00753929035927353	0.000849549213429541	0.0105482872277958	0.00388131058213571	0.00281488741085605	0.00651300628722261	0.000733648832792649	0.00981987379848672	0.00392730805729663	0.00289984855852484
8109	Saguache County	8	Colorado	NO	NA	NA	38648.0113433535	18317.0922968187	14714.6215047142	32971.8267406103	4202.70737969488	0.00426077078904882	0.0020193776881619	0.00162222135887409	0.00363499676580723	0.000463329734594569	0.00338426462311835	0.00158603853643572	0.0012692378942005	0.00286971406954756	0.000366870113203775	0.00364128050452882	0.00177757198676183	0.00144732413206363	0.00312080235246288	0.00040291590611377	0.00288615734495828	0.00139237170705975	0.00112972086231849	0.00245998020746552	0.000318352339811857	65340.2685956383	32116.5128313133	25679.72277512	55931.772009099	6957.82520836861	0.00720347304050297	0.00354070222403059	0.00283107484364573	0.00616622827598842	0.000767069180862855	0.00604686176917626	0.00291585767055139	0.00232191023738244	0.00514132111834188	0.000643541732275353	0.00614892292636835	0.0031270040990842	0.00253356770587309
8111	San Juan County	8	Colorado	NO	NA	NA	31935.0662968286	17811.6286196346	13320.3930250821	26933.7255197962	3604.92102736269	0.00352069855328442	0.00196365257331607	0.00146851389055183	0.00296932305042759	0.000397426456791193	0.00291916393074182	0.0015558465455435	0.00116123157116553	0.00245457045054462	0.000335682057304903	0.00295682615558033	0.00170752636907985	0.00130339956326592	0.00250508086641025	0.000338937223223302	0.00242054621542765	0.00134820445897009	0.00102521507012803	0.00204325415988872	0.000280472800589299	53505.6819373762	31030.007289385	23206.8006472256	45054.1911881791	5871.89968854022	0.00589876267168183	0.00342091983641794	0.00255844621412798	0.00496702353022434	0.000647350738098447	0.0050477347141792	0.00284007609448161	0.00210896467317726	0.00422708806202329	0.000557501071196414	0.00498112512027245	0.00298662765578995	0.00228059938660667
8113	San Miguel County	8	Colorado	NO	NA	NA	34473.7642435514	18440.9434978409	13615.8418073998	28397.0251753098	3785.09213484911	0.00380057867331226	0.00203303173040526	0.00150108580040188	0.00313064530766993	0.000417289517402221	0.00312269028203478	0.00161395742440111	0.00118482258248023	0.0025620886774337	0.000346064221619586	0.00318599397682724	0.00176129284501086	0.00133006584542723	0.00263725170974171	0.000355947436732826	0.00259197613308682	0.00139328985607181	0.00104499504643113	0.00213624914388448	0.000290585209273718	58085.5455157647	32139.5563255417	23740.4499262328	47747.0582734797	6207.72718666651	0.00640367219417353	0.00354324266644078	0.00261727866580035	0.00526390010982132	0.000684374221181799	0.00546356964298655	0.00294715109560935	0.00215688773866362	0.00446447229742295	0.000584678494069473	0.00539195869536876	0.00308229859959843	0.00232884838091385
8115	Sedgwick County	8	Colorado	NO	NA	NA	24671.3803891029	16314.9249214925	14072.3073360033	24412.8977612471	3096.06073855619	0.00271990959517971	0.001798647669435	0.00155140908801435	0.0026914130389026	0.000341326880670918	0.00208175845775895	0.0013912200173253	0.00119095340435316	0.002080916153924	0.000259423944393627	0.0024962240918306	0.00162938758364554	0.00141702190121755	0.00244013655422694	0.000316315258874265	0.00190516322187245	0.00125783574210399	0.00108584831281554	0.00188328026631341	0.000239777467609676	42896.3725642071	28764.919258183	24719.6276462308	43009.2370361669	5351.80727565768	0.004729133655907	0.0031712039886288	0.00272522863998116	0.00474157646029804	0.000590012870420633	0.00382479490427169	0.00257134183966259	0.00219887687304912	0.00384393194812044	0.000475354768119274	0.0043449214734473	0.00287708764039224	0.00248986900791185
8117	Summit County	8	Colorado	NO	NA	NA	143006.852414409	26005.5360159009	19350.6187162602	89024.2458029549	7916.27393363176	0.0157658673298314	0.00286699429954403	0.0021333193639326	0.00981452584104471	0.000872733875874507	0.013014556641553	0.00230258178076373	0.00170093629033493	0.00798272871482127	0.000701110089867701	0.0127737205730267	0.00244156812979114	0.00183965926498654	0.00792334365750648	0.000704964421687504	0.0105257748099312	0.00195338670017119	0.00146116671132645	0.00643412342977743	0.000565351091645734	243708.176626221	45704.1557876552	33661.532632325	148654.106221383	12648.2530681098	0.0268677389580597	0.00503867922693693	0.00371103376264894	0.0163884518619392	0.00139441345962985	0.0232489229220573	0.0042335062122911	0.00309756160871371	0.0140279427700465	0.00118591389193138	0.0219531346430763	0.00430655914330957	0.00321904835703878
8119	Teller County	8	Colorado	NO	NA	NA	181622.907823121	21853.4982462815	19856.335842551	135461.379952127	11948.7503079738	0.0200231151196851	0.00240925066335397	0.00218907242041146	0.0149340126615214	0.00131729640176191	0.0155579684408828	0.0018935494418233	0.00169629092305987	0.0115439260745696	0.00100753280724889	0.0155228613718189	0.00207013053537898	0.00187273214436814	0.01164974466608	0.00104139269730649	0.0120450072516867	0.00162258917197552	0.00144860201720081	0.00899359738369894	0.000795296854300018	313470.934317055	38401.1708566728	34705.9091411091	233520.484711849	20444.1652253504	0.0345587716865448	0.00423355772688476	0.00382617161235259	0.025744591385706	0.00225387798675549	0.0286221051756926	0.00349347894407596	0.00312753610841245	0.021229559575366	0.00184627212334799	0.0264640725009743	0.00364073205054841	0.00326602899204768
8121	Washington County	8	Colorado	NO	NA	NA	24737.3651668371	16248.0712307066	14045.3057803908	24544.8670152542	3041.05516844818	0.00272718412247671	0.00179127734835146	0.00154843228699889	0.00270596206026181	0.000335262762021474	0.00213181092740355	0.00139037437748669	0.00119625741538589	0.00210979495886008	0.000259661363571483	0.00247580195525857	0.00161616043601062	0.00141001198533701	0.00243641435315048	0.000308612831133689	0.00192857818548595	0.00125153167003776	0.00108712992086162	0.001895586246291	0.000238289221938592	43327.2992372652	28659.5316228834	24726.3556341847	43325.9768695582	5298.01497147795	0.00477664139865931	0.00315958547211518	0.00272597037063033	0.0047764956135205	0.000584082508925745	0.00392697403390844	0.00256990083883824	0.00221010640178599	0.00389897395254821	0.000477246248216771	0.00431431074861161	0.00285615574752223	0.00247915752387334
8123	Weld County	8	Colorado	NO	NA	NA	155177.175779278	18129.709843799	23632.3228290079	58165.3250875945	8524.29927322275	0.017107591172376	0.0019987196088855	0.00260535813583394	0.00641246753596215	0.000939765956333061	0.0160552966130587	0.00159268698485763	0.00225916798802769	0.00561276038834687	0.000862045354457577	0.0130751600328451	0.00176019712348384	0.00215069570085688	0.00521630649498426	0.000735899210363815	0.0121698431738927	0.00139574638392075	0.00183845965412488	0.00451760824946589	0.000666838931935191	284620.717004114	32098.3677377831	42631.6908485795	104904.891974036	15517.6041914373	0.0313781639680101	0.00353870180843894	0.00469995367786565	0.0115652962161574	0.001710746616883	0.0298750128299745	0.00294357969596406	0.00419125119877304	0.0104038605138207	0.00159987745077378	0.0240513249596673	0.00312449273529644	0.00388185766131641
8125	Yuma County	8	Colorado	NO	NA	NA	23814.2483582931	16376.0695293702	14085.7672990614	24361.9229669158	3007.50471410327	0.00262541461361941	0.00180538858960391	0.00155289298887823	0.00268579329529574	0.00033156397414434	0.00202649549138965	0.00139897389310484	0.00119569785934031	0.0020846853276845	0.000253966835461566	0.00240430741783848	0.00163264660043389	0.00141785098496763	0.00242917408296963	0.000307372124357545	0.00184977492497382	0.00126231868756807	0.00108953704547764	0.0018816960483776	0.000234719353719755	41561.5802531938	28885.7635333236	24767.3067252916	42979.6472629579	5218.15132896746	0.00458197875994907	0.00318452653071172	0.00273048504568613	0.00473831431984214	0.000575277898719733	0.00372737903107088	0.00258608878218846	0.00220775332379612	0.00385226019556362	0.000465812524574241	0.00418545662754829	0.00288524454613885	0.00249203759363605
9001	Fairfield County	9	Connecticut	NO	NA	NA	448350.131210921	72168.7848882062	19246.3777614333	364732.354730297	17202.7690201934	0.0494286012638067	0.00795628649042245	0.00212182726382419	0.0402101145399063	0.00189652851943181	0.038031844903618	0.00590491085245197	0.00161451713529654	0.0308562025280654	0.00145335705566481	0.0466169260979863	0.00747766949202836	0.00199650209060317	0.0378991018001942	0.00178510986176058	0.035871450960678	0.00555195876014548	0.00151949489403614	0.0290863468240814	0.00136821953061246	796004.262283463	125829.98758546	33972.5631204371	646714.295090607	30476.6046701917	0.0877559178547231	0.0138721946318903	0.00374532348603155	0.0712973651581231	0.00335990966713668	0.070857714714101	0.0109050060700928	0.00300045785217322	0.0574575245704411	0.00270586069992687	0.0825258718563556	0.0130010306229039	0.00351301832827886
9003	Hartford County	9	Connecticut	YES	25540	Hartford-East Hartford-Middletown, CT	482522.991933704	61900.9740512616	23609.0050178464	352028.55037621	21484.0188336509	0.0531960066666958	0.00682430616437506	0.00260278745120598	0.0388095767988876	0.00236851720686365	0.0396293610259216	0.00503684034010417	0.00192911858284985	0.0288919331339948	0.00176041674835542	0.0510561638167257	0.00640368978535462	0.00247415576339708	0.0371852846084055	0.00226275809278762	0.0380458856281667	0.00473108481699982	0.00183478034187979	0.0276920312080931	0.00168250949080344	849378.735571348	107309.026450063	41293.24029605	618960.031396365	37700.860750132	0.0936402153582994	0.0118303413140124	0.00455239547710496	0.0682375814355041	0.00415635166267837	0.0739831072872749	0.00930169605194321	0.00358617752288232	0.05389356309362	0.00327971378069117	0.0889998667959816	0.0110111943996437	0.00428908594669388
9005	Litchfield County	9	Connecticut	NO	NA	NA	208907.481284232	78908.469433218	18275.8402043558	185775.763577167	12881.1163538735	0.0230311175900308	0.0086993066365736	0.00201482982904979	0.020480948935008	0.00142008559776419	0.0172013724652841	0.00644731790512482	0.00149776828088435	0.015287780741096	0.00105801531477897	0.0218525594150667	0.00821993661099351	0.0019017204328358	0.0194172906959213	0.00134236100508791	0.0163228367807671	0.00609541383779363	0.00141411436424817	0.0144959788773912	0.00100031367244337	365271.142696208	137654.852040098	31836.5708558492	324713.661067897	22458.144861615	0.0402695135088791	0.0151758331711459	0.00350983987043911	0.0357982321416682	0.00247591025454023	0.0318892990447341	0.0119423617319453	0.00277098296722018	0.0283357295600403	0.00195820101961801	0.0379790159564489	0.0142480320088621	0.00329282370989359
9007	Middlesex County	9	Connecticut	YES	25540	Hartford-East Hartford-Middletown, CT	152842.702938488	42376.448377343	11048.8611022552	124268.651904105	8723.01347191352	0.0168502259589502	0.00467181433439705	0.00121808763246605	0.0137000643402715	0.000961673310003316	0.0124171861477114	0.0034400077887116	0.000893917316483401	0.0100935696744034	0.000707339743699601	0.0154941769670073	0.00433673395291595	0.00111959772142251	0.0126044963723322	0.000883083564623267	0.0114223458968205	0.00319605442143257	0.000822005592656982	0.00929043261334388	0.000649802087511933	264234.212826083	73033.5198714801	19028.8854332359	214706.02255053	15041.8234486703	0.0291306428544169	0.00805161966356477	0.00209784970517071	0.0236703808894291	0.00165829391310055	0.0228680557888304	0.00632298723919523	0.00164294674523307	0.0185810977904855	0.00130064297203461	0.0266917926786147	0.00742944950779002	0.0019200596434226
9009	New Haven County	9	Connecticut	NO	NA	NA	381628.690375985	56174.3542472489	20282.365809914	303019.545491813	17646.5974055073	0.0420728601472166	0.00619297188525381	0.00223604032321177	0.0334065527064798	0.00194545861838816	0.0313128389205472	0.00458667871366574	0.0016607932623596	0.0248580975149893	0.00144646969898932	0.0403588849820163	0.0058259244493115	0.00213136210826432	0.0320016774165763	0.00185975680697208	0.0300401042434794	0.00431721242929396	0.00158340934540231	0.0238156681300725	0.00138297617085667	677350.062600028	98021.824707206	35812.0172192925	537262.834737196	31237.2351711664	0.074674821818042	0.0108064687647519	0.00394811509211369	0.0592308300665898	0.00344376578565777	0.0587589014085849	0.00849547606851966	0.00310492694806134	0.0466082851984811	0.00270924183726482	0.0711783896194689	0.0101143542101846	0.00374071719872166
9011	New London County	9	Connecticut	NO	NA	NA	119492.727154959	35434.2067499863	9747.31022200629	99929.5184995341	7618.39460730186	0.0131735399486004	0.00390646317380111	0.00107459745591447	0.011016783492529	0.000839894009393091	0.00937961066007675	0.00288360758316976	0.000768647156066522	0.00787886925034984	0.000599973626496643	0.0120924202502068	0.00361224122259858	0.000985004214698431	0.010117064471693	0.000769771197223802	0.00861401518655442	0.00266895735776397	0.000704841220798996	0.00723931971872318	0.000550096436648424	202428.023445286	60576.7928378525	16515.9900933045	169409.32559782	12899.5608007683	0.0223167862769967	0.00667832109457739	0.00182081420740096	0.0186766221808146	0.00142211901572847	0.0171393436548339	0.00526640894452569	0.00140314894445613	0.0143915342232362	0.00109503614460586	0.0203724225593216	0.00613591843118656	0.00165982600568922
9013	Tolland County	9	Connecticut	YES	25540	Hartford-East Hartford-Middletown, CT	159231.129423865	59436.0531647066	13975.1069451779	135010.968716525	10271.452570538	0.0175545214714685	0.00655255963601051	0.00154069317866953	0.014884356832696	0.00113238181092531	0.0127536856149155	0.00483724414352005	0.00111951526163281	0.0108447159097343	0.000823116446604215	0.0161984095294212	0.00611154839103607	0.00141802823474195	0.0137557360193507	0.00104263067311882	0.0117822741427268	0.00451885106017691	0.00103153724217701	0.0100351037498469	0.000758758226434163	273423.345767477	102386.808908016	23918.6490099944	231886.857886884	17598.9145100997	0.030143703755935	0.0112876887947359	0.0026369243195956	0.0255644913180937	0.00194020179194798	0.0234574609040348	0.00889462696634299	0.00205358727287694	0.0199398224436887	0.00151112900202248	0.0275178545771831	0.0104274688819888	0.00240389690290738
9015	Windham County	9	Connecticut	NO	NA	NA	132350.119288272	57297.0699003251	12024.2916769425	116690.349562572	8832.43926855128	0.014591010056914	0.00631674627603777	0.0013256245005975	0.0128645903242732	0.00097373701578472	0.0107809798147776	0.00474585886962486	0.000975280068963336	0.00955233633097664	0.000719283739641408	0.0135832598122366	0.0059202789514228	0.00122684002454074	0.0119998057077121	0.000903570994607816	0.010059379857943	0.0044563818011396	0.000904279428561066	0.00893053056430896	0.000668847321508337	226958.095080593	98896.6136205852	20545.2216898191	200393.715787212	15117.1004939613	0.0250211172126418	0.010902910338824	0.00226501901101226	0.0220925129355186	0.00166659287143018	0.0197744780379952	0.00871516614723085	0.00178420878975555	0.0175228172430569	0.00131698559586114	0.023097130415653	0.0101176783143823	0.00207968980072082
10001	Kent County	10	Delaware	NO	NA	NA	106713.925437393	27429.29020651	15143.2633325091	74189.9106041352	8049.03879038108	0.0117647340829239	0.00302395684574698	0.00166947720763193	0.00817910658160178	0.000887370608885791	0.00808128931513246	0.0022361399514319	0.00114449157668189	0.00569789015332101	0.000605164200790073	0.00996920688611623	0.0027165906576728	0.00140038002605622	0.00702019478876186	0.000745024993773668	0.0068875271782535	0.0020181448225374	0.000964710873636419	0.00492152331892764	0.00051063334232451	185085.723608726	48374.5184354694	26234.190955888	129061.575635686	13923.4960575097	0.020404875107698	0.00533307479272405	0.00289220248633568	0.0142284627939004	0.00153500330861075	0.0149520948431882	0.00414859686793566	0.00211566701693817	0.0105482284172934	0.00111839644799152	0.0173244001411233	0.00478301846398729	0.00243342340626408
10003	New Castle County	10	Delaware	YES	37980	Philadelphia-Camden-Wilmington, PA-NJ-DE-MD	414812.903939909	54517.6147535744	31579.3335474647	282153.770097146	20982.472627889	0.0457312716125465	0.0060103237490535	0.00348148060507664	0.0311061940799358	0.00231322397576093	0.0344352199765485	0.00460617084674249	0.00261338848340227	0.0234859733975018	0.00173778873917067	0.0414420397927452	0.00559394101416204	0.0031385848272148	0.0283063257086304	0.00208772089397118	0.0312396970825941	0.00429527908525649	0.00235972197139123	0.0213979981412646	0.00157023110523302	750967.909384628	98078.5825599023	56936.4413909519	510723.947278717	37912.2095812963	0.0827908609162979	0.0108127260647374	0.00627698859213562	0.0563050361505108	0.00417965192819848	0.0648906426147615	0.00863098851799275	0.00491295056168724	0.0442446380864439	0.003271119526924	0.0745699015742883	0.00999627627418294	0.00562936179526012
10005	Sussex County	10	Delaware	NO	NA	NA	76438.3343030046	19157.5671423092	13757.5207938159	47420.0143027235	6278.81717800782	0.00842698526111358	0.00211203628937121	0.00151670527643082	0.00522784497143521	0.000692211575497648	0.00587140468334752	0.00154379205157957	0.00105029215367811	0.00369215416952489	0.000480951162623523	0.00688355077590846	0.001862827651607	0.00122497004768827	0.00436071032639239	0.000561261185880414	0.00481928299406927	0.001367879441336	0.000851513923487365	0.00309727769431522	0.000391630932236502	132607.008490655	33561.2376171753	23837.8445404342	82467.773840241	10880.7684847991	0.0146193309451432	0.00369997668478171	0.00262801598740567	0.00909170406453038	0.00119955617148223	0.0108227612055345	0.00285270380004825	0.00193536597958047	0.00680936675631433	0.000886035016469579	0.0120252568545894	0.00326965584124439	0.00213941596451174
11001	District of Columbia	11	District of Columbia	YES	47900	Washington-Arlington-Alexandria, DC-VA-MD-WV	1526041.11807694	51018.5636601499	48949.1112506853	1066050.97953932	65601.4645446454	0.16823922351461	0.00562456898004864	0.00539642108655839	0.117527363385003	0.00723226872832918	0.131205573816612	0.0042446788155427	0.00416472709415759	0.0915565571075932	0.00563238944493366	0.16719464353639	0.00508063429545756	0.0052117664099063	0.116375331482625	0.00715322453669997	0.130595382916587	0.00384098441029871	0.00403221408528924	0.0908082986731079	0.00558029321044438	2790652.03658018	90740.0064618677	88717.4491109544	1946880.86980294	119779.969113042	0.307656934123345	0.0100036807973385	0.00978070287479066	0.214634928201575	0.0132052070927005	0.248933037786637	0.00789816498280488	0.00785208099472145	0.173525253217715	0.0106739571185047	0.299762918872829	0.00905528042828346	0.00932932055591883
12001	Alachua County	12	Florida	NO	NA	NA	181310.835283342	38337.9692264313	13848.9467139752	135582.883082467	17852.1177375875	0.0199887105147562	0.00422659002917942	0.0015267845761525	0.0149474078394501	0.00196811631789313	0.0184608367600842	0.00383816021199517	0.00137455050418676	0.0137865959309848	0.00181422281549549	0.0167013892132639	0.00353842755489959	0.00128093254403524	0.0124957843786915	0.00164425473779113	0.0154282022491051	0.00321623939171026	0.00115267037933013	0.01152882518959	0.00151597159754422	325492.203178721	68493.636431475	24813.7937434685	243287.704365045	32028.7565491244	0.035884062935247	0.00755111777292384	0.00273561003199807	0.026821383767566	0.00353102748551988	0.0336525762941965	0.00698499022910041	0.00250915539314798	0.0251267332724869	0.00330629026294088	0.0304869355773408	0.00638902579441058	0.00233286997081468
12003	Baker County	12	Florida	YES	27260	Jacksonville, FL	57255.4718166253	34605.0499455815	9437.24692497224	50200.464977257	6198.65998737472	0.00631216027293573	0.00381505233611627	0.00104041436103226	0.00553437725091512	0.000683374602921037	0.00569589924990152	0.00344242378783189	0.000907501394779954	0.00499977292400595	0.000614971569639603	0.0052608289849095	0.00318491299330184	0.000877128441484881	0.00461310451838272	0.000569366532231879	0.00474785588572778	0.002874484160702	0.000764413469812086	0.00416841276184557	0.000512375494923375	102146.881811609	61881.6635161238	16841.5649448385	89624.1398534464	11044.0071963619	0.0112612379029994	0.00682217726404678	0.00185670738194857	0.00988066148316484	0.00121755251100122	0.0103534582385953	0.00626963848228621	0.00165623482096803	0.00909226925078837	0.00111685812270566	0.00956728192623984	0.00577896440750665	0.0015954774809124
12005	Bay County	12	Florida	NO	NA	NA	130392.207966941	18784.0366997826	8838.99620064883	103212.340107466	13674.9316233912	0.0143751590706533	0.00207085622491204	0.000974459888289046	0.0113786999256533	0.00150760018893457	0.0121660299203049	0.00178172698136591	0.00082077490316	0.00963591474772909	0.00127693295986419	0.0112372759916819	0.00168798592238	0.000792569658196677	0.00890786189848032	0.00118061426181009	0.00951208729023255	0.00145268734863485	0.000667182476705953	0.00754510173030723	0.00100020241509797	231903.090450639	33502.7898264454	15761.7325514392	183578.11029268	24322.8475663906	0.0255662808858122	0.00369353307666915	0.00173766067918321	0.0202386674671257	0.00268148540675656	0.0222267673307468	0.00325435615464538	0.00150356000753636	0.0176039438912923	0.00233275936775698	0.0202512226071813	0.00306507851047781	0.00143542487845793
12007	Bradford County	12	Florida	NO	NA	NA	82045.3153381383	43655.2318914139	10682.6935595508	69618.5967701946	8830.95143135422	0.00904512989983784	0.00481279451042381	0.00117771929485634	0.00767513963028337	0.000973572988373017	0.00824348977040218	0.00437116390290961	0.0010431152191058	0.00699437981365269	0.000885463736055097	0.00755153726726097	0.00400067614431731	0.000991614060589193	0.00639716607369291	0.000812929050648648	0.00688447994202692	0.0036359237428517	0.000877802411473935	0.0058323164590475	0.000739529412565207	146728.097336804	78000.776396437	19085.5666743639	124485.931664531	15778.0443105691	0.0161761179769701	0.00859923752972667	0.00210409855907264	0.0137240184642768	0.00173945897783825	0.0150082256222429	0.007954667323236	0.00190323919938616	0.0127320425721975	0.0016111017504467	0.0136284110854816	0.00722010017118687	0.0017933764181119
12009	Brevard County	12	Florida	NO	NA	NA	257195.655009828	64978.4370812047	10833.6453241992	235942.574351603	27722.132240394	0.0283546732637929	0.00716358273066116	0.00119436105330687	0.0260116159602394	0.00305624137321447	0.0270407531979981	0.00690198939867487	0.00111566141263752	0.0248171372175351	0.00291211275041209	0.0224329813210486	0.00584955621326743	0.000965262256487606	0.0205958880449189	0.0024183878236317	0.0214077685387463	0.00564563299217611	0.000901055365934882	0.0196642683109659	0.00230570046690218	453726.062468077	115972.741430553	19211.6307111356	416264.911217988	48889.7337583027	0.0500212736955374	0.0127854772299478	0.00211799655658291	0.0458913489355674	0.0053898749829873	0.0482032661041726	0.012414959828059	0.00200350152425834	0.0442390754240663	0.00519022689663341	0.0398459155708091	0.0105551235809722	0.00172892976792457
12011	Broward County	12	Florida	YES	33100	Miami-Fort Lauderdale-Pompano Beach, FL	718699.070969166	65517.6190598661	10850.6298208772	612573.61579948	41315.2511233185	0.0792333654763474	0.00722302513778147	0.00119623351827458	0.0675335076144688	0.00455482207259095	0.0845380917587099	0.0075583041482485	0.00123532026588241	0.0720351913238851	0.00484724016582449	0.0747279308107846	0.00649614697205177	0.00110378696909656	0.063604527921776	0.00428250152347266	0.0797573932141033	0.00681238311501909	0.00114327707746888	0.0678692162070845	0.00456042658602597	1306191.65024256	118420.485161135	19655.6115983368	1113154.36143803	75053.5623311529	0.144001800734569	0.0130553300535171	0.0021669434681918	0.122720301046825	0.00827432033057573	0.15167481963726	0.0135398430065706	0.00222149711414662	0.129232015905738	0.00869704051160467	0.136225851382695	0.0118160957733989	0.00201020894518714
12013	Calhoun County	12	Florida	NO	NA	NA	36585.9993050358	19432.6971073751	6983.50202189279	31319.9916007773	4325.9539368296	0.00403344316327586	0.00214236814028923	0.000769899934974567	0.00345288931273293	0.000476917117547476	0.00343924010164152	0.00184003648841166	0.00064589226596363	0.00295254383357249	0.000407060894060302	0.00331509614638832	0.00178040396590294	0.000651105039059344	0.00284031079290128	0.000392530860014156	0.00282629257119308	0.00152882863475856	0.000545767301543842	0.00242848440657578	0.000334986683690189	65246.6817677143	34678.3842224417	12476.5233204409	55864.7966404595	7714.23244281196	0.00719315551034298	0.00382313711289576	0.00137548102127028	0.00615884454046449	0.00085045970309462	0.00629108103912899	0.00336268919098665	0.00118553028246425	0.00539917526433463	0.000744456349958387	0.00604227631408794	0.00324078514978579	0.00118617982021245
12015	Charlotte County	12	Florida	NO	NA	NA	223813.575835863	31351.7683861861	7593.93049803333	201064.266099692	24053.3776431663	0.0246744479979047	0.00345639256152462	0.000837196950514035	0.0221664381152288	0.00265177755019439	0.0242883364430621	0.0034106129373235	0.000799583710479786	0.0218242293317607	0.00261004465630252	0.0201329786656418	0.00286901890326425	0.000690409132774205	0.0180916858328472	0.00216491741135208	0.0198300907448632	0.00283411040265821	0.000658865408087821	0.0178234828482007	0.00213213529388726	390139.542676981	55734.0601551437	13340.8876183723	350557.163849136	41941.4676894957	0.043011143634867	0.00614443142635242	0.00147077332800771	0.0386473630001423	0.00462385965460473	0.0424922957852417	0.00607891851503683	0.00141490726017022	0.0381879887384853	0.00456753592002967	0.0355536285523872	0.00516787488928829	0.00122991076148825
12017	Citrus County	12	Florida	NO	NA	NA	153021.52584968	41988.0128075322	9282.13499150976	129248.069586855	17215.4151741119	0.0168699403869359	0.00462899104616692	0.00102331396253417	0.0142490229198126	0.00189792270146957	0.0151375739749623	0.00435060768813592	0.000900542098213228	0.0128319069649355	0.00169692668257051	0.0144634684353461	0.00396571807011358	0.000872538936244917	0.0122268946551506	0.00162593547802736	0.0129887407875813	0.00373359292666838	0.00076799350662239	0.0110204366225456	0.00145471145396586	269024.83628458	75116.0836840496	16401.298945099	227471.423262434	30240.54440927	0.0296587877132029	0.00828121303073946	0.00180817002010514	0.0250777093540316	0.00333388507675725	0.0272486040141776	0.00788297756197762	0.00163071251773125	0.0231050836809268	0.0030539542891617	0.0256078723641572	0.00716486878192502	0.0015564137645325
12019	Clay County	12	Florida	YES	27260	Jacksonville, FL	215680.533085873	54617.8189374167	14396.097662681	173851.909633157	18991.8994581995	0.0237778163273285	0.00602137081317441	0.00158710552665976	0.0191663972462765	0.00209377216646788	0.0220569863345086	0.00550028825793981	0.00142813445954414	0.0177665635334127	0.00193655244191912	0.0188709796088534	0.0049494399397044	0.0012951820234388	0.0152602355363627	0.00166563869078898	0.0175027421367391	0.00452279153266197	0.00116369446444921	0.0141443407408122	0.00154013897382403	388078.887295508	97764.0937205024	25796.4346868525	312727.094125689	34120.5862741145	0.0427839655744573	0.0107780550735577	0.00284394181110302	0.0344767666247336	0.00376164237819105	0.0402579831787589	0.0100180380703904	0.0026070686361933	0.0324230514405878	0.00353127349744818	0.0341972829581801	0.00893173141724501	0.00234535718679721
12021	Collier County	12	Florida	NO	NA	NA	166470.332544274	22629.8598904383	5066.85600370345	148224.930379113	15453.7276352885	0.0183526113115227	0.00249484107021277	0.000558598264244429	0.0163411371404685	0.00170370451160813	0.0181710903191522	0.00245286999746022	0.000531344547700667	0.0161804921712525	0.00168463659288887	0.0143769140425326	0.00201631172647678	0.00044870454271546	0.0128051897348019	0.0013361432910994	0.0142354176543877	0.0019837000853104	0.000425625353089476	0.0126800649532283	0.00132113758739925	295091.485566201	40287.086187781	9006.96233528144	262752.493117658	27396.1870368622	0.0325325194775829	0.00444147147649576	0.000992977405105992	0.0289672898685381	0.00302030736901176	0.0322786801198843	0.00438050314508939	0.000951780099121223	0.0287429423002681	0.00299336876086542	0.0260895401970656	0.0036593278692653	0.00081453547624316
12023	Columbia County	12	Florida	NO	NA	NA	62032.2784072898	28694.7149589543	9926.23929351935	49723.2731825621	6975.4367500289	0.00683878188369912	0.00316346427791609	0.00109432358760186	0.00548176898495425	0.000769010774741765	0.00617196992017857	0.00285148693474665	0.00095889668513283	0.00495073832146475	0.000692833246762006	0.00573048735306616	0.00265071050148182	0.000923357460895454	0.00459430630715014	0.000644095811184993	0.00517261213328045	0.00239030170032911	0.000808459297849868	0.00415045546784682	0.000580318119266023	110316.995338058	51288.0923051922	17684.117948458	88547.5450955427	12397.5998371107	0.0121619564612571	0.00565428331042921	0.00194959509081809	0.00976197171526536	0.00136678005941856	0.0111828613001004	0.00519081485613273	0.00174615660932504	0.00898020984542089	0.00125493491707679	0.0104101638002721	0.00481290035228474	0.00167911789650321
12027	DeSoto County	12	Florida	NO	NA	NA	92867.2947426022	42044.9267693468	5443.88676712374	85977.6074398967	10224.8831926775	0.0102382048375515	0.00463526555648607	0.000600164223462412	0.00947864755673175	0.00112724774482579	0.0101475243934926	0.00459065885077876	0.000564771932563888	0.00939848553260929	0.0011147626925725	0.00844580942445671	0.00386729690027474	0.000499308267324557	0.00782911976336558	0.000928061836811703	0.00838301122097524	0.00383498987582283	0.000469525350395046	0.00777388574223096	0.000919067630147992	165064.543295603	75176.1299723307	9695.9598941827	152837.48418147	18155.5353596767	0.0181976293200022	0.00828783286607396	0.00106893631141586	0.0168496506142769	0.00200156675676812	0.0180750564643496	0.00822416584113642	0.00101542999341557	0.0167415991283389	0.0019843540249231	0.0152408820113344	0.00700122885519057	0.000903603333873786
12029	Dixie County	12	Florida	NO	NA	NA	32987.6996025527	19025.2812757206	5538.49408309282	28320.3163866811	3893.88926607022	0.00363674667800587	0.00209745236288771	0.000610594257875572	0.00312218850602627	0.000429283915626773	0.00333392680458356	0.00191768328462651	0.00053185046089734	0.00286379444501424	0.000391846818776907	0.0030459976440243	0.00177320367069506	0.000515039241489173	0.00262421328373809	0.000358578773770196	0.00279493073967588	0.00162353051177538	0.000448110103361795	0.00240964702873353	0.000327486237693887	59046.72654354	34061.1456477165	9908.51892422723	50688.3323294249	6964.82004565702	0.00650963811334461	0.00375508931437648	0.00109236999596217	0.00558816244944914	0.000767840330460382	0.0060626378408152	0.00348772525077344	0.000973013076831009	0.00520633513193865	0.000712555559264865	0.00554824319177021	0.00322058361057078	0.000938421274354936
12031	Duval County	12	Florida	YES	27260	Jacksonville, FL	373437.696889738	62527.5688833767	16444.5101741475	309775.223324031	28940.209071904	0.0411698396665654	0.00689338544852053	0.00181293386528343	0.0341513360411775	0.00319052890838431	0.0385196808698855	0.00634301323300838	0.0016446704227063	0.0319392911876933	0.00297776520799868	0.0350286943663593	0.00570473007945666	0.00152389144539054	0.0290298170464577	0.00269974863113327	0.0327808965032737	0.00525111621315855	0.00138202170014589	0.0271560524263691	0.00252034156084998	683920.861441009	112654.579620027	29751.1118300428	566978.121323739	52866.9027862249	0.0753992230689536	0.0124196646971885	0.00327992731892455	0.0625068078122839	0.0058283401207335	0.0713979349068874	0.0116081316368884	0.0030264822129944	0.0591707025971701	0.00550847577350528	0.0640614192504081	0.0103434729580281	0.00277431788691773
12033	Escambia County	12	Florida	NO	NA	NA	263264.290625765	31243.9821674875	14518.9054696294	210636.92080382	23092.1516000129	0.0290237132599793	0.00344450961189461	0.00160064453936248	0.023221780579674	0.00254580666827875	0.0238819852824657	0.00295487339483797	0.00133060833218004	0.0191191170757413	0.00210028455922995	0.0248243182198015	0.00290371484885871	0.00136607647505719	0.0198622734277806	0.00217339837661938	0.020414016723471	0.00248831065262367	0.00113458105431652	0.0163430045417561	0.00179173421141592	462563.476655144	55438.1143241866	25680.597066897	370159.473979402	40595.1709227926	0.0509955591738887	0.00611180471910789	0.00283117123041273	0.0408084302193299	0.00447543644374408	0.0433392321600881	0.00537363484603759	0.00242477970367083	0.0346981986666747	0.00381166074414321	0.0443652339972532	0.00526229596012981	0.00245918298138548
12035	Flagler County	12	Florida	NO	NA	NA	186988.024952277	71540.9716732399	13416.2953864703	166022.662111291	21357.0062012548	0.0206145953420605	0.0078870728850045	0.00147908669794348	0.0183032576439555	0.00235451463091878	0.0187668669227295	0.00722939120283452	0.00132299512537741	0.016680760700643	0.00214047045985249	0.0158284736479284	0.00639998981123363	0.00117295135730068	0.0140995172294077	0.00180139933674522	0.0144170783286528	0.00587240234443468	0.00104806452278829	0.0128578079805546	0.00163821471148401	327891.849541425	127127.992310067	23683.4788901249	291271.887031616	37401.5335979704	0.0361486132386358	0.0140152938606066	0.00261099786329505	0.0321114257835899	0.00412335217985973	0.0335603921394088	0.013078125030881	0.00238498891651877	0.0298384449544026	0.00382369521717875	0.0281467450258388	0.011454944513872	0.00209865200444775
12037	Franklin County	12	Florida	NO	NA	NA	18010.4416996032	11688.5296712668	4024.99954308564	15884.9352649694	2230.88248133761	0.00198557082820597	0.00128860823776458	0.000443738238605735	0.00175124322857437	0.000245944838554253	0.00175207660198705	0.00113259606902593	0.000375844941290401	0.00154714496169403	0.00021736493291135	0.00164329345601657	0.00107521663715663	0.000376463292800308	0.00145128643138861	0.000203618572469309	0.0014504396770199	0.000945484348574577	0.0003185305440328	0.00128250172601672	0.000179984319650373	32242.4003368208	20901.1268815705	7204.5655495701	28432.7797070096	3993.91298471179	0.00355458075975672	0.00230425597022378	0.000794271202434711	0.00313458708524005	0.000440311084264606	0.00320185295713855	0.00206744748599283	0.000690287843399033	0.00282633168726618	0.000397163584729874	0.00300079303488501	0.00195865267571958	0.000685993058530852
12039	Gadsden County	12	Florida	NO	NA	NA	45739.7807878126	22068.1341670643	8188.1702500925	37117.9521178582	5026.11281367945	0.0050426067242325	0.00243291331583632	0.000902709231463537	0.0040920885871216	0.000554106509355293	0.00429902475386155	0.00208614711146382	0.000758354080282258	0.00349958871252875	0.000473173605708704	0.00433777288446848	0.0020520666128346	0.000777609101872391	0.00349880865955702	0.000476875622590064	0.00369837170052602	0.00175922442464737	0.000652982729630304	0.00299209355052923	0.000407210712726185	81311.5547467984	39369.8079363856	14608.278397874	66047.7664409028	8938.2333199371	0.00896423606895064	0.00434034564251033	0.00161049750588677	0.00728147152082934	0.000985400337858271	0.00783969305731756	0.0038125541865158	0.00138975169415635	0.00638459358002187	0.000862980097258727	0.00790617419557695	0.00373804614482783	0.00141663412100902
12041	Gilchrist County	12	Florida	NO	NA	NA	38627.0037084235	21388.8755561003	6365.22918966813	32814.0741250275	4545.54429095843	0.00425845479104154	0.00235802808507779	0.000701738114181209	0.00361760524388907	0.000501125974197739	0.00389953602910251	0.00215237137745274	0.000613979534526002	0.00331363037044791	0.000457278978481922	0.00356027959339697	0.00198849552654139	0.000590924046914288	0.00303454745946588	0.000418069956608385	0.00326248057394746	0.00181732775799889	0.000516442422440035	0.00278205245477781	0.000381634899817328	69121.0527732274	38278.6898986611	11385.310207297	58715.4362427854	8128.70991294765	0.00762028762484095	0.00422005474781879	0.001255179644938	0.00647311483602486	0.000896153994627079	0.00709156482232458	0.00391497123303873	0.00112249476229864	0.00602480268346065	0.000831536956188993	0.00648719834117276	0.00361004540980023	0.00107699241026151
12043	Glades County	12	Florida	NO	NA	NA	65245.6866107795	38622.8439954146	4716.91590640846	61661.7240768637	7240.42250557481	0.00719304579873167	0.00425799620124446	0.000520018930078305	0.00679792992231854	0.000798224271827383	0.00714856532518626	0.00420377396783788	0.000488612221007656	0.00675489260573186	0.000792192905517402	0.00596842813561137	0.00352860530645491	0.000434153358938567	0.00564050116482433	0.000661965716998545	0.00594274710805888	0.00348961899449284	0.000407761337476294	0.00561531563956772	0.0006581372458642	116332.871375262	68958.5040717116	8416.81174223482	109936.529996359	12900.9547896315	0.0128251799493206	0.00760236735585057	0.000927915935690301	0.0121200118551101	0.00142227269678015	0.0127627218903678	0.00752535348046524	0.000880181494764716	0.0120598888205786	0.00141354975149307	0.0108277383510611	0.00639567136485279	0.000787957895147463
12045	Gulf County	12	Florida	NO	NA	NA	26006.1708881122	14201.6333998019	5022.21131088934	22539.5853462481	3182.7003325536	0.0028670642913723	0.00156566670944796	0.000553676386082616	0.00248488870455381	0.000350878509291591	0.0024800897839576	0.00135850530099117	0.000466845901749033	0.00215184959075741	0.000304014756990043	0.0023429871607735	0.00129789889403072	0.000467762759257914	0.00203450627587557	0.000287273806406949	0.00202760003668863	0.00112637954413656	0.000394057386813672	0.00176253400454729	0.000249007106058882	46388.673538406	25365.8116883004	8978.84147934028	40207.3451330527	5676.53713846365	0.00511414425438875	0.00279646754710991	0.000989877206224019	0.00443268038104571	0.000625812888731626	0.00452805758625065	0.00248123687463178	0.000856849462374922	0.00392829233860551	0.000554874190313212	0.00426262662912021	0.00236307004790014	0.000851608342606002
12047	Hamilton County	12	Florida	NO	NA	NA	43323.7848394977	25104.139588773	8496.77554577411	36699.1645966747	4891.7120843401	0.00477625395198797	0.00276761936581358	0.000936731588202782	0.00404591913169414	0.00053928942869082	0.00424016825470481	0.00245740412391734	0.000806889917382657	0.00359812037276039	0.000478149986772107	0.00401880513759648	0.00232912923545207	0.000795106741504217	0.00340289345627986	0.000453729302716617	0.00356762117705576	0.00206844534665683	0.000684311836025217	0.00302654693255964	0.000402214191435078	77471.4551058381	44882.1013950076	15194.7459841188	65622.1882002163	8743.44234603735	0.00854088221946325	0.00494805139845476	0.00167515294023749	0.00723455341887935	0.000963925502214363	0.00773678079283388	0.00448169209962965	0.00147761634208657	0.00656281121294291	0.000872282129510493	0.0073214103904514	0.00423821332437981	0.00144869861276364
12049	Hardee County	12	Florida	NO	NA	NA	91339.3612927494	48024.408572054	5627.39729437637	84797.8590470269	9761.10254657422	0.0100697569929029	0.00529447674260071	0.000620395440200952	0.00934858556088648	0.00107611799815169	0.0100309535921506	0.00526157430249042	0.000582780659046886	0.00931868454578076	0.00106812248273492	0.00850943563514431	0.00447358894664386	0.000523204176614117	0.0079034910362272	0.000907509574262464	0.00848509325131182	0.00445121271273273	0.000491309814629354	0.00788646513260185	0.000901625195738244	164351.764568287	86406.2234331661	10092.3793137055	152533.707953479	17540.1633922702	0.0181190486459949	0.00952590055734844	0.00111263978344987	0.0168161606407015	0.00193372474337624	0.0180638493434208	0.00947772455773486	0.00105539088024531	0.0167740434272194	0.00192214103896641	0.0155030710326872	0.00813288197846582	0.000952194647317364
12051	Hendry County	12	Florida	NO	NA	NA	65647.869965302	36873.3976148504	4524.42578687639	61567.5981965468	7193.75725965628	0.00723738471887862	0.00406512754445659	0.000498797753361181	0.00678755296403769	0.000793079636702253	0.00720375374830691	0.0040107139017265	0.000469257717484828	0.00675372585933039	0.000789436249628134	0.00596362034106527	0.00335318441951152	0.000414808093575613	0.00559308667688577	0.000653505634768069	0.00594860495372803	0.00331375869190697	0.000390036885412489	0.00557685306150123	0.000651873777597546	117104.591956176	65789.1379694144	8076.21346580196	109809.529145505	12828.7818491031	0.0129102586996669	0.00725295888594254	0.000890366495587607	0.0121060105780278	0.00141431595214895	0.0128632216998374	0.00717572389086269	0.000845398627282693	0.0120589764699125	0.00140895777557549	0.010837809803033	0.00607960907093876	0.000753656769389912
12053	Hernando County	12	Florida	YES	45300	Tampa-St. Petersburg-Clearwater, FL	267016.031219868	46823.9114756006	11743.8749941404	218775.500108968	29066.2324411716	0.0294373259188411	0.00516212729477365	0.00129470981264033	0.0241190226307503	0.00320442242248372	0.0279048311322531	0.00501253189313946	0.00119727057084185	0.0229145362583263	0.00302907551677208	0.0257730456078855	0.00448082677876512	0.00112435019637589	0.0211141596474533	0.00280316602866905	0.0244366182411771	0.00435658738881181	0.00104012639845022	0.0200649022215781	0.0026502809198972	479561.684503655	84479.2362545316	21069.5866757338	393064.400461496	52175.2991463973	0.0528695357369693	0.00931345881982526	0.0023228279108011	0.0433335961538251	0.0057520939056308	0.0506779682980179	0.00909589185591169	0.00217917855480014	0.0416110815048041	0.00550113554189266	0.0466524588940757	0.00817766584681661	0.002036647720597
12055	Highlands County	12	Florida	NO	NA	NA	116751.113614979	49239.7565307225	7422.38265366627	101797.923378993	13421.2948534713	0.0128712892898996	0.005428463431717	0.000818284566181764	0.0112227667929837	0.0014796378668709	0.0127634668265632	0.00536387228700945	0.000778951981012666	0.0111273805229414	0.00146464377026569	0.0108446673755184	0.00454701631386856	0.000689241373447605	0.00944657281057313	0.00124600398397961	0.0107636807218503	0.004499335191685	0.000656064418698268	0.00937585679558498	0.00123441733689042	208731.207071257	88268.0425894367	13261.8627661282	182029.308878662	23971.397415059	0.0230116841446503	0.00973115781120954	0.00146206119068558	0.0200679190225483	0.00264273959587131	0.0228583763773069	0.00963860429947344	0.00140256024591609	0.0199327274957211	0.00262124126013255	0.0196166573810947	0.00825319323946676	0.00124799290536278
12057	Hillsborough County	12	Florida	YES	45300	Tampa-St. Petersburg-Clearwater, FL	473718.371556063	58968.1096452285	11922.0113494509	390597.824911093	37710.8410166084	0.0522253365594958	0.00650097095112311	0.00131434855090377	0.043061667206155	0.00415745194252179	0.0523987120652026	0.0064977822788833	0.00127823205267973	0.0432274930954437	0.00416741878074787	0.0446248753486491	0.00571783700604084	0.00111976215044608	0.0369447916299181	0.00355858464905896	0.0447949835381328	0.00572182266243488	0.00108919374547638	0.0371070802766575	0.00356902172975786	865184.796854676	106853.08057784	21684.8037381788	712913.358672451	68824.5906390724	0.0953827630823624	0.011780075316197	0.0023906528466122	0.078595516513598	0.00758760399747279	0.0956319466677767	0.0117725897997653	0.0023350644178074	0.0788341529194191	0.00760163945315231	0.082648379123478	0.0104721837559908	0.00206600328714504
12059	Holmes County	12	Florida	NO	NA	NA	46063.5837268232	24005.5340732856	9036.385665808	38035.2641649128	5308.36135330728	0.00507830455333133	0.00264650301011054	0.000996221195998888	0.00419321814692766	0.000585223151353091	0.00428780665772793	0.00226507031452915	0.000831910947108688	0.00355753858077415	0.000494145955197736	0.00424459546377933	0.00220612605502991	0.00084814008041706	0.00349781945541377	0.000489817607118	0.00357948191436501	0.00188654042168482	0.000707465911987315	0.00296426517582704	0.000413091732582689	81899.726823188	42794.2891650782	16111.8035636256	67690.212416466	9436.16900200617	0.00902907941573376	0.00471787941668649	0.00177625444613192	0.00746254386044077	0.00104029552483533	0.00782840048405507	0.00413674050488024	0.00152471777074315	0.0064965702339512	0.000902017448853201	0.00773044073183645	0.00401555160863984	0.0015437064960356
12061	Indian River County	12	Florida	NO	NA	NA	186199.458814755	51019.3715696109	8712.92035619276	170777.623781794	21788.6867822623	0.020527659444269	0.00562465804846154	0.000960560589034275	0.0188274709497511	0.00240210548865829	0.0193607125394868	0.00547326487921359	0.000891103202828892	0.017779981578654	0.00226190572674169	0.0166955615812466	0.00465159942442786	0.000790270793798251	0.0153237868374662	0.00195174086304418	0.0157618842309633	0.0045354638110503	0.000732964149158627	0.0144864400699621	0.00183933544201849	326934.002032579	90909.0541590263	15407.2280205706	299981.87675343	38237.1851817377	0.0360430148250513	0.0100223175515976	0.00169857813658376	0.0330716632832615	0.0042154790379872	0.0344462712097177	0.00980983089172408	0.00159804826054429	0.0316385259075017	0.004023348138724	0.029769953365805	0.00839500591051156	0.00141895620911246
12063	Jackson County	12	Florida	NO	NA	NA	46396.2359724402	23273.4492943461	9160.27405621018	37970.8702320948	5474.55542257408	0.00511497797899467	0.00256579393006239	0.00100987933820544	0.00418611900318374	0.000603545305871059	0.0042878245652889	0.00218624024196979	0.000840673576240542	0.0035313668006067	0.000506214965041865	0.00431533494785589	0.00215387705941029	0.000863022367242067	0.00352162830646332	0.000509668266012429	0.00361489452989875	0.00183403485034231	0.000717854467927439	0.00296867958908871	0.000427172661066026	82583.7862043839	41497.7571828541	16340.272306984	67635.7801007221	9743.25358506775	0.00910449390998756	0.00457494255124599	0.00180144210557613	0.0074565429405269	0.0010741502297942	0.00784312447229696	0.00399561933542086	0.00154203425388271	0.00645825536521687	0.000925808293111963	0.00783957403339521	0.00391992253128134	0.00156913395469382
12065	Jefferson County	12	Florida	NO	NA	NA	38743.5379530829	22388.0905061163	7198.49960337534	32644.3792149357	4208.72057096204	0.00427130217149683	0.00246818707445464	0.000793602458935208	0.00359889713729218	0.000463992662098716	0.00368314734175319	0.00214260645808298	0.00067168766867621	0.00311621534549748	0.000401154210602764	0.00359817003845675	0.00207792208546563	0.000676625114901421	0.00302806234981434	0.000391561524622033	0.00310379436197302	0.0018042935964832	0.000572391497487113	0.00262284136453454	0.000338617105997549	68937.3198731796	39929.0214817145	12849.8141530543	58124.9588525943	7490.04341659907	0.00760003189249404	0.00440199644046756	0.00141663466980574	0.00640801733868228	0.000825743863368045	0.00671552012800682	0.0039097035036162	0.00123066131448315	0.00568153631804433	0.000731267778782349	0.00655700430056764	0.00378215423681786	0.00123288917704017
12067	Lafayette County	12	Florida	NO	NA	NA	30037.3270650332	19081.3535314818	6181.14543015864	26365.5304825056	3522.93022615631	0.00331148127138523	0.00210363407887048	0.000681443701144321	0.00290668208306028	0.00038838733683112	0.00296425937594556	0.00188400372942733	0.000586401670587985	0.00260686524413528	0.000346811621335062	0.00277846782350605	0.00177074427852319	0.00057740681133311	0.00244243728336	0.000325569129694853	0.00248842811739541	0.00158707212987985	0.000496419918777593	0.00219195153942124	0.00029079108418233	53807.4010936603	34126.3016850214	11067.8455009862	47198.5121074075	6308.22469667996	0.00593202586228098	0.00376227247673928	0.00122018057771082	0.0052034253428254	0.000695453623204151	0.00541308260444027	0.00343294123783084	0.00107556792660115	0.00475513712618745	0.000633344357909459	0.00506947666594905	0.0032208681591199	0.00105314514145269
12069	Lake County	12	Florida	YES	36740	Orlando-Kissimmee-Sanford, FL	237286.699708834	79758.621639207	13739.98799508	202067.021099836	24136.1656749967	0.0261597997828955	0.00879303212359394	0.00151477236360795	0.0222769873793353	0.00266090456127323	0.0244144455927194	0.00835507064714427	0.00138257597602203	0.0208428176073306	0.00247806951807451	0.0207527782347553	0.00726239199713735	0.0012110368095752	0.0177725890105837	0.00210920102066601	0.0194291746937483	0.00691985733827754	0.00110698761198183	0.0166799862261466	0.00197040475958788	424504.810554969	143082.421055273	24546.4152985256	361636.309799559	43147.5816430194	0.0467997610680263	0.0157741984352717	0.00270613275158349	0.0398687894019768	0.00475682833585931	0.044315689662922	0.0151491056969111	0.00251339750699867	0.0378272362552169	0.00449651507377504	0.0372529317101988	0.013148418708791	0.00217753153262974
12071	Lee County	12	Florida	NO	NA	NA	253717.090074366	33904.1078552752	8695.00397340313	217892.943324351	22619.3011451012	0.0279711770022868	0.00373777659851988	0.000958585387781167	0.0240217246835373	0.00249367701565633	0.0270392974915438	0.00363795226579968	0.000907267374918409	0.0232290286704731	0.00241035135141719	0.0223463071040678	0.00303264503296941	0.00077481779216532	0.0191962837952297	0.00199380609240665	0.02160492142902	0.00295365414281643	0.000732382354594708	0.0185657699010953	0.0019274294575135	450872.162095995	60341.9256998529	15469.2004733389	387201.495057577	40194.4595454544	0.0497066439146623	0.00665242804067596	0.00170541032295773	0.0426872369954703	0.0044312598025132	0.0484076409436704	0.00651067276576097	0.00163035723263709	0.0415824607854614	0.00431480392101733	0.0405789915911408	0.00549912100699584	0.00140695614504459
12073	Leon County	12	Florida	NO	NA	NA	177800.877067678	24412.7512134026	12540.6961938803	126596.107209234	16105.0943160189	0.019601753284196	0.00269139688265669	0.00138255579420414	0.0139566559017056	0.0017755147815224	0.0163497698477642	0.00230654637777726	0.00115537365992723	0.0116679146787745	0.00148390504537969	0.0160567871571295	0.00225066989060033	0.00115444864448226	0.0114441709917585	0.00145682005516076	0.0133957562274548	0.00192935960654092	0.000964610880123197	0.00956990319060763	0.00121785957238724	314934.974495813	43468.6120847442	22293.9214963302	224317.260236693	28533.9689144316	0.0347201755831704	0.00479222050950428	0.00245780536134227	0.0247299769554723	0.00314574274381508	0.0298358930691555	0.00421026389018957	0.00211365187355101	0.0212916068361542	0.0027077065991011	0.0292063899060012	0.00409356754579075	0.00210026931601997
12075	Levy County	12	Florida	NO	NA	NA	54626.8447808285	26665.8618381182	6578.38663072782	46708.8049524457	6270.19138894836	0.00602236587213395	0.00293979227482826	0.00072523777087161	0.00514943731424322	0.000691260620745266	0.0054418999714911	0.00268628865297392	0.000632884532348781	0.00466278107239942	0.000622895162042021	0.00509053977585579	0.00248745639502978	0.000613439364569863	0.00435886987397504	0.000583470064988402	0.00460456827173534	0.00227653666720779	0.000535056255816232	0.00395143347494706	0.000526158946411497	97182.1777169828	47625.9924325522	11730.627443868	83126.4210509915	11146.6327352481	0.0107139014308916	0.00525055314109911	0.0012932493293382	0.00916431698039098	0.00122886651871075	0.00987775870464948	0.00488091034363145	0.00115521936020782	0.00846287192589201	0.00113027122818333	0.00913506017747631	0.00448796486837982	0.00110838106597736
12077	Liberty County	12	Florida	NO	NA	NA	29042.7402989703	17804.4482031156	6171.64896668858	25338.0099527125	3393.30297198682	0.00320183251863655	0.0019628609644365	0.00068039675842344	0.00279340252982285	0.000374096510503131	0.00275456340593647	0.00169457259198014	0.000572175043074822	0.00240940937083633	0.000322261119646928	0.00267397841051597	0.00164024444514039	0.000579048069576629	0.00233061630322529	0.000312645474805813	0.00230036298040145	0.00141596502997958	0.000486560868782304	0.00201020740286978	0.000269306727851473	52030.5978567717	31798.2545346615	11045.5017715429	45364.9598788187	6079.06860984028	0.00573614123415962	0.00350561566700961	0.00121771728124558	0.00500128439160386	0.000670190187208313	0.00505605662340734	0.00309728058437302	0.00105177332260159	0.00441763407776275	0.000591404947419665	0.00489399114331237	0.00298771647381336	0.00105618276464064
12079	Madison County	12	Florida	NO	NA	NA	40467.3252330659	23465.2135369875	8028.81167359886	34249.1691539022	4572.73849649299	0.00446134202694592	0.00258693508209145	0.000885140659521342	0.00377581806690384	0.000504124014007438	0.00392251276222085	0.00227800729521383	0.000757556766010958	0.00332817504773374	0.000443208469989365	0.00377048679661259	0.0021802632688103	0.000753986624605926	0.00318616325929986	0.000426230403981426	0.00331513311793805	0.00192032908541738	0.000644830364713751	0.00280875796897488	0.000374671967270865	72260.4892605995	41922.0233911924	14351.68771086	61165.6507056728	8163.32404826501	0.00796639648826037	0.00462171600748436	0.00158220952764492	0.00674324004680548	0.000899970048584892	0.00715632319907723	0.00415587121901574	0.00138781133889554	0.00607007947945105	0.000808453522352469	0.00687157529203686	0.00396844796500937	0.00137408622962273
12081	Manatee County	12	Florida	NO	NA	NA	321823.451667375	32706.0170414476	7628.81549035551	275498.406724887	29405.0938876269	0.0354795994524316	0.0036056924326146	0.000841042865247966	0.0303724699668088	0.00324178038483176	0.0356310214331061	0.00359566902335666	0.000810328711570632	0.0305099196707344	0.00325276311519836	0.0297138437981804	0.00307304169001401	0.000707840948953488	0.0254528448010885	0.00271511635579163	0.0298501584003436	0.00306716708974291	0.000681614117221221	0.0255764750349877	0.00272518419913847	585885.215725544	59168.6413637377	13821.1457556875	501466.070002521	53514.6287472924	0.0645912305997155	0.00652307867824291	0.00152371964455932	0.0552843964928431	0.00589974901755116	0.0648066221149139	0.00650556391033855	0.00147630823093288	0.0554802112406446	0.0059150775938645	0.053765127209691	0.00558262403247703	0.00128276512412789
12083	Marion County	12	Florida	NO	NA	NA	234883.461287258	59152.4894975691	14877.5125445962	190706.437331876	23454.8295370324	0.0258948534710451	0.00652129800707335	0.0016401793691417	0.0210245337139958	0.0025857902924336	0.0221141550898704	0.00590989267406328	0.00140205452122392	0.0180546024999626	0.00221398201359448	0.0212046524355134	0.00540722261755968	0.00134618452558146	0.0172553254399789	0.0021148129983225	0.0181148686359205	0.00491036109832393	0.00115050745346601	0.0148268020254064	0.00181132944618271	417468.03788855	105392.893279248	26453.9004104392	339014.098269065	41660.4321699668	0.0460239882822058	0.0116190961824168	0.00291642447327603	0.0373747915293181	0.0045928767426599	0.04060818835203	0.0107444035838649	0.00257063727587911	0.0331214322316161	0.00406048094050787	0.0373274566677507	0.00967332324910227	0.00238702375813566
12085	Martin County	12	Florida	NO	NA	NA	210786.938505884	47650.4184978581	7499.94386277662	196418.279082915	22985.9899756954	0.0232383193618927	0.00525324600580105	0.000826835343379709	0.0216542387787218	0.00253410282292972	0.0234869696464216	0.00521734964334177	0.000798255749008223	0.0218902350954339	0.00255641604914915	0.0196757937610397	0.00442433402390948	0.000696041606450154	0.0183392389257015	0.00214171104588544	0.0199221903440164	0.00440583189088784	0.000672615089537375	0.0185725039572684	0.00216434206177355	373044.01467827	85029.8302737934	13318.8237070679	347702.399725848	40660.4897330966	0.041126437959505	0.00937415935349707	0.00146834088024364	0.0383326379945509	0.00448263755110369	0.0414732063617599	0.00932475000166307	0.00142454915062263	0.0386619910288025	0.00451340157280433	0.0350285046742026	0.00797933443836099	0.00124892715899103
12086	Miami-Dade County	12	Florida	YES	33100	Miami-Fort Lauderdale-Pompano Beach, FL	855490.071031091	58524.9203920913	7748.88213582381	759291.632607515	44156.1417113754	0.0943139628217231	0.0064521113136372	0.000854279677129579	0.0837085142581252	0.00486801758283182	0.101182516568058	0.0067972657820713	0.000879720058272614	0.0897959193649188	0.00521269307602594	0.083657432478754	0.00569059437847195	0.000750536108188897	0.0742430124109239	0.00431402173266839	0.089759466185234	0.00600351902448254	0.000774055109312583	0.0796511837077263	0.00462061586008125	1546457.80501726	105614.943696299	13973.6104010596	1372531.62865282	79801.9850975854	0.170490072143059	0.0116435762500266	0.00154052819135861	0.151315487321063	0.00879781275137656	0.180483289305609	0.0121442923884098	0.00157592687951396	0.160172268557447	0.00929910184026004	0.152342101595231	0.0103540208346145	0.00136570556789502
12087	Monroe County	12	Florida	NO	NA	NA	43409.4178627523	8336.71096694969	1638.14306667393	43942.1816720041	7450.22369287457	0.00478569461067593	0.000919085182654059	0.00018059796310755	0.00484442944325905	0.000821353916517583	0.00526219079282092	0.000940158963557125	0.000172765264402666	0.00534207885982285	0.000910348782775244	0.00416721429496027	0.000792775984218839	0.000155064719230598	0.00421917894202394	0.000714767751500744	0.00458536421214985	0.000812959356746048	0.000148484007184579	0.00465545500731503	0.00079266183953331	77584.1472352504	14977.2101932106	2930.02723896223	78512.2981837764	13297.5493095401	0.00855330602385748	0.00165117059001408	0.00032302242824286	0.00865563052418362	0.00146599547285034	0.00920893789061873	0.00167984066858748	0.00030988373435336	0.00934048405516305	0.00158807875069786	0.00760108968290855	0.00144129847449018	0.000282066835041905
12089	Nassau County	12	Florida	YES	27260	Jacksonville, FL	104857.67662074	46121.2581707743	9927.42046571086	91356.6086126546	10120.7256142538	0.0115600909341487	0.00508466290341249	0.00109445380656515	0.0100716584329586	0.00111576483659376	0.0105827808067984	0.00465148073162568	0.000967768460250848	0.00922722400277069	0.00101776666701834	0.00926406770004418	0.00420920111665042	0.000901418984735919	0.00810417398803004	0.000888807716371136	0.00849134486769363	0.00385254238108799	0.000796255897858552	0.00743378870576532	0.000811543964340998	188390.237416504	82899.6788268182	17757.4528914638	164145.931451418	18122.0530020812	0.0207691830090568	0.00913931966198257	0.00195767994103716	0.0180963564633628	0.00199787547625373	0.019331307838325	0.0084986886660699	0.00176740503955277	0.0168537163625313	0.00185413856520015	0.0168643560220737	0.00764338899088159	0.00163899634233635
12091	Okaloosa County	12	Florida	NO	NA	NA	111942.750789403	26054.3635700423	10717.744602926	83578.9080077653	11159.8605923429	0.0123411887450526	0.00287237731950172	0.00118158351597789	0.00921420164821306	0.00123032483092792	0.0109131855044563	0.00249524773236886	0.0010221499125045	0.00813039221724213	0.00108757530124294	0.00986820760218562	0.00236168562828017	0.000971409900648646	0.00738990810244571	0.000984255173953742	0.00872212857119251	0.00204973185362309	0.000838970735924537	0.00651673968798738	0.000869655296342997	201509.123393977	46514.690082302	19247.6550296886	150307.321677972	20080.5183311414	0.0222154816468079	0.00512803701602139	0.0021219680769497	0.0165707114887764	0.00221378753939432	0.0200497318417682	0.00455616999904125	0.00187840260935999	0.0149275075553482	0.00199727952311346	0.0179740606088746	0.00429598844546832	0.00176949010348228
12093	Okeechobee County	12	Florida	NO	NA	NA	68015.6347621864	42439.992669298	5259.7540048506	65262.1418369899	7699.21324982977	0.00749842022190298	0.00467881980902722	0.000579864408089501	0.00719485991399214	0.000848803904089463	0.00740868635220099	0.00460972001556923	0.000543870214459002	0.00711045558777173	0.000836269098146135	0.00625361540569852	0.00389051340066579	0.000485335775976545	0.00600035675800138	0.000707040149566357	0.00618935071586426	0.00383992820751859	0.000455100954294675	0.0059402500334536	0.000697683007953459	121162.142136207	75832.2980370345	9380.02112801736	116276.766105297	13699.940262024	0.013357585500743	0.00836017246714576	0.00103410547228041	0.0128189945936691	0.00151035727974615	0.0132315902873525	0.00826200328480474	0.000979684985865527	0.0127007608348738	0.00149254195803375	0.0113260507696466	0.00704909096383895	0.00087996431557063
12095	Orange County	12	Florida	YES	36740	Orlando-Kissimmee-Sanford, FL	468628.67249184	97886.9555464535	15489.1887038101	388394.998818912	36383.9609298542	0.0516642199497632	0.0107916000416145	0.00170761393617239	0.0428188154593074	0.00401116933398118	0.0493636959342245	0.0103832540381684	0.00160208880693555	0.0409348206329166	0.00383094102771965	0.0415152412263579	0.0088434328011589	0.00138866391173144	0.0344429078079358	0.003224117703303	0.0396900789506321	0.00852318442677499	0.00130265727048885	0.0329495663969055	0.00308149787070589	841901.926651218	175779.246618015	27783.3452226135	697679.088130928	65316.7234762579	0.09281593053911	0.0193788775483748	0.00306298983134947	0.0769160061672798	0.0072008772961582	0.0895263902271515	0.0187952851202003	0.00290817247327803	0.0742226960652011	0.00694317326485917	0.0753825127310652	0.0160588870129948	0.00251931015629922
12097	Osceola County	12	Florida	YES	36740	Orlando-Kissimmee-Sanford, FL	277948.72392072	80613.826073537	11320.390080485	240885.501727079	26924.4588241083	0.0306426065034382	0.00888731459624399	0.00124802249065432	0.0265565516462366	0.00296830143857938	0.0294367365650071	0.00866077034219619	0.00117525796249235	0.0255364681149197	0.00285043980157491	0.0232933329624005	0.00732919165617389	0.000994539703555323	0.0202796328958579	0.00226298273355827	0.0224158423556331	0.00715467295588986	0.000936116322245891	0.0195369927646488	0.00217674511492403	496431.621763554	144850.987392223	20246.4414475509	430328.699101143	48068.2456117783	0.0547293710400455	0.0159691749819309	0.00223207982256887	0.0474418187919222	0.00529930958061342	0.0530180332864598	0.0156447805215666	0.00212463415107221	0.045994221092566	0.00513184971418676	0.0422747156384566	0.0133423513916593	0.0018059654806217
12099	Palm Beach County	12	Florida	YES	33100	Miami-Fort Lauderdale-Pompano Beach, FL	503527.534697363	62142.6140027453	9443.96818880852	462747.782495083	37959.8080143132	0.0555116637764403	0.00685094589074033	0.00104115535037747	0.051015878070302	0.00418489944303698	0.0584196586786339	0.00705194304892718	0.00105152285396149	0.0536744935336109	0.00439033300693095	0.0499411370446865	0.00602505808404418	0.000918644982504549	0.0458561237634496	0.00374849002313092	0.0525855692031447	0.00621773582974652	0.000929905540891154	0.0482717714398588	0.00393549617885961	915713.146924921	112138.14467089	17078.8710542784	841508.890044549	68975.9091987645	0.100953288201636	0.0123627300485676	0.0018828693215677	0.0927726000070977	0.0076042861934401	0.105060740921929	0.0126491158752339	0.00189453589732035	0.096526652692537	0.00789398314287031	0.0901815050062449	0.0109084812752801	0.00166124854844882
12101	Pasco County	12	Florida	YES	45300	Tampa-St. Petersburg-Clearwater, FL	329182.655850374	52656.6542967523	11110.5869640643	277535.246835869	31829.3513991415	0.0362909188741478	0.00580516116297478	0.00122489263328715	0.0305970224999193	0.00350904395755295	0.0364800126705948	0.00575786962966413	0.00118527602074675	0.0307547254772977	0.00352075080547229	0.0316420390793691	0.0050883674841769	0.00105894659509362	0.0267078707251629	0.00305418317132163	0.0318193106403694	0.00505347626140019	0.00102531786241518	0.0268566750868332	0.00306560270353557	599050.101536861	95379.7164972016	20141.6906576502	504939.382283054	57908.6496763329	0.0660426005138797	0.0105151881246517	0.00222053151541864	0.0556673136725827	0.00638417021725008	0.0663229098006305	0.0104439527080907	0.00215983861803211	0.0559008718202786	0.00640158350009968	0.0584380053888036	0.0093312498208032	0.00194888840936539
12103	Pinellas County	12	Florida	YES	45300	Tampa-St. Petersburg-Clearwater, FL	553140.105606613	31758.2001182859	8882.42462339438	476061.347631483	43374.297837958	0.0609812283297559	0.00350119984634165	0.000979247678103244	0.052483639216595	0.00478182278466075	0.0620995960651578	0.00347967595456562	0.000952938442882775	0.0534417537231059	0.00486260604894269	0.0566047330530487	0.00313574391194104	0.000887100641989986	0.0487093044123006	0.00443090758130478	0.0576547919167751	0.0031221209451161	0.00086558241044489	0.0496091388748702	0.00450728406510661	999908.84219719	57347.1977691784	16019.2361017812	860558.105512876	78400.8206316769	0.110235487893431	0.00632227264988997	0.00176604929653344	0.0948726910079172	0.00864334062151824	0.111859618349181	0.00628752195293511	0.00172468925899602	0.0962641255483897	0.00876036114671744	0.103309659229514	0.00571975641696271	0.00161786635980769
12105	Polk County	12	Florida	NO	NA	NA	284408.853843677	74630.0011326946	12568.7594234317	236819.532549909	28091.5567575876	0.0313548069999828	0.00822762459853062	0.0013856496400338	0.0261082966882946	0.00309696877772781	0.0307634069727425	0.00813819098775441	0.00132599216509514	0.0256454531067536	0.00303380947314847	0.0257186603480972	0.00696781310347106	0.00114297787710976	0.0214954002748725	0.00253793181293815	0.0252532870636004	0.00690071949605908	0.00109333678202007	0.0211329597179932	0.00248799327066545	510103.05436263	134792.379727355	22537.9427691474	424987.898074414	50352.1027403459	0.0562365854771633	0.0148602583720639	0.00248470761775824	0.0468530193113321	0.00555109463763253	0.0553832123274064	0.0147304453700081	0.00239544718970508	0.0461853400435327	0.00545982277275558	0.0469130600960394	0.0127452536702432	0.00208366803752407
12107	Putnam County	12	Florida	NO	NA	NA	111523.325958245	61508.4162268704	11673.0249229681	97441.7073335464	11980.228355883	0.0122949490290444	0.00678102841597245	0.0012868989084525	0.0107425134130017	0.00132076671607734	0.0111341918730252	0.00616447866186133	0.00114074728534617	0.00974486370532463	0.00119431078118603	0.010164772083394	0.00556934552945957	0.00107538942088916	0.00886018103282521	0.00109213970908885	0.0092095926819866	0.00506793381161911	0.000952924597988749	0.00804223834074236	0.000987966954594037	198595.727479772	109645.862596006	20802.5108866022	173530.148592832	21314.5605187992	0.0218942927479045	0.0120879670712855	0.00229338399683915	0.019130924527396	0.00234983518383621	0.0202274902299593	0.0112011872151547	0.00207813442506889	0.0176987431774613	0.00216823457617092	0.0181944873754281	0.0099857107783189	0.00193318058032915
12109	St. Johns County	12	Florida	YES	27260	Jacksonville, FL	153466.031165598	61316.8948154894	12114.3494496281	133850.511259477	16046.1482274471	0.0169189451144706	0.00675991403500626	0.00133555296816538	0.0147564215764418	0.00176901623829636	0.0156938834757549	0.00619452549157807	0.00119983545307135	0.0136876696553641	0.00163815320451083	0.0132307236440287	0.00550549876869715	0.00108015596097398	0.0115601038606873	0.00137550443222037	0.0122651704299836	0.0050471146526367	0.000968368162621438	0.0107174398190045	0.00127267039690914	275207.580486463	109588.803589416	21652.8848318473	239942.972286657	28717.5985670384	0.0303404076717956	0.0120816765704271	0.00238713392962299	0.0264526419813411	0.00316598709359234	0.0285571300955141	0.0112629646391698	0.00218573218731862	0.0248981884102047	0.00297592078201884	0.0238568600618577	0.00990698273613154	0.00194916954310505
12111	St. Lucie County	12	Florida	NO	NA	NA	243222.563744005	49639.6497956904	8434.13196627561	220977.754254224	25863.9711976099	0.0268142023047776	0.00547254987970977	0.000929825413101627	0.0243618113230017	0.00285138741004143	0.0254575996038899	0.00536949048049467	0.000868478881179533	0.0231584729672097	0.00270513645141302	0.0216214792364428	0.00455672892450172	0.00076262707783232	0.019665590426856	0.00229820069455251	0.0205605025742812	0.00448159333961882	0.000712428891477339	0.0187255159006914	0.00218351421488431	422719.925368721	88345.6597197961	14836.6996313959	384305.812589438	44956.0116984521	0.0466029854410528	0.00973971475347565	0.00163567992758351	0.0423680009249518	0.00495619967959473	0.0447826088580956	0.00959670842698322	0.00154722283678794	0.0407535437871212	0.00475941790004696	0.0384038983826651	0.00821553494957767	0.00136691407943562
12113	Santa Rosa County	12	Florida	NO	NA	NA	108687.995529289	30367.1697924237	9994.03307253066	87633.0619620152	10556.410522122	0.011982366501533	0.0033478449602012	0.00110179754921723	0.00966115403055201	0.00116379715350089	0.0101942974972737	0.00287518242354876	0.000933196385028041	0.00820802825667154	0.000993082858046468	0.00962902708685986	0.00279086950976622	0.00091049721576842	0.00781666484995682	0.000932782523642684	0.00817662662087478	0.00239421812671513	0.000769827158879173	0.00662864545353034	0.000794550007202728	191804.984474834	53904.9819362112	17762.1908448706	154678.571420121	18641.5121119076	0.0211456436343879	0.00594278371473082	0.00195820227925778	0.0170526222667339	0.00205514352509564	0.0184740297803186	0.00522958877123515	0.00170244129253348	0.0148804622370161	0.00179985759248546	0.0173609579869344	0.00506012511893427	0.00165100847492249
12115	Sarasota County	12	Florida	NO	NA	NA	272193.901648635	28005.5844528425	6866.41909642442	235822.004988088	25934.6538116967	0.0300081630280617	0.00308749071476952	0.000756992064908497	0.0259983237259365	0.00285917985283283	0.0311107846789007	0.00309567478091647	0.000744333886293146	0.0269405187177921	0.00295860175500773	0.025665054639469	0.00262169020288726	0.000645536350687259	0.0222314070148642	0.00244348046002947	0.0266183105595202	0.00263124960605001	0.000634815278795765	0.0230462014090348	0.00252953704377801	491971.41982461	50438.3548827315	12369.5866249387	426167.950804085	46854.9519971208	0.0542376536793286	0.00556060355144195	0.00136369172778179	0.0469831148589516	0.0051655493737571	0.0558313508655787	0.00557018234041566	0.00134269436778161	0.0483451867367514	0.00530908019365514	0.0467092080218019	0.00476124811784846	0.00117367362731858
12117	Seminole County	12	Florida	YES	36740	Orlando-Kissimmee-Sanford, FL	492776.745120941	110025.960564012	17017.7397144635	417388.550103695	39525.3176304004	0.0543264371995933	0.012129871176122	0.0018761298641435	0.0460152251086292	0.00435748989233435	0.0515573236327719	0.0115442653967373	0.00174802324568159	0.0436841579290675	0.00412966387845141	0.0435758680213116	0.00987073321225164	0.00152097325600493	0.0369489703731542	0.00349872278168936	0.0413737200087756	0.0094086007786191	0.00141691063069829	0.0350952817359229	0.00331768148737011	878098.155844803	197038.311318486	30368.6782166598	743859.307633497	70414.1060905369	0.0968064032868951	0.0217225945658829	0.00334801125724208	0.0820071692944156	0.00776284098299769	0.092892220937011	0.0208886652275744	0.00316173563007027	0.0787120635173789	0.00744062977513313	0.0781617622159252	0.0178431824277363	0.00273762060015237
12119	Sumter County	12	Florida	NO	NA	NA	274260.406087929	67685.7823078268	17143.6528117377	219209.996034839	29216.0424063934	0.0302359859209956	0.00746205546073207	0.0018900112212477	0.0241669238676979	0.00322093830264259	0.0270778230559857	0.00701167616399703	0.00167139377887531	0.0217616550833831	0.00287980856176161	0.0211287143117087	0.0061756801822817	0.00135621600396047	0.0172443381657391	0.00225300609674895	0.0190637500450805	0.00582308803144505	0.00120375298711934	0.0156497008646793	0.0020285915314762	482879.137521784	121081.718005089	30230.9466559791	386605.610601181	51414.5450343263	0.0532352701285298	0.0133487190991692	0.00333282696728562	0.042621543393207	0.00566822415953793	0.0487933864232747	0.0127077842828368	0.00301966265953696	0.0392369204890065	0.00518825237106759	0.0374568738785918	0.011149953875816	0.00241234543727139
12121	Suwannee County	12	Florida	NO	NA	NA	44390.7210174805	23407.7036300046	8480.22558037966	36344.3399763986	5106.25484165386	0.00489387890455128	0.00258059487147681	0.00093490702837004	0.00400680130066588	0.000562941810316444	0.00437938844325429	0.00230361800105758	0.000810869769644225	0.00358785064924037	0.000503051340488903	0.00409801866341849	0.0021705680104556	0.000789983482201883	0.00336053317014683	0.000471184091421443	0.00366746871866045	0.00193835032089927	0.000684515258230996	0.00300987058767631	0.000421015524626124	79336.2437483242	41851.9424508624	15162.1910573726	64960.7781847548	9122.42285648742	0.00874646684592868	0.00461398989653975	0.0016715639048357	0.007161635916128	0.0010057064123419	0.00797878483156887	0.00419867026763482	0.00148344182374343	0.00653585529003403	0.000916387717839065	0.00745957001181715	0.00394835478026629	0.00143881949558835
12123	Taylor County	12	Florida	NO	NA	NA	25284.3414163168	16090.2965682044	5036.86695538173	22235.6356526636	2961.51317103266	0.00278748581317385	0.00177388339585882	0.000555292105489057	0.00245137960717077	0.000326493611751885	0.00245521828159609	0.00157222056133984	0.000472687944860074	0.00216740203779132	0.00028741757503236	0.00233042944434388	0.00148926612028121	0.000471001957420799	0.00205181637458023	0.000272933209940823	0.00205423356125886	0.00132101928060406	0.000400645366187463	0.00181564094527818	0.000240405742641463	44993.5127762771	28729.6548280087	8994.05405169109	39597.3877008869	5268.39204833605	0.00496033400608141	0.00316731624256487	0.000991554324441637	0.00436543529600249	0.000580816713837663	0.00446631516704047	0.00286425963691756	0.000865898348937238	0.00394251142425775	0.000522745936884273	0.00423456976566693	0.00270717554632668	0.000857161700325288
12125	Union County	12	Florida	NO	NA	NA	68077.7236681506	35145.7676048584	10094.5940468162	56244.6172856346	7459.12923085226	0.00750526524672213	0.00387466404517168	0.00111288394789238	0.00620071807169647	0.000822335712339858	0.00683193571591836	0.00351062409297538	0.000982134557851572	0.00564151116441664	0.000747018447356142	0.00627134288111046	0.00323625936980012	0.000937074229154603	0.00518121800183559	0.00068689291946213	0.00571037382935414	0.00293382552849013	0.000826379550488232	0.00471591601148092	0.000624088036012387	121002.305345141	62794.3414476662	17959.0982257315	100151.687792355	13244.1471777097	0.0133399642077783	0.00692279593329674	0.00197991043932497	0.0110412766656618	0.00146010812611588	0.0123579472556648	0.00638700895323098	0.00178429876889765	0.0102236668319831	0.00135027036422263	0.0112958256549171	0.00585772486157488	0.00169287533332929
12127	Volusia County	12	Florida	NO	NA	NA	353971.997498094	95078.8527127548	15764.3987657583	317055.58280622	37422.5465413465	0.0390238331717038	0.0104820192349806	0.00173795461741426	0.0349539631864633	0.00412566876309951	0.0351590399770251	0.00974698260322466	0.00155804639221405	0.0315192191156584	0.00370875669662511	0.0318454650175555	0.00852323634283268	0.00142346584724842	0.0285419448990467	0.00336808828245506	0.0286958156358721	0.00793500499185646	0.00127583773623307	0.0257423494126	0.00302821460368624	618566.093065568	169019.474851454	27776.7605034796	554172.403268388	65338.9487051476	0.0681941514924306	0.0186336428756843	0.00306226389544838	0.061095034540477	0.0072033275284662	0.0628476843888215	0.0175947893616706	0.00280554219549854	0.056343578830598	0.0066265561475286	0.0561353787282788	0.0152704922870166	0.00253214817813629
12129	Wakulla County	12	Florida	NO	NA	NA	29826.7709343005	15787.0015583663	5287.41670828819	25305.1192823054	3369.7347564703	0.00328826839755038	0.00174044647443737	0.000582914097702399	0.00278977648018066	0.000371498219912429	0.00283648682410041	0.00151881716102234	0.000492085907207424	0.0024158225008811	0.000321205088736793	0.00269933305660651	0.00145280973569052	0.00049199753047905	0.00229598130482636	0.000305462340327536	0.00233015993878193	0.00126850132352025	0.000415050737467793	0.00198975708406692	0.000264289409946115	52791.5023917907	28151.7714187156	9423.33849216856	44842.9554087641	5966.39048634565	0.00582002756371125	0.00310360717541734	0.00103888101838016	0.00494373572815512	0.000657767926904011	0.00515165831801662	0.00276941263293741	0.000900927755334757	0.00438936878155939	0.000583347403243604	0.00483316107039491	0.00263671387978203	0.000890557944862217
12131	Walton County	12	Florida	NO	NA	NA	51819.208481854	22902.289730993	8099.76872918426	42372.3482650478	5679.95053632192	0.00571283649887163	0.00252487524445238	0.000892963358263309	0.0046713623153127	0.000626189200613671	0.00493859090606026	0.00218312940777291	0.000756133033098979	0.00403779908591607	0.00054119771909343	0.00454736531826993	0.00207878048468701	0.00074188277675245	0.0037401068624357	0.000498910135192548	0.00392955017321081	0.0017960232021983	0.000627334085164185	0.0032313469782927	0.000431044064890904	92295.7860006367	40877.4198257545	14462.4361240614	75495.1792076344	10113.7566938224	0.0101751985490307	0.00450655312579783	0.00159441904600048	0.00832300662055186	0.00111499654421408	0.00900846735503695	0.0039871880840894	0.00138546315106083	0.0073671775225863	0.00098692190320404	0.00829386574360959	0.00378603661646778	0.00135212998455911
12133	Washington County	12	Florida	NO	NA	NA	44571.6070461781	23027.0003629903	8419.0048825494	37147.5295427562	5140.04190329195	0.0049138207820356	0.00253862403512564	0.00092815771962339	0.00409534936623132	0.000566666683091822	0.00415218108891251	0.00217401397847788	0.000775628643272414	0.00347507381731582	0.000478887620994014	0.00408972658543418	0.00211132893428896	0.000788902866248272	0.00340234409758372	0.000472350799119164	0.00345210936987168	0.00180676038525816	0.000658546679931433	0.00288426918067476	0.000398762006720337	79282.0803357504	41055.1369136404	15018.64843741	66124.2605374695	9141.35572506259	0.00874049557138936	0.00452614564169864	0.00165573897152447	0.00728990465363119	0.00100779367661693	0.00758395683358899	0.00397082841192833	0.00142220042083256	0.00634771010686644	0.000874548103029853	0.00745127055636256	0.0038430644412602	0.00143666357295951
13001	Appling County	13	Georgia	NO	NA	NA	48748.0893553236	28716.7326754907	11026.1658123987	42714.6207329916	5489.66538402714	0.00537425931962796	0.00316589163291313	0.00121558557803405	0.00470909632755862	0.000605211111695087	0.00470210215487757	0.00278175968870483	0.00104000069760414	0.00413648350080357	0.000529798594156732	0.00457091943375644	0.00268177951609943	0.00103792556050114	0.0039926854767469	0.000514814143829124	0.00399825573466274	0.00235566796568569	0.000887578084339984	0.00350621133039381	0.00045053279227092	87716.5257405501	51575.3966247642	19806.1957040585	76746.5331874471	9870.780554262	0.0096703555396896	0.00568595732960512	0.00218354469388629	0.00846096281282727	0.0010882095090759	0.00864321015161744	0.00509817997823138	0.00191371786860831	0.00758761873697596	0.00097320439844554	0.00846433708428923	0.0049220276314055	0.00191124026360398
13003	Atkinson County	13	Georgia	NO	NA	NA	47503.7898584485	28653.9168789777	10354.4042542049	41235.9198512039	5417.4502051815	0.00523708085261673	0.00315896647165462	0.00114152686388885	0.00454607615384546	0.000597249710477885	0.00460550646222682	0.00277684970988316	0.000979044639900081	0.00400514610390058	0.000525452527377287	0.00448228437409539	0.00268500011949379	0.000978700812587184	0.00387707563271585	0.000511350825878462	0.00394151834933166	0.00235975589841969	0.000839035867686513	0.00341541604961103	0.000449829485006389	85401.5550392122	51396.6390597805	18579.9680861618	74040.6152253819	9735.72725863296	0.00941514035011269	0.00566625010574727	0.00204835857088911	0.00816264743230478	0.00107332048588998	0.00845090997575459	0.00508280177244547	0.0017988792592278	0.00733822635098855	0.000963844284273631	0.00824261586505804	0.00491403859663554	0.00179401296681874
13005	Bacon County	13	Georgia	NO	NA	NA	47693.0471641957	28401.9972536306	10890.1498979751	41786.0590888078	5445.86311621288	0.00525794562604007	0.00313119345711757	0.0012005904304216	0.00460672654986888	0.000600382107130298	0.00460825744227521	0.00275864403412359	0.00102881550608893	0.00405506042512969	0.00052629133047901	0.00450193403368276	0.00265497899481879	0.00102948146261922	0.00392424930403889	0.00051417785653312	0.00394474222829682	0.0023385104755251	0.000881811986270951	0.00345343389988164	0.000450600333096293	86023.9585074259	50981.6996783312	19591.3541040398	75172.3698214601	9816.93386418231	0.00948375755509143	0.0056205048905537	0.002159859366186	0.00828741832621964	0.00108227315177823	0.00849340465491772	0.00505272786665	0.00189634577093109	0.00744832764771425	0.000969502243735415	0.00833410413367474	0.00486525257826838	0.00189648628329119
13007	Baker County	13	Georgia	NO	NA	NA	42487.2122370451	25644.6692812848	10059.247779492	36466.087206994	4925.27015273746	0.00468402555566036	0.00282721035237191	0.00110898717964785	0.00402022338955837	0.000542989055983259	0.00397883483685985	0.00240673135204346	0.000929446121365957	0.00342838076425364	0.000462073420401257	0.00409476645958992	0.00242767992029132	0.000964488613607987	0.00348346808750965	0.000474722269324967	0.00347616888515588	0.00206532247678056	0.000807887373452592	0.00296852249075972	0.000403690559119439	76316.0399312701	45834.2234471026	18026.2205506709	65397.5584712736	8847.3018445554	0.00841350285235205	0.00505301860598155	0.00198731037612518	0.00720978899364339	0.000975375548466926	0.00731847968458559	0.0044051642615502	0.00170970758627866	0.00629410592101874	0.000849950552161103	0.00752452633547021	0.00443208338370661	0.0017639161963755
13009	Baldwin County	13	Georgia	NO	NA	NA	71528.4293912794	40249.6506402216	14976.9488446465	57343.447469452	6696.22776597135	0.0078856901543866	0.00443734437442845	0.00165114177750112	0.00632185919608034	0.000738229230181982	0.00672045716466968	0.00376051982997121	0.00138710028395854	0.00539278246953221	0.000630598120613188	0.00679356766892942	0.00376565278535317	0.00141000981971106	0.00543207949230098	0.000637009184797095	0.00578972052252054	0.00319030887784094	0.00118432619485422	0.00463276919038472	0.000544072966639314	128753.868293165	72441.7562364725	26886.32560882	103169.040146049	12041.4270722773	0.0141945394324901	0.00798638036347086	0.0029640974217582	0.0113739262981273	0.00132751360146876	0.0123560372595319	0.00691974340927572	0.00255152433815116	0.00991241493962612	0.0011584664201529	0.012459507735533	0.00692702381677956	0.00258091189719362
13011	Banks County	13	Georgia	NO	NA	NA	135883.512647277	72687.6637081915	32687.1639686614	89497.0390039703	10526.6307341298	0.0149805509074513	0.00801349056489883	0.00360361396546922	0.00986664918168055	0.00116051406476306	0.0121910089419256	0.00658867826846119	0.00292014300068843	0.00810192053657333	0.000942689456859055	0.0119713317447072	0.00648178397826128	0.00289284728966271	0.00798618597875919	0.00093414346385298	0.00973791056472274	0.00532802492430893	0.00234316250591	0.00655621771065331	0.000758471376043482	243891.202040369	130736.710645383	58500.5209738502	160861.040986536	18849.0745031454	0.0268879166932433	0.0144131389536547	0.00644942138665526	0.0177342119479917	0.00207802635251033	0.0225264126566934	0.0121746941821115	0.00538678751097603	0.0149695889218545	0.00173959615773717	0.0219790624664236	0.0119100630116212	0.00529668037254179
13013	Barrow County	13	Georgia	YES	12060	Atlanta-Sandy Springs-Alpharetta, GA	199645.657130866	83352.5082548157	36920.3304263393	121391.269169035	13737.9929922006	0.0220100428067676	0.00918924208572884	0.00407030167749187	0.0133828457336637	0.00151455242344293	0.0185136202754658	0.00771663134928702	0.00339850427338851	0.0112744440464391	0.00127228861034272	0.0169272055205834	0.00735548265566976	0.00317524796128122	0.0105250377076687	0.00117337057715535	0.0142380809517784	0.00617638096603856	0.00265001020365439	0.00886638403061751	0.00098553154821844	360089.521834254	150702.988565831	66333.0974008566	219238.533513699	24720.9188087995	0.0396982629311354	0.0166143319975525	0.00731292798591319	0.0241700699973976	0.00272537098489273	0.0340944329929748	0.014259194267014	0.00624753951466028	0.020795047089238	0.00233939500390215	0.0315299466559116	0.0136381568085546	0.00587870444217847
13015	Bartow County	13	Georgia	YES	12060	Atlanta-Sandy Springs-Alpharetta, GA	190153.392347789	80505.506461497	31174.6115210452	126062.866520166	12960.3569796855	0.0209635629723891	0.00887537284237828	0.00343686180768153	0.0138978684952506	0.00142882152315932	0.016904363627135	0.00724252811736804	0.00276542539386295	0.0112740369846598	0.00114950873956276	0.0170221073676869	0.00727531587316867	0.00282364021148323	0.0113545421096074	0.00116797035254269	0.0137282221238495	0.00593787269733279	0.00227221417516686	0.00921260283791595	0.00093972126752336	341395.551951721	144772.39161704	55738.4992760241	226587.440838733	23202.5457582316	0.037637336170914	0.0159605101484401	0.00614492081962051	0.0249802542364714	0.00255797713160327	0.031219637652029	0.013384364666631	0.00509490817257915	0.0208312422644199	0.00211917171710216	0.0312938044554421	0.0133762013283366	0.00516412980691895
13017	Ben Hill County	13	Georgia	NO	NA	NA	50092.2142425421	28836.5323171726	11622.2557702159	42537.8456312769	5773.21972280939	0.00552244309046716	0.00317909900881877	0.00128130183591209	0.00468960766142971	0.000636471712222706	0.00480011474682519	0.00275689300315017	0.00109062125783529	0.0040817653990088	0.000553951433748687	0.00477549024949094	0.00272295496298827	0.00110407051953997	0.0040346214112044	0.000550615985779067	0.00415024274839531	0.00236057447099334	0.000939484088198143	0.00351076221899578	0.000479121281210395	90699.978793588	51828.7660949117	20930.1041884317	76772.6700375192	10452.3290096263	0.00999926792552879	0.00571389018306168	0.00230745058899789	0.00846384428391554	0.001152322631198	0.00886742068570016	0.00505921159643313	0.00201115338736387	0.00751696667513034	0.0010232488634591	0.00881329220602813	0.00500083746531294	0.00202697023621404
13019	Berrien County	13	Georgia	NO	NA	NA	51236.2121417853	28452.9848973137	10786.5883757858	43245.4470486601	5863.77130801354	0.00564856375392186	0.00313681461730812	0.00118917323472959	0.00476761756011999	0.000646454620417186	0.00495519082384914	0.00274411595741516	0.00101903372476279	0.00418673447546028	0.000567594755169002	0.00481658603783651	0.00267283147767293	0.00101830406537011	0.0040578984514622	0.00055137176356121	0.00422507177872021	0.00233779605249428	0.000872205808346261	0.0035631342114099	0.000484052233998272	92181.1156073347	51039.7342353895	19364.9956994957	77695.567780492	10547.8596311744	0.0101625566498704	0.00562690294149797	0.00213490436217896	0.00856558964177116	0.00116285445593112	0.00909591085176233	0.00502493012749592	0.00187280073537397	0.00767442876309843	0.00104166790651674	0.00887518221719865	0.00489482793708634	0.00186867108024656
13021	Bibb County	13	Georgia	NO	NA	NA	214022.903567976	41404.0750170655	20386.8116528258	146471.655106717	16919.6876888885	0.0235950700699292	0.00456461451051187	0.00224755501131725	0.0161478463654421	0.00186532006586784	0.0197858894511767	0.00386113277214289	0.00187888263662285	0.0135626611095641	0.00156672365405515	0.0215042290499958	0.00389168228797451	0.00196954736362141	0.0146280276885268	0.00169053716679452	0.0180210050985363	0.00329004378529637	0.00164559034873327	0.0122769345376017	0.00141885680741338	383830.038901957	74353.8045882184	36536.6599454491	262691.093603781	30337.1115036539	0.0423155489989832	0.00819717516199208	0.00402800371905169	0.0289605208461203	0.00334453116799539	0.0362724704871161	0.00708768153071783	0.00344930742762357	0.0248650359185434	0.0028717466267719	0.0394536599983255	0.00715777134120843	0.00360909733697366
13023	Bleckley County	13	Georgia	NO	NA	NA	51392.1278022529	31140.2844727142	11821.9048400964	43994.7949189814	5501.86714842809	0.00566575275973573	0.00343307740378288	0.00130331225495928	0.00485022981895875	0.000606556301771559	0.00485204647279713	0.00294048266632484	0.00109843832261824	0.00416492309473682	0.000520772384913548	0.00493308346556633	0.00294361237285506	0.0011246567827608	0.00419761875984066	0.000528965652235602	0.00422270959867398	0.00252013083996621	0.000947495945721058	0.00360247298773592	0.000453902497914951	92781.941051202	55972.5301622777	21242.2457728307	79268.967119824	9927.6314549279	0.010228794973954	0.00617072168049859	0.00234186280578801	0.00873904989784945	0.00109447706718482	0.00894583622885585	0.00539975544811824	0.00202262239537812	0.00766399558193516	0.000959699748642035	0.00912447505557748	0.00541306499950986	0.0020652652181626
13025	Brantley County	13	Georgia	NO	NA	NA	55161.1650481322	32913.7607407811	9456.32813294246	49272.0489623598	5984.06387925036	0.00608127229727182	0.00362859524843778	0.00104251797906365	0.00543202352820438	0.000659716339606614	0.00542413627967863	0.0032524737519008	0.000901961301401837	0.00485888862807081	0.000587508362715829	0.00509922718609917	0.00303407273526783	0.000884353886193903	0.00454526869324746	0.000553028995184816	0.00454833054614759	0.00271951673378114	0.000764580115063965	0.00406602239803079	0.000492459573095147	98282.2571123638	58926.4364025589	16893.7709757116	87835.5383313367	10648.116161838	0.010835180275276	0.00649637666208003	0.00186246286388993	0.00968347614674613	0.00117390729105549	0.00986358434568007	0.00593337262948895	0.00164944918850048	0.00883522129615469	0.00106727412492135	0.00929652284592069	0.00552909931661557	0.00161315137782368
13027	Brooks County	13	Georgia	NO	NA	NA	49415.8781827804	25828.3510843457	9242.09944264063	40847.9491072371	5530.70986787284	0.00544788005793718	0.00284746045150401	0.00101890022192461	0.00450330411059041	0.000609736082883583	0.00475203060309493	0.00247782305694925	0.000870739946007429	0.00393482968466804	0.000532726767941298	0.00466600688510878	0.00241898654224377	0.000875554587740586	0.00384242971595395	0.00052260474533544	0.00407023830241998	0.00210492367135121	0.000747929627717213	0.00335749554931154	0.000456575226700754	88560.1573117827	46157.8555943919	16551.015290833	73147.9115930435	9912.40601386737	0.00976336215582549	0.00508869760605525	0.00182467557913325	0.00806423084040945	0.00109279853024938	0.00870300157387215	0.00452664166543175	0.00159759820918757	0.00719910520705574	0.000975513703766137	0.00852708087229395	0.00441111689913697	0.00159858501038264
13029	Bryan County	13	Georgia	NO	NA	NA	57256.3699462755	31654.137872953	9124.80832637575	50455.2983896166	6067.76202768858	0.00631225928772188	0.00348972744815747	0.00100596939975224	0.00556247149746791	0.000668943686980191	0.00568597689111679	0.00311921609693973	0.000871232500492864	0.00501123205227768	0.000601675498062334	0.00521169786302964	0.00290579066949486	0.000844894572196275	0.00459630508178623	0.000550831116076003	0.0046961640318304	0.00259760224542177	0.000731042848477152	0.00414215042829063	0.000495513243374058	103080.993046952	56807.1208852993	16366.230176348	90729.1723282937	10903.3723707857	0.0113642194983502	0.0062627315834628	0.00180430384484001	0.0100024863824579	0.00120204814904546	0.0104062776410369	0.00570040859990198	0.00159763661436696	0.00916229694306988	0.00109958392354632	0.00955055702068733	0.00531803803223415	0.00154552569516691
13031	Bulloch County	13	Georgia	NO	NA	NA	72609.5708518877	30010.912325307	12761.2802233703	58094.863062078	7756.5911743763	0.00800488117597022	0.00330856916420264	0.00140687419912884	0.00640469941207628	0.000855129564229443	0.00705567206773043	0.00289458418964381	0.00120972543507747	0.0056470084113405	0.000754146523926694	0.00669292304610852	0.00278441611807416	0.0011880572616929	0.00535674230796402	0.000715013213480565	0.00589757202873348	0.00243524615198981	0.0010208529093346	0.00472161295216402	0.000630357226404211	130394.199755104	53974.3981009768	22899.7235688332	104299.436859424	13920.0158119658	0.0143753786564102	0.00595043653713592	0.0025245923365254	0.0114985474915335	0.00153461962706967	0.0129054039638248	0.00531114379418516	0.00221958617051202	0.0103286271584211	0.00137861063197339	0.0122788428227728	0.00511653532228884	0.00217724339052518
13033	Burke County	13	Georgia	NO	NA	NA	51658.0130928998	31958.0255133513	11957.5933595184	44057.9642544324	5177.01496246866	0.00569506542655217	0.00352322970445364	0.00131827130873377	0.00485719395630756	0.000570742797878747	0.00485164856163356	0.00301513193815585	0.00110898060049383	0.00416065933481083	0.000488029658617019	0.00491496123631649	0.00299020652680499	0.00112618409154728	0.00416427600134972	0.000492029188688887	0.00418475112663542	0.00255788695591029	0.000946923667778859	0.00356469343975187	0.000420407745523658	93510.2984939196	57603.9243717829	21519.5791363048	79576.1944632158	9355.3625363172	0.0103090931318164	0.00635057561221916	0.00237243757154817	0.00877292034149766	0.00103138697258112	0.00897547002339187	0.00555448655004996	0.00204549598523291	0.00767838678456739	0.000901307329315245	0.00908905741506853	0.00550148120008175	0.00206930540648197
13035	Butts County	13	Georgia	YES	12060	Atlanta-Sandy Springs-Alpharetta, GA	98867.2238209871	51584.9984653544	18169.9991040627	74650.4156493349	8328.69219623057	0.0108996702445664	0.00568701588968326	0.00200316132004416	0.00822987520789318	0.000918201148964962	0.00925159109504174	0.00480063094394295	0.00167658438138123	0.00698233714597043	0.0007794452492907	0.00893525021677959	0.00473551685817096	0.00167365159088687	0.0068049094128478	0.000757471691926769	0.00758015407527466	0.00399551209806382	0.00139980865817033	0.00576992470991878	0.000642640837911749	178520.356579028	92880.545969426	32648.4712359827	134610.471259455	15011.0588974695	0.0196810726897417	0.010239665726177	0.00359934826435252	0.01484020377522	0.00165490225861333	0.0170367804756024	0.00882951200487224	0.00308490759415059	0.0128488027695887	0.00143363367709566	0.0166230661267932	0.00874551750068285	0.00308257478625147
13037	Calhoun County	13	Georgia	NO	NA	NA	40348.6534277423	25968.5746348165	10099.2409286284	35403.6355677153	4688.49464871976	0.00444825898996596	0.00286291947221467	0.00111339624587608	0.00390309283737553	0.000516885613244169	0.0037624247770061	0.00242981000666153	0.000930216412512415	0.00331708595938487	0.000438099777208051	0.00389633811491247	0.00246375527259515	0.000968750302407977	0.00338814448298426	0.000452738524163071	0.00329315309371698	0.00208955869789701	0.000808867688283766	0.00287700851418679	0.000383403838269832	72494.064875443	46406.1968052132	18093.1992811326	63502.2686263032	8423.34995643245	0.00799214715749708	0.00511607611635901	0.001994694482275	0.00700084174571158	0.000928636744629688	0.00692597102030987	0.00444774235594338	0.00171142510411345	0.00609308716497764	0.000806418008582417	0.00718487323183078	0.00449837757717493	0.00177361336297627
13039	Camden County	13	Georgia	NO	NA	NA	83525.8290050993	41160.1381889924	9523.60628304718	74392.4765171159	8540.31830127309	0.00920834992502705	0.00453772156375212	0.00104993509489299	0.00820143856958474	0.000941531982692851	0.00829167744250361	0.00412675424013534	0.000918639917191327	0.00739852363927706	0.000845158292163579	0.00735002885310695	0.00375088103189284	0.000867550906650723	0.00656889061165142	0.000749383814896802	0.00662831093325908	0.00341279119695489	0.000758441549648783	0.00593480829316657	0.000673509177948511	147757.049370563	73789.063349839	16940.6417690341	131744.929982801	15066.4767860506	0.0162895553471319	0.00813491496054261	0.00186763015969912	0.0145242906365618	0.00166101183353452	0.0149693145094059	0.00752699376552993	0.00167127596438758	0.0133660449650963	0.00152242887891013	0.0132724844766336	0.00681238096911119	0.0015737948465862
13043	Candler County	13	Georgia	NO	NA	NA	48659.949778127	29508.1899021441	11547.380211614	42746.3332815325	5327.99046303188	0.00536454232455305	0.00325314626038017	0.00127304713969835	0.00471259249452226	0.000587387173107964	0.00465938126133667	0.00282508497479559	0.00108256336623968	0.00410500188914187	0.00051107355455929	0.00457199771558883	0.0027593253006655	0.00108587503755882	0.0040039458190361	0.00050059886984859	0.00396954066083856	0.00239531245213181	0.000922961406723712	0.00348617750668956	0.00043536103471933	87810.7344119119	53109.1534960373	20764.1637104891	77002.9144024782	9604.77137609533	0.0096807416253137	0.00585504718047909	0.0022891563917918	0.00848922769771773	0.00105888318421323	0.00857982373651679	0.00519075564546298	0.00199341051693342	0.0075453915038717	0.000940154086094371	0.00847110897366312	0.00507870032255196	0.00199822097731163
13045	Carroll County	13	Georgia	YES	12060	Atlanta-Sandy Springs-Alpharetta, GA	135188.402806306	60901.71869611	24856.6062333837	96079.0931408063	10819.0305336924	0.0149039181493185	0.0067141427205123	0.00274032991796623	0.0105922912787348	0.00119274983787003	0.01210815625623	0.00553191888455441	0.00222724593083262	0.00866124998409851	0.000969772069614989	0.0121290641042576	0.00561645802832269	0.00227916258272292	0.00871731294790208	0.00097647875401524	0.00985945945952983	0.00462787080747252	0.00185292341650452	0.00713147133894674	0.000794340543834486	243224.070309785	109485.017681261	44554.4117885973	172819.021270788	19430.3827751882	0.026814368396932	0.0120702346371836	0.00491192508161885	0.0190525259134508	0.00214211299549302	0.0223748926252301	0.0101962644461877	0.00410632226257937	0.01598993881833	0.00178951605888494	0.0223746019048379	0.0103213325058046	0.00417690827564879
13047	Catoosa County	13	Georgia	NO	NA	NA	278637.64177111	68426.0649875176	34564.7549033517	169289.51430617	19251.2318419197	0.0307185566222404	0.00754366832275603	0.00381060998752165	0.0186634135205521	0.00212236240453713	0.0249737758539983	0.00606948096980615	0.00307143262082074	0.015168335027548	0.00172123181922304	0.0253776537580497	0.00625778869278338	0.00315891956652968	0.0154819848994884	0.00175571494893099	0.0206276198842942	0.00503363881580393	0.00254552615766352	0.0125794519110838	0.00142352282198385	495475.339677625	122190.510829731	61420.916403056	301454.729536563	34200.5735926602	0.0546239452073521	0.0134709585602471	0.00677138195085312	0.0332340387301943	0.00377046062312806	0.0456658377312859	0.0111834125713087	0.00562689129368173	0.027784934709682	0.00314711367568685	0.0457474783752614	0.0113786923748723	0.00570903636833382
13049	Charlton County	13	Georgia	NO	NA	NA	51375.0616569258	33925.1932049078	8910.20944535628	46328.5265728348	5475.81388888176	0.0056638712933688	0.00374010116422632	0.00098231083073851	0.00510751331983227	0.000603684046165744	0.00509824522783958	0.00336974139205871	0.000853779170787255	0.00460581140828104	0.000542011047504612	0.00472104123421255	0.00312537373698431	0.000829717056362425	0.00425726610919392	0.000502848436780131	0.00424985218640116	0.00281625232402843	0.000720506939293028	0.00383970118546292	0.000451439975474336	91830.4167511901	60744.5163484325	15920.5354366133	82838.0338830183	9770.4188863834	0.010123893665927	0.0066968118631752	0.00175516798863712	0.00913252358201091	0.00107714508304274	0.00928675048404722	0.00614510116815358	0.00156056278763259	0.00838959483702308	0.000985975785562404	0.00857996655319195	0.00568148443607744	0.00151015201404712
13051	Chatham County	13	Georgia	NO	NA	NA	188633.975526912	35650.2085595665	11359.5919694628	147073.618913205	15890.3619953759	0.0207960540480808	0.00393027640942829	0.00125234432398097	0.0162142101889247	0.00175184150138563	0.0192537451147555	0.00354680532598004	0.00111057471343434	0.0149909562273951	0.00161685408804451	0.0185101934882363	0.00330771613534944	0.00107769527257175	0.0143736798133856	0.00154687999061851	0.0171519326081388	0.00298783986443743	0.000956521694301458	0.013301612134868	0.00142915084610801	344426.314314766	64209.8990499147	20508.8461938645	268235.218656579	28952.0153676161	0.03797146419707	0.0070788548422091	0.00226100877490403	0.0295717358932783	0.00319183049980256	0.0355338956468917	0.00649399751925229	0.00204196144943148	0.027645787690915	0.00297991874677934	0.0342587655108329	0.00606158092748255	0.00197938778771315
13053	Chattahoochee County	13	Georgia	NO	NA	NA	57808.4315458362	32890.5646530641	12587.0979425646	48025.0331203484	5656.48768672062	0.00637312161557275	0.0036260379832764	0.00138767137993502	0.00529454559626321	0.00062360252614494	0.00534544208510498	0.00304983072968468	0.00115297736576421	0.00445532638901925	0.000524169071373794	0.00560050060540802	0.00314467196832854	0.00120501524205618	0.00462769580068252	0.000546709698937496	0.00469562447840356	0.00264357137458866	0.00100076656490368	0.00389196502822108	0.000459291076837749	103418.312953306	58836.5971968804	22499.2069034509	85927.2086497282	10110.7079420977	0.0114014075127809	0.00648647229054935	0.0024804371614188	0.0094730913150135	0.00111466043294107	0.00977844043308163	0.00558391308581474	0.00211529489913544	0.00815276397552799	0.000958494907029863	0.0102763939027233	0.0057512939115916	0.00220119216248439
13055	Chattooga County	13	Georgia	NO	NA	NA	128167.721239926	65099.1364604165	26074.4090461628	88275.4790177025	10269.9229873807	0.014129919335473	0.0071768892986145	0.00287458724379377	0.00973197764424177	0.00113221318120778	0.0112720702754129	0.00579220240030676	0.0022960526936061	0.0078132592356308	0.000902200365248907	0.011872801257748	0.00597948908632122	0.00241973867850014	0.00819100960424828	0.000955328691698669	0.00946765443221103	0.00482515717911892	0.00193228017754154	0.0065734368090066	0.000760968085716442	228548.798847211	116431.967786796	46430.5209357981	157704.438073254	18284.0692706239	0.0251964852046096	0.0128361048864878	0.00511875774321283	0.0173862105627185	0.00201573704688474	0.020740346458688	0.010675221156961	0.00422184178356653	0.0143921031658857	0.00165853694378238	0.0216427690659592	0.0109104714909121	0.00439889086753849
13057	Cherokee County	13	Georgia	YES	12060	Atlanta-Sandy Springs-Alpharetta, GA	352401.009179671	100805.000422594	42785.2382381454	214368.573547711	20288.105563784	0.0388506387199218	0.0111133014678259	0.0047168815923807	0.0236331786426892	0.00223667310546305	0.0318059281947753	0.00918632428904506	0.00384481393415459	0.0194316513845279	0.00182571843680246	0.0300401051736995	0.00901304318996279	0.00370736758072656	0.018551931838718	0.00173390522435355	0.0246441579800647	0.00745549166533789	0.00302597292428074	0.0152822324244599	0.00141783615116738	635684.474882507	182321.183278795	76820.0869943275	387322.339706387	36488.3059168021	0.0700813766992702	0.0201000968727127	0.00846907179181186	0.0427005595787486	0.00402267290316671	0.0588230549775385	0.0170257240059546	0.00709153154238437	0.035977888128881	0.00337002816170385	0.0554708292234002	0.0166751650513443	0.00681303231002056
13059	Clarke County	13	Georgia	NO	NA	NA	192623.224464115	60704.5909714837	35873.6172176104	106534.914928244	14530.5435903855	0.0212358509419202	0.00669241026852824	0.00395490621704652	0.0117449989731005	0.00160192759024229	0.0178211728533385	0.00560062402538013	0.00330167369008922	0.00986961495762794	0.00134461546925983	0.0171528679640729	0.00545948832162157	0.00321217854951413	0.00956425424632132	0.0013000545556977	0.0143949948058981	0.00456808298551177	0.00268119993972982	0.00803643580207755	0.00109120503259566	347517.206541806	109408.948167011	64551.4882039337	192128.015072582	26190.8521270719	0.03831222127241	0.0120618483126875	0.00711651352214401	0.021181256316309	0.0028874245738524	0.0328504161297389	0.0103307201189578	0.00608014291839854	0.0181938747889396	0.002477301953421	0.0314357012424403	0.0100571076583068	0.00587963552276588
13061	Clay County	13	Georgia	NO	NA	NA	45787.1142638535	27960.7112199385	11084.7602503353	38979.0745657731	5195.67615191394	0.00504782502874673	0.00308254364108263	0.00122204535334676	0.00429726903199546	0.00057280011074204	0.00421699376035299	0.00259986071268165	0.00101480338638683	0.00361402443948814	0.00047951034412628	0.00442768380450004	0.00265385882219656	0.00106365796821379	0.00373814970958245	0.000502366140387873	0.00369556591307102	0.00223653829836868	0.000882652721936725	0.00314051815467893	0.000420120580027092	81509.1963361555	49873.3696018657	19769.1011416612	69468.1127106045	9246.70453170731	0.00898602517222822	0.00549831644539737	0.00217945518391149	0.00765854943422845	0.00101940791244462	0.00770729402608734	0.0047540265562745	0.0018603783049737	0.00660709239151085	0.000876159500782448	0.00807552873025311	0.00483552531666094	0.00193704294444256
13063	Clayton County	13	Georgia	YES	12060	Atlanta-Sandy Springs-Alpharetta, GA	332006.514221909	74945.3542642774	29934.3420013021	223704.721665805	21239.5441122864	0.0366022366585211	0.00826239087406666	0.00330012762766588	0.024662447311403	0.0023415649597688	0.0314867827157595	0.00698402344310925	0.00278685828370097	0.0211793154227021	0.00200958951783451	0.0292284280316747	0.0067615007353096	0.00269663390557597	0.0197857990706871	0.00187163788646817	0.0251402227424088	0.00571393416139375	0.00227568063091408	0.0169873760214673	0.00160585125870599	605181.406404663	135631.121374732	54124.044391137	407348.50635616	38624.9333883852	0.066718549515431	0.0149527258959154	0.00596693437284962	0.0449083550878091	0.00425822654749583	0.0582698727160321	0.012891219964118	0.00514266639831253	0.0391778588063752	0.00371333809738687	0.0547726334872865	0.012549922543329	0.00499898770174477
13065	Clinch County	13	Georgia	NO	NA	NA	45092.5769495515	29034.5943085245	9458.25689393265	39985.4239105132	5052.94437288737	0.00497125538912435	0.0032009344595403	0.00104273061635598	0.00440821455655436	0.00055706456902574	0.00440121426972196	0.00283904259425324	0.000897198456117749	0.0039126434721056	0.00049298332585296	0.004246709044563	0.00270541840876705	0.000892711808522157	0.00374908538943647	0.000476119622193498	0.00375931485901652	0.00239922318224593	0.000767716709655173	0.00332728365574358	0.00042127644355191	80875.18762948	52023.5893084997	16944.3612674032	71671.224517239	9056.58856565585	0.00891612854149589	0.00573536857298734	0.00186804021779656	0.00790143267981959	0.000998448475554388	0.0080558148045749	0.00518795541814926	0.00164578679274686	0.00715399373917205	0.000901846765668493	0.00776768444214419	0.00493801233191222	0.00163111007884433
13067	Cobb County	13	Georgia	YES	12060	Atlanta-Sandy Springs-Alpharetta, GA	440133.734337094	103157.276918308	41727.1337464418	280498.985649737	22760.1951313036	0.0485227801730339	0.0113726294547606	0.00460023029381945	0.0309237614788622	0.00250920994891467	0.0404738964260556	0.00948644086612276	0.00381022641237745	0.0258232308332371	0.00208872585499964	0.0392831464567677	0.00932075829081621	0.0037533419659682	0.0251476326583326	0.00203241347691141	0.0328034986526507	0.00777984913404561	0.00311082587912358	0.0210211580739024	0.00169348275775147	804818.15479622	187175.046651102	75635.8117474082	512467.9041365	41474.5037525146	0.0887276101734439	0.0206352136497967	0.00833851073050812	0.0564972996119082	0.00457237896431637	0.0755894491217691	0.017599564432824	0.00707254073592376	0.0481861651603567	0.00389061428205827	0.0733731269491396	0.0173023396023406	0.00695444379025262
13069	Coffee County	13	Georgia	NO	NA	NA	50085.4464661858	28564.0084650698	11457.0271798268	42365.8788699123	5751.97995701028	0.00552169697332416	0.00314905447022549	0.00126308612113206	0.00467064909336782	0.000634130122822954	0.00482237549009722	0.00275588877276238	0.00107973844815025	0.00409133066746429	0.000554162993917953	0.00469659413475478	0.00268150946478256	0.00107808430023068	0.00397018353328284	0.000539439183028326	0.00410172040370174	0.00234614352331362	0.000921222839453545	0.00347734494108907	0.000471386620979402	90169.1274186447	51295.8765902634	20579.8420504	76156.7698739487	10351.2352608728	0.00994074393029419	0.00565514149312198	0.0022688357512776	0.00839594403925359	0.00114117749651519	0.00886674575148968	0.00505142942219154	0.00198659223678264	0.00750798204829529	0.00101856086760647	0.0086378851236313	0.00491652194576431	0.00197679570067358
13071	Colquitt County	13	Georgia	NO	NA	NA	52164.4811106413	26759.0407073149	10797.6243781242	42613.6846742896	6076.03188203164	0.00575090126546272	0.00295006482935903	0.00119038990474072	0.00469796857750032	0.0006698554015184	0.00499977871337325	0.00255070484145219	0.00101562676569599	0.00408626676347636	0.000583350229984571	0.00496791092214419	0.00252534071825969	0.00102869965266008	0.00403791802262096	0.000578868689305936	0.00431857517141194	0.0021829152678803	0.000877362637534953	0.00351154787894329	0.000504008451050246	93802.2371881011	47890.7527426348	19379.0155812929	76496.8314287387	10927.6822381889	0.0103412780701127	0.00527974178382841	0.00213644999158526	0.0084334343081902	0.00120472820344713	0.00917932238109488	0.00466669330997017	0.00186647874161853	0.00749068587286792	0.00107100502798688	0.00911637986510584	0.00461460487677259	0.00188252199903676
13073	Columbia County	13	Georgia	NO	NA	NA	174044.142971089	41117.1657331733	22430.5253576728	106070.903412489	12780.3859541154	0.019187590113968	0.00453298404225687	0.00247286532747892	0.0116938437740775	0.00140898052068672	0.0161473796220604	0.00382503440610019	0.00207133977500729	0.00986651660738267	0.00118810500931652	0.0159428876840663	0.00384032223390168	0.00207461704080254	0.00974969900511576	0.00117539836184188	0.0134234467952615	0.0032401155279841	0.00173789130088751	0.00822896400530483	0.000991516095836266	315968.223206612	74220.3081886114	40527.2849554363	192281.576345681	23168.9333067397	0.0348340866428025	0.00818245777964514	0.00446795231877505	0.0211981857614216	0.00255427150881733	0.0299531591296985	0.007064390100494	0.00383147355326315	0.0182775612284429	0.00220112777847398	0.0290081100062038	0.00704430025958084	0.00378430845707068
13075	Cook County	13	Georgia	NO	NA	NA	53205.0726505434	27597.8975994796	10657.8197333243	44036.7289159847	6153.4035221097	0.00586562183923705	0.00304254505843405	0.00117497706651097	0.00485485285500355	0.000678385279576463	0.005142056758868	0.00265038890103039	0.00100708763040172	0.00425658739199984	0.000595511532502216	0.00503436162155399	0.00259774761286172	0.00101043515230583	0.00415248202538244	0.000582434318773946	0.00441322536123871	0.00226244842428194	0.000865724762574001	0.00364048129024643	0.000511232214730403	95707.475802321	49456.5803300987	19129.8207988451	79101.0201631066	11068.7737697715	0.0105513221254593	0.00545236728805116	0.00210897737881862	0.00872053449531207	0.00122028291520212	0.00943656261595485	0.00485101662275463	0.0018501862350252	0.00780143005380763	0.0010927214536953	0.0092731116293585	0.00475225209381089	0.00185309105570692
13077	Coweta County	13	Georgia	YES	12060	Atlanta-Sandy Springs-Alpharetta, GA	141474.807196185	55638.8589404387	21211.8018840581	102397.170373262	11404.6142731748	0.015596966181068	0.00613393591725382	0.00233850650290259	0.0112888311000427	0.00125730783205923	0.0130724455710631	0.00511118390628821	0.00193415902438971	0.00946225075990932	0.00105306574910914	0.0124369530238278	0.00512348272549195	0.00194454509499714	0.00910866036842329	0.00100982865453345	0.0104193379848259	0.00426800042157346	0.00160724810762396	0.00763105829833083	0.000845338058871831	253798.426394504	100030.821111983	37989.4773433926	183735.699449478	20431.8411143054	0.0279801439686296	0.0110279516535022	0.00418817035417259	0.0202560409684423	0.00225251930850746	0.0239348300403109	0.00940175028934558	0.00355191464581407	0.0173376370939684	0.00192680538193843	0.0229589502458686	0.00942652738253129	0.00356331073525098
13079	Crawford County	13	Georgia	NO	NA	NA	75937.0700006078	38817.4627015011	14816.3228577459	59968.6658308945	7064.82264897367	0.00837172310859891	0.00427945204513068	0.00163343347921721	0.0066112778057453	0.000778865171227866	0.00708230412841606	0.0036136975088778	0.00136452223775147	0.00559945203441433	0.000659968247924353	0.0071185547593631	0.00364772458767077	0.00139337070989382	0.00563213938843884	0.00066310084021244	0.00601718955377623	0.00307877032051651	0.00116321290739827	0.00476631493466851	0.000561413644546827	136271.738704323	69646.1328108024	26539.5102014189	107584.030063768	12667.0873303316	0.015023351097834	0.0076781753558845	0.00292586257070936	0.0118606592352568	0.00139648985299444	0.0129848062182759	0.00662862094422308	0.00250581311004136	0.0102656942632768	0.00120932217395517	0.0131216441479681	0.00670556018365205	0.00255434624296259
13081	Crisp County	13	Georgia	NO	NA	NA	51206.3215139906	29088.2532898666	11441.2871534826	43315.737864572	5748.62937531348	0.0056452684455904	0.00320685012278727	0.00126135085346537	0.00477536680891095	0.000633760736142403	0.00485448750218791	0.00275000770478862	0.00106521623359879	0.00411294225862309	0.000546079147101043	0.00493029123125363	0.00276046049523392	0.00109252129925749	0.00414172581639052	0.000553569767545141	0.00423869754638621	0.00236614788069229	0.000922333376652173	0.00356584624592492	0.000476828138350817	92356.6403202032	52173.7083603193	20550.0298705898	77948.6524399193	10368.5500289287	0.0101819074662087	0.00575191852856437	0.00226554909148638	0.00859349109611675	0.00114308637242853	0.00893433788952572	0.00503973080486993	0.00196006543664193	0.00755480757485951	0.00100511463227352	0.00912509686921641	0.0050649584440861	0.00200635481336495
13083	Dade County	13	Georgia	NO	NA	NA	122050.080875165	55480.3346432191	22182.9286398461	81101.3146085589	10062.9977477727	0.0134554767844059	0.00611645932087873	0.0024455688942056	0.00894105803187809	0.00110940059691707	0.010851194105751	0.00491459270366901	0.00195982623509858	0.00721553625416092	0.000892666558782231	0.0112885910231129	0.00511137232741356	0.0020587551185278	0.00752080343408699	0.000933284989292568	0.00910295737254041	0.00410609419631736	0.00164951805566449	0.00606809983084907	0.000750862635505493	217522.967455386	99105.5895503745	39497.8315693127	144752.788565609	17913.8599358918	0.0239809364949515	0.0109259490025563	0.00435445967675229	0.0159583489994958	0.00197492311973992	0.0199313888215768	0.0090584003024618	0.00360314579666095	0.0132750786015289	0.00163919503413062	0.0205188288372422	0.00929295632507304	0.00373459198048679
13085	Dawson County	13	Georgia	YES	12060	Atlanta-Sandy Springs-Alpharetta, GA	192716.065047838	87346.8490252814	36330.7745876408	119603.276387291	13269.8478201815	0.021246086201987	0.00962960033146388	0.00400530577708906	0.013185727508154	0.00146294150726272	0.01722339350534	0.00788172439345004	0.00322522319522791	0.0107661827033324	0.00117985850739168	0.0163224409977443	0.00770653475791544	0.00308797139071508	0.0103454140481528	0.00112739885872379	0.0132426558563151	0.0063097221906067	0.00248769362266542	0.00845412283033827	0.000909755664434003	344934.194130957	157074.324690555	64770.4409113062	214633.519164656	23672.3893543544	0.0380274556804596	0.0173167433740723	0.0071406520810848	0.0236623877146731	0.00260977529146191	0.03173344904238	0.0145679824464894	0.0059297118537774	0.0198650884450347	0.00217023785323465	0.0299480874343736	0.0141777543696511	0.00564016253998042
13087	Decatur County	13	Georgia	NO	NA	NA	44043.2489741208	24108.1604335755	9510.59395428978	36648.5092824667	5144.97182715165	0.00485557166231817	0.00265781710837617	0.00104850054371326	0.00404033460934525	0.000567210185198232	0.00411418496677648	0.00226699197572268	0.000878677429149245	0.00344006230407732	0.000481478576959982	0.00422657886611003	0.00226406442771947	0.000910711059030322	0.00348543563561952	0.000494148840581012	0.00357913707437634	0.00193012960718533	0.000762750715701081	0.00296565844124433	0.000419175987494235	79126.6197566996	43055.7352031486	17049.0104697233	65728.4217970161	9245.53735013698	0.00872335673627095	0.00474670267571596	0.00187957732536935	0.00724626519887338	0.00101927923588488	0.00757983237041298	0.00414798927668544	0.00161770916954582	0.00632291081062724	0.000887103570536354	0.00773942057076382	0.00412821586397419	0.00166323805052504
13089	DeKalb County	13	Georgia	YES	12060	Atlanta-Sandy Springs-Alpharetta, GA	532932.911927033	102808.582451296	49469.5499587409	322146.123512976	27552.392458352	0.0587534753984679	0.0113341874457748	0.00545379713173375	0.0355151725835294	0.0030375283196853	0.0505294964719478	0.00959836214786752	0.00463595939727489	0.0304795783538425	0.00260548789610424	0.0496422287110676	0.00930797476651148	0.00456452250375951	0.0299314052832387	0.00255194321306608	0.0427109408045663	0.00788469763675249	0.00388141690722061	0.0256973292601308	0.00218980841075319	977601.897472013	187008.922253679	90116.1515325417	590316.777040513	50409.6255472455	0.107776246779222	0.0206168991762886	0.00993490357524911	0.0650797904594441	0.00555743627040542	0.0941657419969544	0.0177999221357327	0.00860650769304443	0.0567722254017536	0.00484673508783294	0.093255063244596	0.0173491714661338	0.00851731626677275
13091	Dodge County	13	Georgia	NO	NA	NA	47740.5238960817	29736.3629714677	11491.7123924626	41580.1177287486	5215.93812289464	0.00526317972387197	0.00327830132308144	0.00126691001104706	0.00458402243390799	0.00057503390262634	0.00452012229540615	0.0028206702407149	0.00106949264096398	0.00394957091312208	0.000494886894736562	0.00459910404521129	0.00281139313213231	0.00109409416694221	0.00397592973246415	0.00050290158518547	0.00394774560595824	0.00241794312597898	0.000923250762917857	0.00342352172720975	0.000432530927529319	86012.9895749202	53471.7754174619	20638.3931496251	74807.7362524987	9391.6119682857	0.00948254827923007	0.00589502462916457	0.00227529074869076	0.00824721910236994	0.00103538331069743	0.0083172909006119	0.00518090103989672	0.00196833278869143	0.00725669836045719	0.00091011587088336	0.00850458943142933	0.00517191073604527	0.00200938995649618
13093	Dooly County	13	Georgia	NO	NA	NA	50795.2249109055	30860.3375661817	11951.140107558	43400.8548297817	5436.66419511519	0.0055999468795636	0.00340221450656311	0.0013175598665019	0.00478475057450231	0.000599367967128226	0.00477890546773847	0.00289944943830182	0.00110684697809424	0.00409166673309001	0.000512730995720045	0.00487342729062643	0.00292601367857828	0.00113847504327723	0.00414054726547336	0.000521986288132432	0.00415749496370391	0.00249250694324295	0.000956046541947957	0.00353904367888745	0.000446337734944421	91228.4891528483	55366.4964921329	21419.8031147493	77895.8747684258	9759.86553301712	0.0100575338342308	0.00610390917270892	0.00236143771040877	0.00858767259334785	0.00107598162292703	0.00876609473631417	0.00531662146190421	0.00203348751474355	0.00750188737718925	0.00094023023158236	0.00897520574045393	0.00537287306212174	0.00208586588610765
13095	Dougherty County	13	Georgia	NO	NA	NA	121403.587641938	27496.6260288564	13396.6014871991	87337.4686379783	11789.5163162746	0.0133842037903318	0.00303138031968361	0.00147691553343021	0.00962856618562242	0.00129974156473735	0.0116506419760501	0.00259318008280451	0.00125541029304413	0.00837298240125969	0.00113055754681901	0.0117374366938008	0.00261251274348191	0.001283727373474	0.0084146282716196	0.00113845347081219	0.0102179301639072	0.00223375916579996	0.00109097549705174	0.00731744554178227	0.000990266904354914	216182.613138505	49194.2694797566	23933.6588495059	155601.71434907	21003.4200578423	0.0238331684126663	0.00542344868732786	0.00263857908742236	0.0171543946552493	0.0023155333364382	0.0210975481357961	0.0047447549445754	0.00229392590773327	0.0151794788559103	0.00204921159570167	0.0214269726696807	0.00477788417958186	0.00234434720454701
13097	Douglas County	13	Georgia	YES	12060	Atlanta-Sandy Springs-Alpharetta, GA	241719.309938349	77151.7558370271	28754.8482650857	161728.880841363	15494.8403436298	0.0266484752807721	0.00850563680169186	0.00317009370658028	0.0178298874193677	0.00170823700424283	0.0220794789882132	0.00707329079519704	0.00260923467607783	0.0148047089479605	0.00141357544700061	0.0216206742460819	0.00701967180375431	0.00261466250833462	0.0145515990630555	0.00138931424856931	0.0179306376329858	0.00583931212822123	0.00215271647622291	0.0120922211904093	0.00115048907033734	437681.098703072	139370.376481089	51736.1894772021	292718.208609408	27975.2409519421	0.0482523880389399	0.015364962085468	0.0057036840240699	0.0322708762835259	0.00308414547919905	0.0408861470243437	0.0130733835439838	0.00481516154755322	0.0274022823884481	0.00261193635780113	0.0401605785017012	0.0129777929866337	0.0048156040950126
13099	Early County	13	Georgia	NO	NA	NA	44264.2921738362	26477.6078702621	10441.6650961907	37660.219201097	5133.36271103741	0.00487994068871123	0.00291903811493015	0.001151146982328	0.00415187111325471	0.000565930331950757	0.00409027604450079	0.00247014843135938	0.000958070795059454	0.00350292999790108	0.000475322457162804	0.00425919472031955	0.00250253064880864	0.000999812661291479	0.00359481429031761	0.000494053571221884	0.00356698483877218	0.0021160932684316	0.000831537715338392	0.00303004580492019	0.000414569147331964	79085.173518215	47243.3937700933	18654.3487535358	67285.500834275	9171.26923230203	0.00871878747342629	0.00520837334585812	0.00205655870755336	0.00741792621447525	0.00101109150730507	0.00750149511353308	0.00451776757763452	0.00175909850266181	0.00641879438671135	0.000871640869298554	0.00778198125251487	0.00456002303277457	0.00182258972945332
13101	Echols County	13	Georgia	NO	NA	NA	43978.0317566544	27352.9171501458	8778.97637628828	38323.4684648288	4853.17734123368	0.00484838175511556	0.00301553705708732	0.000967842970483694	0.00422499138492044	0.000535041145219448	0.00429020597127191	0.00267158865055756	0.000832398331961367	0.00374746758054024	0.000473452783153835	0.00409529612512743	0.00254483310268265	0.000824195285986424	0.00356417923437667	0.000451965630201569	0.00362357399239249	0.00225457166872804	0.000708337563153958	0.00316136917911855	0.000399879138540004	78528.0193108993	48936.6561441172	15693.7723051037	68456.2876978155	8662.37061829039	0.0086573637082955	0.0053950479666385	0.00173016836528818	0.00754700024170159	0.000954987706001949	0.00781682183491156	0.00487595222302555	0.00152358576393184	0.00682810840959432	0.000862327829107885	0.00746941606792328	0.00463706930801959	0.00150318080941573
13103	Effingham County	13	Georgia	NO	NA	NA	68658.8966945773	32931.0835435338	10198.6120875176	57927.8089972406	7057.91827340623	0.00756933697947916	0.00363050501014059	0.00112435147271318	0.00638628244688426	0.000778103994631404	0.00675361173674403	0.00321736394862476	0.000969465891360715	0.00569925280427093	0.000693612446010081	0.00612095900730533	0.00302219044808159	0.000936663567793921	0.00518884998905814	0.000627795912689327	0.00546673631035687	0.0026791954134284	0.000806922636862829	0.00463474445766032	0.000560047092082959	123755.710576344	59220.5091099336	18308.9920678618	104308.538256583	12701.747765595	0.0136435148478176	0.00652879686580816	0.00201848467406559	0.0114995508799565	0.0014003110113147	0.0123866277314612	0.00589530273843872	0.00177987641715537	0.0104441801694952	0.00127058526946979	0.0112603494874167	0.00554339537625549	0.00171595197252324
13105	Elbert County	13	Georgia	NO	NA	NA	84432.0640684433	50134.6246757426	20321.8238250784	62337.5448214401	7257.28661510214	0.00930825829680856	0.00552711865147665	0.00224039039330755	0.00687243614364886	0.00080008346464895	0.00767641141184334	0.00458467488896836	0.00184216539527511	0.00570977571724433	0.000661391675841839	0.00785533772829878	0.0045947373704625	0.00188655835905637	0.00578284607372608	0.000678886687604308	0.00647627484668463	0.00381025437949821	0.00155071407791045	0.00480261609410864	0.000561010172651005	151935.150552931	90257.0836504405	36464.8499754736	112205.148547234	13039.6710297306	0.0167501723582731	0.00995044071235682	0.00402008699030422	0.0123701169269387	0.0014375655432485	0.0141867630294193	0.0084689538543397	0.00339830429049233	0.0105454771619284	0.00122072254488303	0.0144239669926874	0.00842568092845144	0.00345759500636256
13107	Emanuel County	13	Georgia	NO	NA	NA	47753.2807221442	30444.8511638594	11701.9940156284	42221.2631552241	5099.02282372638	0.00526458610701974	0.0033564089847593	0.00129009262164762	0.00465470585615163	0.000562144512611847	0.00453168501839605	0.00289470277527983	0.00109083923111903	0.00402207948305307	0.000485002872854394	0.00452987737106643	0.00285655402410742	0.0011039839686949	0.0039859511496667	0.000483799891991056	0.003897399143432	0.00246261137470909	0.000933059189378338	0.00344226304504817	0.000417160082889634	86321.6424598976	54825.4557600781	21049.4344682418	76162.8677237224	9206.64284807385	0.00951657588247681	0.00604426184632142	0.00232060621985162	0.0083966162999803	0.00101499129059391	0.00836435163767744	0.00532427162910287	0.00201037458671277	0.0074076585237642	0.000894191017677606	0.00839927284496697	0.00526060891927718	0.00203079930268582
13109	Evans County	13	Georgia	NO	NA	NA	47381.3299169073	29229.7245972	10776.0404499186	42417.4251155485	5247.11290411794	0.00522358019052285	0.00322244670312408	0.00118801037297143	0.00467633183693102	0.000578470783142938	0.00459773745799333	0.00283470134826029	0.00101876935574387	0.00412551690821038	0.000509482572943675	0.00445971962778903	0.00271908329366696	0.0010168392989432	0.00396682649246271	0.000493821554902653	0.00392483352585349	0.00239126884702367	0.000871695263897879	0.00349884839772272	0.000434833455605819	85420.8485229463	52519.6882729122	19373.4331831785	76310.4724506994	9449.69142012015	0.00941726737059979	0.00579006127003888	0.00213583455710385	0.00841288906246326	0.00104178631109043	0.00845356777728277	0.00519563832081058	0.00187473099766841	0.00756837461415412	0.000935848256762509	0.00822843626452793	0.00499369353525404	0.00186806222055307
13111	Fannin County	13	Georgia	NO	NA	NA	152305.801072615	62997.527642521	22427.1779334861	86696.3664402958	10741.7256672702	0.0167910349240901	0.00694519630458839	0.00247249628889978	0.00955788752916031	0.00118422732130955	0.0131506352008205	0.005557929464841	0.00193099216818949	0.00754905810270608	0.00091776228564116	0.0135925988370825	0.00567663841660444	0.00200139304611181	0.00781060889081383	0.000961725162833017	0.0106498083739767	0.00454162686167043	0.00156401518485915	0.00617103419027456	0.000745775018443771	269704.893466507	112502.573487997	39623.6583517496	153940.115735872	18927.7623857189	0.0297337609828466	0.0124029066994391	0.00436833151803086	0.0169712108228047	0.00208670134042996	0.0242209142169222	0.0102654314753843	0.00355079543066983	0.013917560997396	0.00168736439151185	0.024570458743829	0.0103257603933466	0.00361228594728276
13113	Fayette County	13	Georgia	YES	12060	Atlanta-Sandy Springs-Alpharetta, GA	181205.276312645	61811.7073159479	22861.3120466413	127664.137338066	13564.4301671198	0.0199770731092796	0.00681446490514753	0.00252035763761001	0.0140744014574684	0.00149541789647854	0.0169474980853885	0.00572184674647012	0.00210317442172364	0.0119280014235679	0.00126656984632281	0.015759744026155	0.00562279146079902	0.00207132044621929	0.0112196495307179	0.00118659378313582	0.0133647536007866	0.00471948561605217	0.00172697668409603	0.00950404087385022	0.001004474732946	326815.354191818	111379.216768572	41050.9459592753	230153.471750965	24415.3385737909	0.0360299344300574	0.0122790616339508	0.00452568360768146	0.0253733932316114	0.00269168212759375	0.0311193065685361	0.0105316298903478	0.00386491591556582	0.0219073792362662	0.00232293305551337	0.0292251695307857	0.0103844326650779	0.0038089056843838
13115	Floyd County	13	Georgia	NO	NA	NA	155924.158698339	68580.9973176072	28362.532707538	103986.931474062	11651.2088900438	0.0171899427058916	0.00756074892078371	0.0031268426670161	0.0114640951673107	0.0012844937881737	0.0136395313154412	0.00613143814055841	0.00249554095544267	0.00917679489445103	0.00101974311685447	0.0145121331960347	0.00629021318098056	0.0026375867474317	0.00967443267769287	0.00108780988839236	0.0115075163377062	0.00510052677216373	0.00210430608109096	0.00773970236712763	0.000863126800266185	278705.853902423	122950.655497945	50598.620548007	186133.370106786	20789.355830588	0.0307260767053302	0.0135547611178742	0.00557827212587458	0.0205203734591275	0.00229193371061625	0.0251565475124913	0.0113116100028636	0.00459498061689985	0.0169312011688586	0.00187839075517659	0.0266138672215217	0.0115164578214181	0.00481416697279936
13117	Forsyth County	13	Georgia	YES	12060	Atlanta-Sandy Springs-Alpharetta, GA	345144.467144698	110475.336497804	50257.717360424	205577.373766479	20735.5909463809	0.0380506373419095	0.0121794128675429	0.00554068907067822	0.0226639880963557	0.00228600637205099	0.0317129258607851	0.0101464533342829	0.00457747977760732	0.0189309181933771	0.00189763607663084	0.0289020980271487	0.00976824278631837	0.00423413023090918	0.0175790262399844	0.00173621383123099	0.0241356710229677	0.0081424916053007	0.00350176597030439	0.0147073284027705	0.00144352609169655	622339.621048721	200085.374200759	90186.9323130783	371451.612293677	37269.265338139	0.0686101661137119	0.022058519651545	0.00994270684045355	0.0409508827024852	0.00410877019444265	0.0584767582798777	0.0188064737147489	0.00842000304394986	0.0349732257971628	0.00349213990180784	0.0536366562072207	0.0181254507667296	0.00781250130376521
13119	Franklin County	13	Georgia	NO	NA	NA	116066.007634875	61895.8176674623	27952.6858124862	77693.990899446	9413.67488414868	0.0127957594127864	0.00682373769607085	0.00308165887572332	0.00856541579767246	0.00103781564871852	0.0103726822396051	0.00560652432992607	0.00249455126060746	0.00702052294234107	0.00084141082432378	0.0105570105696812	0.00559532490154678	0.00254665236204107	0.00708263891886864	0.000861510671312575	0.00855134180416578	0.00459553927281251	0.00206009330740135	0.00580190852569577	0.000697981442680836	208331.931771498	111283.586257092	50060.1913970661	139598.594458073	16866.8874912456	0.0229676658245642	0.0122685187967984	0.00551891271465107	0.0153901220990383	0.00185949907969149	0.0191999748325656	0.0103616828623	0.00460934182521241	0.0129810551527039	0.00155563686002225	0.019332090469844	0.0102578882553993	0.00465681408850202
13121	Fulton County	13	Georgia	YES	12060	Atlanta-Sandy Springs-Alpharetta, GA	518170.760966206	103053.873420041	46013.415494694	324318.502231496	26405.0192737229	0.0571260141291512	0.0113612296805009	0.00507277372960808	0.0357546676432982	0.00291103554607857	0.0487802791933059	0.00956090105425756	0.00427478266018227	0.0304934818110355	0.00247809284240564	0.048775846061584	0.00932246260228359	0.0042473118074336	0.0304336421900864	0.00246556290157969	0.0416858253964876	0.00784884203662356	0.00358195417540488	0.02597537858888	0.00210066166440018	954055.838206297	187265.099279574	83838.1262119296	596167.36464037	48437.8965745609	0.105180398816302	0.020645141550238	0.00924277929849578	0.0657247916348675	0.00534006194974246	0.0913475822177733	0.017734341424247	0.00795077224329301	0.0570334827214659	0.00462783471220126	0.0913818416868615	0.0173419786750364	0.00789941669951264
13123	Gilmer County	13	Georgia	NO	NA	NA	156746.651930841	70826.4854437162	27565.2913984007	94169.7971958782	11194.0845629614	0.0172806189145095	0.00780830396649828	0.00303895037026588	0.010381799920783	0.00123409787096874	0.0135610422065036	0.00629069061337996	0.00237036231050346	0.00824781887238911	0.000958617291157409	0.0138052171416496	0.00634857912715647	0.00243006607207536	0.00840000571821529	0.000988008866821408	0.0108475522807499	0.00511513585323888	0.00189833798278091	0.00668061909940052	0.000768651465964849	277642.890563061	126706.025203033	48668.8814296582	167486.470752679	19732.2820258622	0.0306088897404965	0.0139687738700276	0.00536552699927807	0.0184646360146192	0.002175396040695	0.0249569624062824	0.0116145799020874	0.00435538727735948	0.0151994783775583	0.00176102738532176	0.0250350448020193	0.0115929999511802	0.00439260889374111
13125	Glascock County	13	Georgia	NO	NA	NA	57190.7439756758	38106.392369393	14120.4055368176	48162.9866506785	5441.46560102186	0.00630502431731033	0.00420105971407154	0.00155671170002237	0.00530975435738301	0.000599897300703809	0.0053292783014143	0.00355206393076922	0.00130158457088256	0.00450689069309122	0.000508928812479499	0.0054482394126329	0.00355460857631903	0.00132943029671705	0.00456191587326207	0.000520087367994335	0.00460451690279091	0.00300501069067924	0.00111135455095944	0.00387086683962596	0.000441084892546711	103970.919344543	68742.8500541435	25464.4260681318	87268.7570660107	9877.19900391664	0.0114623299014831	0.00757859246274075	0.0028073393424329	0.00962099104142915	0.00108891711450886	0.00990917073710793	0.00655495612870089	0.00240701957385765	0.00835073941009138	0.000944860916628978	0.0101043954970997	0.0065428248943956	0.00244607158484779
13127	Glynn County	13	Georgia	NO	NA	NA	89642.6762692383	35659.5335118023	9040.21434696593	78904.3188784384	9320.73459185341	0.00988270504028963	0.00393130444380094	0.000996643291011574	0.00869884905643045	0.00102756939622653	0.00895552964695091	0.00355398199096668	0.000871226806734364	0.00788902206938896	0.00092980494893656	0.00816183373461594	0.00325551760683202	0.000835674315659497	0.00718511417641447	0.000847542419973508	0.00739796454237594	0.00294381745388183	0.000729855089287653	0.00651810466815955	0.000767034387053256	158037.531907255	63728.9205954258	16098.987236222	139214.786348655	16423.0513105409	0.0174229326715308	0.0070258291139034	0.00177484150322681	0.0153478089676672	0.0018105681213281	0.016071157587549	0.00646579700632273	0.00158565864919004	0.0141665395508527	0.00166807572988112	0.0149138356788987	0.00592415430996298	0.00152365676695714
13129	Gordon County	13	Georgia	NO	NA	NA	162374.088619968	72035.9075276295	30846.4146444059	106200.406022513	12265.5335881129	0.0179010186978059	0.00794163735436623	0.0034006795665665	0.0117081208589446	0.00135222034479443	0.0141754478201357	0.00642807804796966	0.00269615630693415	0.00936526170959435	0.00106764015271589	0.0145778544355139	0.00652318699291118	0.0027860417611945	0.0096076834262556	0.00110564942142603	0.0115476701193628	0.00527990606366496	0.00220961432867603	0.00768722981998525	0.000873281799297161	287469.595594846	129046.019599821	54614.3461742566	188911.502414382	21661.1978716883	0.0316922401199005	0.014226747810363	0.00602098795653276	0.0208266501489979	0.00238805040516963	0.0259624545593301	0.0118629333739316	0.00494003466003757	0.0172034070842291	0.00195267732063373	0.026621258138985	0.0119354663282389	0.00507279996581152
13131	Grady County	13	Georgia	NO	NA	NA	53108.1552732874	25708.4576682689	10297.7216505406	42432.1829338683	6025.62460132708	0.00585493713087535	0.0028342427373898	0.00113527785977337	0.00467795882054599	0.000664298223756438	0.00501764177787319	0.00242893915882087	0.000960006262739237	0.00401779411411546	0.000570437646335888	0.00506322029204819	0.00241585379629966	0.000983193350897743	0.00402051281330982	0.000575023171482616	0.00433880381295219	0.00206985229359839	0.000831096998224511	0.0034525537001548	0.000493674931553833	94640.1013041988	45893.5040079077	18386.2810146571	75656.2677659323	10739.565316417	0.0104336488500565	0.00505955402327878	0.00202700543555824	0.00834076591526816	0.00118398915226827	0.00915813926244124	0.00444040998159862	0.00175833395154919	0.00733506320858109	0.00104105661233085	0.00924363439988233	0.00440578442109348	0.0017938721580673
13133	Greene County	13	Georgia	NO	NA	NA	72904.8531130637	45675.4344712453	16603.2418089351	57912.4070829444	6459.67661270748	0.00803743472760747	0.00503551282996774	0.00183043331970018	0.00638458445456208	0.000712150521112367	0.00677582798825592	0.00424453466397064	0.00152879905350332	0.00539989975946486	0.000601687359224211	0.00669236430677053	0.00419879944222693	0.00153128689702955	0.00534269840886634	0.00059637599051005	0.00564134517117464	0.00353859069004292	0.00127863960066339	0.00451770057021953	0.000503799985306903	131261.354957197	82304.621040583	29803.3408358203	104261.481766798	11610.4077933763	0.0144709786478774	0.00907371719641553	0.00328568533374661	0.011494363111941	0.00127999564933552	0.0124746544359835	0.00782234617709008	0.00281314485902631	0.00994038938748484	0.00110625309391529	0.0123212947836491	0.00773306379693102	0.00280818422141759
13135	Gwinnett County	13	Georgia	YES	12060	Atlanta-Sandy Springs-Alpharetta, GA	416388.618395537	111305.776261205	49686.7307994687	248708.404836635	23060.5918108107	0.0459049870998656	0.012270965145732	0.00547774035028367	0.0274189918054116	0.00254232734235052	0.0390551901761196	0.0103615237199347	0.00461730352362831	0.023314630981246	0.0021576658762481	0.0355514119086612	0.00989765692120348	0.00429526354734245	0.0215289075496124	0.00197500775138388	0.0302631117778284	0.00836042184673609	0.00362044446895859	0.018313883325776	0.00167672493878347	761206.005084779	202334.823340619	90265.0811924191	454239.727779529	42040.4132166265	0.0839195652811136	0.0223065113813501	0.009951322405672	0.0500779030039627	0.00463476795743979	0.0727072767154993	0.0192185516449139	0.00856399806875157	0.0433761431692769	0.00400907650900013	0.067054627691357	0.0184574146412618	0.00803182571408878
13137	Habersham County	13	Georgia	NO	NA	NA	140730.920615941	72698.0375923497	33292.9720208706	90784.7856281727	11156.2842314059	0.01551495600509	0.00801463423933521	0.00367040159988828	0.0100086175006027	0.00122993055309365	0.0123941235839374	0.00652000077386047	0.00292680834738995	0.00809236176545459	0.000979365567177425	0.0125429149625943	0.00650784142959012	0.00297151563706	0.0081579763050354	0.00100025390057037	0.0100134286106253	0.00529202891375616	0.0023682956830141	0.00659319763678989	0.000796012582413583	250914.433411317	130415.363226053	59226.5125553787	162376.31684566	19836.5068287743	0.0276621966116643	0.0143777118346432	0.00652945871887892	0.0179012643497452	0.00218688636012689	0.0228654329668788	0.0120493855441182	0.00538989059971296	0.0149402927460874	0.00180429675828799	0.0228230963411098	0.0119088114819266	0.00539981053348331
13139	Hall County	13	Georgia	NO	NA	NA	253792.094048318	90348.7267762818	47692.2285904819	145951.626349874	16971.9129531497	0.0279794458557199	0.00996054395803569	0.0052578553819409	0.0160905155155585	0.00187107766820442	0.0228510577936058	0.00824765342522646	0.00427206419092947	0.0132415900123864	0.00152480380279458	0.02135259064525	0.00793531094126228	0.0040525326250976	0.0125201190914513	0.00143661806751395	0.0174456587181743	0.00657140941677745	0.0032932204071537	0.0103089923698127	0.00117105886543237	456599.330339019	163014.824759477	85522.0039951638	262957.915190902	30467.580332057	0.0503380386567372	0.0179716569979878	0.00942841931001908	0.0289899367354448	0.00335891477412722	0.0422266373045178	0.0152552536058736	0.00788020036166532	0.0244778491476995	0.00281403988633478	0.0394223399667155	0.0146665838375573	0.00745016380308354
13141	Hancock County	13	Georgia	NO	NA	NA	61061.3690145993	38708.993455821	14398.7169786982	50589.5351595543	5776.31505898748	0.00673174345570767	0.00426749379482388	0.0015873942945623	0.00557727050234	0.000636812959223819	0.00571127071651468	0.00361313481317213	0.00132979277363173	0.00474548120175419	0.000541878419894165	0.00578889821141922	0.00360879111884858	0.00135263874001694	0.00477996192330297	0.000549431269887883	0.00491146109196018	0.00305486858333876	0.00113297425945969	0.00406624229732448	0.000467458199044127	110437.483423694	69769.9985278703	25906.5217823382	91340.9033695621	10433.0576394518	0.0121752397350365	0.00769183099845712	0.00285607842213145	0.0100699269999902	0.00115019804863216	0.010558232739552	0.00666012983428806	0.00245271678158213	0.00875792976565432	0.00100054148628368	0.0106833468899581	0.0066423769218106	0.00248331590339451
13143	Haralson County	13	Georgia	YES	12060	Atlanta-Sandy Springs-Alpharetta, GA	116022.372674313	63182.2206605644	24351.3360834141	86886.0823165736	9509.1841764609	0.0127909488530996	0.00696555788565991	0.00268462613863222	0.00957880285793835	0.00104834512199857	0.0103328812891842	0.00570639655777532	0.00217217419889674	0.00779373685540581	0.000846927604279773	0.0106511316244964	0.00584066166786184	0.00225972442151126	0.00802182308931848	0.000877423629186248	0.008604651699348	0.00478492132192984	0.00182836388825222	0.00652695507388939	0.000708856130087232	208416.985263366	113487.414834672	43584.1725071052	156104.832638529	17047.4041927612	0.0229770425925028	0.0125114810631879	0.00480496053039673	0.0172098612015644	0.00187940024050207	0.019093160449012	0.0105211209144565	0.00400325894909848	0.0143905835635981	0.00156263085569147	0.0196230646657052	0.0107183839455461	0.004135134087616
13145	Harris County	13	Georgia	NO	NA	NA	84838.2326791174	43200.9048176628	16099.4127050084	67399.0342904189	7774.93947929084	0.00935303657366255	0.00476270697791626	0.00177488840926192	0.00743044277138733	0.000857152382969426	0.00780522713666928	0.00397986720529743	0.0014686470932577	0.00621278051903936	0.000715992628747467	0.00812075404426595	0.00410661061907221	0.00153155602915414	0.00644071779747788	0.000743364592858204	0.00677638258587936	0.00343073726008745	0.0012669397877841	0.00538399990596033	0.000620831681798533	151330.086155207	77366.7603605005	28753.6525696257	120337.031268112	13852.5450434601	0.0166834667084425	0.00852934009097601	0.00316996188649145	0.0132666207094819	0.00152718127592115	0.0142353815212344	0.00729295402786932	0.00269179714903909	0.0113445939025591	0.00130502137668269	0.0147893952503659	0.00750859178041978	0.00279002402588837
13147	Hart County	13	Georgia	NO	NA	NA	107947.795888664	54483.1720460353	24805.2373947918	73345.4281174091	8947.16682555557	0.0119007627941954	0.00600652659424327	0.00273466673273801	0.00808600615582981	0.00098638521698814	0.00966794449040927	0.0049410874241131	0.0022226774402156	0.00663175012050649	0.000802946670286597	0.00998146159425563	0.00497264881361843	0.00229179258636515	0.00676914957704064	0.000830936670839909	0.00810546360517618	0.00408905262800313	0.00186195292925961	0.00554918980937266	0.000676147101425904	193355.125547628	97966.1685554408	44365.529243008	131602.275679361	16007.2814578867	0.0213165397703673	0.0108003329223779	0.0048911016238306	0.0145085636361831	0.00176473135039005	0.0178440158400163	0.00913183956506401	0.00409721608178629	0.0122422437103996	0.00148049847111239	0.0183021411324936	0.00910672583919971	0.00419719362588685
13149	Heard County	13	Georgia	YES	12060	Atlanta-Sandy Springs-Alpharetta, GA	83503.6451703624	50124.8220580413	18803.6486670646	67115.718128751	7463.57847860983	0.00920590425623969	0.00552603795661794	0.00207301835678911	0.00739920842882374	0.00082282622205096	0.00760868104804436	0.00457188523779427	0.00169996054048529	0.00613033122138854	0.000680362179932069	0.00778289035919364	0.00470614836274127	0.00176890522843073	0.00628596798075858	0.000698347107467542	0.0064315844419904	0.00389290816165479	0.00145022753429275	0.00520650362415905	0.000577307980787925	149793.047893499	89959.7390165408	33645.3416564111	120414.927870671	13365.9527529799	0.0165140150989158	0.00991765979332984	0.00370924877980449	0.013275208462311	0.00147353664724841	0.0139850725290634	0.00840852785565104	0.00312625159317421	0.0112695459768749	0.00124912897562495	0.0142888050151757	0.00862104521317304	0.00323014394079762
13151	Henry County	13	Georgia	YES	12060	Atlanta-Sandy Springs-Alpharetta, GA	204528.24208593	65989.9468831579	24394.7408932388	137618.433023031	14567.1577139775	0.0225483260101843	0.00727509717259997	0.00268941132522726	0.0151718181370292	0.00160596413398271	0.0192869288129198	0.00615578547999189	0.00226458577820836	0.0129592410557001	0.00137154032423851	0.0173501320739098	0.00594089390579252	0.00216943146981839	0.0118485763505172	0.00124594901752167	0.0148330736593857	0.0050246392279443	0.00182471200894005	0.0101143312825005	0.00106336008949516	370976.369439999	119225.062310441	43974.0216240302	249342.829164295	26365.0953090378	0.0408984892985745	0.0131440310939107	0.00484793965588842	0.0274889342565028	0.00290663410712736	0.0355656760208861	0.0113453669462276	0.00417025092691419	0.023888833171193	0.00252581171108533	0.0325765658595835	0.0110218008897868	0.00402024899329545
13153	Houston County	13	Georgia	NO	NA	NA	134464.008246309	35434.5505291465	16983.9442616678	92295.5821864137	11843.1327562543	0.0148240568815922	0.00390650107391946	0.00187240406628044	0.0101751760794221	0.00130565253798896	0.012705023269348	0.00332217103679252	0.00158128304304752	0.00871916688572911	0.00111959312081914	0.0119377049578141	0.00332765373663022	0.00156064968183072	0.00827778009858729	0.0010585787468857	0.0102239773530402	0.00282836400671768	0.0013166498356818	0.00708806407241699	0.000907104629865865	241200.209583663	63613.1721098814	30440.8080119318	165552.611562578	21240.1896315644	0.0265912467830836	0.0070130683598842	0.00335596324530131	0.0182514366684972	0.00234163612538866	0.0232435681820505	0.00609493707687983	0.0029006657836762	0.0159565209439029	0.0020483986029697	0.0219904669900266	0.00611776764047196	0.00286360847932853
13155	Irwin County	13	Georgia	NO	NA	NA	50679.5622523189	28754.2894310867	11541.2714227604	42877.437507391	5851.53107302544	0.0055871955875835	0.00317003209762562	0.00127237367298688	0.00472704615038818	0.000645105189130151	0.00486049543072281	0.00275020327778202	0.00108377125985434	0.00411717260038874	0.000561931916772663	0.00482615606159968	0.00271484635845082	0.00109613339181394	0.00406367673618887	0.000557451449041795	0.00419776938337844	0.00235454537231723	0.00093335182226869	0.00353847155020061	0.000485466861920193	91742.3829726549	51664.7846943579	20781.9520957617	77371.8328923517	10592.1028761556	0.0101141883346824	0.00569581196539557	0.00229111748188982	0.00852989931497712	0.00116773207626076	0.00897591642592101	0.00504532650667697	0.00199811755798444	0.00758020848726918	0.0010376697074303	0.00891217682855098	0.00498429506864175	0.00201297873471171
13157	Jackson County	13	Georgia	NO	NA	NA	163722.665120579	76706.1481648743	34922.5400633065	101734.083134788	11852.7161224996	0.0180496932391569	0.00845651054430136	0.00385005420483848	0.0112157286909386	0.00130670906135302	0.0149839510194643	0.00703615980073787	0.003176867867568	0.00934964356186975	0.00108353233299116	0.0141391199708693	0.00679794145046902	0.00304370665991524	0.0089522884227377	0.00103151400122424	0.0117369961322697	0.00565536566356904	0.00251083300899865	0.00746243412720724	0.000855225331867612	295064.88761113	138335.003531077	62731.9485972992	183458.561641801	21316.8320610861	0.0325295871717261	0.0152508168379417	0.00691591739996348	0.0202254877618361	0.00235008561123689	0.0276553289306175	0.0129981258028337	0.00585439717173595	0.0172631762411698	0.00199730475890927	0.0261733905498764	0.0125492599272171	0.00561087758025452
13159	Jasper County	13	Georgia	YES	12060	Atlanta-Sandy Springs-Alpharetta, GA	86257.8676512215	50562.8445594045	17326.8189837317	67244.3502932544	7346.16841417241	0.00950954499440678	0.00557432798277671	0.00191020447435562	0.00741338955095649	0.000809882286373366	0.00805326844344519	0.00470822643305212	0.00159844230265102	0.00628312676078301	0.000686422784977914	0.00786188682558296	0.00464527946805977	0.00159721664196884	0.00617378241472101	0.000673383730527813	0.00665487560788609	0.00392204227191597	0.00133577787184704	0.00522985398515505	0.00057045500505125	155470.138004049	91083.2253299732	31111.2316667207	121112.058689524	13214.4160806883	0.0171398889503524	0.0100415191459791	0.00342987446156634	0.0133520640242369	0.00145683040534029	0.014816643784132	0.0086650570112357	0.00293985500130542	0.0115562672419171	0.00126115180701968	0.0145505885982443	0.00857412567461812	0.00293545778098522
13161	Jeff Davis County	13	Georgia	NO	NA	NA	46329.816775097	28350.1125522715	11152.3019060062	40738.4711564246	5222.2860046162	0.00510765555887433	0.00312547340032123	0.00122949151948892	0.00449123465504397	0.000575733728259574	0.00444496885558124	0.00272855524056181	0.0010477889932709	0.00392315801778081	0.000501544759926213	0.00436298745908834	0.00266013035325754	0.00105144941929212	0.003825419540071	0.000491845574038779	0.00379581842219107	0.00232154002867568	0.000895653458966764	0.003340392907342	0.000428318727794823	83706.9519529013	50965.5930179179	20065.5729192719	73417.5279174202	9429.34967739689	0.00922831792178541	0.00561872920311694	0.0022121398744276	0.00809395483704537	0.00103954372472748	0.00820277789250803	0.00500726382153432	0.00193140089880666	0.00721823423744502	0.000925002216670577	0.00808772988104092	0.00488815965391455	0.00193550015628379
13163	Jefferson County	13	Georgia	NO	NA	NA	50637.6644584192	32645.1814818779	12427.90059596	43741.9914786162	5101.32363477569	0.00558257654276933	0.00359898558364255	0.00137012058286863	0.00482235936775987	0.000562398166762974	0.00474950323044252	0.00306908307817879	0.00115069958523506	0.00412194922291494	0.000480217078329214	0.00481565134929608	0.00305958624357382	0.00117091514598332	0.00413773616792392	0.000485436309691279	0.00409557312666421	0.00260823555599951	0.000983044543223861	0.00353492746172989	0.000414281971858276	91668.1036833833	58860.8125370076	22366.9785730617	79013.2429900632	9220.2909963441	0.0101059993745015	0.00648914192374068	0.00246585957804454	0.00871085745367787	0.00101649593803767	0.0087876343144014	0.00565694894249426	0.00212288596234597	0.00760886640213716	0.000887107994300263	0.00892073939815429	0.00563283091826212	0.00215268558101651
13165	Jenkins County	13	Georgia	NO	NA	NA	46690.4087651781	30626.4811020941	11309.3706555063	41364.7280658472	4881.96519535687	0.00514740921668747	0.0033764328749505	0.00124680764822312	0.00456027668472053	0.0005382148776746	0.00440601417160986	0.0029027328009103	0.00105074475874562	0.00392383734990469	0.000462137728129151	0.00441552340822166	0.00285840424940708	0.00106331499156019	0.00389046790752822	0.000461545408544062	0.0037766423992817	0.00245616609547548	0.000895527984855372	0.0033447940907962	0.000395938247216611	84356.2875136525	55157.4393201182	20334.9599172191	74593.7248177482	8807.34374225259	0.00929990426978557	0.00608086155238383	0.00224183858884802	0.00822362529668596	0.000970970345995702	0.00813686928213539	0.00534200689703488	0.00193670794918566	0.0072304408620635	0.000852176701063971	0.00817411930475089	0.00525725079402159	0.00195390676306952
13167	Johnson County	13	Georgia	NO	NA	NA	50368.5106429225	31710.4363418935	12230.3371643077	43796.1431028124	5257.83876236637	0.00555290353567354	0.00349593410313381	0.00134834009612921	0.00482832934268315	0.000579653261152127	0.00474832469147775	0.0029932113791848	0.00113505676214851	0.00414331686211324	0.000496934711059865	0.00484061690373027	0.00298300078650439	0.0011588385213634	0.00417921511927352	0.000505703396289128	0.00413787770942523	0.00255313590086116	0.000975251157107303	0.00358448990315457	0.000433326535543396	90962.5609183847	57104.4972655935	21986.8982238562	78962.3264981776	9485.04297561773	0.0100282164330502	0.00629551600238811	0.0024239574156021	0.00870524413765549	0.00104568366233247	0.00876016384794201	0.00550803285644679	0.00209141085597336	0.00763096905261707	0.00091585861477995	0.00894402241939093	0.00549219004738129	0.00212806850590598
13169	Jones County	13	Georgia	NO	NA	NA	84470.3694354598	42960.5625232759	15630.600917274	66083.4317891744	7606.26143633278	0.00931248129258959	0.00473621031245528	0.00172320400167379	0.00728540346632446	0.000838556381436394	0.00784559392464674	0.00400731800015452	0.00143976786162286	0.00615621953606519	0.000708055445046645	0.00802004838001575	0.00402244158459429	0.00146968570995125	0.00626725794652319	0.000722071908930102	0.00675342643491933	0.00340187719779494	0.00122739607772213	0.0052927210991702	0.000609380363282953	151245.77288994	77228.2691104206	27985.0793858086	118414.707739652	13607.6825677259	0.0166741715471835	0.0085140720486533	0.00308523012263014	0.0130546931185796	0.00150018628063734	0.0143703107624624	0.00736418904996174	0.00264328704296733	0.0112828528534633	0.00129608957741378	0.0147323393398726	0.0074017542226926	0.00269192036391179
13171	Lamar County	13	Georgia	YES	12060	Atlanta-Sandy Springs-Alpharetta, GA	87592.0188495693	47442.0147898063	17282.0828088984	68029.433783072	7734.7054782502	0.00965662921055423	0.00523027042696187	0.00190527251070942	0.00749994150237934	0.000852716763893517	0.00815716350122659	0.00440231436638617	0.00158882197616442	0.0063369549996897	0.000720692722842931	0.00807550517497502	0.00440596936475125	0.00161028740396344	0.00630365822898616	0.000716005367580094	0.0068184598639012	0.00370690277376752	0.00134207386767559	0.00532335725227153	0.000604852141471499	157129.397988784	85225.0680831368	30947.1165466041	122052.803623831	13855.8497269759	0.0173228149594449	0.0093956834507547	0.00341178150191514	0.0134557769552965	0.00152754560253206	0.0149381123567446	0.00808327927172789	0.00291570516411545	0.011612351565907	0.00131868181316691	0.0149767454638406	0.00811637410392565	0.00296058812854327
13173	Lanier County	13	Georgia	NO	NA	NA	51676.4110416434	28287.2948753767	10118.0672820268	43710.8149126537	5794.82911388142	0.00569709371830279	0.00311854803175903	0.00111547176732819	0.00481892229048374	0.000638854051159394	0.00501430705468443	0.00274209024787656	0.000957747986120624	0.00424797371471585	0.000562597886876841	0.00485269962189787	0.00264727003086622	0.000954243571481581	0.00409547572023577	0.000544277612333852	0.00427093953319248	0.00232743516236888	0.000818892263007547	0.00361008814928262	0.000479260362317951	92924.2969935973	50681.4272055422	18151.1106830653	78508.643195438	10418.739976334	0.0102444890813588	0.00558740119035427	0.00200107895591624	0.0086552275780292	0.00114861959016407	0.00920166957576546	0.00501424101253081	0.00175903765859827	0.00778488055119428	0.00103225061242629	0.00891032874419616	0.00483642433652193	0.00174686471552059
13175	Laurens County	13	Georgia	NO	NA	NA	58805.3717287924	31608.6898028184	12711.4472412219	48742.1232546117	6149.48454544737	0.00648302982203211	0.00348471700123103	0.00140138033521995	0.00537360158364739	0.000677953229887347	0.00552986568437894	0.00298478433194626	0.00117954851724471	0.00460036980859606	0.000579520375589444	0.00565754724144066	0.00298130607975043	0.00120756428091703	0.00466083377599871	0.000592076417358811	0.0048236173949256	0.00255261435916769	0.00101606105716931	0.00398787552357121	0.000505832923816386	105870.616160897	56880.647982926	22826.7956624463	87683.6695749201	11063.4091701723	0.0116717629983444	0.00627083761787135	0.00251655236027723	0.00966673329404511	0.00121969149203511	0.0101712193953878	0.00548800885676712	0.00217075169332522	0.0084543967004244	0.00106524975494734	0.0104319266442009	0.0054880567034503	0.00221613613678444
13177	Lee County	13	Georgia	NO	NA	NA	75114.6344520623	28012.7187584101	11983.6334596858	58000.0175450508	7736.99848160884	0.00828105325937986	0.00308827724012248	0.00132114211357678	0.0063942431170594	0.000852969557281588	0.00714937825554735	0.00263701606407869	0.00111564373206303	0.00551916240674612	0.000736290752023983	0.00711853855369729	0.0026627857125898	0.00113907750760992	0.00549085301349321	0.000732922501922254	0.0061451974780219	0.00227251558591015	0.00096143638866229	0.00473846348064919	0.000632542037463052	133709.351077381	50127.5525698546	21409.9863681985	103341.498465062	13778.9240153007	0.014740859296274	0.00552633898336082	0.00236035545790745	0.0113929390582264	0.00151906488609052	0.012966075411366	0.00482544992074329	0.00204135033167627	0.0100249734023037	0.00133659703289355	0.0130209211760081	0.00487319849157848	0.00208147207058854
13179	Liberty County	13	Georgia	NO	NA	NA	67603.1899027791	31049.9103340625	10278.7597183941	57153.1062622472	7222.70461124349	0.00745295001663306	0.00342311405827898	0.00113318739136928	0.00630087492735806	0.000796270953041078	0.00667455325850556	0.0030526719839923	0.000982870883129352	0.00564676904408192	0.0007126423340494	0.00598549455634404	0.00285088006825087	0.000942896853667699	0.00509188654615702	0.000639934475330367	0.005359570331099	0.00254220397428324	0.000816756320364167	0.00456295433315113	0.000572573876041839	121598.860284058	55678.1747344846	18442.1093613463	102684.705034015	12976.8356014096	0.0134057317277476	0.00613827030810593	0.00203316026165423	0.0113205305133059	0.00143063821767077	0.01221746032373	0.00557714644819969	0.00180271777286309	0.0103251841766456	0.00130328419879659	0.0111416388551518	0.00522189110408161	0.00173563392113864
13181	Lincoln County	13	Georgia	NO	NA	NA	69044.0394433848	44795.0478520219	16420.9341899978	54902.7807163866	6095.82542693367	0.00761179724888744	0.00493845413380533	0.00181033471823558	0.00605278657770221	0.000672037551517815	0.00634767696350721	0.00412524699428753	0.00150071410194915	0.00507358803664984	0.000562246101868238	0.00648031569487418	0.00414271984623726	0.00153254260141518	0.00513701520861588	0.000574800250142186	0.00540323064372313	0.00345992020377428	0.00127010492717288	0.00430453726752351	0.000480751045903627	124694.028746994	80741.3812852246	29524.4936642846	99051.5715033403	10991.1074251434	0.013746960239013	0.00890137698913455	0.00325494367740281	0.010919993753919	0.0012117205472825	0.0117492832923085	0.00762030516755299	0.00277021868300491	0.00937769370309715	0.00103911622827765	0.011871847518524	0.00759804424907273	0.00280341792725289
13183	Long County	13	Georgia	NO	NA	NA	55572.8342991007	30674.3062559964	9875.76934129631	48910.7512252417	6067.42270348909	0.00612665699517239	0.00338170538475489	0.00108875950058464	0.0053921920649297	0.000668906278001386	0.00545751191439753	0.00301181949205559	0.000940330186210112	0.00481216611114062	0.000595523432924578	0.00505134131077071	0.00282783317098608	0.000918203690097024	0.00445253463524336	0.000551731451503283	0.00449882246129246	0.00251818710625331	0.000792320581783268	0.00397317805179027	0.00049107030398342	99598.8694844346	54973.5875712286	17701.3297656146	87583.2905999813	10862.1398649498	0.010980330914091	0.00606059271748247	0.00195149261685418	0.00965566695998579	0.00119750244927156	0.00996850915049427	0.00550129803629849	0.00172442459721119	0.00878059722717514	0.00108677760115278	0.00931613786697636	0.00517335368111669	0.00168432589713564
13185	Lowndes County	13	Georgia	NO	NA	NA	96003.7465781354	27447.3216727061	12438.918559118	71275.4851636869	9865.96883951045	0.0105839846564243	0.00302594473443211	0.00137133526414061	0.00785780418202415	0.00108767903899618	0.00928986516219877	0.00265073378108301	0.00118149474534154	0.00690296024176022	0.00095514548975618	0.00904999866157671	0.00256931905634058	0.00117491960196825	0.00670651718001542	0.000929964003100613	0.0079435072305919	0.00225070460276114	0.00101188742008129	0.00589163778556786	0.000816614911241725	172075.739372476	49108.4476268096	22280.8317208387	127709.859118141	17682.3767254202	0.0189705824009574	0.00541398721100894	0.0024563622720057	0.0140794420796943	0.00194940312874814	0.0169960181480072	0.00484360875843313	0.00216558434246561	0.012623992668995	0.00174730200234401	0.0164449535258979	0.00468610214547985	0.00213964359647576
13187	Lumpkin County	13	Georgia	NO	NA	NA	170653.764253315	76681.8487641196	31665.2485141157	99324.1054158261	11861.121328638	0.0188138159894428	0.00845383164380096	0.00349095234676591	0.0109500394016247	0.00130763569782267	0.0150773915789772	0.00686434913357625	0.00278229788691423	0.00885764586108466	0.00104160310920936	0.0147467204053837	0.00678493556878921	0.00273546250355613	0.00872044703027301	0.00102742338106214	0.0118247266791487	0.00550981299597576	0.00218134203470403	0.00705829035986437	0.000818836035618242	304743.495891571	137534.091213466	56347.9389165007	177838.408828569	21105.837408275	0.0335966105451562	0.0151625198288887	0.00621210882044057	0.0196058909933538	0.00232682439229974	0.0278066839330701	0.0126821461254266	0.00512020641853552	0.0163517005160292	0.00191778990113957	0.0269373036598053	0.0124338413049374	0.00498020155625569
13189	McDuffie County	13	Georgia	NO	NA	NA	60802.5927254088	38477.2570006079	14431.4134472077	50101.7495120605	5681.85068894796	0.00670321452457882	0.00424194588472942	0.00159099893431188	0.0055234943113817	0.000626398683961516	0.00565594013276322	0.00358372752978944	0.00132966170562882	0.00468168156019075	0.000530551226725143	0.00577189951578028	0.00358758363652005	0.00135675997198357	0.00473309736275735	0.00054115544207947	0.0048694574276679	0.00303044875026319	0.00113367340977835	0.00401043830107803	0.00045820747337779	110507.764259261	69431.3873408352	26028.0372934368	90783.7427469214	10311.3244392325	0.012182987883539	0.00765450062609341	0.00286947496498343	0.0100085025275984	0.00113677750652603	0.0105148446168987	0.00661583396464399	0.0024591143432948	0.00867549264293669	0.000984879969111907	0.0106911777810192	0.00660184027440259	0.00249564213560137
13191	McIntosh County	13	Georgia	NO	NA	NA	49934.5986088923	31830.0457531802	8190.88695542564	45708.0965680011	5472.17031502949	0.00550506667019584	0.00350912050698726	0.000903008736103584	0.00503911368038485	0.00060328235840749	0.00494772664460761	0.00315751773459973	0.000783620512643086	0.00453769834218546	0.000541541529018388	0.00453451342655965	0.00291285486993837	0.000758517897798284	0.00415424816644706	0.000496199648026879	0.00407662249408607	0.00262135083124752	0.000657600611960403	0.00374213897791451	0.000445482263869259	88927.0163259643	56941.5482506538	14635.1147386452	81419.5240783635	9731.00368691365	0.00980380672507998	0.00627755160062908	0.00161345609270323	0.00897613920595705	0.00107279973318623	0.00897701357872036	0.0057521289723507	0.00143217246922972	0.00823263927736926	0.000981387996100603	0.00827253952735941	0.00530944376280587	0.00138401770316303
[truncated: 2,655 more rows]
[truncated: 57 more columns]
