# Supplementary material for: Health benefits of decreases in on-road transportation emissions in the United States from 2008 to 2017
Source: Proc Natl Acad Sci U S A. 2021 Dec 13;118(51):e2107402118. doi: 10.1073/pnas.2107402118 (PMC8713776; doi:10.1073/pnas.2107402118)
Supplement: Supplementary File [file pnas.2107402118.sd02.csv]

FIPS_STCOU	COUNTY_NAME	FIPS_STATE	STATE_NAME	COUNTY_IN_LARGE_MSA	CBSA_CODE_Metro_Area_Code	CBSA_NAME_Metro_Area_NAME	PM25_GEMM	SO2_GEMM	NOX_GEMM	NH3_GEMM	VOC_GEMM	SUM_GEMM	PM25_VodonosParametric	SO2_VodonosParametric	NOX_VodonosParametric	NH3_VodonosParametric	VOC_VodonosParametric	SUM_VodonosParametric	PM25_VodonosSpline	SO2_VodonosSpline	NOX_VodonosSpline	NH3_VodonosSpline	VOC_VodonosSpline	SUM_VodonosSpline	PM25_Krewski	SO2_Krewski	NOX_Krewski	NH3_Krewski	VOC_Krewski	SUM_Krewski
1001	Autauga County	1	Alabama	NO	NA	NA	0.163214064110548	0.0299268974452817	1.35713263458001	0.233230552405024	0.527052339868055	2.31055648840892	0.288650965968584	0.0536638637702974	2.41670443741156	0.413618932805784	0.932254351689888	4.10489255164611	0.294518594591519	0.0544468172336506	2.43959461419736	0.421084862759612	0.948902143654424	4.15854703243656	0.119797653700109	0.0220822836563782	0.985300527567239	0.171050503894511	0.385252931483717	1.68348390030195
1003	Baldwin County	1	Alabama	NO	NA	NA	0.11577107130367	0.0239261709120338	0.672651762581117	0.188577680464402	0.401319292260014	1.40224597752124	0.205843872054325	0.0427171329367588	1.20126109431322	0.335358208117359	0.713589386889803	2.49876969431147	0.207473392632506	0.0430299765186053	1.2056320600145	0.337791999767715	0.71896688751454	2.51289431644787	0.0834263679885637	0.0173126238650011	0.484459657199197	0.135780638684719	0.289057955564307	1.01003724330179
1005	Barbour County	1	Alabama	NO	NA	NA	0.0762823828666807	0.0264843083269937	1.1116323163831	0.129515088096242	0.335683765841952	1.67959786151496	0.135750683915287	0.047274063906835	1.98208134386154	0.230826547287781	0.59696555240654	2.99289819137798	0.136952973524041	0.0476620149588185	1.98706969508617	0.232426831501908	0.600266580346434	3.00437809541737	0.0552495339950351	0.0192268033642788	0.798335749004369	0.0936591599754896	0.241503434644431	1.2079746809836
1007	Bibb County	1	Alabama	YES	13820	Birmingham-Hoover, AL	0.115655930549426	0.0334198210864798	1.63111498398445	0.183134221497003	0.457562115813392	2.42088707293075	0.20837592454459	0.0601221629006811	2.92328795078668	0.329827135584708	0.822576466758252	4.34418964057491	0.212739218167876	0.0611208275674864	2.9408858377571	0.335784583217868	0.835897000915051	4.38642746762538	0.0867610222028476	0.0248456891644804	1.18555226275351	0.136672828808122	0.339551050922498	1.77338285385145
1009	Blount County	1	Alabama	YES	13820	Birmingham-Hoover, AL	0.192262756007226	0.0480039143711489	2.90315287074488	0.265856249722212	0.763759447642074	4.17303523848754	0.346900535052459	0.086299837010448	5.20129237126357	0.479590492931275	1.37407554785049	7.48815878410825	0.355215367851286	0.0876939168560694	5.25661534923995	0.489450637492085	1.40027310900712	7.58924838044651	0.145322032749638	0.0356598204403628	2.12645123305645	0.199814549140089	0.570490252193842	3.07773788758038
1011	Bullock County	1	Alabama	NO	NA	NA	0.0711621978776105	0.026087411432374	1.10186125217723	0.130250450920918	0.292944042253241	1.62230535466138	0.126981664988776	0.0466036757904091	1.9669384008108	0.232605274586761	0.522221525923448	2.89535054210019	0.128476441552012	0.0470546206236246	1.97399480570575	0.234763697304246	0.526573678864659	2.91086324405029	0.0519487408662542	0.0190016307427784	0.793827404199376	0.0947733717333298	0.212332114349895	1.17188326189163
1013	Butler County	1	Alabama	NO	NA	NA	0.0679084434142729	0.024562966000735	1.05312316454208	0.130691267139895	0.200049596484116	1.4763354375811	0.121599770115264	0.0439154694956747	1.88532218935601	0.233896951343731	0.358046031028145	2.64278041133882	0.122601005539551	0.0442186877099025	1.89184737927744	0.235354936026675	0.360251002692973	2.65427301124654	0.0493948081981631	0.0178058014678324	0.760627081166538	0.0947125089132393	0.144916378394149	1.06745657813992
1015	Calhoun County	1	Alabama	NO	NA	NA	0.219612955814943	0.0499217060202271	2.45826346316202	0.298753928782193	0.746470339891903	3.77302239367128	0.390868947147379	0.08948926485497	4.37996350411782	0.532974797312433	1.32789855089546	6.72119506432806	0.397765832555361	0.0909507872246783	4.42077524105383	0.541702813938811	1.34731253050768	6.79850720528036	0.161558736493234	0.0369775145970231	1.78528605515526	0.219973154622585	0.546015869094716	2.74981132996282
1017	Chambers County	1	Alabama	NO	NA	NA	0.129700835538319	0.0381359096253163	1.64808078050404	0.207807047304466	0.475791558022601	2.49951613099474	0.232200727396183	0.0683505728687923	2.94726276212907	0.372162051340345	0.850839610995389	4.47081572472978	0.2375706620259	0.0696661658687947	2.9762053451935	0.379635879402696	0.86749467055743	4.53057272304832	0.097023947107485	0.0283824796940811	1.2033860898003	0.154726549826353	0.353263964488056	1.83678303091628
1019	Cherokee County	1	Alabama	NO	NA	NA	0.17798642192895	0.0517665341433453	2.77932063853614	0.253587030894275	0.672361500538012	3.93502212604072	0.317649647919206	0.0926738291703831	4.95286848753275	0.453382204445491	1.19799193916295	7.01456610823078	0.320709996341028	0.0936221117365526	4.97107439392456	0.457449139512376	1.2049464012416	7.04780204275612	0.129528892244698	0.0378810245403253	1.99889848202439	0.18480559274255	0.485209264609992	2.83632325616195
1021	Chilton County	1	Alabama	YES	13820	Birmingham-Hoover, AL	0.119419368304756	0.0337716563008334	1.58801280865453	0.190374650396298	0.38589901181853	2.31747749547495	0.214665090171187	0.0607068286912444	2.84447419260037	0.342216212335377	0.692420866866095	4.15448319066427	0.219689673320728	0.0617958104243118	2.86708194576432	0.349101081177073	0.705743372673352	4.20341188335978	0.0897798091421489	0.0251478489273731	1.15764397713159	0.142332393747847	0.287415079972945	1.70231910892191
1023	Choctaw County	1	Alabama	NO	NA	NA	0.0650288817179767	0.0244348443881864	1.33762286651934	0.119100316752041	0.31510162121024	1.86128853058778	0.116486726523653	0.0438321486280447	2.39790701548897	0.213396463365313	0.564234546269412	3.33585690027539	0.117360238762487	0.0442709101267638	2.40709234971725	0.214735801752025	0.5674368086175	3.35089610897603	0.0472889128347586	0.0178751653714434	0.96848672622629	0.0864596928155748	0.228350771690652	1.34846126893872
1025	Clarke County	1	Alabama	NO	NA	NA	0.0669231541001164	0.0249000082055754	1.16012670926594	0.12349758027657	0.313338649047486	1.68878610089569	0.119628516902746	0.0445800355871507	2.07812556792641	0.220823760946791	0.559975711009385	3.02313359237248	0.120580845780212	0.0449802938025879	2.0863331026543	0.222285625673257	0.563537356187601	3.03771722409796	0.0485653599810074	0.018137525660297	0.83934961660872	0.0894589206472182	0.226729496440949	1.22224091933819
1027	Clay County	1	Alabama	NO	NA	NA	0.155896337213744	0.0430589248514468	2.58448949089274	0.228148221690887	0.784830224190471	3.79642319883929	0.279289202284266	0.0772974235313119	4.62029873143634	0.409133411727636	1.40327577971558	6.78929454869514	0.284988244873593	0.0787904646357747	4.65895931282144	0.416668586625136	1.42608930756691	6.86549591652285	0.11619273370529	0.0321109366635633	1.88175539866253	0.169682966477488	0.579427330729316	2.77916936623818
1029	Cleburne County	1	Alabama	NO	NA	NA	0.181420460824294	0.0483633503050307	2.68063327902441	0.278439658129234	0.454102145821452	3.64295889410442	0.324255551574716	0.0867327758742525	4.785725494217	0.498403827906132	0.810373959035551	6.50549160860766	0.329424504502929	0.0882026056546492	4.82181587828761	0.505918101306143	0.820279041226117	6.56564013097744	0.13374181458188	0.0358800008124065	1.94538446701731	0.205392003991122	0.332026027394742	2.65242431379746
1031	Coffee County	1	Alabama	NO	NA	NA	0.106482901596954	0.0249562784757159	1.16152457982968	0.153910059849902	0.481186525075815	1.92806034482807	0.186813216798848	0.0444358456986662	2.05184865730878	0.271393499827306	0.844111020077065	3.39860223971066	0.185809782418556	0.0444896346378965	2.04348028985742	0.270288563536707	0.838831515457227	3.3828997859078	0.0739996722350108	0.0178281381781493	0.815822178801785	0.107807410932744	0.333848170327191	1.34930557047488
1033	Colbert County	1	Alabama	NO	NA	NA	0.251261991862783	0.0370849488416466	2.75545268153785	0.30407855906808	0.935322666691017	4.28320084800138	0.443191107951922	0.066159791956755	4.88699134581662	0.538129552455349	1.65108184361723	7.58555364179788	0.439343792805642	0.0659134769239737	4.84514388860358	0.533802413062867	1.63556217180909	7.51976574320516	0.17449506983435	0.026341886106232	1.92787375883534	0.212293881658669	0.649468767552463	2.99047336398706
1035	Conecuh County	1	Alabama	NO	NA	NA	0.0795865700081429	0.0254579579783793	1.15851520246081	0.153526920923571	0.238089273823005	1.6551759251939	0.142061431683325	0.0454485883932232	2.07304417714814	0.274036253856084	0.425047607682721	2.9596380587635	0.142882438384387	0.0456729421289666	2.07932632957811	0.275204183720733	0.427135343669773	2.97022123748197	0.0574288699044432	0.0183541075393384	0.835708697857069	0.110516936248433	0.171586326536649	1.19359493808593
1037	Coosa County	1	Alabama	NO	NA	NA	0.109808473695006	0.0357534749509206	1.71327188133923	0.213168230880247	0.324404494506274	2.39640655537168	0.196799155043888	0.0641907747546788	3.06464584083603	0.382277325636071	0.580341752364209	4.28825484863488	0.20096809617743	0.0654019235880655	3.0892510960159	0.389432919371261	0.590279167967572	4.33533320312022	0.0819518334111584	0.0266367610109482	1.24728301070859	0.158556788234459	0.239895289153891	1.75432368251904
1039	Covington County	1	Alabama	NO	NA	NA	0.0789882551761841	0.0256818051173192	1.09910087701042	0.13295894277791	0.365043985815158	1.70177386589699	0.140418617276132	0.0457882390616055	1.96040978826059	0.236685544394783	0.648795039737092	3.0320972287302	0.140569158555039	0.0458649715954203	1.96101130776794	0.23673736884252	0.648832906900304	3.03301571366123	0.0562833055569863	0.0183831491938018	0.786228933304746	0.0947635173746199	0.259612700342937	1.21527160577309
1041	Crenshaw County	1	Alabama	NO	NA	NA	0.0740243658865031	0.0248644658870567	1.27416954060711	0.128699169121905	0.380919833551517	1.88267737505409	0.132155578023064	0.0444265025166116	2.27651842132361	0.22990965057715	0.679532084345596	3.36254223678604	0.133233182899065	0.0447295868844917	2.28310513336655	0.23132902607721	0.683520804670045	3.37591773389736	0.0536796177759106	0.0180118466465358	0.917459332332228	0.0930976308568933	0.274904477390473	1.35715290500204
1043	Cullman County	1	Alabama	NO	NA	NA	0.175866679946661	0.0441996422525653	2.9994315729125	0.243797193280103	0.639633014036449	4.10292810242828	0.315386249479974	0.0791809703642165	5.36158165906994	0.437348869764957	1.14506504037964	7.33856278905873	0.320270801690204	0.0799885734037359	5.39887060391766	0.442705169649183	1.1586096644873	7.40044481314809	0.129931359832087	0.0323496711690292	2.17579562290547	0.179314302453223	0.468673623348131	2.98606457970794
1045	Dale County	1	Alabama	NO	NA	NA	0.108333231343387	0.0264264761490509	1.27243147432067	0.159470299412766	0.471954324138576	2.03861580536445	0.191030795436916	0.0470388626882893	2.25543576053058	0.282207791132657	0.8320664173346	3.60777962712305	0.190562017834487	0.0471348695978912	2.24999753587099	0.281679786809458	0.828951827406428	3.59832603751925	0.0760762631568838	0.0189043565337355	0.89956630186152	0.112564084055687	0.330607640096426	1.43771864570425
1047	Dallas County	1	Alabama	NO	NA	NA	0.081819119731038	0.0275394686256623	1.24130767888672	0.139039886586005	0.350092914765169	1.8397990685946	0.147120250140373	0.0494355121697494	2.2246843269528	0.249851489105059	0.62874854544162	3.2998401238096	0.149491021184514	0.0500661128891186	2.23595217484062	0.253156591006439	0.636701758129059	3.32536765804975	0.0606791716665327	0.0202748439817092	0.900532142562039	0.102557340308579	0.257724938727829	1.34176843724669
1049	DeKalb County	1	Alabama	NO	NA	NA	0.205668635953939	0.0497514651818815	3.40753716597574	0.266134174274973	0.752807654664498	4.68189909605104	0.366240806238319	0.0889181852737286	6.0613995260394	0.474995784587363	1.33878620770126	8.33034050984007	0.368337253683526	0.0894205674783171	6.06830133622224	0.477315536675252	1.34199314983493	8.34536784389427	0.148210845968993	0.0360375580943472	2.4336690623981	0.192127710174204	0.538618222993825	3.34866339962947
1051	Elmore County	1	Alabama	NO	NA	NA	0.156393889995413	0.0317726563860911	1.59484225425421	0.226730523386346	0.615199050156154	2.62493837417822	0.279466049514654	0.0569677552866177	2.85056284969846	0.405465521315628	1.09831112388246	4.69077329969783	0.285494575362858	0.0579054618583663	2.87706759945137	0.413221741151096	1.11860209640904	4.75229147423273	0.116306685970748	0.0235232496202483	1.16217096932074	0.16808553129649	0.454597078512635	1.92468351472086
1053	Escambia County	1	Alabama	NO	NA	NA	0.0910217216027204	0.0287013371585618	1.0379041958043	0.160128075968706	0.345001081395534	1.66275641192982	0.162127430036418	0.0512013605426155	1.85614884543468	0.285263288553754	0.614697741893321	2.96943866646079	0.162837671979525	0.0514522685909915	1.86076915857792	0.286201675340941	0.617113512372169	2.97837428686155	0.0653592549559329	0.0206698877811756	0.747482330987033	0.114805937600638	0.247650252572848	1.19596766389763
1055	Etowah County	1	Alabama	NO	NA	NA	0.231066837953536	0.0507622374915725	2.89659999444272	0.294081025143046	0.821164485301954	4.29367458033283	0.412693373190528	0.0909990338684722	5.1658846080456	0.526213405489559	1.46506718337873	7.66085760397288	0.420540777466912	0.0922767042501901	5.21695341425611	0.534937004412478	1.48775365598983	7.75246155637552	0.171049298819896	0.0374468267276704	2.10746829291523	0.217347140193737	0.603498902451939	3.13681046110848
1057	Fayette County	1	Alabama	NO	NA	NA	0.0837770040384102	0.0300927517383685	2.02017344700364	0.148403766687488	0.441474833048673	2.72392180251658	0.150025411106819	0.0539516808108872	3.61055279594789	0.265970029300534	0.789245068088396	4.86974498525452	0.152038627205359	0.0544987721809405	3.61869806541828	0.268665683726492	0.796386066097747	4.89028721462882	0.0615952473534756	0.0220316678688945	1.45403533262284	0.108619738271674	0.32152803751384	1.96781002363073
1059	Franklin County	1	Alabama	NO	NA	NA	0.108363093039417	0.0348588881020286	2.3554333600825	0.175244288747514	0.547281440712205	3.22118107068367	0.19259432588025	0.0622522385395799	4.191465083108	0.312381951289082	0.972085778184856	5.73077937700177	0.192106444246544	0.0622975657871258	4.16858048520287	0.311705619863644	0.967403558440958	5.70209367354115	0.0767843599848977	0.0249890057462387	1.66390228619526	0.124729410429622	0.386043559151204	2.27644862150722
1061	Geneva County	1	Alabama	NO	NA	NA	0.0861142755403995	0.0231792324909362	1.20582459466308	0.137079377053389	0.469821364618526	1.92201884436633	0.152677416760048	0.041286475081307	2.14427374427527	0.24355289355714	0.832801248867995	3.41459177854176	0.152245322428075	0.0412490011535336	2.13865358265314	0.242834535429159	0.829592029989584	3.40457447165349	0.0607522180530371	0.0164998670786655	0.854972529189816	0.0969412373685327	0.330801262707649	1.3599671143977
1063	Greene County	1	Alabama	NO	NA	NA	0.0670396180477608	0.0238333699989844	1.5015071591382	0.137533548276657	0.204197005892554	1.93411070135416	0.120461429136688	0.0427718949348351	2.69117706415563	0.246994867886441	0.366597652949267	3.46800290906286	0.121200363995079	0.0431596040137232	2.69512687575301	0.248298647827237	0.367816059666094	3.47560155125514	0.0487957247929535	0.0174226753965322	1.0822803326124	0.0999422263600947	0.147769556231351	1.39621051539333
1065	Hale County	1	Alabama	NO	NA	NA	0.0741487982984136	0.0258374177451461	1.41557448138653	0.131599606717097	0.35809885779304	2.00525916194023	0.133292086786855	0.0463878384579737	2.53695380605758	0.236445919638676	0.643030871833374	3.59611052277446	0.134696963680311	0.0468982694506677	2.54420551568925	0.238524929817957	0.647595628416483	3.61192130705467	0.0544142551384481	0.0189640296249177	1.02279567522458	0.096269782412455	0.260912258040728	1.45335600044113
1067	Henry County	1	Alabama	NO	NA	NA	0.0825559525353289	0.0241281786817544	1.1550052991778	0.140271374798556	0.389000621228705	1.79096142642215	0.146554803349173	0.0430062315491239	2.05660410405101	0.249449805088975	0.690422198906973	3.18603714294525	0.146649420764776	0.0431067469589448	2.05509802674472	0.249464950060208	0.689667074837021	3.18398621936567	0.0587068765670964	0.0172976737743449	0.823006175939243	0.0998735496311213	0.275714358948083	1.27459863485989
1069	Houston County	1	Alabama	NO	NA	NA	0.135233242613984	0.0240584988851332	1.09064482118422	0.188890377573307	0.564110614000969	2.00293755425761	0.239581087072468	0.0428321182303568	1.93767687449029	0.335107822025713	0.999426550136601	3.55462445195543	0.239291993642542	0.0427911944667299	1.93410843310734	0.334562767806526	0.997469382858397	3.54822377188154	0.0955377277350729	0.0171170917797334	0.773071234735322	0.133594933032716	0.398044768806513	1.41736575608936
1071	Jackson County	1	Alabama	NO	NA	NA	0.159160044306632	0.0483468612248397	2.56518508846001	0.227006474498441	0.626987873383458	3.62668634187338	0.282899083160052	0.0863692853803119	4.5589441932387	0.404572655685169	1.11320438551525	6.44598960297949	0.283653196743933	0.0865411331804917	4.55086404909962	0.405143387448755	1.11235150627444	6.43855327274724	0.113841272008189	0.0347706828549293	1.82116475396761	0.162595624700135	0.445305256278627	2.57767758980949
1073	Jefferson County	1	Alabama	YES	13820	Birmingham-Hoover, AL	0.503221115219034	0.0494101067791506	1.94590162949445	0.732056731761722	0.997672213359282	4.22826179661364	0.926869540963669	0.0895002244806525	3.52525957862967	1.34710274277723	1.83160282132053	7.72033490817175	0.968841750447852	0.0918247934854741	3.60459501892467	1.40585571505757	1.90742361725649	7.97854089517205	0.404646987254919	0.0376814593472195	1.47592337207893	0.586380136487261	0.793985414872299	3.29861737004062
1075	Lamar County	1	Alabama	NO	NA	NA	0.0865826345239474	0.0296343117811722	2.40204126447332	0.156901906289057	0.521870807308861	3.19703092437636	0.154908681447172	0.0531022787940247	4.29271910904901	0.28097487910552	0.932515258669953	5.71422020706568	0.156859927101945	0.0535741676925119	4.30130040648062	0.283526173944075	0.940627306273201	5.73588798149235	0.0634866482973872	0.0216323570661554	1.72787007478933	0.114503457396657	0.379585966457573	2.3070785040071
1077	Lauderdale County	1	Alabama	NO	NA	NA	0.245081777506692	0.0402690484408868	2.89672755845901	0.294267026637211	1.00998557186316	4.48633098290696	0.432526651729541	0.0718612430406207	5.13910107005132	0.521082572681463	1.78375626314477	7.94832780064771	0.427850747992712	0.0713856950484889	5.08402366409838	0.515703946027209	1.76273453218338	7.86169858535017	0.169685047009419	0.0284636697151674	2.0199529094853	0.204771916437847	0.698849675240119	3.12172321788785
1079	Lawrence County	1	Alabama	NO	NA	NA	0.154585272183031	0.0387970099299863	2.96579073400659	0.226798890417242	0.686432665442406	4.07240457197925	0.274036250401639	0.0692519263944715	5.26941671926985	0.403542828298902	1.21644035654867	7.23268808091353	0.273928658039724	0.069351905101898	5.24942256726217	0.403252149506342	1.21294191398535	7.20889719389548	0.109638215856224	0.0278357328938254	2.09750862299128	0.161515235969357	0.484644311110277	2.88114211882097
1081	Lee County	1	Alabama	NO	NA	NA	0.154009910855875	0.0340137733966397	1.26108858880595	0.227732548575007	0.487089008270243	2.16393382990371	0.27524911707027	0.060902455757517	2.25395722367514	0.407180231117629	0.870037658012663	3.86732668563322	0.283118216854096	0.0619898270167034	2.28126430302444	0.417373644324906	0.892044413895609	3.93579040511576	0.116173606368597	0.0252200430763452	0.92421363824211	0.170808853968786	0.365060109532068	1.60147625118791
1083	Limestone County	1	Alabama	NO	NA	NA	0.22118749327868	0.0452278666817612	2.83837827682969	0.279545577163322	0.725837706826615	4.11017692078007	0.391260096666767	0.0806786841029513	5.03603365954955	0.496182751414443	1.28427280701862	7.28842799875233	0.391132805943003	0.0804515425036367	5.01355307765844	0.495139564695654	1.28079050027891	7.26106749107964	0.156400305763603	0.0321703601005771	2.00110043799277	0.197909392377219	0.511415353526734	2.89899584976091
1085	Lowndes County	1	Alabama	NO	NA	NA	0.07537388980778	0.0243021518611766	1.23441102197905	0.14330337692384	0.221367465336446	1.69875790590829	0.135577196804732	0.043535831081653	2.21267771794252	0.257390894893129	0.397833559522748	3.04701520024478	0.137396969659107	0.0439807570910077	2.2233745914992	0.260100625681429	0.401928907020551	3.06678185095129	0.0556260482975632	0.0177665608919037	0.895140123654952	0.105099226462012	0.16232881261891	1.23596077192534
1087	Macon County	1	Alabama	NO	NA	NA	0.096089082754168	0.0282566513629847	1.32148775475489	0.17531800260776	0.267025698043068	1.88817718952287	0.172133568820443	0.0505776754219689	2.36307703186834	0.314048033177247	0.477844947753317	3.37768125704132	0.175255594341968	0.0512927489605616	2.37809339887136	0.31878909172843	0.484770967953285	3.4082018018556	0.0712407037893698	0.0207951505226744	0.958625897900026	0.129320287523566	0.196487884947665	1.3764699246833
1089	Madison County	1	Alabama	NO	NA	NA	0.327844650448572	0.0493596221074053	2.85458182836867	0.376864201843826	0.983254739551741	4.59190504232022	0.581508113152044	0.0880618948674409	5.06969440629603	0.669603753200876	1.74410053839105	8.15296870590744	0.582371361304913	0.0880680905437755	5.06231364784658	0.669966778886414	1.74417258459963	8.14689246318131	0.233015040464753	0.0352962391067028	2.02355480157964	0.268095214284622	0.697340760029905	3.25730205546562
1091	Marengo County	1	Alabama	NO	NA	NA	0.0655525105502777	0.0244894516339843	1.2846636040428	0.1186686734151	0.289692559963864	1.78306679960603	0.117678281267508	0.0439306394699944	2.30280761619066	0.212946643926078	0.519710927735836	3.19707410859008	0.118368039540049	0.0443316912702783	2.30773676345063	0.21404309316958	0.521460027974292	3.20593961540483	0.0476399310487308	0.0178926866497308	0.927270820315114	0.0861266151453272	0.20947997902238	1.28841003218128
1093	Marion County	1	Alabama	NO	NA	NA	0.0906833062714663	0.0308502295988194	2.41391127571648	0.168477977356638	0.414452653567958	3.11837544251136	0.161717516721896	0.0552020787888061	4.30496261170685	0.301079188779269	0.738331273152856	5.56129266914968	0.162697406352458	0.0555298546728483	4.30069252101285	0.302388143181136	0.740368596860458	5.56167652207975	0.0655048695236851	0.0223708427526228	1.72327521967619	0.121666157882419	0.297342094820755	2.23015918465567
1095	Marshall County	1	Alabama	NO	NA	NA	0.213161415847352	0.0512876205441222	3.36194959772301	0.260728159326747	0.8925604543759	4.77968724781713	0.379244422754232	0.0917331376255207	5.97738756778523	0.465233124795101	1.58642857966751	8.50002683262759	0.382452552455584	0.0924588639292836	5.99844561994994	0.468627542435188	1.59527507428907	8.53725965305907	0.154143474008092	0.0373197053100753	2.4090359516254	0.188923074064085	0.641543954546108	3.43096615955377
1097	Mobile County	1	Alabama	NO	NA	NA	0.383504100102663	0.0326180388922126	1.26667159689214	0.534524648384749	1.27679736466073	3.4941157489325	0.682509206360704	0.0583239161949135	2.26291905534089	0.951420884595503	2.27284927520564	6.22802233769765	0.689392737700292	0.0588979917413036	2.27678464110265	0.960727311824541	2.29511235394567	6.28091503631446	0.277542156438694	0.0237398958292444	0.916029735434872	0.386726461236641	0.923921454274516	2.52795970321397
1099	Monroe County	1	Alabama	NO	NA	NA	0.0721758322431106	0.0258289439438583	1.10628378982836	0.134237567207484	0.347718070670191	1.686244203893	0.128897773202943	0.0461458021633002	1.98033849157473	0.23973245071878	0.621020390231514	3.01613490789126	0.129765065804175	0.0464350922339372	1.98710013086952	0.240990259747271	0.624545385968932	3.02883593462383	0.0521986765988971	0.0186805719494996	0.798942857381537	0.0968567555250193	0.251058481450843	1.2177373429058
1101	Montgomery County	1	Alabama	NO	NA	NA	0.345002259841238	0.0290955486158261	1.44541517885954	0.462964752473988	0.907541082331303	3.1900188221219	0.621981325982221	0.0521398560670004	2.59490020385973	0.83419539082288	1.63482958578538	5.73804636251721	0.640837766991504	0.052863293219007	2.63727351076392	0.857800585032919	1.68086931103536	5.86964446704271	0.263001444763117	0.0214224300593876	1.07128200718609	0.351527168350142	0.688691389469309	2.39592443982804
1103	Morgan County	1	Alabama	NO	NA	NA	0.200927518696785	0.0441183452569806	2.8366027133643	0.254255332890133	0.763332217163447	4.09923612737164	0.355777422230467	0.0787546710084417	5.03689526193106	0.451844334075578	1.35189516283722	7.27516685208276	0.356571877464288	0.0789582989725641	5.03071827893325	0.452461286938472	1.35211460168171	7.27082434399029	0.142911841053266	0.0317181128475612	2.01313251099571	0.181418905906639	0.541219744308102	2.91040111511128
1105	Perry County	1	Alabama	NO	NA	NA	0.0721975763463649	0.0248904558130545	1.40618674218607	0.13933576729127	0.311757174060987	1.95436771569774	0.129832507185035	0.0446862945645717	2.52045533576364	0.250402519324577	0.559989470569454	3.50536612740728	0.131315799868828	0.0451937742656755	2.52880846946581	0.252780105457719	0.564442739666543	3.52254088872457	0.0530939996221174	0.0182801158903082	1.01703649573313	0.102089378917753	0.227588107316549	1.41808809747986
1107	Pickens County	1	Alabama	NO	NA	NA	0.0694005085232134	0.0265179020009372	1.60209882061563	0.131733566757776	0.321948501953464	2.15169929985102	0.124440203570229	0.0475673948278491	2.86777029202625	0.236253003051258	0.576588401254129	3.85261929472972	0.125888800760258	0.0480268619343218	2.87434310655977	0.23832340312991	0.581284237044557	3.86786640942881	0.0509033075683777	0.0194003412493959	1.15489189280891	0.0962042928191416	0.23442806920112	1.55582790364695
1109	Pike County	1	Alabama	NO	NA	NA	0.078495868732942	0.0258624185089125	1.12827771721348	0.138506404449786	0.310613735824121	1.68175614472924	0.139470823951716	0.0461487514895294	2.0097310227051	0.246610944487558	0.551491723204651	2.99345326583856	0.140425050111738	0.0464411039180975	2.01424395494592	0.247927343885131	0.554085533593418	3.0031229864543	0.0565025060506163	0.018694731653804	0.80868784245915	0.0996948199668985	0.222568846127313	1.20614874625778
1111	Randolph County	1	Alabama	NO	NA	NA	0.151886279627112	0.0436267274590913	2.47743044589898	0.224997679807267	0.697030217483261	3.59497135027571	0.272339237144647	0.0782717903434527	4.43135727663966	0.403566733266401	1.247656564303	6.43319160169716	0.277427042295748	0.0797402293941748	4.46708265163803	0.410410345228512	1.26586935068247	6.50052961923894	0.112914829806447	0.0324833504796413	1.80347816644215	0.166901721885416	0.513470921281152	2.62924898989481
1113	Russell County	1	Alabama	NO	NA	NA	0.229834721522059	0.0303381426302384	1.51438159969406	0.324542398226139	0.72106233583626	2.82015919790876	0.410847360034076	0.0542714947165502	2.70654999927121	0.580253257397724	1.28852516526493	5.04044727668448	0.42563280549876	0.0552019388590388	2.75005636809402	0.598955697625094	1.32929801329635	5.15914482337326	0.175995789490423	0.0224503010199724	1.1185558541053	0.246911213835685	0.54766212600744	2.11157528445882
1115	St. Clair County	1	Alabama	YES	13820	Birmingham-Hoover, AL	0.220089072176053	0.0484154898819535	2.42302313866669	0.315806640861504	0.668853564115387	3.67618790570159	0.398136846665385	0.0872625729160395	4.34739724690154	0.57127416805654	1.20634253903328	6.61041337357279	0.4100484965491	0.0891269037070728	4.40592075551002	0.586757259244577	1.23671038321884	6.72856379822961	0.168656520905575	0.0364105673718343	1.78738909682615	0.240898119321831	0.506619497820788	2.73997380224618
1117	Shelby County	1	Alabama	YES	13820	Birmingham-Hoover, AL	0.272501103096501	0.0447681811052132	1.59035870367116	0.380747055675483	0.717988120083933	3.00636316363229	0.496081275325884	0.0809083745804811	2.86215288247877	0.692792069250165	1.30287773128335	5.43481233291865	0.516320671081604	0.0829135953790401	2.91019927519698	0.719029074442692	1.34988854419678	5.5783511602971	0.214740150006782	0.0339777144826389	1.18534245199853	0.298328388285354	0.559142082270541	2.29153078704384
1119	Sumter County	1	Alabama	NO	NA	NA	0.0667394861382135	0.0235555426598355	1.4574533593484	0.134993154986107	0.207943305374035	1.89068484850659	0.119754146738848	0.0422640843576503	2.61249447138382	0.242193458746595	0.372963649921779	3.3896698111487	0.120219299784802	0.0426229142138343	2.61571147189085	0.243103317569228	0.37362675272744	3.39528375618616	0.0483113376157469	0.0171951712607448	1.05018300352167	0.0977209848408521	0.149912890466689	1.36332338770571
1121	Talladega County	1	Alabama	NO	NA	NA	0.156543972045505	0.0433751936276162	1.9068012217569	0.240591807462672	0.543934286883678	2.89124648177637	0.28116433572999	0.0779980995007258	3.41214123822646	0.432436273437789	0.974750075895945	5.17849002279091	0.288275129334401	0.0795875209625277	3.4477267280361	0.442177336912232	0.99515455628322	5.25292127152848	0.118043316230755	0.032472887730325	1.39502335429689	0.180734591911379	0.40601975187559	2.13229390204494
1123	Tallapoosa County	1	Alabama	NO	NA	NA	0.119612201560831	0.0373888071122425	1.65202969177494	0.192135847035184	0.492551361229084	2.49371790871229	0.214148728214733	0.0670549493061052	2.95401668410099	0.344193575602267	0.880551098299442	4.45996503552354	0.218182362370474	0.0682623460408742	2.97578301933152	0.349940271984537	0.893844869937507	4.50601286966491	0.0887592655738311	0.0277765586433001	1.20065052749668	0.142183429316163	0.362509196274787	1.82187897730476
1125	Tuscaloosa County	1	Alabama	NO	NA	NA	0.230603983367941	0.0317468879185855	1.65200141252772	0.317131521481564	0.618048070274794	2.8495318755706	0.412954957701571	0.0570062886453044	2.95663891156681	0.568178496606684	1.10634735423003	5.1011260087504	0.419065587050433	0.0577518186822794	2.97616623396005	0.575968197991374	1.12080601077548	5.14975784845962	0.169531684795412	0.0233954951039061	1.19861564215236	0.232938777721509	0.452915967150845	2.07739756692404
1127	Walker County	1	Alabama	NO	NA	NA	0.149349320165589	0.038440647634107	2.30693683966955	0.225179355270272	0.571981600721071	3.29188776346059	0.268164065266463	0.0690329475937442	4.12356291601682	0.404680067231968	1.02447502844398	5.88991502455297	0.275197937967385	0.0700335138931648	4.16166882655591	0.413146696099125	1.0455839015688	5.96563087608439	0.112897626460324	0.0284359210784433	1.68306632475576	0.168783986329788	0.42692881626301	2.42011267488732
1129	Washington County	1	Alabama	NO	NA	NA	0.0728365653660563	0.0264226652973259	1.21532809793532	0.132884399449826	0.306924199969301	1.75439592801783	0.130434603642504	0.0473656771835208	2.17911680443453	0.237980574987783	0.549523942605138	3.14442160285348	0.131872936192504	0.047892539127677	2.19180173622545	0.240179238201658	0.554806005760909	3.1665524555082	0.0532343786693623	0.0193419563380476	0.883063465969469	0.096842246691594	0.223765880008921	1.27624792767739
1131	Wilcox County	1	Alabama	NO	NA	NA	0.0594431736557947	0.0234672669968606	1.11977551434989	0.118007409124231	0.274740173243724	1.59543353737051	0.106574774559695	0.0420484386079616	2.00637644870809	0.211499378313927	0.492286373856758	2.85878541404643	0.107449055877652	0.0424275284863801	2.01273097154053	0.212916610203116	0.495132516476191	2.87065668258387	0.0433117995692129	0.0171181598322287	0.8093437820197	0.0857502942809326	0.199223219422559	1.15474725512463
1133	Winston County	1	Alabama	NO	NA	NA	0.126043254561341	0.0365280059607596	2.93785599224386	0.198489938482819	0.690613622339605	3.98953081358839	0.224492375650425	0.0653487374433988	5.2320401176009	0.354545397654657	1.22837734696675	7.10480397531612	0.226175190419752	0.0658077001812133	5.2319460588615	0.356676844871154	1.23282725493058	7.1134330492642	0.0912299391527996	0.0265424756341919	2.09821355244601	0.143780719267025	0.495728816089649	2.85549550258967
4001	Apache County	4	Arizona	NO	NA	NA	0.0834752116778892	0.0067900159013528	1.50371791262361	0.109371602875706	0.281375386360103	1.98473012943866	0.141175345873567	0.0117575396645719	2.63264506276396	0.18533976668155	0.471854234323386	3.44277194930703	0.11433174093682	0.0105191620551432	2.44018845233401	0.152095166605133	0.371550816547035	3.08868533847814	0.0425164662081058	0.00403137207740671	0.946549769977338	0.0569399359763969	0.137436401911758	1.18747394615101
4003	Cochise County	4	Arizona	NO	NA	NA	0.337261230850359	0.00821592685053626	2.03812844037906	0.229860956242631	1.84985277474578	4.46331932906837	0.531323154007419	0.0139859165434408	3.44549223751807	0.368114083242819	2.88071087183851	7.23962626315025	0.398692529322248	0.0121630834949186	3.02709814304206	0.285424946546254	2.12386722622266	5.84724592862814	0.143991715894628	0.00461946079556266	1.15642147780899	0.10447484839486	0.763005536388362	2.1725130392824
4005	Coconino County	4	Arizona	NO	NA	NA	0.166424750664054	0.00673805459690019	1.43810376004545	0.190852226708461	0.580741570910959	2.38286036292583	0.289944084499698	0.0116693256957602	2.52410807218278	0.331993913258901	1.01166782988258	4.16938322551972	0.230793372623063	0.0103542875788788	2.31391597665022	0.266231981835568	0.794744921301154	3.61604053998888	0.084452850762087	0.00395437366347885	0.893374739406216	0.0978404940566623	0.289482282868534	1.36910474075698
4007	Gila County	4	Arizona	NO	NA	NA	0.184177213359484	0.00918965595584094	1.72138086495364	0.147399351797536	0.653216598668035	2.71536368473453	0.311724040309336	0.0158283139168904	3.00966411206225	0.246007666947997	1.07763771853755	4.66086185177402	0.259914469434176	0.0138994707105236	2.77614770182395	0.200483429566479	0.85219449534074	4.10263956687587	0.0969164171561437	0.00528505637164748	1.07498274119959	0.0746673958324361	0.314172832270574	1.56602444283039
4009	Graham County	4	Arizona	NO	NA	NA	0.136674126785349	0.0086228232555489	1.55151443134686	0.123015409964012	0.577047952630171	2.39687474398194	0.227243263649964	0.0148379783020121	2.72048602879553	0.204383600105208	0.943498878087061	4.11044974893977	0.185741706931613	0.0131235230875165	2.53498162900197	0.167968901766883	0.747656714220309	3.64947247500829	0.0690189574026634	0.00500821786944823	0.985071975132822	0.0628035102257706	0.276143062781783	1.39804572341249
4011	Greenlee County	4	Arizona	NO	NA	NA	0.101201619700064	0.00790083512884464	1.83741221526569	0.0963482596692944	0.489119114760997	2.53198204452489	0.170056850373715	0.0136146772659913	3.22307674712992	0.162258772274635	0.812903949558438	4.3819109966027	0.141783962072098	0.0121027143904696	3.00806911381393	0.136970103106826	0.663366070665987	3.96229196404931	0.0531017232842359	0.0046296948340606	1.16976319121081	0.0516940831018125	0.247559208061806	1.52674790049273
4012	La Paz County	4	Arizona	NO	NA	NA	0.136904180371137	0.00701810748596773	1.44378973928571	0.145125398606492	0.312070026582829	2.04490745233214	0.227440631670748	0.012076246075374	2.53517859822393	0.239795756261622	0.509972181803017	3.52446341403469	0.188904869868752	0.0107119835592462	2.36320943206543	0.198127503143158	0.410448636479577	3.17140242511616	0.0708472144554319	0.00409292522827426	0.918575554536929	0.0743851655885673	0.152927436276735	1.22082829608594
4013	Maricopa County	4	Arizona	YES	38060	Phoenix-Mesa-Chandler, AZ	1.45877581139528	0.0121403411089979	1.58400906651072	0.551797749795749	2.53400441906053	6.14072738787128	2.60434927794159	0.0211433990652843	2.81104544132328	0.979359128082457	4.5121966126293	10.9280938590419	2.38245951916468	0.018877552145095	2.59578621854529	0.889552336293045	4.11364463446787	10.000320260616	0.904988668327691	0.00718690892572917	0.995763163210194	0.337753988168401	1.56189452831356	3.80758725694557
4015	Mohave County	4	Arizona	NO	NA	NA	0.36013513336996	0.00763046321093622	1.42452633162457	0.35620166541209	1.50197376368173	3.65046735729928	0.554976733587811	0.0130746253900455	2.48459630039249	0.550541809912937	2.2897552845401	5.89294475382338	0.413616402411452	0.011564805747982	2.29206774887116	0.412430085289735	1.66942181514843	4.79910085746876	0.14967710152226	0.00441731731309989	0.887974808920607	0.149636887500976	0.599854799933269	1.79156091519021
4017	Navajo County	4	Arizona	NO	NA	NA	0.0903155360019907	0.00718353978742815	1.51102152448481	0.107116074963709	0.330424300634332	2.04606097587227	0.152265700426384	0.0124183355770385	2.64543844096751	0.180799910329841	0.551296926477355	3.54221931377813	0.123479866969701	0.0110567346275663	2.44993798109427	0.148328102958655	0.434088219255964	3.16689090490616	0.0459148914459062	0.00423126250118879	0.950178893176432	0.0555112992327228	0.160391452334115	1.21622779869036
4019	Pima County	4	Arizona	YES	46060	Tucson, AZ	1.26702806261712	0.00976547206503272	0.805927000607692	1.11440515198025	3.23069445264557	6.42782013991566	2.00216795248419	0.0165187114476398	1.38800328276346	1.76155009144794	5.09964140272933	10.2678814408726	1.45633586134795	0.0140935705763122	1.24576936203379	1.28344744166573	3.70214432654709	7.70179056217087	0.519044476357369	0.00531172267318941	0.478450213084304	0.457983616391879	1.31892436373448	2.77971439224122
4021	Pinal County	4	Arizona	YES	38060	Phoenix-Mesa-Chandler, AZ	0.497793212316082	0.0100546448555536	1.42498673041968	0.245408062936567	1.34492512219473	3.52316777272261	0.865698006069038	0.0174656290691045	2.49412105965945	0.422628846251288	2.30876922133361	6.10868276238249	0.771525185826739	0.0155718773917432	2.29566153591003	0.371335955864976	2.02949174488261	5.4835862998761	0.290807708895342	0.00592926511746893	0.883105974131206	0.139952544924684	0.762274619191295	2.08207011226
4023	Santa Cruz County	4	Arizona	NO	NA	NA	0.207899486270664	0.00847585011440277	1.50455370878455	0.166650516827812	1.04973871747606	2.93731827947349	0.338622631798805	0.0143221935396536	2.63108802093025	0.272946224566479	1.70489940123957	4.96187847207476	0.268941201035743	0.0122595015695335	2.44656486760578	0.22004111187596	1.35949757070594	4.30730425279295	0.0987659546260765	0.00462972402248916	0.95027477792448	0.0814461066604312	0.500365658322572	1.63548222155605
4025	Yavapai County	4	Arizona	NO	NA	NA	0.304143758351766	0.00844527182333445	1.59261922938573	0.297854214740825	1.50438558117394	3.70744805547559	0.482997054616066	0.0143507581680601	2.74666065381424	0.474065038769098	2.3658665193959	6.08394002476336	0.355013769465599	0.0122976215682365	2.46642212968131	0.350940445816088	1.69988821430991	4.88456218084114	0.127723707108379	0.00464912197455818	0.947985823617186	0.126724091902987	0.607240979898088	1.8143237245012
4027	Yuma County	4	Arizona	NO	NA	NA	0.219296710267318	0.00482177083289772	0.902221287960882	0.105130618084129	1.11196894464155	2.34343933178678	0.386124313139569	0.00831773977747356	1.59277822642404	0.182791253763074	1.95865662574002	4.12866815884417	0.366659005448217	0.00741494458213984	1.51059917331296	0.168616822131784	1.86780259686726	3.92109254234236	0.142705888846455	0.0028362384992129	0.589678203957909	0.0651937068575229	0.728332591692137	1.52874662985324
5001	Arkansas County	5	Arkansas	NO	NA	NA	0.0572047359736776	0.0192136627486228	1.47117809179396	0.117098973934486	0.285345522099571	1.95004098655032	0.102735929534895	0.0344917290591671	2.63438773545687	0.210168377489686	0.511788644838121	3.49357241637873	0.103408502324017	0.0346224623582005	2.62683192626565	0.210636629967925	0.513496729285905	3.4889962502017	0.0416210389148985	0.0139147538978954	1.05124387742516	0.0845673462862872	0.20624642301795	1.39759343954219
5003	Ashley County	5	Arkansas	NO	NA	NA	0.0595963402967782	0.0182566138588825	1.49377619391938	0.110484215179745	0.288366814430253	1.97048017768504	0.107506085099417	0.0328681081980762	2.6821723160205	0.19894962255578	0.519558795707633	3.54105492758141	0.109484412624395	0.0332834574213466	2.69179579379208	0.201220896452996	0.5272031910426	3.56298775133342	0.0445356814165248	0.0134787878807599	1.08346370339867	0.0814467190992496	0.213867873671553	1.43679276546676
5005	Baxter County	5	Arkansas	NO	NA	NA	0.112898886563083	0.0201828927938964	2.71284070243481	0.16326338830526	0.648308945851538	3.65749481594858	0.196348297130552	0.0359495925670616	4.771095573864	0.287301524035964	1.13045833523689	6.42115332283446	0.184552732043974	0.0351428081316906	4.56912334426045	0.275303171949743	1.06733327909372	6.13145533547958	0.0713260524481338	0.0138798144297424	1.78476469908247	0.107575093052266	0.413518551936926	2.39106421094954
5007	Benton County	5	Arkansas	NO	NA	NA	0.200074150432865	0.023108864504505	3.22798139998257	0.191300509356959	0.712440304386199	4.3549052286631	0.361096387883446	0.0412042494324967	5.80052287862984	0.343445401488015	1.28236705149373	7.82863596892753	0.355079381311818	0.0400307033326245	5.68109125324612	0.336209272841644	1.25737548805175	7.66978609878395	0.140314476013858	0.0157372992517772	2.2414677653069	0.13265409706612	0.49618890763061	3.02636254526926
5009	Boone County	5	Arkansas	NO	NA	NA	0.0786625397618084	0.0197203126683564	2.38696760786755	0.134828896027768	0.438466929878623	3.0586462862041	0.137893095309978	0.0350815545090827	4.20991841665062	0.238684156614023	0.768946020701095	5.3905232437848	0.131046531031807	0.0341954520239287	4.04433930410754	0.230630398117992	0.731728275183268	5.17193996046454	0.0509969769798038	0.0134855681750184	1.58299375450901	0.0905620032347492	0.284917790672699	2.02295609357128
5011	Bradley County	5	Arkansas	NO	NA	NA	0.0653531403992025	0.0191358814493118	1.83621347485328	0.124396716222273	0.334338179078189	2.37943739200226	0.117712966909732	0.0344186004887385	3.2942234239762	0.223736143044193	0.601445011868518	4.27153614628738	0.119469015483004	0.0347805023020612	3.29938493472233	0.22562556014649	0.608144639632384	4.28740465228626	0.0484454521166489	0.0140596221737929	1.32570023629059	0.0910918343367651	0.245942643847093	1.72523978876489
5013	Calhoun County	5	Arkansas	NO	NA	NA	0.0578669086531953	0.0182618134841553	1.6550132398828	0.128430677386643	0.193940212866866	2.05351285227366	0.104352831120423	0.0328315410085077	2.96952059713949	0.231116074417265	0.34921412308579	3.68703516677148	0.106091189913299	0.0331894466425533	2.9759955420852	0.233312309031241	0.353560458070532	3.70214894574282	0.0430987893371763	0.0134224570815437	1.1965030726887	0.0942993494436606	0.143185856555066	1.49050952510615
5015	Carroll County	5	Arkansas	NO	NA	NA	0.0848985979149693	0.0197346696002018	2.79796579520466	0.148275101466762	0.506916885228576	3.55779104941517	0.1497436398345	0.035092551102024	4.94815762953426	0.263153108971463	0.893868313305303	6.29001524274755	0.142526425056898	0.0340360650481102	4.74421483974289	0.25397237997933	0.851531455497795	6.02628116532502	0.0554051464496103	0.0133772927481997	1.8526022474551	0.0995574112289904	0.331206560175116	2.35214865805701
5017	Chicot County	5	Arkansas	NO	NA	NA	0.0425994741199589	0.0157265023270068	1.18778883088213	0.103152342648891	0.186581820330173	1.53584897030816	0.0770248967532996	0.0283183963720953	2.13469850613832	0.185982489945789	0.337028767930255	2.76305305713976	0.0781029458509389	0.0286326346951983	2.1394711372696	0.187640767379711	0.34074977624933	2.77459726144478	0.0316317955403238	0.0115767989337892	0.859840786465025	0.0757515686889869	0.137713902871966	1.11651485250009
5019	Clark County	5	Arkansas	NO	NA	NA	0.0610161209945496	0.0192921681100277	1.48814959018788	0.124778202696009	0.200847677946071	1.89408375993454	0.109845283742932	0.0346313313038793	2.666532191431	0.224224148854303	0.36103608760279	3.39626904293491	0.111204844109983	0.0348505783641493	2.66412533661357	0.22545593001827	0.364108298924845	3.39974498803082	0.0450025230416008	0.0140431945705473	1.06837693067827	0.0908167801192423	0.146956220707425	1.36519564911708
5021	Clay County	5	Arkansas	NO	NA	NA	0.0900690905103092	0.0220090473408113	2.37138055615677	0.165833430241524	0.517009519843007	3.16630164409243	0.160821027961019	0.0393798262664013	4.23141387486794	0.296437756209909	0.921867994491929	5.6499204797972	0.157684612115837	0.0388113040375126	4.14898131886218	0.291289082433804	0.901952632968929	5.53871895041826	0.0622345903328043	0.0153843571650472	1.63958916333759	0.115225684061906	0.355561303214877	2.18799509811222
5023	Cleburne County	5	Arkansas	NO	NA	NA	0.0637821742425166	0.0196016512301406	1.80055982105747	0.121210513410244	0.366770881560385	2.37192504150075	0.113709861987902	0.0350385555411053	3.20800733699141	0.216483215496795	0.653015658598722	4.22625462861593	0.112863810848888	0.0347113601144141	3.16137135876889	0.214400651797692	0.645831511651391	4.16917869318128	0.0449882135466972	0.0138238575612368	1.25501426562183	0.0853668363080794	0.256867303641601	1.65606047667944
5025	Cleveland County	5	Arkansas	NO	NA	NA	0.0581183203799215	0.018332423761502	1.4602571725826	0.115220881727116	0.246312339917958	1.8982411383691	0.104588643895815	0.0329547567289622	2.61849316341127	0.207105410352761	0.442726151709075	3.40586812609788	0.106066242120602	0.033263229920403	2.62128903689115	0.208709396859411	0.447355012333388	3.41668291812495	0.0429696524304965	0.0134323878641862	1.05264448618497	0.0841967416038458	0.180771205009764	1.37401447309326
5027	Columbia County	5	Arkansas	NO	NA	NA	0.0740828244948012	0.0199694599635171	1.93396263416053	0.13090639312836	0.361245933819567	2.52016724556677	0.133106095279055	0.0358658777953118	3.46449190114401	0.235085958166118	0.648364957842686	4.51691479022718	0.135469836333825	0.0362800094709497	3.47325472273489	0.237504808455599	0.657139169474223	4.53964854646948	0.0550970168533819	0.0146845143891118	1.39699614966397	0.0960818387456203	0.266417097274599	1.82927661692669
5029	Conway County	5	Arkansas	NO	NA	NA	0.0732135738116065	0.0196139532099853	1.75397666245106	0.136675413104647	0.252358950683719	2.23583855326102	0.130638760212705	0.0350576959579189	3.12474024066715	0.244188660325981	0.449652234237572	3.98427759140133	0.130644730857198	0.0348648119174641	3.09078290817238	0.243046099453663	0.447310384671367	3.94664893507208	0.0523609871188943	0.0139295502137827	1.23032657807781	0.0971399320353831	0.178688294724561	1.57244534217043
5031	Craighead County	5	Arkansas	NO	NA	NA	0.157510963462914	0.0229632739194166	1.9542555423885	0.202807476177887	0.576788464270302	2.91432572021902	0.281689186360825	0.0410963049519263	3.49087895273142	0.362814333205245	1.03065019966278	5.20712897691219	0.278432890299803	0.040692246716778	3.4421632144237	0.358649349558529	1.01721841585458	5.13715611685338	0.110360961876466	0.0161808417807787	1.36437778141966	0.142305042956661	0.402878362132119	2.03610299016569
5033	Crawford County	5	Arkansas	NO	NA	NA	0.103774930849156	0.020416063044876	2.30478740829241	0.148556736208838	0.392819964638307	2.97035510303359	0.183074262761294	0.036407493816556	4.08440369428478	0.263699023736652	0.693981283995415	5.2615657585947	0.180763191167408	0.0357406927243819	4.01130151702055	0.259526312826292	0.683523207135219	5.17085492087385	0.0716654628595212	0.0141470201215412	1.58669058558543	0.10281298007531	0.27068979140391	2.04600584004571
5035	Crittenden County	5	Arkansas	YES	32820	Memphis, TN-MS-AR	0.180041105018864	0.0244741222811992	1.5903408542803	0.282452149313202	0.424356364917083	2.50166459581065	0.321565297983745	0.0438615126367635	2.84148073216419	0.505156877021387	0.757559861679565	4.46962428148565	0.3214074541219	0.0437388988654093	2.82071299105959	0.504483123939155	0.755360785931207	4.44570325391726	0.128423801509044	0.0174772730469839	1.12380926273934	0.201583956698535	0.301426825388116	1.77272111938202
5037	Cross County	5	Arkansas	NO	NA	NA	0.0791898998761297	0.0218081327922734	1.63852425681883	0.144843518397041	0.365528033200629	2.2498938410849	0.141796154199008	0.039074063475439	2.92858547671553	0.259431401688091	0.653626046748861	4.02251314282693	0.141396764528844	0.0389124942283394	2.90218781269441	0.258189372742846	0.650026002832327	3.99071244702677	0.0564599321432225	0.0155386622147261	1.15541348752832	0.10303553929127	0.259134836524729	1.58958245770226
5039	Dallas County	5	Arkansas	NO	NA	NA	0.0578238447024793	0.0187743973038244	1.76333901571858	0.129818446536246	0.273211398800358	2.24296710306149	0.104065015294728	0.0337297489479463	3.1604705079195	0.233310795196372	0.491020396558177	4.02259646391672	0.105489139156512	0.0340366002456518	3.1610494838336	0.234986981457201	0.495781556532913	4.03134376122587	0.0427334072647262	0.0137438480264148	1.26869976474433	0.094776563009916	0.200277434033032	1.62023101707842
5041	Desha County	5	Arkansas	NO	NA	NA	0.0487987186245287	0.0169853573981082	1.30624597558787	0.108406803238715	0.228215456818583	1.7086523116678	0.0878282518426414	0.0305290722842464	2.34274609708485	0.194842254238443	0.410264057717012	3.06620973316719	0.0887456976034762	0.0307619224256003	2.34215228247831	0.195904611041687	0.413260596268932	3.07082510981801	0.0358353996002272	0.0124026707008801	0.939345422337967	0.0788663800064361	0.166517124316749	1.23296699696226
5043	Drew County	5	Arkansas	NO	NA	NA	0.0540452612471902	0.0178195514257468	1.33749454518495	0.109624804629829	0.22042858689926	1.73941274938698	0.0973231422556567	0.0320395451873169	2.3993207704692	0.19711432344937	0.396466470550796	3.12226425191234	0.0985246497459323	0.0323247622070305	2.40061345235903	0.198439038177771	0.399997720523828	3.12989962301359	0.0398547777522144	0.0130477607407153	0.963548082613562	0.0799828193206084	0.161417444351298	1.2578508847784
5045	Faulkner County	5	Arkansas	NO	NA	NA	0.186472163825444	0.0222440140510504	2.13522182627935	0.215285344081975	0.594407366279194	3.15363071451701	0.334051446329621	0.0398506579780361	3.81644658391983	0.385690420019557	1.06384777279689	5.63988688104393	0.338835656993418	0.0398646011519688	3.81691193345155	0.388872154345384	1.07429276308079	5.65877710902311	0.137113440241958	0.0159888842983769	1.53070845182417	0.156765073115296	0.433495247603348	2.27407109708315
5047	Franklin County	5	Arkansas	NO	NA	NA	0.0784426107759869	0.019078920395737	2.57898884649509	0.142699494072297	0.353898443229245	3.17310831496836	0.139529728102809	0.0340036227389665	4.58779033403815	0.254346906427558	0.629209171570154	5.64487976287763	0.137235780024334	0.0334051626574083	4.49259359784976	0.249927969736476	0.617092311025271	5.53025482129325	0.0543218059239068	0.0132322442735539	1.77486779990573	0.0989771965426973	0.243913623894578	2.18531267054047
5049	Fulton County	5	Arkansas	NO	NA	NA	0.067697850457194	0.0194853037378454	2.2128178671821	0.135699443139005	0.381766471147128	2.81746693566328	0.120389900553282	0.0348436742316682	3.93938609713362	0.242142820446125	0.678055480741408	5.0148179731061	0.117113205874783	0.0342447724976684	3.84302443360117	0.236944158453571	0.658517216725372	4.88984378715256	0.0460667036395731	0.0135580535025288	1.51531615606743	0.0935756196004433	0.258793314692225	1.9273098475022
5051	Garland County	5	Arkansas	NO	NA	NA	0.121149385029727	0.0209275213619583	2.13750140160447	0.165238425083472	0.530013579977202	2.97483031305683	0.220040772205393	0.0375658003252321	3.85155238344118	0.29862296021921	0.960688371970992	5.36847028816201	0.224772628318105	0.0377437091453271	3.8756653711392	0.302246081818539	0.977718580721719	5.41814637114289	0.0916746739301515	0.0151921510533546	1.56350307835263	0.122426167984524	0.397714715508129	2.19051078682879
5053	Grant County	5	Arkansas	NO	NA	NA	0.0773335398789382	0.0208301170833877	1.65001561579107	0.136816726988787	0.310816924392412	2.1958129241346	0.13860663973402	0.037406366680595	2.95303772079404	0.245313287021274	0.556471271635391	3.93083528586532	0.140595140697354	0.0377354211869912	2.95567591666363	0.247318194009726	0.56235275912222	3.94367743167992	0.0569406829948569	0.0152281934645751	1.18649249776568	0.0997641199227754	0.227176041305438	1.58560153545332
5055	Greene County	5	Arkansas	NO	NA	NA	0.110854562394601	0.0236760717252687	1.91454736570277	0.166059202594218	0.493410068896218	2.70854727131307	0.197838409398074	0.0423594628051299	3.41573336865415	0.296728320941587	0.879567548532921	4.83222711033187	0.194824796301042	0.041840366742474	3.35817294872248	0.29245488453463	0.864385750206888	4.75167874650751	0.0770780850046833	0.0166093801289347	1.32901288323397	0.115877261010825	0.341580915367769	1.88015852474618
5057	Hempstead County	5	Arkansas	NO	NA	NA	0.068631344045638	0.0190768429006127	1.88841448919312	0.132357595164558	0.251200115451726	2.35968038675566	0.122583552989263	0.0341947734185398	3.37102711764645	0.236892819396312	0.448408451482754	4.21310671493332	0.1236530097724	0.0343732335305445	3.36085766124337	0.237638302156544	0.450746759171304	4.20726896587416	0.0498919120765856	0.0138413792184986	1.34535582309086	0.09555883388117	0.181421241297774	1.68606918956488
5059	Hot Spring County	5	Arkansas	NO	NA	NA	0.0853893213487484	0.0210047164950977	1.75556929600375	0.147488810011253	0.28178650365115	2.29123864751	0.154009511945753	0.0377223802649283	3.15076813454723	0.265347549501467	0.507476690807529	4.1153242670669	0.156538875434162	0.0380016991085341	3.15834437234835	0.267701436686701	0.513958287600813	4.13454467117856	0.0635385757966503	0.0153231859882685	1.26968594171316	0.108092347926471	0.208094263882028	1.66473431530658
5061	Howard County	5	Arkansas	NO	NA	NA	0.05795065146093	0.0180510401841261	1.71017284644987	0.109432100970848	0.313952972260179	2.20955961132595	0.10345846815516	0.0323316091579835	3.05104180185553	0.195772392393781	0.560128883350142	3.94273315491259	0.103609074332234	0.0323386268048361	3.02826657573386	0.19531994419962	0.559309929113064	3.91884415018362	0.041565514049205	0.0129710465444855	1.20804250858849	0.078209456574233	0.223949464359145	1.56473799011556
5063	Independence County	5	Arkansas	NO	NA	NA	0.0736441755431742	0.0208438998566808	2.06929574125393	0.140275344817673	0.402198214593931	2.70625737606539	0.131392578682474	0.037289647532273	3.68989691643452	0.250688982169723	0.716557076528537	4.82582520134753	0.129875910631349	0.0368981041696534	3.63095209554649	0.247703563852947	0.706218244156276	4.75164791835672	0.0515989403758135	0.0146754156270184	1.43954991021239	0.0984333233642419	0.280092933425109	1.88435052300457
5065	Izard County	5	Arkansas	NO	NA	NA	0.0682529399296991	0.0195256116223249	2.3625098521723	0.133566047052954	0.473692548427517	3.0575469992048	0.121115767781918	0.0348850964929163	4.20049706287579	0.238033956941366	0.839732793397375	5.43426467748936	0.117848725229876	0.0343266748243544	4.09838235085269	0.233066479646593	0.815834030788804	5.29945826134232	0.0464003984522719	0.0136062058272412	1.61686792281257	0.0921267957258448	0.320925162016233	2.08992648483416
5067	Jackson County	5	Arkansas	NO	NA	NA	0.0625691034148782	0.0201884659348191	1.50003055316988	0.133076938431749	0.228150703133586	1.94401576408491	0.111865293904334	0.03614511995299	2.67850716425212	0.238114325566668	0.407320772824039	3.47195267650015	0.111226763273285	0.035881919844856	2.64652071205846	0.236249520539314	0.403841799546738	3.43372071526265	0.0443462440067133	0.0143003656071504	1.05187168801932	0.0941183147341793	0.16073973556101	1.36537634792837
5069	Jefferson County	5	Arkansas	NO	NA	NA	0.087017240999661	0.0199392895749315	1.42939657992397	0.138818222061229	0.325806712964279	2.00097804552407	0.156345326033545	0.0358184516393871	2.56102815280483	0.249279328572999	0.584773835703373	3.58724509475413	0.159003521619406	0.0361174492917551	2.56783584614761	0.251775984777351	0.592746832520502	3.60747963435663	0.0645372746860385	0.014569422855737	1.0322313362753	0.101710853661837	0.240041892696351	1.45309078017526
5071	Johnson County	5	Arkansas	NO	NA	NA	0.0615987936340137	0.018992736193717	2.27446159207106	0.130973944092898	0.299718826521195	2.78574589251289	0.109398361982324	0.0338232100512339	4.04049067164	0.233280908923144	0.531778850386016	4.94877200298272	0.107036775307567	0.0331702961638665	3.94239331970669	0.228640916210494	0.51881634955302	4.83005765694164	0.0422679755803021	0.0131281193610972	1.55486522505289	0.0904447139969452	0.204562034271803	1.90526806826303
5073	Lafayette County	5	Arkansas	NO	NA	NA	0.0717600789948854	0.0192252186186147	1.94276585396996	0.134065822877351	0.31537105988285	2.48318803434366	0.128429602220744	0.0344827312384054	3.47321593412215	0.240209311502824	0.564076680732397	4.44041425981652	0.130224476238907	0.0347871311352276	3.47258179135533	0.24199563329372	0.56980716047816	4.44939619250134	0.0527845379370532	0.0140498187864456	1.39346485108013	0.0976639376679323	0.230308047002073	1.78827119247364
5075	Lawrence County	5	Arkansas	NO	NA	NA	0.08095576086584	0.0211063439903278	1.99811279557843	0.155253268011816	0.333379588775257	2.58880775722167	0.144608699816008	0.0377743845225117	3.56607876753243	0.277631558095717	0.594664908223761	4.62075831819043	0.142522601650622	0.0373245846514993	3.50571810868982	0.273805728108961	0.584639992303807	4.54401101540471	0.0564527661726342	0.0148240842205994	1.38814496317008	0.108593172005756	0.231256926603543	1.79927191217262
5077	Lee County	5	Arkansas	NO	NA	NA	0.0601481077922926	0.0190498846353721	1.68379021062732	0.13922330738892	0.29458098018618	2.19679249063008	0.108202623274529	0.0341808134803536	3.01675909307055	0.250065702214064	0.529311954395561	3.93852018643505	0.1086452882679	0.034227510640907	3.00394732738684	0.250201207914335	0.530021218680056	3.92704255289004	0.0436303993918761	0.013726247226478	1.20064818172218	0.100286594155294	0.212496463159296	1.57078788565512
5079	Lincoln County	5	Arkansas	NO	NA	NA	0.050370607216814	0.0174398690386802	1.29806016560508	0.111637684056211	0.206575981036927	1.68408430695372	0.090597288137594	0.0313406505062569	2.32696502578414	0.200581171021384	0.371098328433348	3.02058246388272	0.0916485136307086	0.0315838983983579	2.32703099540963	0.201782286330678	0.374117223992193	3.02616291776157	0.0370462745365017	0.0127359051594316	0.933552774214298	0.0812732691873219	0.150866230810436	1.21547445390799
5081	Little River County	5	Arkansas	NO	NA	NA	0.0771544322141436	0.018556467178903	2.06442241631723	0.132961429672513	0.387586829161012	2.6806815745438	0.137821393681127	0.0332416966567609	3.68638195606416	0.237866727791593	0.692083199833633	4.78739497402727	0.138354874703285	0.0332224271623875	3.66067378725189	0.237612934326546	0.692799437029034	4.76266346047314	0.0555838271140589	0.013316775477795	1.46069325954942	0.0952071768629699	0.27781180259117	1.90261284159541
5083	Logan County	5	Arkansas	NO	NA	NA	0.0803073026360421	0.0187063243542895	2.60412973148669	0.133379617773278	0.516245470331559	3.35276844658186	0.142900408203697	0.0333852598025619	4.63397244522611	0.237934542807193	0.918137330059424	5.96632998609898	0.141481917869776	0.0330206346680058	4.56035494124658	0.235123043532876	0.906325180648164	5.8763057179654	0.0562687786812717	0.0131407173604794	1.80788537946594	0.0934835111013698	0.359858591807321	2.33063697841638
5085	Lonoke County	5	Arkansas	NO	NA	NA	0.130036794168015	0.0208771526862859	1.94471633505876	0.188024857476542	0.490976805747173	2.77463194513677	0.234839560201994	0.0374742872734915	3.49091152172791	0.338727153151261	0.885166155354947	4.9871186777096	0.238848733547933	0.0375981857486111	3.49888372071671	0.342114596126023	0.89710533021303	5.01455056635231	0.0969189769248541	0.0151080890495732	1.40583455549848	0.138161490596955	0.363166540098724	2.01918965216858
5087	Madison County	5	Arkansas	NO	NA	NA	0.0690729559433507	0.0192471237117484	2.50364729580451	0.130921272228677	0.397421127876296	3.12030977556458	0.122574597054137	0.0342408829271538	4.44353433315645	0.232981982932861	0.704199978401716	5.53753177447232	0.118700641357982	0.0333458133651434	4.30612166557187	0.226801086849866	0.680605778502404	5.36557498564727	0.0465901294734248	0.0131389181834844	1.69156400050765	0.0893440366759987	0.266884413758419	2.10752149859898
5089	Marion County	5	Arkansas	NO	NA	NA	0.0875135532799155	0.0188345223944385	2.63811039794274	0.15032582309243	0.534148209098349	3.42893250580787	0.152385697828572	0.0335210104880463	4.64037241561994	0.264929614351196	0.932168933065756	6.02337767135351	0.143616804775015	0.0327156602498657	4.44497565194364	0.254522918441507	0.881742176657939	5.75757321206797	0.0556202343403017	0.0129110123371672	1.73697998559745	0.0996267524963644	0.34213684991294	2.24727483468422
5091	Miller County	5	Arkansas	NO	NA	NA	0.158144208939917	0.0205032101903856	1.96492058698865	0.196474239877984	0.500420081452153	2.84046232744909	0.281254202714941	0.0367331183793817	3.50366969476343	0.350278331910319	0.890269214628055	5.06220456239613	0.285593238269145	0.0369424399613916	3.51205601430034	0.353812387864899	0.902039880489176	5.09044396088495	0.11565608330947	0.0148790981919583	1.4106611129335	0.142841786229658	0.364774324903547	2.04881240556813
5093	Mississippi County	5	Arkansas	NO	NA	NA	0.0894460043826492	0.0226580037739674	1.57920738630958	0.169113528102306	0.304648305116317	2.16507322768482	0.159425780702052	0.0405130151053271	2.81541354365796	0.301886001474646	0.542278013913354	3.85951635485334	0.156827801747697	0.0400474025320759	2.7676839883362	0.297444874628695	0.532153215244032	3.7941572824887	0.062025008154978	0.0159070459192462	1.09551237970319	0.117856253665761	0.210164286018656	1.50146497346183
5095	Monroe County	5	Arkansas	NO	NA	NA	0.0512319807962244	0.0183332793664069	1.32035030395135	0.125887172279361	0.162953979601535	1.67875671599488	0.0920591257055187	0.0328896885576182	2.36432094204314	0.225954053482012	0.292429763210491	3.00765357299878	0.092444585664765	0.0329205036087188	2.35307646178874	0.225977124290559	0.292755462258762	2.99717413761154	0.0371368825039531	0.0132008499489162	0.940284899919422	0.0905695540719282	0.117378119749067	1.19857030619329
5097	Montgomery County	5	Arkansas	NO	NA	NA	0.0654164426714277	0.0185353588302418	2.08294158223309	0.123415355187982	0.320694574303891	2.61100331322663	0.116899856761602	0.0331704265297236	3.71619038726229	0.220802667137418	0.572508764648773	4.6595721023398	0.116810609175554	0.0331017139777273	3.68059172000745	0.219834539770704	0.570083384902639	4.62042196783408	0.0468016962637179	0.0132556945645844	1.46635193305432	0.0879046406875964	0.227900490822618	1.84221445539284
5099	Nevada County	5	Arkansas	NO	NA	NA	0.0595909086647019	0.018376300915864	1.80170724872119	0.131223461193872	0.199972052208271	2.2108699717039	0.10666305938527	0.0329579293043822	3.2193654444409	0.23513919124573	0.357607852314181	3.95173347669047	0.107722430116468	0.0331573358330282	3.2118434392893	0.236076477560848	0.359799304961999	3.94859898776164	0.0435153559709838	0.013360385112244	1.28654754115692	0.0950018580083208	0.144952178703497	1.58337731895197
5101	Newton County	5	Arkansas	NO	NA	NA	0.0679080000503953	0.0185586812807801	2.54956034551242	0.126327778703343	0.451658375470125	3.21401318101706	0.119384538572133	0.0330067657144951	4.50419684897353	0.223960194478652	0.794035195315099	5.67458354305391	0.114680832777032	0.0322477868322175	4.35240025596539	0.21764999839539	0.762370802790089	5.47934967676012	0.0448901699837035	0.0127375024480494	1.70886820440069	0.0857417441560846	0.298288688679504	2.15052630966803
5103	Ouachita County	5	Arkansas	NO	NA	NA	0.0717879055058649	0.0195719728385565	1.90813828518562	0.133068341989892	0.36931359474125	2.50188010026118	0.129161793466817	0.0351658114766057	3.42029321576135	0.239152901417632	0.663625933430077	4.48739965555248	0.131482115298196	0.035537017852298	3.42905181972105	0.241591913380368	0.672687742120217	4.51035060837213	0.0534812350256528	0.0143696834285835	1.37921709927178	0.0977173503528918	0.272744260084272	1.81752962816318
5105	Perry County	5	Arkansas	NO	NA	NA	0.102685626379358	0.0213527436054099	2.48076110729913	0.161056157564547	0.529910150891869	3.29576578574031	0.183780903518775	0.0382414043220243	4.42923755156969	0.288350611506862	0.947153349675851	5.8867638205932	0.185159378359545	0.0382547738874533	4.4056226798723	0.288819947189618	0.949665773105406	5.86752255241432	0.0746094040740643	0.0153458851977249	1.76060212230733	0.115951896633959	0.381488255726518	2.3479975639396
5107	Phillips County	5	Arkansas	NO	NA	NA	0.0736316190247769	0.0209694449533113	1.67019886059995	0.145383776900259	0.354994725722654	2.26517842720095	0.132784198242342	0.0376344643162765	2.99479395746493	0.261533221051739	0.63952407667376	4.06626991774904	0.133552490014691	0.0377253726124705	2.98526997997644	0.262104234476404	0.641524355411385	4.06017643249139	0.0536933596629942	0.0151388187590974	1.19406554625804	0.105168036657743	0.257514533440087	1.62558029477796
5109	Pike County	5	Arkansas	NO	NA	NA	0.0668726527327417	0.0186818077721591	2.14914453244573	0.124940558508909	0.361699442961705	2.72133899442124	0.119457122787539	0.0334662077075002	3.83488534659966	0.223585996892282	0.645617037284151	4.85701171127113	0.119864585001046	0.0335194494765696	3.810934130636	0.223375164473419	0.645696090802386	4.83338942038942	0.0481686790834874	0.0134590079232296	1.52185634082834	0.0895427465359475	0.258913808371745	1.93194058274275
5111	Poinsett County	5	Arkansas	NO	NA	NA	0.0835744601738085	0.0220308565333656	1.58755317525012	0.153817650682502	0.324219254092515	2.17119539673231	0.149640295984201	0.039447641136095	2.83658993076894	0.275438956218004	0.579614568955635	3.88073139306288	0.148688384517321	0.0391879668247017	2.80334464173646	0.273404215045485	0.574103725982408	3.83872893410637	0.0592200856043966	0.0156199365240108	1.11389849370251	0.108896271849463	0.228221220893527	1.5258560085739
5113	Polk County	5	Arkansas	NO	NA	NA	0.0810907477304417	0.0183098867644673	2.17718744266333	0.118449539178504	0.420302256891026	2.81533987322777	0.144644319926358	0.0327382534349716	3.88044834614645	0.211672013056022	0.749114209814425	5.01861714237823	0.143744467049614	0.0325398247459421	3.83023316044865	0.20988063476641	0.742403935293755	4.95880202230437	0.0573312715679775	0.0129907320393909	1.52171097790908	0.0836542081035828	0.295600540714593	1.97128773033462
5115	Pope County	5	Arkansas	NO	NA	NA	0.0972046831292241	0.0195387014613942	2.12041951294215	0.141587912819701	0.409917092246026	2.7886679025985	0.172058495248576	0.03485646817448	3.7608262180655	0.251830605797487	0.725611913386347	4.94518370067239	0.171258574137612	0.0345069796151052	3.71375641980968	0.249653229721175	0.719478011238525	4.88865321452209	0.0683332189700594	0.0137440217413364	1.47553644517724	0.0994525828275626	0.286472881790622	1.94353915050682
5117	Prairie County	5	Arkansas	NO	NA	NA	0.0555993845440827	0.0187628568671213	1.42427154198228	0.130414755411086	0.165001829792131	1.7940503685967	0.0998853731367845	0.0336587462934037	2.55004931876644	0.234052862211772	0.296027790386936	3.21367409079533	0.100375227439609	0.0336885107691013	2.53824981828436	0.234149157174424	0.296529838033312	3.20299255170081	0.040347290728059	0.0135092566532552	1.01442061802183	0.0938719462142604	0.11895045446151	1.28109956607891
5119	Pulaski County	5	Arkansas	NO	NA	NA	0.320682388134039	0.0249236260891536	2.03607656536513	0.381934548249296	0.76490057987763	3.52851770771525	0.581321782935528	0.0448108305466229	3.6671878957226	0.691288137195443	1.38433970579685	6.36894835219704	0.594419061435126	0.0451904660443192	3.70224024930448	0.704483797936999	1.41196437903087	6.4582979537518	0.24205076244719	0.0182278657691438	1.4948175656239	0.286228147072741	0.573993251083268	2.61531759199624
5121	Randolph County	5	Arkansas	NO	NA	NA	0.081785485473282	0.0220067108819634	2.22095976884454	0.149465694707771	0.459516941079327	2.93373460098689	0.146314665954871	0.0393939160016268	3.96598367059296	0.267489641931498	0.820706888984379	5.23988878346533	0.143581507813952	0.038815936854666	3.8883417398086	0.262956783815063	0.803433272549541	5.13712924084182	0.0567131670904998	0.015385206118595	1.53687223369588	0.104067245952206	0.316932263956591	2.02997011681377
5123	St. Francis County	5	Arkansas	NO	NA	NA	0.066377772377132	0.0201741416919609	1.3802241949007	0.148377832778696	0.183537948328335	1.79869189007682	0.118820254370891	0.0361706101746773	2.4672051291916	0.265795059318723	0.328120358893995	3.21611141194988	0.118890109209146	0.0361237266136519	2.45183465300757	0.265284495639624	0.32749319572113	3.19962618019112	0.0475906096914338	0.0144553309961842	0.978086590906803	0.106089185854031	0.130894234266376	1.27711595171483
5125	Saline County	5	Arkansas	NO	NA	NA	0.155885546202142	0.024496298117417	1.90357001175272	0.209120003889011	0.572512367762224	2.86558422772351	0.279455921303043	0.0439922143745749	3.40710232914151	0.375002774312023	1.02536593050825	5.1309191696394	0.284784797288993	0.0443846980539405	3.4237511666417	0.380187338316419	1.04169995309854	5.17480795339959	0.115687026911213	0.017911150644577	1.37805075192106	0.153922145675128	0.422306942654811	2.08787801780679
5127	Scott County	5	Arkansas	NO	NA	NA	0.0651582249217212	0.0176481609451796	2.04072702305899	0.125047809183574	0.310107057333193	2.55868827544266	0.115998894315073	0.0315278194420724	3.63294057745895	0.223196405476539	0.551758251443712	4.55542194813635	0.115087630405645	0.031281308089715	3.58165581594497	0.220995642988526	0.545908652728017	4.49492905015687	0.0458389412478778	0.0124731965960777	1.42156426648213	0.0879860841885191	0.217077287726826	1.78493977624143
5129	Searcy County	5	Arkansas	NO	NA	NA	0.0694656647432497	0.0187974671958082	2.73409529850129	0.143627981776973	0.434839417784305	3.40082583000163	0.122337122372286	0.033480951286833	4.83849529668153	0.254878477488694	0.765872015880022	6.01506386370936	0.117820839986225	0.0328341223468946	4.69169761489518	0.248222160155877	0.737541615862988	5.82811635324717	0.0461873280148799	0.0129974733801444	1.8458657329237	0.0979048913743733	0.289057156478458	2.29201258217155
5131	Sebastian County	5	Arkansas	NO	NA	NA	0.290633053236664	0.0208832504605952	3.17925216487999	0.249866816327545	0.901578419046073	4.64221370395086	0.509328734117473	0.0372462674197696	5.60748109650079	0.440305885540384	1.58360590887875	8.17796789245716	0.503646016869223	0.0366723241692787	5.52455408222012	0.434677100974837	1.56413234942589	8.06368187365935	0.199596290271588	0.0145437910850655	2.18738536649762	0.172280907703527	0.61972904274589	3.19353539830369
5133	Sevier County	5	Arkansas	NO	NA	NA	0.0674429667676057	0.0188039845663838	2.03677491182709	0.122034741292892	0.349438646989248	2.59449525144322	0.120549445912571	0.033677092745361	3.63612767321259	0.218409229478984	0.624141295681362	4.63290473703087	0.120352690486616	0.0336045650789101	3.60113610654693	0.217390117138072	0.621529601466332	4.59401308071686	0.048163767512989	0.0134541008863378	1.43418378923556	0.0868877525654935	0.248319012823992	1.83100842302437
5135	Sharp County	5	Arkansas	NO	NA	NA	0.0695753803119043	0.0203449962593243	2.28395721588176	0.13889527798577	0.447126435937719	2.95989930637648	0.124167225837095	0.0364068419207295	4.0734296316235	0.248285453738247	0.796704623434295	5.27899377655387	0.121839869021999	0.0358878560675734	3.99217348137938	0.244141563229338	0.779838550140937	5.17388131983923	0.0481562067676575	0.0142333574361913	1.57819211664855	0.0966806533419034	0.307801128610575	2.04506346280488
5137	Stone County	5	Arkansas	NO	NA	NA	0.0676396507771629	0.0193508741484232	2.3624557589401	0.1326256544556	0.456447090714538	3.03851902903582	0.119923649979885	0.0345490673736184	4.19734114970208	0.236205759559358	0.808591339508218	5.39661096612316	0.116898695724106	0.0340273327014333	4.09801048238856	0.23154098976782	0.786844064692693	5.26732156527461	0.0461028294318487	0.0134997233145124	1.61788875260793	0.0916221143954144	0.309980417561234	2.07909383731094
5139	Union County	5	Arkansas	NO	NA	NA	0.0714188862408445	0.0191727850804426	1.5489948273401	0.125107461865474	0.30029865141153	2.06499261193839	0.128938711335524	0.0344830610761874	2.78177759597699	0.225351501762578	0.541202837445632	3.71175370759691	0.132103965743236	0.0349495433934505	2.80144685781347	0.228799196590635	0.551778913882628	3.74907847742342	0.0540749421816226	0.0141674134000197	1.13132291064639	0.0929760212219703	0.224954461763566	1.51749574921357
5141	Van Buren County	5	Arkansas	NO	NA	NA	0.0566279798084938	0.0183565542670099	2.06279325154375	0.127935620874063	0.315759822925765	2.58147322941908	0.100600713679974	0.0327491883231109	3.66630980915426	0.228023801156249	0.560280404546432	4.58796391686002	0.0989480057201583	0.032341285472585	3.59343683421048	0.224654489095877	0.549197911347901	4.498578525847	0.0392361789248752	0.0128594865631094	1.42210251005586	0.089189844667711	0.217319003108717	1.78070702332028
5143	Washington County	5	Arkansas	NO	NA	NA	0.242685649230116	0.0228351393312732	3.57557727772659	0.208658422716248	0.805241722542311	4.85499821154654	0.434426305339488	0.040717115870998	6.3908479517659	0.37306373528569	1.4396720846408	8.67872719290287	0.428999948858189	0.039691026817276	6.28203313999151	0.366671171516672	1.41788457867168	8.53527986585532	0.169947517469947	0.0156369849924349	2.48376436961689	0.145007367535722	0.560988000589416	3.37534424020441
5145	White County	5	Arkansas	NO	NA	NA	0.0932931849519464	0.0204086034636539	1.75238038993549	0.150718066883853	0.361183889304072	2.37798413453902	0.167370613740417	0.0365710712503508	3.13391613075511	0.270226514715793	0.64702731360738	4.25511164406905	0.168757227742274	0.0364937432140612	3.11878375906788	0.270651828340818	0.649890842481966	4.244577400847	0.0680244433704296	0.0146051684718442	1.24652021120034	0.108618312214147	0.261309252798478	1.69907738805524
5147	Woodruff County	5	Arkansas	NO	NA	NA	0.0679266008130852	0.0193570996033269	1.93558199496714	0.143665482555185	0.372219634538639	2.53875081247738	0.121982359983183	0.0347016027178302	3.46417202154514	0.257721866026195	0.667517825124607	4.54609567539695	0.122231207480419	0.0346385872577142	3.44061248100758	0.257201318772599	0.666782552939612	4.52146614745793	0.0490247329821255	0.0138615840471333	1.37279510223845	0.102921073631034	0.26690677126853	1.80550926416727
5149	Yell County	5	Arkansas	NO	NA	NA	0.0851045654879797	0.0194629137336202	2.50769339130856	0.142389541615146	0.484608646003212	3.23925905814852	0.151550799128119	0.0347649876445051	4.46402768200323	0.254152759925989	0.862400270379444	5.76689649908128	0.150982422628912	0.0345174319411091	4.41146428632632	0.252277287293723	0.856108902632925	5.70535033082299	0.0603095223940863	0.0137740632129279	1.75396152860606	0.100613983556007	0.341254749135082	2.26991384690416
6001	Alameda County	6	California	YES	41860	San Francisco-Oakland-Berkeley, CA	1.67985884603864	0.0241996497335934	0.6588283117117	0.895644920650122	0.603432387726293	3.86196411586035	2.96071380842432	0.0428507723126515	1.16705585446305	1.57593100968663	1.0640832363308	6.81063468121745	2.8378305364551	0.0412250119167133	1.12446027542931	1.50513957757509	1.01975893830235	6.52841433967857	1.1053620979871	0.0162653195994196	0.442810587353927	0.585035709920912	0.397992818902829	2.54746653376418
6003	Alpine County	6	California	NO	NA	NA	0.123656044877047	0.00760625648549176	0.344592765783239	0.129628861927146	0.12509175551269	0.730575684585614	0.205814079476364	0.0130713804531826	0.595402752201204	0.217045379982815	0.207940316674289	1.23927390878786	0.170738032510026	0.0115511918737504	0.534009784376071	0.18246370516794	0.172105941393561	1.07086865532135	0.0633594858765451	0.00439450189802088	0.204330872811328	0.0680888979955157	0.0638602746639144	0.404034033245324
6005	Amador County	6	California	NO	NA	NA	0.156226294701174	0.00770337827907865	0.455223721717511	0.158467075146537	0.223124919483855	1.00074538932815	0.264102505413937	0.0131736369660585	0.781883449825817	0.268362954863888	0.376459472022831	1.70398201909253	0.224987476899452	0.0115561311527672	0.690586900591611	0.230348725878289	0.319323883533999	1.47680311805612	0.0842153608184511	0.00438527631064938	0.262627293953668	0.0864803135758138	0.119362909469387	0.55707115412797
6007	Butte County	6	California	NO	NA	NA	0.45922164847701	0.00620664080718652	0.58860093172858	0.272299018281997	0.462277617138909	1.78860585643368	0.802113570599395	0.010681045382471	1.02622029633236	0.473868641148369	0.806645755411366	3.11952930887396	0.698357273580174	0.00942713788087257	0.906954634550676	0.412766169474271	0.702131207723707	2.7296364232097	0.260462629859426	0.00357576441302317	0.341991143232893	0.154303132914611	0.262019779572679	1.02235244999263
6009	Calaveras County	6	California	NO	NA	NA	0.183163617217079	0.0105016403673961	0.602492158595339	0.205931303086652	0.270569478325541	1.27265819759201	0.315591053303215	0.0181233500723215	1.04824505982209	0.352847300205507	0.464258657624355	2.19906542102749	0.281554892563747	0.0162984880922406	0.953731043448603	0.312403180658648	0.410180375719184	1.97416798048242	0.108051541226566	0.00627757012080231	0.368299433151207	0.119302314722303	0.156649642361595	0.758580501582474
6011	Colusa County	6	California	NO	NA	NA	0.31912695188055	0.02074841885018	0.538411469025673	0.220194805091759	0.208044611973033	1.30652625682119	0.557002735452258	0.0361187379869066	0.939382529273041	0.382641156401681	0.3617862774306	2.27693143654449	0.510470978965723	0.0330625879856968	0.8605513018407	0.348111643582536	0.328369795453718	2.08056630782837	0.195600515348095	0.0127131314189749	0.331062968506261	0.133212696244886	0.125539103755704	0.798128415273921
6013	Contra Costa County	6	California	YES	41860	San Francisco-Oakland-Berkeley, CA	1.01302128102553	0.0164570525932259	0.593729385876338	0.489465602399793	0.438939525791593	2.55161284768648	1.76765121123911	0.0289843813701735	1.04419677466347	0.852133528164398	0.766467577966805	4.45943347340396	1.64578850105697	0.0274836296800696	0.986293840244725	0.789434020785516	0.714424859461189	4.16342485122847	0.633504249682801	0.0107823799199055	0.384947064480558	0.303029838335357	0.275618922621353	1.60788245503997
6015	Del Norte County	6	California	NO	NA	NA	0.045464560332011	0.00466035323880666	0.220724086407802	0.0674222226282273	0.0660857763087341	0.404356998915581	0.0760280738411111	0.00792425352943927	0.379586787240058	0.11247246715011	0.11099224895209	0.687003830712808	0.0624772160377274	0.00676294756597707	0.335166500062168	0.0920330905606045	0.0924960402113734	0.58893579443785	0.0230796848971189	0.00253176286702577	0.127390294781008	0.0339668553170483	0.0344032744224806	0.221371872284681
6017	El Dorado County	6	California	YES	40900	Sacramento-Roseville-Folsom, CA	0.356789657951986	0.00793251429114381	0.526781138101201	0.221865455505298	0.311893269702406	1.42526203555204	0.592981829605595	0.0135202333845852	0.889224025181378	0.370366935583557	0.517829508682543	2.38392253243766	0.490704072745177	0.0116977344446877	0.760500404426708	0.309217978011941	0.427575825740988	1.9996960153695	0.180788685875536	0.00439569959206049	0.284591684882877	0.114424956571239	0.157530039250121	0.741731066171834
6019	Fresno County	6	California	NO	NA	NA	0.82381324432802	0.00979158963177469	0.701264313913551	0.250184452314334	0.547173128404854	2.33222672859253	1.54160650187647	0.0173999294542061	1.29919829340203	0.460228542423178	1.02246067893233	4.34089394608822	1.63808220894978	0.0169629338631581	1.35534075171569	0.476370156923597	1.08346486248675	4.57022091393897	0.707441112467675	0.0068160869252283	0.576990087401077	0.201725828692986	0.467275490670319	1.96024860615729
6021	Glenn County	6	California	NO	NA	NA	0.176711270352968	0.0167057538381288	0.448392263341826	0.164121113532258	0.149170126741873	0.955100527807054	0.305078368996828	0.0289016301908334	0.777924150555897	0.282593508910776	0.256880025776929	1.65137768443126	0.270377512762622	0.0260369381475344	0.701958078696108	0.250227334511011	0.226170094387083	1.47476995850436	0.102502175053064	0.00996027518052394	0.268975600673069	0.094971314182856	0.0856411618052808	0.562050526894794
6023	Humboldt County	6	California	NO	NA	NA	0.258851438569343	0.00735545703023719	0.37470362661897	0.306365493807463	0.248345850675877	1.19562186670189	0.441354606877666	0.0126317373563447	0.645777321444565	0.522335273330999	0.423769607547769	2.04586854655734	0.362668227534857	0.0109561829485424	0.56206158439262	0.429786017396245	0.35064636316417	1.71611837543643	0.133035924039987	0.00412797937924581	0.212119136876421	0.157780406225545	0.129124849121053	0.636188295642252
6025	Imperial County	6	California	NO	NA	NA	0.152123774018212	0.00393142940557436	0.168271264785558	0.0700095315045185	0.181049688180172	0.575385687894035	0.276786828921915	0.00682605576602683	0.30204505576868	0.123492386903939	0.330439749861763	1.03959007722232	0.279874151435735	0.00618334967222313	0.296347267902999	0.117011549401474	0.336979544677057	1.03639586308949	0.115926683077362	0.00238310919909145	0.119339274977203	0.0466684367587146	0.140434108336284	0.424751612348654
6027	Inyo County	6	California	NO	NA	NA	0.122445819557975	0.0100948496267909	0.330648460322475	0.137936932696595	0.101153065626679	0.702279127830515	0.210513903835493	0.0176701894971126	0.579952263086909	0.23619996580217	0.17093745506072	1.21527377728241	0.191949178224185	0.0164998958301281	0.541979587856122	0.213905748069155	0.150253834573227	1.11458824455282	0.0745082053993982	0.00645328672724424	0.211345991877832	0.0828464821143007	0.0575564624544065	0.432710428573182
6029	Kern County	6	California	NO	NA	NA	0.829202627007172	0.0158207492030735	0.546526337463576	0.28265865326664	0.525759697038018	2.19996806397848	1.55013012513417	0.0282574452473418	1.0115615715373	0.516786582254619	0.983682108383318	4.09041783255675	1.62551304829628	0.0281915205769914	1.04328612292859	0.529620697930094	1.03068792157879	4.25729931131074	0.686149084872833	0.0114255511848378	0.43504489251607	0.219594195277879	0.435117215302424	1.78733093915404
6031	Kings County	6	California	NO	NA	NA	0.220219757767901	0.0114097943772836	0.307785143840205	0.12094864957806	0.16637042567813	0.82673377124158	0.403880002517463	0.0203651439711663	0.561594392908518	0.217109315946352	0.305284091473834	1.50823294681733	0.417757835445014	0.0201119578306602	0.572043233460907	0.216854878553636	0.315129733567127	1.54189763885734	0.175695617878877	0.00810994927176437	0.237901236256648	0.0885216388814143	0.132709863153547	0.64293830544225
6033	Lake County	6	California	NO	NA	NA	0.311331686561236	0.0263044110175942	0.950324162959008	0.422385770253729	0.387312842576966	2.09765887336853	0.528748800702874	0.0455865553701926	1.63376911570891	0.719161713119121	0.65668962116063	3.58395580606172	0.452818990128836	0.0414486000226278	1.44793637740071	0.621490939146444	0.559572643074705	3.12326754977332	0.170602173256999	0.0159145205316024	0.552804626978413	0.234725860646098	0.210595764829006	1.18464294624212
6035	Lassen County	6	California	NO	NA	NA	0.0518307514924465	0.00544572787567414	0.344859786067727	0.0743684955817225	0.0748095153561623	0.551314276373733	0.0885816267058398	0.00936357693760078	0.600688561184919	0.127377239321267	0.128081486203789	0.954092490353416	0.0754308364709111	0.00817437493971173	0.543798699895187	0.109989077970163	0.110405719860161	0.847798709136135	0.0281641401726008	0.0030903317629138	0.208362900691139	0.0413625015829631	0.0414879913235573	0.322467865533174
6037	Los Angeles County	6	California	YES	31080	Los Angeles-Long Beach-Anaheim, CA	3.70794212241812	0.0475751613950489	1.04828402017824	2.50992706137016	1.10998055161618	8.42370891697775	6.67610486852747	0.0853942759212591	1.88514289400033	4.51750385807151	1.99766272666533	15.1618086231859	6.99100255360041	0.0877981454027752	1.95624941295866	4.72195451939831	2.08717381569126	15.8441784470514	2.92676560813075	0.0361958059436693	0.813357433497098	1.97389214713642	0.872247226110138	6.62245822081808
6039	Madera County	6	California	NO	NA	NA	0.381319769682875	0.00936585827617462	0.514780918030559	0.15000741159158	0.320221937234837	1.37569589481603	0.706086397630931	0.016648183040678	0.943016809543787	0.271482082512642	0.591565857259301	2.52879932998734	0.732509509521094	0.016204140133671	0.958299979409003	0.272413310802594	0.610036030065409	2.58946296993177	0.307607383682213	0.00651365692201308	0.396649588603914	0.112067133235745	0.254938081386882	1.07777584383077
6041	Marin County	6	California	YES	41860	San Francisco-Oakland-Berkeley, CA	0.914761507489907	0.0349159905484321	0.57179698782252	0.544850606874196	0.46159304615757	2.52791813889262	1.59288930619253	0.0614189193517955	0.998912860795084	0.947508181073283	0.802373891436888	4.40310315884958	1.46985949555334	0.0579506213425839	0.928226258143067	0.871157740959844	0.737295052375718	4.06448916837456	0.562768361727054	0.0225094641210952	0.358552389882568	0.332850102280537	0.282053605787971	1.55873392379922
6043	Mariposa County	6	California	NO	NA	NA	0.123184708848591	0.00880290963718486	0.509921912293168	0.171759665839894	0.198210733655561	1.0118799302744	0.219858584871545	0.0154268179751151	0.903709410264566	0.299498568155098	0.350401297548016	1.78889467881434	0.212706157387431	0.0144541086075951	0.858225895642834	0.278962474785718	0.33205966352398	1.69640829994756	0.0860600769701493	0.00569570191138114	0.340303425682356	0.109965186243045	0.13284633073026	0.674870721537192
6045	Mendocino County	6	California	NO	NA	NA	0.200612406168021	0.0203306510366686	0.514446008146743	0.234690221639973	0.205351261745387	1.17543054873679	0.34563848490283	0.0352084818604572	0.890620441298183	0.404097763450184	0.353306682853952	2.02887185436561	0.303533682119796	0.0318475714548043	0.801718796001825	0.354223527364274	0.309273126751777	1.80059670369248	0.11473413590676	0.0122025086035288	0.307488670678472	0.13376266702022	0.116897784640242	0.685085766849223
6047	Merced County	6	California	NO	NA	NA	0.287825914424043	0.00935311281226788	0.441732629176599	0.138407719744086	0.241110625776417	1.11843000193341	0.532832757674874	0.0166752150268091	0.808227796763681	0.249764054350467	0.445275271377247	2.05277509519308	0.545670191028318	0.0163273763117771	0.812838838699794	0.248042103260351	0.453378278232367	2.07625678753261	0.224983206047096	0.00657945541477756	0.332076160756049	0.1006884986552	0.186361577059035	0.850688897932158
6049	Modoc County	6	California	NO	NA	NA	0.0423675013905406	0.00552910118150093	0.370677059291127	0.0683298186033582	0.0609948337336967	0.547898314200223	0.0721794420768705	0.00945940114708384	0.645187874939892	0.116873806022488	0.10449352357325	0.948194047759584	0.0609966909786869	0.00816176004924843	0.584268541888758	0.100705260680277	0.0904738023989282	0.844606055995899	0.0227482104510161	0.00307200485150442	0.223910822659236	0.0379104845740279	0.0341141089526127	0.321755631488397
6051	Mono County	6	California	NO	NA	NA	0.0752403300681677	0.00658959194454957	0.292871476159235	0.0873306767697589	0.0728280334795235	0.534860108421234	0.124669040741364	0.0114626106113877	0.506708419589018	0.144705853902572	0.117972689782163	0.905518614626505	0.109114094144301	0.0104871580097611	0.466427790918177	0.126530022746727	0.100380640023545	0.812939705842511	0.0416818028753798	0.00406111383926213	0.180673714067366	0.0482999082768962	0.0379541433356682	0.312670682394573
6053	Monterey County	6	California	NO	NA	NA	0.80467170029049	0.0166231288655732	0.846786375292519	0.629163297152574	0.701298915187455	2.99854341678861	1.39621280362208	0.0294234893266173	1.47773949191073	1.09224167101312	1.2162339693129	5.21185142518545	1.20050756072248	0.0277026643364592	1.30297483773113	0.945248845898759	1.04380132692166	4.52023523561049	0.448027544971415	0.0109117862578594	0.493866684454533	0.353958541192314	0.389069867398345	1.69583442427447
6055	Napa County	6	California	NO	NA	NA	0.757942711905816	0.0213300905029232	0.708209075866006	0.43142069922409	0.403776341544985	2.32267891904382	1.33419445040234	0.0374591296717866	1.24446716910466	0.757666325098162	0.709516510938117	4.08330358521507	1.2743585072188	0.0352634592533923	1.17624523170089	0.719503508353573	0.674376080023149	3.8797467865498	0.496496546166216	0.0137426730639273	0.458160952213038	0.279805482241606	0.262508598405903	1.51071425209069
6057	Nevada County	6	California	NO	NA	NA	0.282322468693193	0.00817223643978309	0.596679868142118	0.229293005917994	0.306293596488583	1.42276117568167	0.470228003538844	0.0139854596702944	1.0124823987102	0.385256258499698	0.51022114772819	2.39217326814722	0.381899524251321	0.012103984015569	0.863692214245851	0.320059261294787	0.41508105635061	1.99283604015814	0.139985113481652	0.00454680946025025	0.323726019695255	0.11827972621629	0.152371004805501	0.738908673658948
6059	Orange County	6	California	YES	31080	Los Angeles-Long Beach-Anaheim, CA	3.35552569026768	0.0605977281282157	0.863868504524996	2.02319915756824	1.04018696070677	7.3433780411959	5.9897356735393	0.108395913284336	1.54313829941953	3.61191671698373	1.85653873250402	13.1097253357309	5.97731876660305	0.108951636346613	1.53980146637269	3.6074068564069	1.85100988555382	13.0844886112831	2.3893013608967	0.0439308734473473	0.616594448222845	1.44351001372272	0.739493240888662	5.23282993717828
6061	Placer County	6	California	YES	40900	Sacramento-Roseville-Folsom, CA	1.03119604902418	0.00840230652471925	0.672571083904185	0.364595555128658	0.529472425683713	2.60623742026546	1.75270149680743	0.0144019103355113	1.14929088509034	0.620271389338238	0.899464810040486	4.436130491612	1.52661734621991	0.0125773267414655	1.00955064013333	0.540472090188296	0.781807162218095	3.8710245655011	0.569836222098453	0.0047388879373762	0.379333042354598	0.202025649570108	0.291791312091253	1.44772511405179
6063	Plumas County	6	California	NO	NA	NA	0.072043123404759	0.00720153831604012	0.497811964986442	0.129099936355001	0.123151594871215	0.829308157933458	0.122703526956766	0.0123506032064583	0.864618783163636	0.220266948109262	0.209973671200225	1.42991353263635	0.103953464926243	0.0107309895282861	0.776791817774593	0.188589394838247	0.179347810573622	1.25941347764099	0.038687845174773	0.00404556595545389	0.296803296321755	0.070601935739496	0.0670861257775091	0.477224768968987
6065	Riverside County	6	California	YES	40140	Riverside-San Bernardino-Ontario, CA	1.24383022379487	0.0248701995514652	0.531942644428629	0.689976683883699	0.58265795664746	3.07327770830612	2.24999505779047	0.0445291783051101	0.958975215171035	1.24531597737298	1.05462857713266	5.55344400577225	2.29253640397471	0.0443075247202588	0.964206277023131	1.26325565310482	1.07442563340437	5.63873149222729	0.932435041498864	0.0177789948011233	0.389193009427273	0.512532054137834	0.437227256605387	2.28916635647048
6067	Sacramento County	6	California	YES	40900	Sacramento-Roseville-Folsom, CA	2.02388304331858	0.0122877420718819	1.23336612875645	0.798312126139569	1.02082411190975	5.08867315219623	3.56383792712298	0.0212447205372816	2.16428213548905	1.40224365256175	1.79386283963659	8.94547127534765	3.3514634554459	0.0190744029943334	2.01768350296863	1.3113307981862	1.67927360639032	8.37882576598538	1.29158069377678	0.00726279650009407	0.776207344983109	0.50451264559263	0.646272159835363	3.22583564068798
6069	San Benito County	6	California	YES	41940	San Jose-Sunnyvale-Santa Clara, CA	0.216965533036654	0.0145679702987313	0.396440510700274	0.157400958632419	0.166272978781961	0.951647951450038	0.378530441738871	0.0260094155329607	0.699865410999296	0.275378937169417	0.288834909398444	1.66861911483899	0.350318104416463	0.0254388791082201	0.662158595359582	0.25822909755828	0.263972364659543	1.56011704110209	0.138353799423461	0.0102481048055484	0.263313293619776	0.101973537267583	0.103561754293769	0.617450489410137
6071	San Bernardino County	6	California	YES	40140	Riverside-San Bernardino-Ontario, CA	1.93349274469898	0.0279092984220627	0.701107829412477	1.09709542063817	0.783494651572492	4.54309994474418	3.43835787052754	0.0497460343785665	1.24836726889494	1.95130792297381	1.39297218022343	8.08075127699829	3.46284408977692	0.0495636806362662	1.24667897472662	1.96257017561066	1.4011457518312	8.12280267258166	1.39316289499141	0.0199081719874115	0.499960241756827	0.789639026088985	0.563530009186957	3.26620034401159
6073	San Diego County	6	California	YES	41740	San Diego-Chula Vista-Carlsbad, CA	1.81472212441128	0.0306395700569752	1.02146886884483	1.22534945516848	0.70163006638335	4.79381008486491	3.29945840299895	0.0554976952121803	1.85517751419504	2.22722815213239	1.27516179255091	8.71252355708948	3.27511633165526	0.0549101760388404	1.83862157589349	2.20999394282057	1.26521637114683	8.64385839755499	1.30081205923201	0.0218197847252106	0.729972894300371	0.877696260191047	0.502553674767557	3.4328546732162
6075	San Francisco County	6	California	YES	41860	San Francisco-Oakland-Berkeley, CA	4.43191418745553	0.0518232490831586	0.951705465550984	2.45358693587283	1.52500616705473	9.41403600501723	7.95425210393322	0.0919630188785529	1.70320932125562	4.40262376567628	2.73728228054373	16.8893304902874	7.57078206615225	0.0878410309369858	1.62434028165955	4.18695307664349	2.60456951681832	16.0744859722106	2.93135140166827	0.0342698410363664	0.63216522816996	1.62026655580389	1.00880417038324	6.22685719706173
6077	San Joaquin County	6	California	NO	NA	NA	0.753683701341408	0.0100377818645306	0.715546361054439	0.238585495764946	0.435370373674995	2.15322371370032	1.3788154006903	0.0177389997938681	1.299198948299	0.431181360002734	0.794204743204232	3.92113945199013	1.41788619045232	0.0169426149618117	1.31307664211416	0.432981628652331	0.811860899981808	3.99274797616243	0.584396958908552	0.00674133008308677	0.536780921202115	0.176424789101599	0.333845045635826	1.63818904493118
6079	San Luis Obispo County	6	California	NO	NA	NA	0.218570617518545	0.0102468861189538	0.254704613557994	0.155594130511197	0.217980652256953	0.857096899963643	0.386307833422755	0.0182828160763673	0.451446237353453	0.275085209577978	0.384450415577206	1.51557251200776	0.362318128877648	0.0177840034742829	0.425541470377782	0.259473751302383	0.357525814435107	1.4226431684672	0.140030462542296	0.00706628003722384	0.165199172032461	0.100726884090326	0.137302561589624	0.550325360291931
6081	San Mateo County	6	California	YES	41860	San Francisco-Oakland-Berkeley, CA	1.61883481694162	0.0326621269152463	0.48198399946139	0.868351325807958	0.588431150607101	3.59026341973332	2.87482909467283	0.0580173276077701	0.857178367674878	1.54082780305007	1.0449711963509	6.37582378935645	2.76316051656287	0.0559391444644577	0.825935338296937	1.4774391127385	1.00324369836867	6.12571781043144	1.07686750154043	0.0219890964100837	0.324525106505569	0.574925483819532	0.391099268212204	2.38940645648781
6083	Santa Barbara County	6	California	NO	NA	NA	0.803943660632123	0.0132605497006586	0.587027531210675	0.502134892805905	0.806134142760351	2.71250077710971	1.43666079766538	0.0237692120342909	1.04918675080969	0.897452436871225	1.44005662575418	4.84712582313476	1.33364174671058	0.0234529673842961	0.98068348456864	0.83867899515433	1.33200989908315	4.50846709290099	0.510951492236296	0.00939582437612941	0.377717695617971	0.322979089719681	0.50895730936302	1.7300014113131
6085	Santa Clara County	6	California	YES	41940	San Jose-Sunnyvale-Santa Clara, CA	1.50585999168531	0.0161774677795617	0.595036209891563	0.690174260507156	0.536140906139106	3.34338883600269	2.70540165015189	0.0288995368866063	1.06724764519112	1.23756901812618	0.962474345350712	6.00159219570651	2.66686893825766	0.0280550443209638	1.0456450306002	1.21509357789013	0.946505992632119	5.90216858370107	1.05600481418166	0.0111828309585013	0.415282847040559	0.480495663873111	0.374847926436243	2.33781408249008
6087	Santa Cruz County	6	California	NO	NA	NA	0.92801876961175	0.0231644277523011	0.992900130152721	0.746536334562057	0.669346616961355	3.35996627904018	1.61913494112736	0.0409245120027839	1.74007302433892	1.30246747259018	1.16759721268342	5.87019716274266	1.41216864463339	0.0379945443221778	1.55117320317527	1.14107139567288	1.0187118852983	5.16111967310202	0.529441575698268	0.0147964456534355	0.589971143399707	0.42890112495192	0.382246938505585	1.94535722820892
6089	Shasta County	6	California	NO	NA	NA	0.863284354495801	0.00813336999186228	0.75205182929699	0.489244966778608	0.646026238377048	2.75874075894031	1.36776957750797	0.0136973781569924	1.22658513854036	0.779380578907342	1.0266244310967	4.41405710420936	1.02682785633411	0.0116036230700944	0.982237905248592	0.591929167281993	0.775865759093587	3.38846431102837	0.367964296264664	0.00434625466635026	0.361128882411952	0.213105905757286	0.278799750086047	1.2253450891863
6091	Sierra County	6	California	NO	NA	NA	0.171270250778373	0.00719348760042819	0.383595360315094	0.211317557815961	0.184746242683363	0.958122899193219	0.293015970863509	0.0123703268363816	0.666071552209283	0.361531305969447	0.31563864407442	1.64862779995304	0.253094361039514	0.0108232077700332	0.599454775130272	0.313131543342801	0.272548035427373	1.44905192270999	0.094373892652388	0.00408556390575873	0.228958359440218	0.117054528287988	0.101798915591552	0.546271259877904
6093	Siskiyou County	6	California	NO	NA	NA	0.0735809136526527	0.00675133318743829	0.380335201726477	0.0970708505032234	0.094834982011508	0.652573281081299	0.122269650281773	0.0114236866431321	0.654751728797138	0.162025203422335	0.158972766464348	1.10944303560873	0.0978090619528111	0.00962476127904126	0.578418679947376	0.131507801366282	0.130780455978572	0.948140760524083	0.0357905822715493	0.00358609709887248	0.219797689686069	0.0484499361539641	0.0484384706519106	0.356062775862365
6095	Solano County	6	California	NO	NA	NA	0.776870535085209	0.0155380337896904	0.539775573233638	0.357974666640928	0.361776946415548	2.05193575516501	1.37917877084558	0.0273105598738086	0.955240777533868	0.633405059705084	0.641074909155351	3.63621007711369	1.34178915940753	0.0257062945837664	0.915630686805883	0.611789908770541	0.620469105001943	3.51538515456966	0.528328494726306	0.0100403044595074	0.359615439061191	0.240176923630887	0.244051301119634	1.38221246299752
6097	Sonoma County	6	California	NO	NA	NA	0.864360756998759	0.0293317032109829	1.03506424113738	0.533628360400105	0.581877363868276	3.04426242561551	1.43454159999969	0.0507202883743971	1.73208732314421	0.892939428022703	0.965929834241548	5.07621847378255	1.19910961257315	0.0462876245129975	1.47244626007234	0.760162281469347	0.807253963160787	4.28525974178862	0.444900871269312	0.0177921991728786	0.551252872528537	0.284027791441687	0.299631954054105	1.59760568846652
6099	Stanislaus County	6	California	NO	NA	NA	0.613410976532025	0.0090104104926905	0.709938895967988	0.177609513214828	0.44569872443566	1.95566852064319	1.12038572376204	0.0160348520007694	1.29117300080512	0.320041193955903	0.812900085580565	3.56053485610441	1.16577339061633	0.015608112818441	1.32421893053747	0.322999288036415	0.842377566614997	3.67097728862365	0.486686357228711	0.00627349225916288	0.548236259068536	0.13260559826475	0.350987329171169	1.52478903599233
6101	Sutter County	6	California	NO	NA	NA	0.371178604506949	0.00642547798386349	0.41928694730321	0.15702013684952	0.260002744732591	1.21391391137613	0.651247078945575	0.0111211395336938	0.733827478615687	0.274082610454271	0.4554308336357	2.12570914118493	0.596424093478857	0.00996065895904684	0.670101896501066	0.248630302976314	0.415484052212645	1.94060100412793	0.227023520625905	0.0037937726980427	0.255824626968534	0.0945259446515588	0.158035591913634	0.739203456857674
6103	Tehama County	6	California	NO	NA	NA	0.175978222471234	0.00878000451715934	0.409335513144513	0.135106455354516	0.162003407428055	0.891203602915476	0.289184581405566	0.0149815583465445	0.698536129096554	0.224549198997512	0.26760853811696	1.49486000596314	0.231366111854005	0.0130182018382392	0.609358677889809	0.18444331738468	0.216580921341026	1.25476723030776	0.0846926114120442	0.00491697224080116	0.230750154750843	0.0682357019562344	0.0796757478731672	0.468271188233089
6105	Trinity County	6	California	NO	NA	NA	0.132144671063827	0.016526837884899	0.707678557865208	0.199594594459018	0.168968464744673	1.22491312601763	0.219861159916786	0.0280849206195648	1.21690850141141	0.33420506470676	0.283543383538977	2.0826030301935	0.178475841954417	0.0240651008425642	1.07565945874958	0.274803055674606	0.235584111909289	1.78858756913045	0.0659145040835537	0.00904371846954684	0.40975797453915	0.101975788125784	0.0877868870516206	0.674478872269655
6107	Tulare County	6	California	NO	NA	NA	0.440807315628477	0.0116384136433957	0.723069088447141	0.186185293368276	0.376875822296611	1.7385759333839	0.812702401685209	0.0206329735054734	1.32841993837726	0.3348380095941	0.695620792918971	3.19221411608101	0.850989329720114	0.0201077036080834	1.37599760246157	0.33606420996133	0.728945052701139	3.31210389845223	0.361754164383789	0.00805858814453203	0.580333817648424	0.13833188350091	0.310519042326909	1.39899749600456
6109	Tuolumne County	6	California	NO	NA	NA	0.144678585823719	0.0102025547355745	0.593447508317747	0.192390626806587	0.234187495445146	1.17490677112877	0.249258326789466	0.0175839484166278	1.03358253860914	0.329107624718267	0.401492991939859	2.03102543047336	0.220929675024824	0.0157645177750091	0.93845614184951	0.289769610358496	0.352138850980079	1.81705879598792	0.0844301116613808	0.00606279917803043	0.361336908607728	0.110331159110185	0.133846361631909	0.696007340189234
6111	Ventura County	6	California	NO	NA	NA	0.869396198061303	0.0244394522744376	0.494426281130203	0.548557460976087	0.515582254952687	2.45240164739472	1.5784290394503	0.0439770194426034	0.896617345851723	0.994702937982009	0.936429859523683	4.45015620225032	1.60991954934569	0.044889293881637	0.909916776341387	1.01446450212991	0.952859411554437	4.53204953325306	0.654869421473175	0.0183755384949302	0.368967256335733	0.412980812926662	0.386767868357003	1.8419608975875
6113	Yolo County	6	California	YES	40900	Sacramento-Roseville-Folsom, CA	1.23015224182835	0.0167864502103893	0.822449558740197	0.467298111585996	0.562787496479456	3.09947385884438	2.16397705428422	0.0292253499052743	1.44321243021719	0.819998693007013	0.987869516720983	5.44428304413468	2.0209319065622	0.0267154578941054	1.34049747412489	0.762412798055042	0.917870198858143	5.06842783549438	0.776416574670255	0.0102514199151739	0.515513936774054	0.292723107395849	0.352165869681624	1.94707090843696
6115	Yuba County	6	California	NO	NA	NA	0.392342760988419	0.00677271695529084	0.541170217004451	0.192694017308874	0.307068010687797	1.44004772294483	0.691538525916955	0.0116902243764924	0.94940980301995	0.337116138348825	0.539925133789345	2.52967982545157	0.625751077392816	0.0103614773839699	0.859730701588802	0.302373405381264	0.486672771030474	2.28488943277733	0.236966160895967	0.0039294080041152	0.327118526087828	0.114418674506378	0.184194686528799	0.866627456023087
8001	Adams County	8	Colorado	YES	19740	Denver-Aurora-Lakewood, CO	1.1440839778777	0.0110693613175288	2.17652791362934	0.722385317608863	0.919660458027865	4.9737270284613	2.09620892822075	0.0196376514953052	3.93577442254219	1.31713241996888	1.67890729789025	9.04766072011737	1.96542729339459	0.0181752386896089	3.69999044152671	1.22931481555043	1.57325264115648	8.48616043031783	0.757702358128711	0.00700486167929373	1.43180155371066	0.47322922565696	0.607070300698263	3.27680829987389
8003	Alamosa County	8	Colorado	NO	NA	NA	0.118347005741195	0.0101484262135434	2.11221677303563	0.118935707782815	0.467965029309403	2.82761294208258	0.199644624534217	0.0178029025732307	3.67596150811	0.202228683826781	0.779654837696939	4.87529255674116	0.15570853016363	0.0163529693162986	3.28866604410311	0.165522732675438	0.582096141633784	4.20834641789227	0.0574975327155649	0.00631221713517635	1.26501838964051	0.0620649276514444	0.213020984972774	1.60391405211547
8005	Arapahoe County	8	Colorado	YES	19740	Denver-Aurora-Lakewood, CO	1.53568008414946	0.0117014746756181	2.39938681205243	0.923153967067633	1.32679402067666	6.1967163586218	2.76179610466553	0.0206974628866507	4.28465591536331	1.65643752327918	2.37730044135147	11.1008874475461	2.48087435329667	0.0190688028875248	3.91390411204341	1.48797065625236	2.13342494517164	10.0352428696516	0.935729931534793	0.00733774522534627	1.49320546881296	0.561680997168728	0.805439579583341	3.80339372232517
8007	Archuleta County	8	Colorado	NO	NA	NA	0.0804237984252355	0.00994528737525234	1.85181038533503	0.089570166938136	0.306172495753537	2.33792213382719	0.133187264447249	0.0173348005585331	3.22800994871408	0.148686893527967	0.496885204091681	4.02410411133951	0.106990027523578	0.015678787207043	2.95333341818988	0.121679732347318	0.385605672759368	3.58328763802719	0.0397403235026374	0.00602498093707672	1.14150775302939	0.0455733707552348	0.142415856256459	1.3752622844808
8009	Baca County	8	Colorado	NO	NA	NA	0.0730695543426842	0.00998500372976653	2.02293346818866	0.0953725790401614	0.224258321642628	2.4256189269439	0.128445298113393	0.0176558401419615	3.57351275479011	0.168756064648222	0.392670578190681	4.28104053588436	0.117836610233542	0.0166376323450833	3.36358664143858	0.158870813746936	0.356250344601237	4.01318204236538	0.0454111681531204	0.0064708049397992	1.30830238772811	0.0618494168743616	0.136842727887812	1.5588765055832
8011	Bent County	8	Colorado	NO	NA	NA	0.0744653158914097	0.0092511220976149	1.89685027611602	0.102440970836602	0.276700753867612	2.35970843880926	0.131824250100803	0.0163519889230954	3.35790069118241	0.181613292162864	0.48959798314514	4.17728820551431	0.117517843386628	0.0153425000759383	3.13032686184751	0.167742083110181	0.431165458787094	3.86209474720735	0.0447721327901573	0.00595743988428345	1.21310822016438	0.0648250449416973	0.163608804032611	1.49227164181313
8013	Boulder County	8	Colorado	NO	NA	NA	0.791931516773977	0.0121468619317442	2.12597378363971	0.515824941460005	0.891081912666183	4.33695901647162	1.40695976378809	0.0215397155721836	3.76540824856957	0.913887206808609	1.57499902441703	7.68279395915549	1.24642948905872	0.0199189164695062	3.40935054391884	0.810253116308805	1.39032849649253	6.8762805622484	0.469227972458851	0.00767377206564774	1.29937176267758	0.305367216559842	0.523309221647467	2.60494994540938
8014	Broomfield County	8	Colorado	YES	19740	Denver-Aurora-Lakewood, CO	0.896160604697925	0.0116129269376135	1.56072166371781	0.641347864051103	0.652873968228673	3.76271702763313	1.62273370181235	0.0206124582063214	2.80335711919725	1.15716355807163	1.17812391200271	6.78199074929026	1.50159861536356	0.019064492229676	2.61231564913543	1.06675880321899	1.08893994860121	6.28867750854886	0.575381316590237	0.00734365458342079	1.00667617910092	0.408344237351986	0.417499903708136	2.41524529133471
8015	Chaffee County	8	Colorado	NO	NA	NA	0.227893350658803	0.0115349014852334	2.24503525453643	0.193422538972266	0.569002604078404	3.24688864973114	0.386318339004737	0.0201880242744085	3.90790839374185	0.326704215969906	0.934698212457682	5.57581718544858	0.314203681122303	0.0181200243127257	3.54213938466668	0.267136941859745	0.735401168126265	4.87700120008772	0.115888505920504	0.00692203800525099	1.36222492628274	0.0990147306066653	0.270643330949699	1.85469353176486
8017	Cheyenne County	8	Colorado	NO	NA	NA	0.0522184670683533	0.0087502868376796	1.43625180058764	0.0802943821075503	0.120666169301103	1.69818110590233	0.091739876347731	0.015458905053552	2.53386414355279	0.142022489304106	0.211007610116467	2.99409302437465	0.0838894312230604	0.0145131789220106	2.37856323212372	0.133411025185555	0.191443205107847	2.80182007256219	0.032263856980773	0.00563440683150121	0.92383715680877	0.0518584507790151	0.0734769147911259	1.08707078619119
8019	Clear Creek County	8	Colorado	YES	19740	Denver-Aurora-Lakewood, CO	0.701711817129078	0.013491055087546	2.24739533549993	0.437962467919941	0.424374676203996	3.82493535184049	1.23088386213459	0.0237844515650095	3.94207129854647	0.761267164947877	0.726415383779771	6.68442216097371	1.07791946109588	0.0215437509968114	3.58165260530654	0.663357783788572	0.62785587557431	5.9723294767621	0.403875547354156	0.00822814244976741	1.36973372911965	0.248544119870104	0.2351381637007	2.26551970249438
8021	Conejos County	8	Colorado	NO	NA	NA	0.10978148710695	0.00957580374356962	2.27504547372736	0.0962675239845824	0.481384252077482	2.97205454063994	0.184762608746951	0.0167801479786561	3.96886661851758	0.163117309137725	0.797678971710883	5.1312056560918	0.148047823846669	0.0154343899452127	3.61906275683036	0.135442965704119	0.611260126802284	4.52924806312864	0.0552038605488112	0.00596329121637496	1.39885957982575	0.0511226591735697	0.225925298530827	1.73707468929533
8023	Costilla County	8	Colorado	NO	NA	NA	0.0870578750054102	0.00936604872134151	2.30730092681878	0.0989592645359043	0.280421431256446	2.78310554633788	0.148713560967364	0.0164527419174711	4.04325478534644	0.169985785727102	0.472639545483212	4.85104641944159	0.125630130103537	0.0152031301079086	3.73761539358886	0.147405636529742	0.387993175085995	4.41384746541604	0.0473374979101778	0.00587980274388432	1.44839433428701	0.0561283158475317	0.145447482078911	1.70318743286751
8025	Crowley County	8	Colorado	NO	NA	NA	0.102740678127723	0.00940094683545408	2.08472638502421	0.109653176448017	0.382762713964519	2.68928390039992	0.180513326896325	0.0165925912539543	3.68306569617485	0.193176664076701	0.671448744753355	4.74479702315519	0.157905688322967	0.0154714438306784	3.42432315629285	0.17491253377764	0.582759487119924	4.35537230934405	0.0597501926994495	0.00599557642590523	1.32637634332044	0.0671309316605671	0.220160565495295	1.67941360960165
8027	Custer County	8	Colorado	NO	NA	NA	0.218338234883997	0.0107018732843744	2.64550047713233	0.15986576031781	0.716107433177358	3.75051377879586	0.371963729625828	0.0187947410924319	4.63380473601805	0.272847835766941	1.20310065200835	6.50051169451161	0.307725426658229	0.0171928126506792	4.26152736380165	0.229558787432136	0.983636907757046	5.79964129829974	0.114112325663669	0.00661768125294011	1.64599584878661	0.0858552691249877	0.364881899363934	2.21746302419215
8029	Delta County	8	Colorado	NO	NA	NA	0.258120566072382	0.0130369099800519	2.63755810842658	0.187037525774701	1.03407257112486	4.12982568137857	0.438658490627294	0.0227755376609315	4.58965604661121	0.317460153740245	1.7225942154591	7.09114444409878	0.359393031045643	0.0203038210068736	4.13234428525654	0.263200155328799	1.36859277141018	6.14383406404804	0.132472967572039	0.00772697382462319	1.58258525802531	0.0976613537805492	0.500798502226169	2.32124505542868
8031	Denver County	8	Colorado	YES	19740	Denver-Aurora-Lakewood, CO	2.33590997033298	0.0132181503257137	2.5904176251284	1.36548127622882	1.50493456257748	7.8099615845934	4.22718251240818	0.0234212825645138	4.64926278212443	2.4643914664095	2.71450026134609	14.0787583048527	3.82530993320387	0.0215619068033364	4.25440110220855	2.22711087746877	2.45350894502797	12.7818927647125	1.44688337612541	0.00828928978548392	1.6228292968731	0.842423973205884	0.92850425447925	4.84893019046913
8033	Dolores County	8	Colorado	NO	NA	NA	0.0996025457814295	0.0101377374772109	1.88720463293832	0.100239571955032	0.238059152016678	2.33524364016867	0.170147351150559	0.017654633504683	3.30179178886801	0.170828893408405	0.399337372112167	4.05976003904382	0.142666401621525	0.0157784501689099	3.03541348880852	0.144526446862154	0.32775876997374	3.66614355743485	0.0532263320954659	0.00602509551590346	1.17244521464712	0.0542485887373454	0.122019874612348	1.40796510560818
8035	Douglas County	8	Colorado	YES	19740	Denver-Aurora-Lakewood, CO	0.429962004556257	0.0100998144253817	1.0410986020207	0.388705208552398	0.38635843086108	2.25622406041581	0.754951088868528	0.0178098962366502	1.83256878007465	0.681299467336057	0.674698279642488	3.96132751215837	0.657771385902108	0.0163733806606176	1.67081754219094	0.595334627420974	0.587570647921773	3.52786758409641	0.245638594315386	0.00630169896017209	0.639589749608923	0.222928172254569	0.219983803935618	1.33444201907467
8037	Eagle County	8	Colorado	NO	NA	NA	0.289307108112524	0.0148170518013797	1.66832890450067	0.238216742504285	0.389292111677435	2.59996191859629	0.489142436501487	0.0260237173146339	2.90965647624143	0.393463034270956	0.607366962387609	4.42565262671611	0.418969060017428	0.0233637897107957	2.64806206821993	0.333471728970588	0.499447873780226	3.92331452069897	0.156496877684861	0.00889448805159353	1.01545193606155	0.124557960672968	0.185797373622862	1.49119863609384
8039	Elbert County	8	Colorado	YES	19740	Denver-Aurora-Lakewood, CO	0.163930911924608	0.00945570849714352	1.94075488825691	0.135674398750841	0.366852573159864	2.61666848058937	0.282167598975488	0.0166702070017742	3.40733126370836	0.234890935774287	0.629134320822018	4.57019432628193	0.243315644914539	0.0154431291794	3.15774450073253	0.207395270253536	0.545677893246059	4.16957643832607	0.0912512187196516	0.00596648261350703	1.22067042890918	0.078654614404192	0.20565713557981	1.60219988022634
8041	El Paso County	8	Colorado	NO	NA	NA	0.881794580489713	0.0106269125879629	2.14682717467103	0.841672227555639	1.63843311652795	5.5193540118323	1.5387896637416	0.0187150504032827	3.76814049520576	1.46940291870157	2.85757101020671	9.65261913825892	1.25149801803067	0.0170815275261336	3.30743308492688	1.20127967577016	2.33545751972481	8.11274982597865	0.45716268316444	0.00656137412110806	1.25038139914561	0.439949600114395	0.855368506011176	3.00942356255673
8043	Fremont County	8	Colorado	NO	NA	NA	0.352676864860102	0.0111197732734498	2.44977502944614	0.322243733316378	1.10020542648621	4.23602082738228	0.597796905267417	0.0195348418915311	4.27790106521325	0.546328344800144	1.83891656419361	7.28047772136595	0.481556054166737	0.0177749318177243	3.87768170838673	0.444361598444381	1.46094521014517	6.28231950296075	0.176529917356256	0.00682426780043077	1.48924092205324	0.163793023549043	0.534817600968692	2.37120573172766
8045	Garfield County	8	Colorado	NO	NA	NA	0.217341856121963	0.0147017870154268	2.02140975880086	0.18650053787738	0.420558376922586	2.86051231673821	0.370446460597265	0.0257760049724807	3.53886800429597	0.313821633633619	0.684721914757055	4.93363401825639	0.312164093065651	0.0231013817967581	3.2314352724066	0.262356016433032	0.54879356922127	4.37785033292332	0.116265597955425	0.00879273620809697	1.24149056682858	0.0977936322905448	0.202875883695811	1.66721841697846
8047	Gilpin County	8	Colorado	YES	19740	Denver-Aurora-Lakewood, CO	1.28703894873132	0.0151951620048235	3.92547483339127	0.559253744976279	1.59723328110934	7.38419597021303	2.27214029574111	0.0268433323055429	6.9121546790656	0.980211663672736	2.77344639155564	12.9647963623406	2.00657049237751	0.0244250739156276	6.28476386009007	0.862258123550156	2.42894185673115	11.6069594066645	0.753848717072931	0.00934213709338943	2.40153494404498	0.323903667012452	0.912589255185203	4.40121872040895
8049	Grand County	8	Colorado	NO	NA	NA	0.452236864466048	0.0141257558693256	2.55608005423605	0.275217133840894	0.504858611242849	3.80251841965517	0.795257530457814	0.0249649825668897	4.49733600076331	0.479321570085621	0.867615280127197	6.66449536400083	0.701432270174699	0.0227485024449533	4.10425024521217	0.421884958290687	0.757992916803994	6.0083088929265	0.263822441289667	0.00870373492352428	1.57191525087618	0.158904408884374	0.285282627836713	2.28862846381046
8051	Gunnison County	8	Colorado	NO	NA	NA	0.236356202891569	0.0123999162092066	2.28909565237325	0.196002706690926	0.51278725103748	3.24664172920243	0.398979288403813	0.0216621329013133	3.96545820778766	0.329030938658797	0.826532560547809	5.5416631282994	0.327301597954798	0.0192994984837001	3.58595989155136	0.270444352100375	0.652227697737266	4.8552330378275	0.120990204491459	0.00734854352909024	1.37776674283044	0.100353815595238	0.240370562090632	1.84682986853686
8053	Hinsdale County	8	Colorado	NO	NA	NA	0.128692522963489	0.0102769885336131	2.13449380016407	0.103841345553464	0.349347285237706	2.72665194245234	0.21685241129296	0.017944778429322	3.72392034693742	0.174917507829546	0.574581128754541	4.70821617324379	0.17783706047424	0.0161959253933018	3.40478235359493	0.145415070825427	0.456263176462914	4.20049358675082	0.0661142770118625	0.00621062030574363	1.31449219515015	0.0544636540608755	0.169037107469447	1.61031785399808
8055	Huerfano County	8	Colorado	NO	NA	NA	0.0744384667675196	0.00917633665141763	1.83395933888515	0.0985925920461906	0.171182864273266	2.18734959862354	0.12863096586433	0.0161535343955569	3.22512294346135	0.171242545640261	0.293511604410073	3.83466159377157	0.109954201989157	0.0149893145643058	2.99174026804227	0.150368389261222	0.245327641454367	3.51237981531132	0.0414903622349879	0.00580403563450602	1.159888075885	0.0573684403311058	0.0921597381107088	1.35671065219631
8057	Jackson County	8	Colorado	NO	NA	NA	0.199185432048	0.0108955454250244	2.75147802270307	0.125923313262179	0.262140643007511	3.34962295644578	0.350035417759607	0.019221087556591	4.84739534280219	0.220224504786838	0.453986591152154	5.89086294405738	0.310249247752314	0.0176266425809046	4.46784959243265	0.1971099315021	0.400022361036156	5.39285777530412	0.117142923132536	0.0067686433590243	1.71974188184707	0.0749423243068339	0.151349169147728	2.0699449417932
8059	Jefferson County	8	Colorado	YES	19740	Denver-Aurora-Lakewood, CO	1.63180720152929	0.0122689311250882	2.58377335832432	1.12299272897179	1.35062928622275	6.70147150617323	2.9037157030487	0.0217045043610186	4.58439526931112	1.99295107836278	2.39445403257027	11.8972205876539	2.57764066963795	0.0198971111593371	4.15195917010572	1.76578484148838	2.12225175576028	10.6375335481517	0.968841209722531	0.00763686334173196	1.57970558688407	0.663524225862568	0.798114970884716	4.01782285669562
8061	Kiowa County	8	Colorado	NO	NA	NA	0.0672358306282635	0.00904485330740127	1.76352534559398	0.0908517338631145	0.14913671171954	2.0797944751123	0.118440363521131	0.0159832453934877	3.11526501447521	0.160832525637536	0.261919239220621	3.67244038824798	0.107737932810424	0.0149994144978249	2.92219910170388	0.150512553284897	0.236301184091994	3.43175018638902	0.0413595258808916	0.00582284872445029	1.13481534405689	0.05843297787297	0.0905190168672571	1.33094971340246
8063	Kit Carson County	8	Colorado	NO	NA	NA	0.0528959665163343	0.00869126544297434	1.53865116104673	0.0823478761171451	0.125399077454045	1.80798534657723	0.0926063429091908	0.0153403344009453	2.70979210944402	0.145434821620286	0.218318918174633	3.18149252654908	0.0845868389525964	0.014390207204833	2.53798469843751	0.136613062430844	0.197625400190497	2.97120020721628	0.0325095448212311	0.0055846958192368	0.984708395169431	0.053096272973109	0.0757452899343527	1.15164419871736
8065	Lake County	8	Colorado	NO	NA	NA	0.407227982874558	0.0131136943203353	2.3887458371822	0.232363907187677	0.745407324538381	3.78685874610315	0.697033267503056	0.0229716134702139	4.16100465095726	0.394713658617444	1.23128788429789	6.50701107484586	0.580383761844169	0.0205314588402806	3.77036054008852	0.32810555960138	0.996922466322757	5.6963037866971	0.214928312209833	0.0078198102247229	1.44719076310819	0.121803113016488	0.368659525707061	2.1604015242663
8067	La Plata County	8	Colorado	NO	NA	NA	0.107177348593386	0.0105291137710907	1.73716772708327	0.114808082534476	0.401207742226819	2.37089001420904	0.174772048322194	0.0182997207704701	3.02637895174167	0.187396299394533	0.640998948325423	4.04784596855429	0.135692672492046	0.0164140292680837	2.76881386926957	0.147338317738944	0.481465124408247	3.54972401317689	0.0499161391806213	0.0062896198398537	1.06996193063687	0.054548043913873	0.176103634691661	1.35681936826288
8069	Larimer County	8	Colorado	NO	NA	NA	0.60220682663472	0.0108257457000929	2.44803033753278	0.266799436328595	0.790605258842107	4.1184676050383	1.07421198960662	0.0191644494583245	4.3554956013985	0.47446896578616	1.40682692356309	7.33016792981269	0.965624028062067	0.0177558780373916	3.97716072269679	0.428872157327171	1.2658690148894	6.65528180101282	0.364558869984391	0.00684768510482645	1.51642425728974	0.162705676576811	0.478671030077228	2.529207519033
8071	Las Animas County	8	Colorado	NO	NA	NA	0.0809394106152657	0.0095887494886906	2.01691024903909	0.09917585811402	0.244710258957863	2.45132452621493	0.138864505400606	0.0168958059010764	3.53914827413658	0.17160112556611	0.414876464393164	4.28138617539754	0.119611679658552	0.0157769469901146	3.28348331685577	0.152548670793858	0.347170329414147	3.91859094371244	0.0454325532392325	0.00612296416595172	1.27398392808837	0.0586003402034737	0.130999966153815	1.51513975185085
8073	Lincoln County	8	Colorado	NO	NA	NA	0.0649113500152218	0.00857306692647879	1.71229355684627	0.0921702505813008	0.134952177028881	2.01290040139816	0.113966818624811	0.0151288020687689	3.02062420308338	0.162697134072182	0.235901277891397	3.54831823574054	0.102581989785059	0.0141222153051105	2.82554568938342	0.150875520947152	0.211322274996001	3.30444769041674	0.0392153590571129	0.00547162995971165	1.09614677617295	0.0583749168689191	0.080751909095813	1.2799605911545
8075	Logan County	8	Colorado	NO	NA	NA	0.0696488972065906	0.00884577477001586	1.6202069255007	0.0876371403427794	0.225847879043258	2.01218661686335	0.121023659878854	0.0155992096403086	2.84342725668419	0.154311291589677	0.390151722658484	3.52451314045152	0.107368575065643	0.0145994998157796	2.62565923762956	0.143506745106981	0.341816893518172	3.23295095113614	0.0408595547866238	0.00565975164128478	1.01368884519028	0.0555823689549944	0.129569139971482	1.24535966054466
8077	Mesa County	8	Colorado	NO	NA	NA	0.735211540928891	0.012879162960195	2.08158776486587	0.555137574696928	2.68042483803789	6.06524088148977	1.2749212009276	0.0225631990902805	3.64759601831062	0.961161221402063	4.63432289673823	10.5405645364688	1.08499799585198	0.0202340426014019	3.32184063413403	0.81866696236087	3.93149958842153	9.17723922336981	0.40172161727554	0.00770837642744064	1.27386074719095	0.30352157266045	1.45449253758089	3.44130485113527
8079	Mineral County	8	Colorado	NO	NA	NA	0.0892692130856533	0.0095250688542966	1.81091489296929	0.0949612090001542	0.189837636048304	2.1945080199577	0.15023141942424	0.0166477251105774	3.1599071409059	0.160071653384858	0.31299838772685	3.79985632655242	0.122395375458613	0.0151053159304097	2.88681393047834	0.13285553015689	0.24600108899833	3.40317124102258	0.0455307763032241	0.00580576682231815	1.11493070725201	0.049847970828612	0.0910604579119675	1.30717567911813
8081	Moffat County	8	Colorado	NO	NA	NA	0.200967768794638	0.0126837604257702	2.44411641446222	0.132327035567553	0.426141476779122	3.2162364560293	0.34954411899443	0.0223293680065279	4.29508545526557	0.228301229043317	0.7216705782431	5.61693074955295	0.305006528986284	0.0202927368231539	3.94553644645533	0.199830708327989	0.616288748928777	5.08695516952153	0.114662255774223	0.00776251920757424	1.51777029903709	0.0754596252318646	0.231362815291725	1.94701751454247
8083	Montezuma County	8	Colorado	NO	NA	NA	0.0974066385275492	0.0101851062268102	1.6003317801734	0.1054560209036	0.284500418887706	2.09787996471907	0.16745404923369	0.0177229424827973	2.80138584428999	0.181055867019065	0.483646571414127	3.65126527443967	0.13983721643424	0.0158542420951466	2.58233683087551	0.152465639452286	0.397800709535376	3.28829463839255	0.0521158986234397	0.00606177865610837	0.998811355570979	0.0571243146141547	0.148030478141817	1.2621438256065
8085	Montrose County	8	Colorado	NO	NA	NA	0.298855303295503	0.012764484732253	2.84045667893369	0.195676690085148	1.41235997294604	4.76011312999264	0.510648463489316	0.0222884221218733	4.94408994994581	0.333529415316109	2.3887508314801	8.19930708235321	0.411159396790697	0.0199107505369492	4.40148935211535	0.273364731435363	1.87570757497179	6.98163180585014	0.150741270296653	0.00759043166825732	1.68010959022134	0.101095867377791	0.68314800917843	2.62268516874247
8087	Morgan County	8	Colorado	NO	NA	NA	0.0772506927959031	0.00887208398267434	1.63065968483173	0.0910968791808459	0.240399686342098	2.04827902713325	0.136987326377121	0.0156572876610822	2.88107658688103	0.161276989235168	0.42420192586264	3.61920011601704	0.124852682217123	0.0146256960741293	2.69477582833321	0.1503896769782	0.385094389754416	3.36973827335708	0.047825329576293	0.00566673319427813	1.04452159286917	0.0582402020337113	0.147473089040176	1.30372694671363
8089	Otero County	8	Colorado	NO	NA	NA	0.0963522434854363	0.00985469105411644	2.11696490181714	0.107377571686839	0.432444424297169	2.7629938323407	0.169962130409142	0.0174060638667275	3.74441982408318	0.189770215361754	0.762283295467174	4.88384152918798	0.149827067381367	0.0162808133538885	3.48397330023292	0.173341310492474	0.665207916924859	4.4886304083855	0.0568543246473287	0.00631572200125447	1.34956754155594	0.0667352159236222	0.251697153686218	1.73116995781437
8091	Ouray County	8	Colorado	NO	NA	NA	0.105262318219339	0.0107016805515061	1.69300796318596	0.11110183510212	0.281037187340877	2.20111098439981	0.176369813493652	0.0186771321400102	2.94595293035971	0.186120182940521	0.454385281652568	3.78150534058646	0.145150828730278	0.0167492386064796	2.68657091214993	0.154968641137924	0.362209345340555	3.36564896596516	0.0538608380772629	0.00640159958578119	1.03552142768235	0.0578998859329256	0.133945146283699	1.28762889756202
8093	Park County	8	Colorado	YES	19740	Denver-Aurora-Lakewood, CO	0.480495053359957	0.0127754337971213	2.61068427548093	0.312499942833033	0.712849245876762	4.1293039513478	0.8327166222942	0.0224415210853263	4.5682641874249	0.538288646923521	1.208637844749	7.17034882247695	0.705714031849879	0.0202014649593175	4.15142245210742	0.45544651561297	1.00918447298636	6.34196893751594	0.262171423277106	0.00771152579510022	1.59236196076507	0.169518998248779	0.374986103740469	2.40675001182653
8095	Phillips County	8	Colorado	NO	NA	NA	0.0718918312992762	0.00913296577518638	1.90313503532922	0.0827840143499257	0.339676778211454	2.40662062496506	0.125602644843201	0.0161048520426755	3.34836079909195	0.146084006290865	0.590760902341146	4.22691320460983	0.113319409577155	0.015095089792238	3.11332326454631	0.136856017048533	0.526745362895196	3.90533914385943	0.0433827229682024	0.00585435638338258	1.20456605190406	0.0531384396296172	0.200895557010064	1.50783712789532
8097	Pitkin County	8	Colorado	NO	NA	NA	0.197932138979343	0.0140590393072644	1.46953432971132	0.173105009295124	0.394683793675203	2.24931431096825	0.339291265712843	0.0245888546359929	2.56375703700154	0.294210495237423	0.652398776211774	3.87424642879957	0.284769491034144	0.0218821514572337	2.33033599816167	0.246329116201359	0.532714494447008	3.41603125130141	0.105725737306488	0.0083182097955609	0.895104949610557	0.0916623696402473	0.197498422647934	1.29830968900079
8099	Prowers County	8	Colorado	NO	NA	NA	0.0696956432513244	0.00971627787071694	1.93559791575821	0.0952325512398459	0.290391265538127	2.40063365365822	0.122689860531763	0.0171801639765043	3.41920759688377	0.168580848963594	0.509496579780773	4.2371550501364	0.111289074602612	0.0161679419149571	3.20314501290202	0.157795782066487	0.456423971977283	3.94482178346336	0.0426809160923513	0.00628376986944627	1.2434090620761	0.0612728094927623	0.174333255129681	1.52797981266034
8101	Pueblo County	8	Colorado	NO	NA	NA	0.534696589688906	0.00965496443394047	2.00976780481473	0.440303335067513	1.50146874861432	4.4958914426194	0.922245578454327	0.0170088294404243	3.52628150552	0.760926150149231	2.58832853022481	7.8147905937888	0.773676317937713	0.0157455038978622	3.21813202912378	0.645161468119046	2.17348934876261	6.82620466784102	0.285444289359014	0.00608552713442592	1.23591191713814	0.239379375429872	0.802804325257955	2.5696254343194
8103	Rio Blanco County	8	Colorado	NO	NA	NA	0.144422034753151	0.011890496420269	1.86643049939457	0.115099240060537	0.221946943801196	2.35978921442972	0.251908890757232	0.0209030024740698	3.28141803443915	0.199231837376699	0.378759998802395	4.13222176384955	0.220176577583718	0.0189212525502198	3.0196313142913	0.174508309793711	0.325820846960209	3.75905830117916	0.0827995270022988	0.0072283607234448	1.16260191088803	0.0658950028511207	0.122553959260274	1.44107876072517
8105	Rio Grande County	8	Colorado	NO	NA	NA	0.120563939021603	0.00989934337353355	2.27926251830814	0.111105852171395	0.483564521619781	3.00439617449445	0.203474075077397	0.0173534682946264	3.96976082081932	0.188721506292189	0.804493000453675	5.1838028709372	0.160551166232167	0.0158947284512319	3.57280475357376	0.155104404754177	0.607998477248145	4.51235353025948	0.0594016985037565	0.00612888835519903	1.37592185004854	0.0581702218633041	0.223134829269475	1.72275748804027
8107	Routt County	8	Colorado	NO	NA	NA	0.198194318670918	0.0136779496040271	2.17603663224457	0.13800154951143	0.417884779025859	2.9437952290568	0.339571315125458	0.0240997890267009	3.81637403395007	0.23346815344761	0.680110460832997	5.09362375238283	0.294367780137867	0.0219230159677073	3.4994888254615	0.202223921357167	0.56938597767959	4.58738952060383	0.110571652527121	0.00838723864364691	1.3451692147693	0.0762333196366071	0.213286358406335	1.75364778398301
8109	Saguache County	8	Colorado	NO	NA	NA	0.113830860632799	0.00977695612060596	1.96924291154516	0.120565018577177	0.328127551281311	2.54154329815705	0.192448168733496	0.0171425536111517	3.43669132292315	0.204520519423506	0.543234144469777	4.39403670916108	0.157734610967357	0.0156474502788012	3.14045567005729	0.17122544525738	0.431433363258087	3.91649653981891	0.0586427220986293	0.00602152815488296	1.21245117502168	0.064256976402466	0.159828198932053	1.50120060060971
8111	San Juan County	8	Colorado	NO	NA	NA	0.102701725657296	0.0095452803930038	1.70113548236249	0.100248934326623	0.20663871914647	2.12027014188589	0.172071847804013	0.0166290307584579	2.96371975952752	0.167694389335154	0.336584857584018	3.65669988500916	0.140920601357464	0.0149225926546247	2.70753053225154	0.138916557765638	0.266303505674716	3.26859378970398	0.0523871919926065	0.00571154503253038	1.04499416741465	0.0519948898648584	0.0985691668211693	1.25365696112581
8113	San Miguel County	8	Colorado	NO	NA	NA	0.101867865046241	0.0102189257089882	1.74764395318188	0.0968286051945589	0.331804617195628	2.2883639663273	0.171639234692627	0.0178099205417015	3.04717507343904	0.162808640208698	0.544175008017046	3.94360787689912	0.141548954701207	0.0159642645252502	2.7855209140404	0.135678778649916	0.4349780244289	3.51369093634567	0.0526313900009013	0.0061045345277562	1.07476454418554	0.0507834566187714	0.161123265658188	1.34540719099115
8115	Sedgwick County	8	Colorado	NO	NA	NA	0.0686843876878032	0.00856482585954541	1.75130311852309	0.0925783262511669	0.154545993573409	2.07567665189501	0.119422222718507	0.0151006839133945	3.07636551362222	0.163099162462745	0.267146042236763	3.64113362495363	0.107365208187392	0.0141513928372419	2.85831119597387	0.152575188919366	0.237135421029554	3.36953840694743	0.0410748279663954	0.00548704524274407	1.10562644563036	0.0592180627313626	0.0903642381097986	1.30177061968066
8117	Summit County	8	Colorado	NO	NA	NA	0.382037219959602	0.0144524898263775	1.65781435594092	0.27941571489913	0.40753734206435	2.74125712269038	0.651056873903504	0.0253999320044925	2.88386499982813	0.466572819437019	0.651144146899162	4.67803877207231	0.559868651014728	0.0228325681745255	2.61853017975589	0.39805745954479	0.545595967863997	4.14488482635393	0.208967752941266	0.00870009740262725	1.0031429258316	0.148573023826206	0.203164336890541	1.57254813689224
8119	Teller County	8	Colorado	NO	NA	NA	0.668797632604757	0.0139368215597579	2.7212498005363	0.489177366528618	1.36131787895596	5.2544795001854	1.1543071371031	0.0244899127766096	4.75633818225853	0.84328784914342	2.32919819431048	9.10762127559214	0.933238529408211	0.0220358704233294	4.2369451056268	0.685011381619615	1.87560270185899	7.75283358893695	0.341499490859946	0.00841737985201827	1.61517371825999	0.251500100888324	0.687737128178066	2.90432781803835
8121	Washington County	8	Colorado	NO	NA	NA	0.0701442359480208	0.00859516835237976	1.81140175832569	0.0896222398386605	0.172163551619841	2.15192695408459	0.122857073911959	0.0151607840525402	3.18892053851048	0.158198905206315	0.299937036160439	3.78507433784173	0.11083647653468	0.0141821480141978	2.96946546209529	0.147728515243017	0.268059787641754	3.51027238952894	0.042398667708706	0.00549749934250472	1.14966634837362	0.0572862231947212	0.102274642257573	1.35712338087712
8123	Weld County	8	Colorado	NO	NA	NA	0.295929291889327	0.00954118424151245	1.64258122796451	0.172817703317686	0.386653718074215	2.50752312548725	0.542783478414792	0.0168925174796859	2.96314567175379	0.311687804898206	0.703863058289234	4.53837253083571	0.51074103200011	0.0157103107580402	2.79714724723888	0.290370058643464	0.66001272410053	4.27398137274102	0.19730792816737	0.00607191386508706	1.08510119446332	0.111964864665098	0.255022508027558	1.65546840918843
8125	Yuma County	8	Colorado	NO	NA	NA	0.0656840712491467	0.00894249882146004	1.77359122413346	0.0813544317628635	0.263808905474106	2.19338113144103	0.114634472501721	0.0157736815839994	3.11854348582953	0.143526633147749	0.457719911206725	3.85019818426973	0.103706657056206	0.0147835430282164	2.90504360086022	0.134495551100535	0.40958137626053	3.56761072830571	0.0397325731063734	0.00573421758940706	1.12490457849091	0.052226578501811	0.156397124264814	1.37899507195332
9001	Fairfield County	9	Connecticut	NO	NA	NA	0.724897367297094	0.0617594186991421	0.984402080545802	0.990741050075161	0.738220153617445	3.50002007023464	1.28698834664798	0.107680722354357	1.73760809601512	1.75670293985976	1.30783850872829	6.1968186136055	1.20520105069279	0.0980013102074812	1.60921002999063	1.64133830182421	1.21796222050488	5.77171291321999	0.462986730717507	0.0372138538079246	0.615520602276898	0.629928663323259	0.466825083605623	2.21247493373121
9003	Hartford County	9	Connecticut	YES	25540	Hartford-East Hartford-Middletown, CT	0.776590534897247	0.051538422545032	1.19168688130892	0.966501011357543	0.87474886107471	3.86106571118345	1.3670218779509	0.089344926034595	2.08431540043056	1.69936641699989	1.53503798605216	6.77508660746811	1.22871169938382	0.0786555240225682	1.85633819506769	1.52510745494838	1.37336451557441	6.06217738899686	0.463267364527611	0.0294741169526892	0.697964156835784	0.574759486997237	0.517052770876	2.28251789618932
9005	Litchfield County	9	Connecticut	NO	NA	NA	0.400545234657164	0.0692765966057586	1.09905470859975	0.498494071118453	0.758879423178045	2.82625003415917	0.700346462775461	0.12085216864684	1.91455674341316	0.871307600823166	1.32310147273115	4.93016444838977	0.627519241796571	0.108329219334214	1.70564813527021	0.780599490634906	1.17904502272582	4.40114110976172	0.236597710616246	0.0408797893146949	0.641985447705692	0.294321032468203	0.443674613933332	1.65745859403817
9007	Middlesex County	9	Connecticut	YES	25540	Hartford-East Hartford-Middletown, CT	0.219180229838208	0.0339182473544509	0.563411442718526	0.33948000823268	0.322285592554354	1.47827552069822	0.378918419949999	0.058456267266879	0.970334561729326	0.586538931470072	0.555744066985747	2.54999224740202	0.334077279755901	0.0511003341501372	0.848447040588694	0.516437898470888	0.487305585975196	2.23736813894082	0.12512876718882	0.0191040388870499	0.317049527395836	0.193364430625073	0.182206850867052	0.83685361496383
9009	New Haven County	9	Connecticut	NO	NA	NA	0.578159221252458	0.0463032324472153	1.00552354225449	0.83281779417088	0.694741174892097	3.15754496501714	1.02617071143763	0.0807971430226141	1.77542534964142	1.47661118093755	1.22980045186637	5.58880483690559	0.941403178030955	0.0725676904063833	1.61624780667081	1.35287266028945	1.12335100821821	5.10644234361581	0.358006303516895	0.0274027137403228	0.613086559048189	0.514256195739987	0.426552584247105	1.9393043562925
9011	New London County	9	Connecticut	NO	NA	NA	0.179771148317662	0.0288825630762006	0.479435003920328	0.269917905366865	0.284629903134858	1.24263652381591	0.304543373415873	0.0493763851534193	0.812361933167417	0.457588618474029	0.481938903202236	2.10580921341297	0.255744227438038	0.0423877755643886	0.683324266875462	0.385022606712196	0.404488435465653	1.77096731205574	0.0942535827272021	0.0157488870186047	0.252048569043577	0.142000794165821	0.149047954851524	0.653099787806729
9013	Tolland County	9	Connecticut	YES	25540	Hartford-East Hartford-Middletown, CT	0.248713774795009	0.0484107922177196	0.702904911716481	0.356571061972601	0.401680895018298	1.75828143572011	0.427078252154366	0.0833942744843056	1.20303450533154	0.612425375213942	0.688232524389402	3.01416493157356	0.369101817728917	0.0723940472010106	1.03344831260634	0.529430952241912	0.592346791500014	2.59672192127819	0.137327011459336	0.0269967530600533	0.383847350199731	0.197020742920115	0.220101575718414	0.965293433357648
9015	Windham County	9	Connecticut	NO	NA	NA	0.228752492127282	0.0483768693960039	0.634110465750392	0.313152525926904	0.392267133678807	1.61665948687939	0.392271878086225	0.0835000562708176	1.08346840252206	0.537780532099558	0.671382106346857	2.76840297532552	0.336489794099246	0.0726199421563996	0.924516124352214	0.462681786345557	0.574225663809835	2.37053331076325	0.125008273653765	0.0271034791650162	0.342845853944949	0.172065132078985	0.213101177936648	0.880123916779362
10001	Kent County	10	Delaware	NO	NA	NA	0.123967812899262	0.0219144360589132	0.730577900929075	0.19361462283275	0.26956325794251	1.33963803066251	0.215011042472731	0.0386484769803927	1.26565323076565	0.336814104309097	0.466299524322991	2.32242637885087	0.198696364927754	0.0366792784922543	1.16786929803156	0.312629802679876	0.428983739810191	2.14485848394164	0.0759920822657419	0.0142255590267226	0.446152367244061	0.119853088554556	0.163642489860317	0.819865586951398
10003	New Castle County	10	Delaware	YES	37980	Philadelphia-Camden-Wilmington, PA-NJ-DE-MD	0.502890067230112	0.0437807917316667	1.3980754569696	0.73150869131951	0.626425111006993	3.30268011825788	0.910420815869318	0.0787627634811486	2.52068148291459	1.32409716223447	1.13185707502926	5.96581929952879	0.897517639688553	0.0769660631026482	2.47066526062428	1.30475371899875	1.11267601583053	5.86257869824476	0.355079785534454	0.0303705314008824	0.974667858151793	0.516210837949342	0.43949861712602	2.31582763016249
10005	Sussex County	10	Delaware	NO	NA	NA	0.097356824656667	0.0155397834435819	0.851331219618006	0.13015363372689	0.264119043806862	1.35850050525201	0.168896894360536	0.0272234131189706	1.47511325403881	0.226349160549669	0.457700564710627	2.35528328677861	0.157212533289112	0.0256134192809835	1.37093885836224	0.211213819669619	0.425286621889958	2.19026525249191	0.0602171132437065	0.00987908457687725	0.524641356091296	0.0810333968627676	0.162727809830579	0.838498760605226
11001	District of Columbia	11	District of Columbia	YES	47900	Washington-Arlington-Alexandria, DC-VA-MD-WV	2.91606654454943	0.0570741145540973	1.81697844987797	3.33927113345512	2.15062676940392	10.2800170118405	5.33257390312329	0.10151021808341	3.29316894717865	6.09836041013569	3.9267722115803	18.7523856901013	5.27545464707007	0.0979178314400351	3.23482373242152	6.02843744687153	3.88021078986277	18.5168444476659	2.09115848915738	0.0382599377005065	1.27711275738024	2.38853730285881	1.53706736488447	7.3321358519814
12001	Alachua County	12	Florida	NO	NA	NA	0.213720974369869	0.0332975763510888	0.76388673109434	0.37304248232858	0.622740019914002	2.00668778405788	0.383675419642959	0.0594885992831461	1.36869093225838	0.669381319330378	1.11726736202435	3.59850363253922	0.371283588255791	0.0571737746874546	1.33048886295138	0.647237242737941	1.08052923038494	3.48671269901751	0.145161279631782	0.0223233321973118	0.522565864415527	0.253005479882526	0.422371885101733	1.36542784122888
12003	Baker County	12	Florida	YES	27260	Jacksonville, FL	0.0757768099962953	0.0312191024547236	0.591253413202626	0.145656926391721	0.180829499601283	1.02473575164665	0.135189958429523	0.0558268228601494	1.05514169931913	0.260044936784329	0.322179680604953	1.82838309799809	0.13126868533544	0.0543316124212313	1.03481313995675	0.252487232325062	0.312466490366563	1.78536716040504	0.0515253818885504	0.0213747388071507	0.409443297823776	0.0991340060511404	0.122569947869695	0.704047372440312
12005	Bay County	12	Florida	NO	NA	NA	0.152659038824738	0.016210432678581	0.559029593975641	0.283432907130595	0.5774043932503	1.58873636585986	0.271504742811446	0.028912566968767	0.996863755630633	0.504126516573685	1.0269973867488	2.82840496873333	0.269227192940627	0.0287628698148874	0.990587076343414	0.499856009403251	1.01829461816871	2.80672776667089	0.106855324246074	0.0114637117626181	0.394685840407273	0.198395593178747	0.40417419721763	1.11557466681234
12007	Bradford County	12	Florida	NO	NA	NA	0.116001707523327	0.0389224596401372	0.865673433577778	0.22799267414896	0.338467299832522	1.58705757472272	0.207454987071105	0.0695445182547936	1.54660132696617	0.407676709540807	0.604731222445106	2.83600876427798	0.199492253286116	0.0669133754799625	1.50176837706921	0.39200629075729	0.581107469112431	2.74128776570501	0.0778171248335118	0.0261391340034605	0.590193846620032	0.152965890866244	0.226594598705386	1.07371059502863
12009	Brevard County	12	Florida	NO	NA	NA	0.286426003718084	0.0554578524953471	0.713796198546499	0.642518511606027	1.50615969064873	3.20435825701469	0.505292139754488	0.0989805153315546	1.2657963740844	1.13357206483231	2.65620788598683	5.65984897998958	0.469032567574824	0.0945674856643774	1.19804993618709	1.05238854448507	2.46547029528955	5.27950882920091	0.179499327569129	0.0367769830034207	0.464157826799049	0.402785209001083	0.943554089590907	2.02677343596359
12011	Broward County	12	Florida	YES	33100	Miami-Fort Lauderdale-Pompano Beach, FL	0.753988176385154	0.056816731356838	0.547220855254507	1.57483232277462	1.76343478033622	4.69629286610734	1.3703274432341	0.102693977423061	0.991275231664178	2.86174824284955	3.20346745098657	8.52951234615746	1.35496225837034	0.100635420956023	0.975628589536797	2.82930261482593	3.16212313223229	8.42265201592138	0.53685149874296	0.039713235693661	0.3858664110331	1.12097026089796	1.25165873366649	3.33506014003417
12013	Calhoun County	12	Florida	NO	NA	NA	0.0520277713218981	0.0175657100922596	0.604173398858491	0.103191430297745	0.198665882487396	0.97562419305779	0.0927852048052721	0.0313466751606094	1.0793987711061	0.184060338907582	0.354269790742922	1.74186078072248	0.0920159838364201	0.0311758179703109	1.07360285602293	0.182497321418149	0.351043120762273	1.73033510001008	0.0365793643321674	0.0124305477964597	0.428730271932686	0.0725586290509145	0.139485722994227	0.689784536106455
12015	Charlotte County	12	Florida	NO	NA	NA	0.243316616503134	0.0267387895999006	0.408690599017711	0.507279913925515	1.01934143439801	2.20536735344427	0.424136172856017	0.0475335646040691	0.717980675961226	0.884446606813714	1.77740841513435	3.85150543536938	0.401294929785188	0.0455647996307989	0.686604553815031	0.836885708669124	1.68286574932125	3.65321574122139	0.154932189657566	0.0177456516776756	0.267238344364236	0.323121372236127	0.650007108706261	1.41304466664187
12017	Citrus County	12	Florida	NO	NA	NA	0.192058371257761	0.0361768193600538	0.669561594009322	0.353599199190205	0.993362367686657	2.244758351504	0.337654925330298	0.0647199238251415	1.183098487099	0.622320421197477	1.74493722577768	3.9527309832296	0.31455339605595	0.0624235286570265	1.12155018604155	0.580996782612135	1.62306155780433	3.702585451171	0.120827680869334	0.0244380301891769	0.435697938418339	0.223442065722345	0.62291402239895	1.42731973759814
12019	Clay County	12	Florida	YES	27260	Jacksonville, FL	0.261417029447757	0.046909230455249	0.977433146847135	0.48203067613575	0.944252225438173	2.71204230832406	0.470373605149566	0.0839659746911257	1.75146702420405	0.867083099319744	1.69643060682263	4.86932031018712	0.458233893273493	0.0809092307698431	1.70635521020565	0.84403420492584	1.6491146431499	4.73864718232472	0.179938894340222	0.031625491692945	0.671379788655893	0.331346329834415	0.646877787623532	1.86116829214701
12021	Collier County	12	Florida	NO	NA	NA	0.184919019487923	0.0199456452162327	0.263743480685111	0.384429736769635	0.643905459675429	1.49694334183433	0.327794312272572	0.0355084800254016	0.468836610902403	0.68146344549756	1.14150804412022	2.65511089281816	0.302756312657769	0.0333925383024964	0.441239491495562	0.629436710097215	1.05513802990045	2.4619630824535	0.115475993663386	0.0128757193676617	0.170466350668505	0.240079674796177	0.402644455999794	0.941542194495524
12023	Columbia County	12	Florida	NO	NA	NA	0.0747947311095049	0.0249439940820171	0.583304230427717	0.138641448282126	0.211806785597639	1.033491189499	0.133013492571457	0.0445841637656498	1.03918719927021	0.246893639700658	0.376448940005563	1.84012743531354	0.129206824632886	0.0434444347847368	1.01827100259157	0.239879683313987	0.365485414531857	1.79628735985503	0.0506898330659204	0.0171043912979589	0.402360718286889	0.0941701765970181	0.143343925043222	0.707669044291008
12027	DeSoto County	12	Florida	NO	NA	NA	0.131245363599521	0.0379997080405111	0.445050556517423	0.281961786949926	0.398001998849412	1.29425941395679	0.233278637676113	0.0679432980401042	0.792667542781487	0.501227371125252	0.706701409411438	2.30181825903439	0.223647608846591	0.0654524277224361	0.766950724007533	0.480454020735181	0.677350352622434	2.21385513393418	0.0870736221962255	0.0255644816321441	0.300887975229426	0.18703812486016	0.263679485129206	0.864243689047161
12029	Dixie County	12	Florida	NO	NA	NA	0.0487095544785414	0.0175692861104246	0.515675139025084	0.094278690938696	0.211695197153474	0.887927867706221	0.087188248286629	0.0314544633774887	0.92255707004931	0.168742098521584	0.378649430416865	1.58859131065188	0.0847055472273671	0.0306762460001593	0.906046616557389	0.163979593277618	0.367598021513445	1.55300602457598	0.0332688375447147	0.0120886380525372	0.358997967166319	0.0644349749640448	0.14431644730867	0.613106865036286
12031	Duval County	12	Florida	YES	27260	Jacksonville, FL	0.404792550076665	0.0540169416918366	0.846306251560088	0.830043947817766	1.03290568064996	3.16806537179631	0.741344732626383	0.097321165164814	1.53112203805327	1.51922014000966	1.88687386710258	5.77588194295671	0.735435259870762	0.0947632713911056	1.50750759696338	1.5059738166966	1.86684907427038	5.71052901919223	0.292162244280323	0.0372635598726476	0.597022515454201	0.598036888490747	0.740532574491781	2.2650177825897
12033	Escambia County	12	Florida	NO	NA	NA	0.323449789078719	0.0274739269308329	0.953148858543074	0.596305707729909	1.02513172843196	2.92551001071449	0.568311253318844	0.0487486740314046	1.68590062330934	1.0479084400868	1.80214466174083	5.15301365248721	0.556609477526819	0.0485187294296912	1.66374477879004	1.02649280138909	1.76652200149487	5.06188778863051	0.219100512549875	0.0193452474825829	0.659602718410485	0.404124365727445	0.695851128186209	1.9980239723566
12035	Flagler County	12	Florida	NO	NA	NA	0.202726395921394	0.0604651982854744	0.734901637253774	0.426476665387571	0.928605477810042	2.35317537465826	0.355489785650702	0.107446391667304	1.29730502428936	0.748215102219713	1.62622366872428	4.13467997255135	0.333169039148988	0.101804598681669	1.23294114236599	0.701548485711604	1.52287985893932	3.89234312484757	0.128110944218041	0.0394193025266389	0.478594377066413	0.269848782292643	0.585314084035171	1.50128749013891
12037	Franklin County	12	Florida	NO	NA	NA	0.026235879857376	0.0107881039141216	0.378719074241129	0.0528927802863453	0.130465860504627	0.599101698803599	0.0469676288710277	0.0192910087977032	0.677889864591387	0.0946738998231488	0.23357092930265	1.07239333138592	0.0462258591400394	0.0190914370170935	0.672097112119917	0.0931188406888045	0.229533498699701	1.06006674766555	0.0183130608306187	0.00759368592355146	0.268173906327315	0.0368777990504627	0.0908540650482235	0.421812517180172
12039	Gadsden County	12	Florida	NO	NA	NA	0.0611804306015853	0.0192440519301736	0.629934871191817	0.118688009205952	0.215112625528923	1.04415998845845	0.108760379840277	0.0343316123906615	1.12384863648811	0.211193707198056	0.382547489146828	1.86068182506394	0.107774960080271	0.0340820476790215	1.11753647271834	0.209185630435741	0.378892069602874	1.84747118051625	0.0428257615663386	0.0135760440610354	0.446087580039792	0.0831292828627512	0.150527445607475	0.736146114137392
12041	Gilchrist County	12	Florida	NO	NA	NA	0.0628962795992491	0.0200581237504148	0.600459909263302	0.109447289495822	0.262600854283925	1.05546245639271	0.112549684004387	0.035897104407254	1.07402610814153	0.195838082276906	0.469604084952428	1.8879150637825	0.109249201731665	0.0349507058646571	1.05337702505767	0.190123348579967	0.4555621820562	1.84326246329016	0.0428739035582197	0.0137575229770607	0.416851681921497	0.0746486576584676	0.178718364385139	0.726850130500384
12043	Glades County	12	Florida	NO	NA	NA	0.0871640299761222	0.0343616853530761	0.301570366462156	0.176680886663824	0.210968597592993	0.810745566048172	0.155413214489591	0.0613504903888561	0.538118773349389	0.315003900511902	0.375902972165447	1.44578935090519	0.147581557660577	0.0584947214027531	0.517834798429765	0.299045070188626	0.356954949796479	1.3799110974782	0.0571833244041342	0.0227225021747267	0.202624875104431	0.115850323422015	0.138303039249771	0.536684064355079
12045	Gulf County	12	Florida	NO	NA	NA	0.0362216753161636	0.0131027577038161	0.366331083419588	0.0639076021256458	0.172447119861405	0.652010238426619	0.0646106448536693	0.0234030885853639	0.654936346435211	0.11400187606909	0.307569792324415	1.16452174826775	0.0640590295727855	0.0232667557514068	0.651300525182148	0.112957345267496	0.304647942460665	1.1562315982345	0.0254678252166555	0.00927709723641964	0.26020672603027	0.0448970375282613	0.121054386961713	0.46090307297332
12047	Hamilton County	12	Florida	NO	NA	NA	0.0607937966833374	0.0224657506349487	0.691145556156343	0.120798345403681	0.18885096102727	1.08405440990558	0.108711275063225	0.0401650928663437	1.23597252949341	0.216000877498812	0.337552059742378	1.93840183466417	0.106789054632125	0.039444431483784	1.22165874044194	0.211938837552016	0.331314578751597	1.91114564286146	0.0422270562662864	0.0156115170363376	0.485783543454993	0.0837835214042383	0.130945485895425	0.75835112405728
12049	Hardee County	12	Florida	NO	NA	NA	0.120160864672602	0.042847750501294	0.362356147390238	0.243776611437596	0.285550537915991	1.05469191191772	0.216211826549754	0.0770923039659832	0.649862715356859	0.438503411203926	0.513118581420392	1.89478883849691	0.210770758602358	0.0750912096139466	0.635346559091778	0.42715296532503	0.499451060682977	1.84781255331609	0.0828546891515555	0.0295156379321126	0.250753235799437	0.167844434894443	0.196160239732436	0.727128237509984
12051	Hendry County	12	Florida	NO	NA	NA	0.0850110079380583	0.0328771629546693	0.303645314585004	0.175874611001453	0.288459166700527	0.885867263179713	0.151645124230707	0.0586590970612524	0.542014499517766	0.313682988916754	0.514415428322634	1.58041713804911	0.143506654863683	0.0557111850826113	0.520319532295949	0.296770468661926	0.487034946693094	1.50334278759726	0.0554926718782309	0.0215941746830655	0.203321372965103	0.114739393035731	0.188372176722389	0.583519789284519
12053	Hernando County	12	Florida	YES	45300	Tampa-St. Petersburg-Clearwater, FL	0.296872334170822	0.0394890350632927	0.738964359601842	0.589488971595831	1.37478424109105	3.03959894152284	0.533183704390622	0.0712457250461389	1.32576969975222	1.05910912823223	2.46780449395551	5.45711275137672	0.512231969160286	0.0698424175702117	1.28121502063328	1.01889956256077	2.36784462638785	5.2500335963124	0.199619007795607	0.0275750553023944	0.501770703594795	0.397420768653045	0.922068329059896	2.04845386440574
12055	Highlands County	12	Florida	NO	NA	NA	0.138629870124369	0.0429860662780452	0.511906794450452	0.289276188600384	0.657451708619665	1.64025062807291	0.247846716243044	0.0770575688491766	0.914643986146029	0.517267375778781	1.17425601334251	2.93107166035954	0.240359347266197	0.0745776582963281	0.890061406326294	0.501123811387149	1.13807807025006	2.84420029352603	0.0941477925268611	0.0292098125185438	0.349967168263468	0.196203442197838	0.445586042163778	1.11511425767049
12057	Hillsborough County	12	Florida	YES	45300	Tampa-St. Petersburg-Clearwater, FL	0.550036956402165	0.0532165390450386	0.625538628417041	1.05066922661137	1.46358727046334	3.74304862093895	1.00457073434622	0.0964309551190334	1.1377847235901	1.91766589424248	2.67113625786901	6.82758856516685	1.00881584892575	0.095511935558265	1.13843710248602	1.92369229221433	2.67901329449586	6.84547047368023	0.404346944057102	0.037922504915845	0.45566733060007	0.77043914694628	1.07288389826607	2.74125982478537
12059	Holmes County	12	Florida	NO	NA	NA	0.0694639326843633	0.0217096846855776	0.794896698177958	0.125576324910239	0.230702697426935	1.24234933788507	0.123504874146405	0.038701514462499	1.41729447237716	0.223484397815611	0.410098238844073	2.21308349764574	0.122771097976956	0.0385920306337377	1.4115922056654	0.222166829372922	0.40733741662588	2.20245958027489	0.0488779605828102	0.0154124571439579	0.563993251509115	0.0884836219138618	0.162090720306029	0.878858011455773
12061	Indian River County	12	Florida	NO	NA	NA	0.193406760587406	0.0435703794176248	0.469212175970524	0.448535990875285	0.786805818042716	1.94153112489356	0.339588775721979	0.0776360402009629	0.82971709710025	0.787882307732234	1.38077342922106	3.41559764997649	0.312507457964178	0.0740056263639241	0.781776758753704	0.72565403731564	1.26962213069881	3.16356601109625	0.11920103473121	0.0287578043235593	0.302455880903359	0.276905741491134	0.484054535576204	1.21137499702547
12063	Jackson County	12	Florida	NO	NA	NA	0.0672261633762419	0.0208197662061243	0.76859650542806	0.123570751103194	0.238854616015728	1.21906780212935	0.119660377339713	0.0371227140291331	1.37103716720969	0.220110945506651	0.425097731992819	2.173028936078	0.118950744294564	0.0369857855528437	1.36529208510967	0.218757738857217	0.422204145136066	2.16219049895036	0.0473600500311729	0.0147649050378958	0.545378828106306	0.0871193830153399	0.168001685250085	0.8626248514408
12065	Jefferson County	12	Florida	NO	NA	NA	0.0605495474853644	0.0205130743771889	0.596818205959788	0.107493609587562	0.16561497186045	0.950989409270354	0.10773728326591	0.0365849417679913	1.06536131864849	0.191397777640545	0.294736442764139	1.69581776408707	0.106056675750214	0.0361094189546536	1.05581163405435	0.18834473826417	0.289925021194379	1.67624748821777	0.041995099287967	0.0143344863004434	0.420735320007426	0.0745862296128857	0.114770358932537	0.666421494141259
12067	Lafayette County	12	Florida	NO	NA	NA	0.0447748491477132	0.017545643689326	0.566383444688353	0.0878037893420431	0.177142516874828	0.893650243742263	0.0802074785743415	0.0313797408979368	1.01415579538729	0.157182811743025	0.317194701014851	1.60012052761745	0.0783724188035057	0.0307430143116257	1.00002007568231	0.153583461323929	0.309674801504681	1.57239377162605	0.0308983406231668	0.0121494571105342	0.397247900859307	0.0605707433013181	0.122030920320932	0.622897362215258
12069	Lake County	12	Florida	YES	36740	Orlando-Kissimmee-Sanford, FL	0.270279925066726	0.0681161634299042	0.927755898853837	0.55115100151296	1.27776564006742	3.09506862893085	0.483529538436199	0.122196514636812	1.65743096697594	0.986386661438441	2.28422766142043	5.53377134290783	0.459761201584192	0.117997613640138	1.58661575161154	0.939149511396199	2.17103826759332	5.27456234582539	0.178192775571064	0.0461861446007646	0.618200081834311	0.36429368127917	0.841292797065538	2.04816548035085
12071	Lee County	12	Florida	NO	NA	NA	0.30120053964765	0.0301130617373523	0.464396997312323	0.548539112985248	1.02677479963699	2.37102451131956	0.535253413538723	0.0535946895198326	0.826204366624262	0.974768440891076	1.82457706723796	4.21439797781185	0.495427472128148	0.0503381022425829	0.773715372301047	0.902421656309788	1.69045652936125	3.91235913234281	0.189122894197394	0.0193869935895265	0.297762704455977	0.344526357281971	0.645700863061526	1.49649981258639
12073	Leon County	12	Florida	NO	NA	NA	0.227828860029996	0.0219805108312905	0.75882372174705	0.351746164359852	0.697222102831213	2.0576013597994	0.403548494283554	0.0391378378617703	1.34898064833412	0.623263523874076	1.23529321954063	3.65022372389415	0.396804196283381	0.0386560678147498	1.33251431056859	0.612872732597037	1.21462408091925	3.59547138818301	0.156609473772472	0.0153405153756925	0.528678350286815	0.241940713008167	0.479464005722988	1.42203305816614
12075	Levy County	12	Florida	NO	NA	NA	0.0830466237703033	0.0241557803422303	0.590412041869188	0.153433725867538	0.319276798575255	1.17032497042451	0.1477414956405	0.0431429150411679	1.05282709732957	0.273061931532452	0.567584144381443	2.08435758392513	0.140727464205231	0.0415556410277408	1.02132505423774	0.260341644305455	0.54055165038309	2.00450145415925	0.0546798508229772	0.0162600723201539	0.401806777946996	0.101231311448648	0.210009502408883	0.783987514947659
12077	Liberty County	12	Florida	NO	NA	NA	0.0435826151055016	0.0161022143542031	0.540337881977484	0.0835777409088765	0.147201497869176	0.830801950215241	0.0780790482150617	0.0287581117238461	0.967051604008568	0.149636884276604	0.263710023067594	1.48723567129167	0.0772841873341935	0.0285452670717416	0.961180042344606	0.148055495009622	0.260778812709732	1.4758438044699	0.0307059236424635	0.0113707327780994	0.383827747344665	0.0588232813131776	0.103555445397288	0.588283130475693
12079	Madison County	12	Florida	NO	NA	NA	0.0573856495054572	0.0209428073742454	0.656330538037431	0.11229757613745	0.174642967686128	1.02159953874071	0.102470699160846	0.0374155922014706	1.17320611068608	0.200552436359887	0.311775348418881	1.82542018682716	0.100875978082338	0.0368292111187798	1.16148630348006	0.197204083740561	0.306668874631551	1.80306445105329	0.0399465768293057	0.0145982410759858	0.462407473593626	0.0780696115834487	0.121381997117341	0.716403900199707
12081	Manatee County	12	Florida	NO	NA	NA	0.357570166389236	0.0283955017128284	0.400524481176216	0.701768255478161	1.20457982161533	2.69283822637178	0.65096273433952	0.0513704635774072	0.725631290998704	1.2773684367568	2.19222704054514	4.89755996621757	0.630890296674234	0.0501719021601722	0.707289675561293	1.23819134926454	2.12509148844441	4.75163471210465	0.246695499492345	0.0197384188781229	0.278126294059238	0.484225370784182	0.831141615269318	1.85992719848321
12083	Marion County	12	Florida	NO	NA	NA	0.285045634571057	0.0510605854004422	0.962393460377029	0.526513752738834	1.06231584671785	2.88732927980521	0.506623331932019	0.0909754242567577	1.71124444897337	0.935970424534707	1.88688377399606	5.13169740369291	0.466860646383304	0.086223887737697	1.60209704882247	0.864478118665555	1.74091620492567	4.76057590653469	0.178146670767103	0.0334237921911042	0.617502573487539	0.330303567502685	0.664761108941779	1.82413771289021
12085	Martin County	12	Florida	NO	NA	NA	0.221983224032271	0.0407564248528968	0.360895707394161	0.512115474951198	0.619530854089332	1.75528168531986	0.39285884443885	0.0727278373843496	0.640898970894545	0.906554015281371	1.09590354640681	3.10894321440592	0.364632144396455	0.0690198451947687	0.606397433950564	0.841615338663691	1.01666908644615	2.89833384865163	0.139497451562482	0.0267475719093871	0.234920537182586	0.322011353288851	0.38883904543	1.11201595937331
12086	Miami-Dade County	12	Florida	YES	33100	Miami-Fort Lauderdale-Pompano Beach, FL	1.27589824950328	0.058489721361605	0.417000111327044	2.07446922281811	2.09798832646748	5.92384563147751	2.30642397050158	0.105551423001217	0.75197905849462	3.74990912412235	3.79162731784908	10.7054908939688	2.32151670244316	0.104737975430533	0.750281062323437	3.77401393628287	3.81164073785653	10.7621904143365	0.931913097780837	0.0416848990577009	0.299806603732801	1.51487921838521	1.52895688157538	4.31724070053192
12087	Monroe County	12	Florida	NO	NA	NA	0.0615612931642598	0.00787908834974097	0.117233979424726	0.123978454560035	0.439045488952824	0.749698304451587	0.110026364508025	0.0141550742028573	0.209687883820686	0.221514568062122	0.78363137526529	1.33901526585898	0.106460078052133	0.0138127124901531	0.204661079785193	0.214160626160919	0.755839034060958	1.29493353054936	0.041619606982989	0.00544305812920842	0.0807723010734135	0.0836709889461594	0.294777990718301	0.506283945850071
12089	Nassau County	12	Florida	YES	27260	Jacksonville, FL	0.129089141332023	0.0396448197893974	0.675073912532827	0.254210653218239	0.452604046397427	1.55062257326991	0.231925165301845	0.0712587418044618	1.2075234691089	0.456755620540859	0.810427515811607	2.77789051256767	0.226509169774825	0.0694963200628867	1.18317052122931	0.445900502305629	0.788854011034346	2.713930524407	0.0891654987642436	0.0273627951478823	0.467670932635127	0.175512598393096	0.30995152363418	1.06966334857453
12091	Okaloosa County	12	Florida	NO	NA	NA	0.140755490375205	0.0229898381651553	0.690077496737864	0.231281283813181	0.500517218337212	1.58562132742862	0.25337518757027	0.0410436123077691	1.23928812385913	0.41593353099292	0.900606696177579	2.85024715090766	0.252558413758876	0.0409271326045555	1.23590398115543	0.414439566271677	0.897578402223101	2.84140749601364	0.100642373916991	0.0163372688374136	0.493692551079324	0.165134760023274	0.357687276878169	1.13349423073517
12093	Okeechobee County	12	Florida	NO	NA	NA	0.0951203958502426	0.037615607874537	0.347918049620938	0.186409591783154	0.248358095288079	0.91542174041695	0.169446201044156	0.067212028272796	0.620462221855504	0.332123707458043	0.441927111073585	1.63117126970408	0.161137003950248	0.0643564738782978	0.597653808154503	0.315843192241478	0.41980258283407	1.5587930610586	0.0625038323715075	0.0250605488919445	0.23399507135305	0.1225103231105	0.162741469001967	0.606811244728968
12095	Orange County	12	Florida	YES	36740	Orlando-Kissimmee-Sanford, FL	0.509680834739582	0.0854427700808178	0.814416281321635	1.03882077721538	1.48355430021197	3.93191496356938	0.915653057382925	0.153432759961923	1.46083885551154	1.86604754124809	2.66328633586038	7.05925854996486	0.872276620232633	0.148176193537979	1.40420867369366	1.77863894576625	2.54066476603901	6.74396519926953	0.337942783810498	0.0579532938134967	0.547812919526548	0.689368258453931	0.98536493734514	2.61844219294961
12097	Osceola County	12	Florida	YES	36740	Orlando-Kissimmee-Sanford, FL	0.296261025664258	0.0700908307497845	0.64143714438402	0.654618412596222	1.11731974733557	2.77972716072985	0.529138394165795	0.125942738804954	1.14720601443258	1.16943978728679	1.99475132973614	4.96647826442627	0.506673583145734	0.122596950823696	1.11074429504254	1.12033853541784	1.91115297023719	4.771506334667	0.197001894622284	0.0481774055697746	0.435391918461357	0.435749311776543	0.743381924248905	1.85970245467886
12099	Palm Beach County	12	Florida	YES	33100	Miami-Fort Lauderdale-Pompano Beach, FL	0.494516219190854	0.053578849887077	0.428694088175458	1.18393818260395	1.28920632646354	3.44993366632088	0.899325204832821	0.0966845845858928	0.775268500200636	2.15299682378271	2.34258767797488	6.26686279137694	0.850548504049761	0.092516823419532	0.739465556040072	2.03500324342709	2.21266503891334	5.93019916584979	0.328242946111335	0.0359908779722279	0.287230389733978	0.785063498447782	0.853302396885502	2.28983010915082
12101	Pasco County	12	Florida	YES	45300	Tampa-St. Petersburg-Clearwater, FL	0.362675375277227	0.045168698794146	0.659435573077115	0.721397407030936	1.57397643197835	3.36265348615777	0.660000508907416	0.0818163961054938	1.19544965216769	1.31248900901664	2.8636100263324	6.11336559252964	0.658579424353275	0.0810689458034631	1.18992327564562	1.30917074954432	2.85586722882215	6.09460962416883	0.262673661840574	0.0322049362969551	0.474485968033898	0.522031755470802	1.13872309912278	2.43011942076501
12103	Pinellas County	12	Florida	YES	45300	Tampa-St. Petersburg-Clearwater, FL	0.698097561812833	0.0297898306466442	0.477364400117078	1.24540557758152	2.089438653168	4.54009602332608	1.26194777362498	0.0537928252621528	0.860915049244556	2.25127259285153	3.77674598168502	8.20467422266825	1.24960307308663	0.0530720105770935	0.85230690523525	2.22908349469364	3.73902863916511	8.12309412275772	0.495344738891122	0.0210152935712436	0.338434008169909	0.883573519379129	1.48206077032258	3.22042833033399
12105	Polk County	12	Florida	NO	NA	NA	0.308234337583713	0.0632810827239601	0.756643242574016	0.646332962553422	1.17176640309351	2.94625802852862	0.552835380952361	0.114294621501075	1.35679119340954	1.1598861135067	2.10030732100006	5.28411463036974	0.545047877570318	0.112633082796129	1.33701426439349	1.14321346075464	2.06850455717708	5.20641324269165	0.215596028994545	0.0445928539254711	0.529375755515622	0.452161726316861	0.817674582677975	2.05940094743047
12107	Putnam County	12	Florida	NO	NA	NA	0.151010802424166	0.0556211365348602	0.995557866420712	0.320369809434648	0.586526949934913	2.1090865647493	0.268913251170071	0.0991511059468763	1.77418479709656	0.57053413940657	1.04351635035032	3.7562996439704	0.255055189949188	0.0942808908957048	1.70272315295727	0.541279589470912	0.9894015542278	3.58274037750087	0.0987613309859176	0.0365863867943244	0.664746013497637	0.209672764254488	0.383042780130092	1.39280927566246
12109	St. Johns County	12	Florida	YES	27260	Jacksonville, FL	0.16887205430966	0.0527521090529901	0.616791996646759	0.34701676715799	0.534700895746098	1.7201338229135	0.30283489528827	0.0942813646276694	1.10243856875099	0.622068856978682	0.956947764648391	3.07857145029401	0.293324859615656	0.0904424779924593	1.06924705128033	0.60206907779028	0.925050076170924	2.98013354284965	0.114872682913257	0.0352629825854132	0.419814113482105	0.235707563974405	0.361855001110558	1.16751234406574
12111	St. Lucie County	12	Florida	NO	NA	NA	0.238235846883013	0.0417283298197551	0.473829405496725	0.589828123276035	1.01203395370889	2.35565565918442	0.414053029720289	0.074265568796409	0.833525559475229	1.02577916482454	1.75908834395749	4.10671166677395	0.377983841152344	0.0704661280143593	0.782082269123007	0.937201933431276	1.60626708331868	3.77400125503967	0.143603304927067	0.0273133840314728	0.301958265802452	0.356206860081386	0.610318767412084	1.43940058225446
12113	Santa Rosa County	12	Florida	NO	NA	NA	0.132617230307803	0.0258389546425228	0.689020507278252	0.242015124993947	0.511700780782194	1.60119259800472	0.234033626955876	0.0458669145915361	1.2245820738721	0.427173865182891	0.903609828609279	2.83526630921168	0.231512131950862	0.0456587278508831	1.21765938401444	0.422406421636939	0.894542425501083	2.81177909095421	0.0917886561719866	0.0182059081484737	0.485659551866503	0.167447885661396	0.354897469763548	1.11799947161191
12115	Sarasota County	12	Florida	NO	NA	NA	0.319691722472472	0.0249990382725084	0.357750400441727	0.606406895184606	1.10654841284122	2.41539646921253	0.577820405447523	0.0450235332970452	0.644473415651955	1.09587391510536	1.99915037010372	4.3623416396056	0.56853779148109	0.0439465951748733	0.63389459397644	1.07795298705946	1.96616242708866	4.29049439478053	0.224489046582301	0.0172894622825839	0.250743863439652	0.425563495656416	0.776190359539768	1.69427622750072
12117	Seminole County	12	Florida	YES	36740	Orlando-Kissimmee-Sanford, FL	0.557352372337574	0.0972801998704925	0.912406895518794	1.08389859158805	1.7880808048061	4.43901886412102	0.993167991694159	0.174212760415348	1.62821807581896	1.93169663059349	3.18545476763558	7.91275022615754	0.938433495446945	0.166849260681299	1.55401291046177	1.82619253569618	3.0127496963977	7.4982378986839	0.362010483254125	0.0649370802904548	0.603901123834763	0.704725821457696	1.16309346135201	2.89866797018905
12119	Sumter County	12	Florida	NO	NA	NA	0.307294676842901	0.0588422278585388	0.868329600942937	0.559652365514949	0.970960499789029	2.76507937094835	0.54104123389711	0.105261663490221	1.53120377169215	0.987020429761403	1.70870139249355	4.87322849133444	0.508340787466257	0.101294737775511	1.44805849118323	0.929524179693078	1.60433509759534	4.59155329371342	0.195803549906672	0.0395885028363337	0.560423748518234	0.358548271943262	0.617722922108541	1.77208699531304
12121	Suwannee County	12	Florida	NO	NA	NA	0.0669328582663165	0.021236550142041	0.748855775188571	0.118916121661357	0.247345571002409	1.20328687626069	0.119624133973797	0.0379700157028766	1.33891418691691	0.212547092803202	0.441887637874431	2.15094306727121	0.117193756544165	0.0372168301963831	1.32054276306087	0.208078328427736	0.432618592700602	2.11565027092976	0.0462451137145701	0.014710189075667	0.524186603638405	0.0821166240105809	0.170644465376958	0.837902995816181
12123	Taylor County	12	Florida	NO	NA	NA	0.0364060318604996	0.0147686971144764	0.44679457991356	0.0740332381783243	0.134360714676018	0.706363261742878	0.0647845728974322	0.026369903659623	0.797816308697918	0.131838949004727	0.239021365068268	1.25983109932797	0.0631779741542108	0.0258885223188646	0.787238981236268	0.12865260066162	0.232850595177907	1.23780867354887	0.024889038987073	0.0102449496274349	0.313057286107084	0.0507110438852363	0.0916856294563947	0.490587948063222
12125	Union County	12	Florida	NO	NA	NA	0.0998387808342178	0.0314055900507598	0.843009198771664	0.184045358223551	0.305536773670458	1.46383570155065	0.177454855903775	0.0561118302261871	1.49978146082165	0.327719418248135	0.542499516157569	2.60356708135731	0.171491637717794	0.0543260787188104	1.46339749369526	0.316744924744696	0.523973237561253	2.52993337243781	0.0670838791356791	0.0213017798309964	0.576804733843484	0.12397090971412	0.204906732235227	0.994068034759506
12127	Volusia County	12	Florida	NO	NA	NA	0.42883024980986	0.0830692745778982	1.03519070116984	0.879781874391463	1.89067676970913	4.31754886965819	0.749380894782911	0.147670325891133	1.82399878416428	1.53774562607676	3.30108033502079	7.55987596593587	0.692208862727388	0.139820915888665	1.71555021603648	1.42103565106304	3.04690909842754	7.01552474414311	0.264282179731562	0.0541022737978548	0.662355332544793	0.542684319008744	1.16292959206437	2.68635369714732
12129	Wakulla County	12	Florida	NO	NA	NA	0.0444804909359657	0.014572433398649	0.408102046014018	0.0733715463284387	0.178167510999939	0.718694027677011	0.0787276620994752	0.0259859234533246	0.727327527052751	0.130021002611077	0.315460123549724	1.27752223876635	0.076430618264742	0.0255873396349807	0.717252485805181	0.126393524777938	0.30617751392192	1.25184148240476	0.0300375406225927	0.0101444591233479	0.28518604624644	0.0497164016037704	0.120326851953717	0.495411299549868
12131	Walton County	12	Florida	NO	NA	NA	0.0694027848648318	0.0208669194169527	0.491414662926187	0.119026432596354	0.199847857614731	0.900558657419057	0.123614095378856	0.0372445653031208	0.877439024572362	0.212070423925962	0.355850388972912	1.60621849815321	0.122693538039681	0.0371438090827671	0.873563658005129	0.210519629360787	0.353054587851226	1.59697522233959	0.0487824784399233	0.0148320415437551	0.348934830525737	0.0837290771802674	0.140352119651594	0.636630547341277
12133	Washington County	12	Florida	NO	NA	NA	0.0690910379726771	0.0209873797915381	0.794020957170601	0.122520937287223	0.291650504386787	1.29827081660883	0.122896202000414	0.0374186710043666	1.41645262997756	0.218092736669082	0.518688574559295	2.31354881421072	0.122098807093292	0.0372955238722363	1.41033999028116	0.216680373790827	0.514935750617945	2.30135044565546	0.0485892475070861	0.014889586250831	0.563440402038879	0.0862560354685148	0.204828410737985	0.918003682003296
13001	Appling County	13	Georgia	NO	NA	NA	0.0802646698685223	0.0263992858574164	1.22899399357283	0.149787427579166	0.391267990999355	1.87671336787729	0.144426952393163	0.0474132504589857	2.20763010188404	0.269127188407594	0.703525662656764	3.37212315580055	0.14327929842861	0.0471103264198322	2.19604179241873	0.266557542782737	0.696528571566167	3.34951753161608	0.057118102530141	0.0188199813828113	0.87758817967225	0.106185160701577	0.277262890679208	1.33697431496599
13003	Atkinson County	13	Georgia	NO	NA	NA	0.0700496057307288	0.0246763551198154	1.19241703316112	0.145045460155233	0.376451202364666	1.80863965653157	0.125934062884543	0.0442620714913363	2.13967601395631	0.260434474222806	0.676522366352612	3.2468289889076	0.125176764587938	0.0439859146661476	2.13117534804844	0.258309910627671	0.671529632079131	3.23017757000933	0.0499677732891541	0.017565369162643	0.852485037052034	0.102983404548523	0.267804653615878	1.29080623766823
13005	Bacon County	13	Georgia	NO	NA	NA	0.0739509234057083	0.0245756682048919	1.31137619356889	0.146843087067772	0.426976963759581	1.98372283600685	0.133385295025021	0.0441134235957985	2.35916269404088	0.264168076327161	0.769686002991582	3.57051549198044	0.131592667783039	0.0437099692785045	2.33845620102878	0.260536894078051	0.758080478905037	3.53237621107341	0.0522466545532113	0.0174222295630256	0.932057005393053	0.103461466179919	0.300627501059301	1.40581485674851
13007	Baker County	13	Georgia	NO	NA	NA	0.0603597607533208	0.0214177512793322	0.985954714626433	0.124389450550516	0.240315538599203	1.43243721580881	0.108418925821543	0.0382795343197422	1.76683560524914	0.223077576692319	0.431680708263758	2.5682923503465	0.108983387436314	0.0383456715323644	1.76909841732855	0.223605953207544	0.432900154447556	2.57293358395233	0.0438578040015977	0.0153897455281181	0.710194557770543	0.0898066272972582	0.173876388872013	1.03312512346953
13009	Baldwin County	13	Georgia	NO	NA	NA	0.128662926055415	0.0375258202412431	1.61375020335354	0.1973707352193	0.561058169679417	2.53836785454892	0.231598115274312	0.0675393768455042	2.89697279924755	0.355098101074978	1.00891744869136	4.56012584113371	0.236883463491438	0.0687534170014419	2.93220439195103	0.361630133807101	1.02759564619049	4.62706705244149	0.0968004215096185	0.0280066599258005	1.18850350303386	0.147316314831023	0.418512586480646	1.87913948578095
13011	Banks County	13	Georgia	NO	NA	NA	0.250207561877306	0.0631661673175322	3.87876751097584	0.318618228373725	0.718830876558464	5.22959034510287	0.44908629337725	0.113611258332952	6.94186624284933	0.572681068154775	1.28714467996695	9.36438954268125	0.452437363344779	0.115039186129356	6.96093853043208	0.577926489333202	1.28931985199743	9.39566142123685	0.182965781093068	0.0467435227963721	2.80235378815197	0.234171927213844	0.519074026816599	3.78530904607186
13013	Barrow County	13	Georgia	YES	12060	Atlanta-Sandy Springs-Alpharetta, GA	0.28638856925129	0.0716957342744898	2.77947423627945	0.394938462887867	0.642073397752914	4.17457040044601	0.516542781057818	0.129627309949164	4.9937563697091	0.713278063771799	1.15538305661905	7.50858758110694	0.534008970973954	0.133383921373137	5.12231750343955	0.735164302248271	1.1891996668591	7.71407436489401	0.220521020682037	0.0549305402125538	2.10055751354041	0.303032786836821	0.489275695750454	3.16831755702228
13015	Bartow County	13	Georgia	YES	12060	Atlanta-Sandy Springs-Alpharetta, GA	0.284679723283127	0.0690532585611446	2.53884408108306	0.424118801475491	0.485822231538394	3.80251809594121	0.511105219106212	0.124177908198466	4.53931427116117	0.762318012358935	0.869753246403965	6.80666865722875	0.518787608167838	0.126037432397163	4.57131270427416	0.773776491247512	0.878313434615531	6.8682276707022	0.210565107114826	0.0512645285223327	1.84469078798288	0.31427614539952	0.355094249664565	2.77589081868412
13017	Ben Hill County	13	Georgia	NO	NA	NA	0.0913877241300805	0.0277202711450753	1.36412715497726	0.148420801281318	0.533379285642132	2.16503523717586	0.165472115096742	0.0498224763457448	2.45660773987702	0.267871140025405	0.965675316050162	3.90544878739507	0.167567268211829	0.0500967429815144	2.47094676530208	0.269901074173944	0.976061442021669	3.93457329269103	0.067925281015361	0.0201971407117266	0.996293599564545	0.10900602408047	0.395086247764078	1.58850829313618
13019	Berrien County	13	Georgia	NO	NA	NA	0.0813818750145409	0.0246376512647596	1.33412168269555	0.151580853358131	0.506102912974859	2.09782497530784	0.14641738168109	0.0441956855238856	2.39512807460045	0.2723329568789	0.910387224292302	3.76846132297662	0.146783427750071	0.0440896859529752	2.39617461239283	0.272053993700773	0.911565968650845	3.77066768844749	0.0589569844777636	0.0176555841055866	0.961544634064626	0.109024479085173	0.36583789165593	1.51301957338908
13021	Bibb County	13	Georgia	NO	NA	NA	0.361968838745908	0.036592113136017	1.9520396136441	0.492447253604122	1.1473263973783	3.99037421650844	0.649157221684972	0.0657124408277197	3.49838948719942	0.883184582690722	2.05716378980263	7.15360752220547	0.667383154306639	0.0670743262066308	3.5580000899369	0.906303722377357	2.11077534435469	7.30953663718221	0.273335908394091	0.0273738675645779	1.44645361580032	0.370746967408516	0.863280191746143	2.98119055091365
13023	Bleckley County	13	Georgia	NO	NA	NA	0.0873359069469229	0.0281460928650463	1.31128815156839	0.153451786410756	0.411986270691586	1.9922082084827	0.157673856221369	0.0505906756638488	2.35619433343276	0.276486448769065	0.743392697347259	3.5843380114343	0.160459426486562	0.0512310186780634	2.37494787152231	0.280034570249964	0.753875510138895	3.62054839707579	0.0652895309481365	0.0207741086568426	0.959251811233654	0.113554826309604	0.305913895371282	1.46478417251952
13025	Brantley County	13	Georgia	NO	NA	NA	0.0799879072152643	0.0287630425502072	1.00864101088543	0.170762104137003	0.384189817533251	1.67234388232115	0.14251678796035	0.0514952882755462	1.801941514196	0.304411561104827	0.683632041341426	2.98399719287815	0.138842048271314	0.0504900012527506	1.7743132699513	0.296651363307525	0.66471898109003	2.92501566387292	0.0546593655874482	0.0199701327100968	0.704296933760974	0.116824576955938	0.261379640383137	1.15713064939759
13027	Brooks County	13	Georgia	NO	NA	NA	0.0766822869805438	0.0221486440786934	1.0253377476854	0.139863603121072	0.41134321830782	1.67537550017353	0.137425371110588	0.0395818498694461	1.83620408388082	0.250458852886989	0.737229232472142	3.00089939021999	0.136961997601524	0.0392724979049334	1.83079825769778	0.248999046645496	0.734017403795498	2.99004920364523	0.0547060220059938	0.015651305428674	0.732427605748225	0.0993202064963469	0.293016149884266	1.19512128956351
13029	Bryan County	13	Georgia	NO	NA	NA	0.072548022649312	0.0268252208150733	0.700107045914686	0.15222775816555	0.258578029044374	1.210286076589	0.130611183092831	0.0481410540300574	1.25570999978186	0.273737326793698	0.46464784292944	2.17284740662788	0.131429373206326	0.0478061210124903	1.25218107779688	0.274273018372745	0.465452736865566	2.17114232725401	0.0530898183082766	0.0191072054278307	0.501871911770833	0.110436505783164	0.187371946842668	0.871877388132772
13031	Bulloch County	13	Georgia	NO	NA	NA	0.120291906398389	0.0272472945853313	1.35244339856222	0.204718065543476	0.497627069910335	2.20232773499975	0.216023406939417	0.0490040525653435	2.4269179445531	0.367536436540341	0.893043932042873	3.95252577264108	0.219247265331298	0.0491384371972203	2.44334984764296	0.371230604881117	0.904097353457879	3.98706350851047	0.0889254375223534	0.0197703353615136	0.985429991432745	0.150084224580228	0.366029872714407	1.61023986161125
13033	Burke County	13	Georgia	NO	NA	NA	0.0832917152056298	0.0280122453315992	1.25512432383476	0.151141517624389	0.358101410543258	1.87567121253964	0.15077299115129	0.0504917070327496	2.25879459190365	0.272987347497199	0.647123592395648	3.38017022998054	0.152977972974066	0.0510039727475916	2.27503843049671	0.275648243346637	0.65355660754684	3.40822522711185	0.0620829520419503	0.0206366802211216	0.918222560421758	0.111487430910919	0.264293633502241	1.37672325709799
13035	Butts County	13	Georgia	YES	12060	Atlanta-Sandy Springs-Alpharetta, GA	0.181063324440564	0.0453140491424349	2.03058003893851	0.261079718679707	0.602943329707286	3.1209804609085	0.326938372428054	0.0815894882164524	3.64861514928866	0.470781892666854	1.08670336480543	5.61462826740545	0.338151156313106	0.0837786210028723	3.71651812249831	0.484552088030302	1.11848676466868	5.74148675251327	0.139878595029396	0.0344210611782274	1.51643373215408	0.199596408439312	0.460676255835449	2.35100605263646
13037	Calhoun County	13	Georgia	NO	NA	NA	0.0599875379796379	0.0220177664658849	1.1634916553463	0.122920706764732	0.379298656797974	1.74771632335453	0.107779073167878	0.0393460487606889	2.08444243789068	0.220478592538308	0.681448004870075	3.13349415722763	0.108337025593315	0.0394606721116545	2.08658089296293	0.221074379255219	0.683221715509369	3.13867468543249	0.0435874409543548	0.0158516010989464	0.837402474085996	0.0888013184741097	0.274313979119973	1.25995681373338
13039	Camden County	13	Georgia	NO	NA	NA	0.132812896816468	0.036575099964392	0.98362961257528	0.265598221460968	0.502118084573785	1.92073391539089	0.234945788454974	0.0655693223357781	1.7496856132864	0.470359648288912	0.885815984628979	3.40637635699504	0.227312804293303	0.0639595976878132	1.71165840958858	0.455177185112008	0.854678949716071	3.31278694639778	0.0890494709749896	0.0251934686536793	0.676355707422774	0.178355837679056	0.334308096915283	1.30326258164578
13043	Candler County	13	Georgia	NO	NA	NA	0.0736267092401201	0.0254484683159882	1.28221083806152	0.155381607520746	0.271770409967093	1.80843803310547	0.132865229828359	0.0458024234802234	2.30563428803488	0.279903226899899	0.489920669459354	3.25412583770272	0.134247031025322	0.0460053103399642	2.31624548947571	0.28142727041459	0.493502508996109	3.2714276102517	0.0542964573665524	0.0185337978866032	0.932884489791302	0.113442537534273	0.199138970188577	1.31829625276731
13045	Carroll County	13	Georgia	YES	12060	Atlanta-Sandy Springs-Alpharetta, GA	0.227397678091779	0.0547969980323147	2.20633413301897	0.321362628363016	0.606423719149137	3.41631515665521	0.409122289311468	0.0985103610685328	3.95476029924554	0.578040165567683	1.08910358930279	6.12953670449601	0.416198054391992	0.100485432450866	3.99264761554654	0.587939473177035	1.1043809869784	6.20165156254483	0.169108737125713	0.0409998090423111	1.61315893786868	0.23904283317274	0.447542380703982	2.50985269791342
13047	Catoosa County	13	Georgia	NO	NA	NA	0.501790758325673	0.0606318508046705	3.75151174534913	0.583081494906534	1.32695275739769	6.22396860678369	0.892287721243139	0.108272144886985	6.666365491104	1.03829628825639	2.35738397449155	11.0626056199821	0.903687770236871	0.108394032491751	6.69245442990201	1.04955920538846	2.37926927816135	11.1333647161804	0.365420922352497	0.0435713622218795	2.69145451401361	0.424003392355084	0.959931483983193	4.48438167492626
13049	Charlton County	13	Georgia	NO	NA	NA	0.078551811335095	0.0307421448524374	0.91485587905625	0.161232642997967	0.355685145588529	1.54106762383028	0.140407531179871	0.0550451314837203	1.63464119796868	0.288293112942333	0.63464407932496	2.75303105289956	0.136779472211486	0.0537742584262073	1.6080490055083	0.28076514289251	0.617109779140942	2.69647765817945	0.0538302906115259	0.0212091979223237	0.637775393461514	0.110497611856966	0.242619027693089	1.06593152154542
13051	Chatham County	13	Georgia	NO	NA	NA	0.267092094795766	0.0322240944378457	0.797605964170638	0.439973220017359	0.794688215878174	2.33158358929978	0.487682802295556	0.0580390952656506	1.44001457855692	0.802430196159398	1.44791071753202	4.23607738980955	0.506598090465389	0.0581557091695303	1.45784846632764	0.831002085182046	1.49653011322421	4.35013446436882	0.21062708567549	0.0234421573855735	0.592677491658826	0.344659378558589	0.619700261348013	1.79110637462649
13053	Chattahoochee County	13	Georgia	NO	NA	NA	0.0719770111267011	0.02736120344842	0.958110442623426	0.139460309867687	0.294478290568736	1.49138725763497	0.128765663815712	0.048945347186875	1.71260485803047	0.249524765851312	0.526366211000245	2.66620684588461	0.131721412752222	0.0496996030400086	1.7265413161644	0.254156237697394	0.535797894235116	2.69791646388915	0.0538410683013687	0.0201848507456074	0.697364506735403	0.103533798973578	0.218096827954879	1.09302105271084
13055	Chattooga County	13	Georgia	NO	NA	NA	0.254978752188149	0.0599798780724658	3.12919431510379	0.307917889903035	0.916936007236181	4.66900684250362	0.454678346313677	0.107276004126962	5.57213480475747	0.550096338646002	1.63246808117609	8.3166535750202	0.456501741662256	0.107905464100931	5.56989005216531	0.552425111026625	1.63255108127158	8.31927345022669	0.183577270984544	0.043534341652603	2.23333945458987	0.222364432329228	0.654531832832611	3.33734733238885
13057	Cherokee County	13	Georgia	YES	12060	Atlanta-Sandy Springs-Alpharetta, GA	0.478894094637227	0.0864861440107396	2.06727977722139	0.582469813167466	0.670354879445891	3.88548470848271	0.863861150064383	0.15642335248405	3.71176178671302	1.05240972177367	1.20563814285874	6.99009415389387	0.886059083513069	0.160195949696514	3.77683099091703	1.07961023342308	1.23117008993623	7.13386634748592	0.362933411033248	0.065698129192067	1.53780599042425	0.44252076582474	0.502567550707155	2.91152584718146
13059	Clarke County	13	Georgia	NO	NA	NA	0.350695064966422	0.0558155990701615	3.49510221498858	0.360885511811941	1.11502119553198	5.37751958636908	0.632699248308101	0.100597432382777	6.28913577445498	0.650830923360501	2.00979096680541	9.68305434531177	0.65244773849994	0.10283093238946	6.44428283210764	0.668100364226475	2.06592192958038	9.9335837968039	0.268525048618278	0.0420819125638172	2.63822772519321	0.274136841824546	0.848087123166808	4.07105865136666
13061	Clay County	13	Georgia	NO	NA	NA	0.0615779055811671	0.0228880364863722	1.09454441425806	0.133805798922983	0.294043307013426	1.60685946226201	0.109619609723842	0.0408252670744595	1.95206380118628	0.238467342400075	0.523306591862481	2.86428261224713	0.109913229130417	0.0409703375928131	1.95224223267474	0.238840475369172	0.523474068845151	2.86544034361229	0.0440984832911797	0.0164602571993235	0.782608603123955	0.0957854821143561	0.209628266061895	1.14858109179071
13063	Clayton County	13	Georgia	YES	12060	Atlanta-Sandy Springs-Alpharetta, GA	0.47974401621967	0.0645881309065598	1.47055574487738	0.619703591088723	0.72329448853541	3.35788597162775	0.874477294912312	0.116887306869803	2.65890008245121	1.12843095279256	1.3153390342171	6.09403467124299	0.920657304367602	0.121069550291284	2.74754593396915	1.18478416365322	1.37978038475484	6.35383733703609	0.388754729708966	0.0502062381278215	1.13852360600565	0.498919321236703	0.580560698920843	2.65696459399999
13065	Clinch County	13	Georgia	NO	NA	NA	0.0611792377014145	0.0248125877751232	1.02914414221623	0.140507343917059	0.316393582423519	1.57203689403335	0.109727202631733	0.0444586847805591	1.84370020158049	0.251850109548363	0.567084513377761	2.8168207119189	0.107999191838731	0.0438532614537023	1.82605656984135	0.247656336563215	0.557343298731164	2.78290865842817	0.0428075006853229	0.0174166845993322	0.727545938414109	0.0981274592189238	0.220705798042926	1.10660338096061
13067	Cobb County	13	Georgia	YES	12060	Atlanta-Sandy Springs-Alpharetta, GA	0.675304684408705	0.0941724892230683	2.08451444429028	0.778437383468541	0.852440234319151	4.48486923570974	1.23484620157472	0.170872483165072	3.77845128426865	1.42219471305242	1.55334941080705	8.15971409286792	1.27902498009658	0.176071965291726	3.87516009812246	1.47180390954694	1.60319370204028	8.40525465509799	0.528673172462494	0.0725885896421207	1.58935268385081	0.608122668277972	0.660816879155705	3.4595539933891
13069	Coffee County	13	Georgia	NO	NA	NA	0.0876506761148591	0.0266728309631829	1.32014501719267	0.147938392204761	0.475890457765685	2.05829737424116	0.157798033971144	0.0478996583085854	2.37132857511983	0.265933585970319	0.856410161988375	3.69937001535826	0.157422819917601	0.0477724432523159	2.36626848726061	0.264697674719504	0.853052201066489	3.68921362621652	0.0630075536266466	0.0191340639750688	0.947646213778984	0.105817485071144	0.341037011548602	1.47664232800045
13071	Colquitt County	13	Georgia	NO	NA	NA	0.0932349769044066	0.0252484814653855	1.25963984652361	0.148544944031493	0.538713095363603	2.0653813442885	0.167655255676074	0.0451872993584271	2.26073619138427	0.266656536040507	0.968870084617822	3.7091053670771	0.169117392434823	0.0451756720904773	2.27081809978597	0.267759629431857	0.976303278406212	3.72917407214934	0.0682707850021712	0.0181139926032802	0.914092366859597	0.107737965467621	0.393832108776219	1.50204721870889
13073	Columbia County	13	Georgia	NO	NA	NA	0.282986782195731	0.0377627585190499	1.8753333243916	0.306702971723328	0.861957859118955	3.36474369594867	0.5137480022881	0.0681652911955146	3.38833651072048	0.555980282769258	1.56260102181942	6.08883110879277	0.528231206822705	0.0692328658113803	3.45298169362511	0.569439032674709	1.60109369458111	6.22097849351502	0.216539505357762	0.0281279430192108	1.40609888681416	0.232782779575355	0.654635941038301	2.53818505580479
13075	Cook County	13	Georgia	NO	NA	NA	0.0851456062465336	0.0243799293135003	1.11662196626985	0.159663030519954	0.284016316881277	1.66982684923111	0.153163423026185	0.0436898473222101	2.00423526098931	0.286794884800748	0.51089000537458	2.99877342151303	0.154030003988541	0.0436286710589027	2.0089564136987	0.287293322007863	0.513223892973229	3.00713230372723	0.0620054718661553	0.0174807634343627	0.807250260561673	0.115349708722197	0.206449568586734	1.20853577317112
13077	Coweta County	13	Georgia	YES	12060	Atlanta-Sandy Springs-Alpharetta, GA	0.172502685449991	0.0465242855109204	0.980116123044547	0.282579096899105	0.272264143082674	1.75398633398724	0.309460821920912	0.083644103598308	1.75534824687752	0.50704397230215	0.487772543581094	3.14326968827998	0.320490689233644	0.0857505930009973	1.78566073944304	0.523288796196185	0.503170864442133	3.21836168231599	0.132628545884317	0.0351601078465928	0.727410994080437	0.215922233150273	0.207504970233211	1.31862685119483
13079	Crawford County	13	Georgia	NO	NA	NA	0.131492696677863	0.0331540736281087	1.77058264984488	0.204672779804672	0.613695600951719	2.75359780090724	0.235968261654935	0.0594849032992847	3.17152891099744	0.367183798249467	1.10034407907254	4.93450995327366	0.241912079557749	0.0607051081993073	3.2103901753728	0.374972947593352	1.12355731820706	5.01153762893027	0.0990036782807017	0.0247744884891635	1.3010787789496	0.153036599498766	0.458348837578069	2.0362423827963
13081	Crisp County	13	Georgia	NO	NA	NA	0.081075234096479	0.0256245809812551	1.16651493551535	0.154814167880902	0.28302689806543	1.71105581653941	0.146228747016693	0.0459611445778057	2.09521153063907	0.278595179485418	0.510483170949578	3.07647977266856	0.149265158858511	0.0464761223844116	2.11391395759355	0.282761047468559	0.519548312581566	3.1119645988866	0.060946419414744	0.0188233521515923	0.85473416104793	0.114933014159666	0.211638271866543	1.26107521864048
13083	Dade County	13	Georgia	NO	NA	NA	0.224168996897159	0.0476302737789398	2.46301848951193	0.292466037118564	0.529684092668912	3.5569678899755	0.399523745227519	0.085082874745863	4.38552956781815	0.522004786703882	0.942928427907179	6.33506940240259	0.401590052194991	0.0851792608950991	4.37889300505678	0.523797848619017	0.943959344195694	6.33341951096158	0.161521677855973	0.0342140838989629	1.75382638497442	0.210545185423113	0.378573675828494	2.53868100798097
13085	Dawson County	13	Georgia	YES	12060	Atlanta-Sandy Springs-Alpharetta, GA	0.414092961711386	0.0818437215038455	4.60362602588584	0.416684058335386	1.36922862755241	6.88547539498887	0.741167177774008	0.147178145849973	8.20733636625589	0.747758493929	2.44259871143765	12.2860388952465	0.749523672058151	0.149247194153545	8.24264150676938	0.75736841340509	2.45329084206455	12.3520716284507	0.304112751017206	0.0607536940452006	3.32374073715669	0.307822326933539	0.990132506631766	4.9865620157844
13087	Decatur County	13	Georgia	NO	NA	NA	0.0718449307592035	0.021677464735945	1.00193904023061	0.126611741945849	0.368844594656194	1.59091777232781	0.129074186170286	0.0387146578071787	1.79610960882326	0.227075811322375	0.66281538380705	2.85378964793015	0.128659452505805	0.0386021988807096	1.79159451196962	0.226112530659473	0.659926406455431	2.84489510047104	0.0513648880610307	0.0154285483830948	0.716690931154965	0.0902431991638478	0.263248546741426	1.13697611350436
13089	DeKalb County	13	Georgia	YES	12060	Atlanta-Sandy Springs-Alpharetta, GA	0.72615620765545	0.09031095821488	2.09954804548821	0.914518307906805	0.749554075815464	4.58008759508081	1.33204699987124	0.164275730301628	3.82463939888009	1.6758093941377	1.37137783393527	8.36814935712593	1.39914558066709	0.170555631355931	3.97483624153711	1.75636783836984	1.43580881510183	8.7367141070318	0.588229855840276	0.0708815852854126	1.65444366577283	0.736891383379436	0.601883359710835	3.65232984998879
13091	Dodge County	13	Georgia	NO	NA	NA	0.0803411575126285	0.0268148923668217	1.33156258883554	0.144913562020297	0.425052666363389	2.00868486709867	0.144748791584541	0.0482184019564829	2.39140271468553	0.260717287953449	0.765333026296484	3.61042022247648	0.146817908872596	0.0486843257996062	2.40629752183973	0.263224618585033	0.773839156496798	3.63886353159377	0.0595729116484124	0.019694293028757	0.970521432112034	0.106459109175281	0.313229373417946	1.46947711938243
13093	Dooly County	13	Georgia	NO	NA	NA	0.0784578781414853	0.0260943529602056	1.25787948918358	0.157546772028295	0.229841569518211	1.74982006183178	0.140910758787669	0.0468158489367574	2.25447369522131	0.282765020924532	0.412610146937321	3.13757547080759	0.143725463111457	0.0474888492701555	2.27424702191559	0.286978154221423	0.419277165891324	3.17171665440995	0.0586029960259544	0.01928256045006	0.91919758649828	0.116580238299576	0.170446059070109	1.28410944034398
13095	Dougherty County	13	Georgia	NO	NA	NA	0.19013820733301	0.0242604083963517	1.28765623644912	0.29043329225668	0.837688023958724	2.63017616839389	0.33857792275425	0.0434043459399922	2.3004584489626	0.517440210758897	1.49236940453115	4.69225033294689	0.351436093460229	0.0437128599913145	2.33572050848387	0.534557732646173	1.54372974892779	4.80915694350938	0.145881138101761	0.0176368442136006	0.950333170067112	0.220988364052235	0.638864054767724	1.97370357120243
13097	Douglas County	13	Georgia	YES	12060	Atlanta-Sandy Springs-Alpharetta, GA	0.2938729824795	0.0653747279787132	1.2463906439763	0.451205087835307	0.365580289881571	2.42242373215139	0.532115741533357	0.118095827527095	2.24252626635021	0.816650336906449	0.660038856155259	4.36942702847237	0.548961711618045	0.121320513437581	2.28518506450408	0.841334173462097	0.678219632246012	4.47502109526781	0.226080084846163	0.0498593970492264	0.931688114298034	0.346225632363078	0.27838151047362	1.83223473903012
13099	Early County	13	Georgia	NO	NA	NA	0.0632211258876645	0.0222752506564975	1.13668624586116	0.130793173156866	0.34952534598428	1.70250114154647	0.112954561460223	0.0397452233316885	2.03072416691253	0.233681172023222	0.624462215506981	3.04156733923464	0.113041422775179	0.0397973075412831	2.02921702595469	0.233599143243725	0.623725145872051	3.03938004538693	0.0452795728957199	0.0159591254175803	0.812917904197429	0.0935310207636431	0.24945753938377	1.21714516265814
13101	Echols County	13	Georgia	NO	NA	NA	0.0671239449858526	0.0238402856254418	0.996674260642936	0.133198311607113	0.32651208620135	1.54734888906269	0.119857807126059	0.0426522646058455	1.78170873669682	0.237928932466227	0.58278700800748	2.76493474890243	0.118371808947118	0.0420400649821842	1.76678256476666	0.234547705944126	0.574756196381604	2.73649834102169	0.0470003045209607	0.0166813970460315	0.704319721283141	0.0930449681357483	0.228017623985574	1.08906401497146
13103	Effingham County	13	Georgia	NO	NA	NA	0.105893907429667	0.0297748244598945	0.872150333169459	0.169210945780219	0.487704178248615	1.66473418908785	0.190870759516575	0.0535445564930428	1.56572221739139	0.304692111040993	0.877694415884907	2.9925240603269	0.193204204998909	0.0536134155954198	1.5684878477405	0.307169305419302	0.884883881782349	3.00735865553648	0.0783251528888426	0.0215632242264848	0.630613239981141	0.124169120055938	0.357616215758485	1.21228695291089
13105	Elbert County	13	Georgia	NO	NA	NA	0.151705154372817	0.0450444381535029	2.4625432182416	0.216723053809939	0.664606983231469	3.54062284780933	0.27299279869085	0.0810932494000482	4.41871112476065	0.39009304129653	1.19414553744727	6.35703575159535	0.276064540552351	0.082076758296296	4.44982149112568	0.393929105962942	1.20255397070048	6.40444586663775	0.111750870411965	0.0332861076362651	1.79520175404508	0.159404305924401	0.485182495518468	2.58482553353618
13107	Emanuel County	13	Georgia	NO	NA	NA	0.0746371381649332	0.0271040068700987	1.24810140439569	0.149022122006194	0.31013757566468	1.8090022471016	0.134918486384029	0.0488092229973338	2.24507282147475	0.268820762764455	0.559975115158538	3.25759640877911	0.136653950871496	0.0491793761695897	2.25789132832628	0.270966426845794	0.565214341472366	3.27990542368552	0.0553873920280949	0.0198612771327276	0.910288527911773	0.109455312689935	0.228482651240789	1.32347516100332
13109	Evans County	13	Georgia	NO	NA	NA	0.072647251302164	0.0251405725684981	1.30075679639979	0.148331927701702	0.447985349434561	1.99486189740671	0.130971204480189	0.0451723392024887	2.33853287761248	0.266854469633771	0.806790970624813	3.58832186155374	0.1311163637054	0.0450073765452933	2.33762047473164	0.266046268903418	0.805516665688663	3.58530714957441	0.0526570438980711	0.0180210594496304	0.937896038450942	0.106553884767585	0.322867725982666	1.4379957525489
13111	Fannin County	13	Georgia	NO	NA	NA	0.3087043188178	0.0548917515147362	3.05908188921221	0.304434086138925	1.09434385156622	4.82145589724989	0.54665721747335	0.0980270740736704	5.40469318108843	0.540560353085205	1.92831962315249	8.51825744887315	0.535135487524117	0.0974092828145811	5.27594183174595	0.530925312457376	1.86632233902835	8.30573425357037	0.212604317901185	0.0390499298352312	2.09061241814063	0.211389242907629	0.735920312352536	3.28957622113722
13113	Fayette County	13	Georgia	YES	12060	Atlanta-Sandy Springs-Alpharetta, GA	0.208835632659054	0.0504707418435296	0.921798364132355	0.331135690290817	0.4032473394406	1.91548776836636	0.376648476491291	0.0909438024018265	1.6552284818187	0.596972887846081	0.725826311914523	3.44561996047242	0.393079023282603	0.09370445552847	1.69410963619435	0.620770104779775	0.754275938814831	3.55593915860003	0.164169841170404	0.0386317162564921	0.69467954560985	0.258409396343942	0.31377760777593	1.46966810715662
13115	Floyd County	13	Georgia	NO	NA	NA	0.297093077871506	0.0631974726078658	2.96898696005443	0.350642139600334	0.900929962637123	4.58084961277126	0.531037529064824	0.113299178881373	5.29665831161293	0.627638513994845	1.60753735929553	8.17617089284949	0.53414955340976	0.114476772053482	5.30660955883138	0.631868663541889	1.61122775019249	8.19833229802899	0.21503853513917	0.0463598809218288	2.13117252362436	0.254768947986253	0.646925164310544	3.29426505198215
13117	Forsyth County	13	Georgia	YES	12060	Atlanta-Sandy Springs-Alpharetta, GA	0.427962312970393	0.093821467919167	2.19522379982471	0.558333584976549	0.534512906812753	3.80985407250357	0.771670790149069	0.169923026367466	3.93930545685211	1.0088362670341	0.960710664199388	6.85044620460213	0.796263095244483	0.174601870143647	4.03062246711768	1.04021173896387	0.986530437199606	7.02822960866928	0.328415033132171	0.0718593317713959	1.65024152699144	0.428977582040655	0.405262013561043	2.88475548749671
13119	Franklin County	13	Georgia	NO	NA	NA	0.201031358252056	0.0528968647662724	3.23454735810754	0.281695977668979	0.508567853439501	4.27873941223435	0.360839939830193	0.0951042095375963	5.79271920115128	0.506144195861645	0.911222967777699	7.66603051415842	0.360772787552803	0.0959677044709362	5.77777006482251	0.507845620707776	0.906767439424918	7.64912361697894	0.145037324514985	0.0388695514528142	2.31684159269139	0.204802877129322	0.363192658794105	3.06874400458262
13121	Fulton County	13	Georgia	YES	12060	Atlanta-Sandy Springs-Alpharetta, GA	0.701396692849478	0.0896290482352279	1.92853452502075	0.920760648082424	0.694066490068035	4.33438740425591	1.29141136497911	0.162870080076385	3.51386045079391	1.69255668503315	1.27320948010972	7.93390806099229	1.35302357713984	0.168565663296584	3.63648683430543	1.77010518438605	1.32914109173071	8.2573223508586	0.567119902204151	0.0698229340038758	1.50685333411551	0.740736775124517	0.555316227179647	3.4398491726277
13123	Gilmer County	13	Georgia	NO	NA	NA	0.29753376141922	0.0612669586178774	3.60401376926932	0.330699361011389	1.05906874422792	5.35258259454573	0.527016893457987	0.109604376867166	6.36319479712089	0.588168080480775	1.86686486316417	9.45484901109099	0.518695829006676	0.109740486712411	6.22444214806341	0.582374603790172	1.81747825549208	9.25273132306474	0.206960278075081	0.0442373319738174	2.47137036779102	0.233244312651578	0.71985321685673	3.67566550734823
13125	Glascock County	13	Georgia	NO	NA	NA	0.106700253519318	0.0334239989689909	1.95271097004098	0.168812833901871	0.567894549966933	2.82954260639809	0.193977603393613	0.0602959452855649	3.52147564029844	0.3058798304652	1.03082659976932	5.11245561921214	0.197557550699566	0.0612398341182211	3.55737807029704	0.310215352050965	1.04507619928182	5.17146700644761	0.0804385818137489	0.0248959200328894	1.43932996628257	0.125940851956751	0.423978869088798	2.09458418917476
13127	Glynn County	13	Georgia	NO	NA	NA	0.129050388373277	0.0331968731611502	0.671246285528425	0.239138279870945	0.47690605569052	1.54953788262432	0.227512226530703	0.0593277781663396	1.1953682698586	0.421923476600922	0.84030422127444	2.744435972431	0.222563374061176	0.0580068543651768	1.17657725616516	0.412490211726224	0.820611805904639	2.69024950222238	0.0876976305243456	0.0228947566020467	0.466678558898993	0.162495640409593	0.323053012763921	1.0628195991989
13129	Gordon County	13	Georgia	NO	NA	NA	0.311461242694583	0.0655080773418692	3.52449489763099	0.37952006803983	0.868771064173069	5.14975534988034	0.551415796952896	0.117351983514098	6.24020608708015	0.67509823111801	1.53426850866791	9.11834060733306	0.55013700356272	0.118169436814393	6.20592572909141	0.675701640661566	1.52293210064169	9.07286591077178	0.220509523193244	0.0477798652901821	2.48165902991957	0.271679101694797	0.608055428649954	3.62968294874775
13131	Grady County	13	Georgia	NO	NA	NA	0.0908864123435629	0.0234677448901366	1.17755365317948	0.147451868259757	0.488224202304778	1.92758388097772	0.161961928956256	0.041893491164247	2.10248762900455	0.262905588548992	0.870169659847873	3.43941829752192	0.161535703539578	0.041709268239106	2.09860141146771	0.261779318317771	0.867299261860028	3.43092496342419	0.0645184384759048	0.0166546890531638	0.839825724358409	0.10447513065067	0.346260790382897	1.37173477292104
13133	Greene County	13	Georgia	NO	NA	NA	0.116488286030954	0.0386177082328287	1.86192208955237	0.206995675160471	0.400052628498871	2.6240763874755	0.209731034466958	0.0695869864918248	3.3422086652264	0.372660659409983	0.719041282429952	4.71322862802511	0.214427171767677	0.0709977644563273	3.38725387586135	0.379540670914539	0.731372672701792	4.78359215570169	0.087650878084538	0.0289949519583664	1.37452877800222	0.154730056712077	0.297668273917171	1.94357293867437
13135	Gwinnett County	13	Georgia	YES	12060	Atlanta-Sandy Springs-Alpharetta, GA	0.541257248623454	0.0953244328560521	2.2013498922182	0.680133150055933	0.688356054877724	4.20642077863137	0.989480138855433	0.173283480245549	3.99915678807598	1.24219162250738	1.25490157514778	7.65901360483212	1.03186770276486	0.17947039296413	4.13386854786634	1.29304309415664	1.30387426279728	7.94212400054924	0.429932905077912	0.0743853149350491	1.70898997358178	0.538059042924464	0.54157954758798	3.29294678410719
13137	Habersham County	13	Georgia	NO	NA	NA	0.275398435140169	0.0678286894693985	3.89571564684103	0.316161019177955	0.944482036981794	5.49958582761035	0.491018192825859	0.121680081983804	6.93028100721008	0.565480894943647	1.67934269041862	9.787802867382	0.486998262437761	0.122208867064828	6.85828991774893	0.563686022561064	1.6548393705055	9.68602244031809	0.194835397026866	0.0493662574661747	2.73616981696749	0.226466810318641	0.65885261810404	3.86569089988321
13139	Hall County	13	Georgia	NO	NA	NA	0.42356563271072	0.0803284497518196	4.35104540341676	0.480612961566546	1.08136094047291	6.41691338791876	0.762040224206185	0.144935392304066	7.80232195834964	0.865910065875555	1.94123381452371	11.5164414552592	0.775355027085733	0.147993945026212	7.89342525687622	0.882141398640472	1.96666033337799	11.6655759610066	0.315538637888912	0.0605621624094612	3.19620298258801	0.359748599335075	0.797614720768678	4.72966710299013
13141	Hancock County	13	Georgia	NO	NA	NA	0.0898108763016516	0.0318168859450485	1.54395973557845	0.173208312099058	0.437242842442341	2.27603865236655	0.162434732841638	0.0573475021529817	2.77792990722654	0.312732735107115	0.789738740192317	4.10018361752059	0.165712192434687	0.0582950187034841	2.80832565220788	0.317641445396341	0.801993696378841	4.15196800512124	0.0675798207759749	0.0237195727269023	1.13711177647377	0.129135018591137	0.325863431446798	1.68340962001458
13143	Haralson County	13	Georgia	YES	12060	Atlanta-Sandy Springs-Alpharetta, GA	0.22745972470115	0.057202803031691	2.88896256237132	0.308658579213028	0.752655430394837	4.23493909971203	0.408597660936688	0.102747231254179	5.17068313022548	0.554554821276652	1.34930832148345	7.58589116517645	0.413776862399898	0.104505621854703	5.20392576345879	0.561825055630665	1.36113593110904	7.6451692344531	0.16758572829702	0.0425354321015757	2.0978248665134	0.227777298704561	0.54950663125062	3.08522995686718
13145	Harris County	13	Georgia	NO	NA	NA	0.149872173641653	0.0374701895364964	1.89900331469556	0.235654148698613	0.597992166137254	2.91999199270957	0.267334292962495	0.0671038531893759	3.3916318899221	0.420746691090744	1.06543767178084	5.21225439894556	0.274650910193254	0.0685617025992616	3.43199087374002	0.430791395818456	1.09007504272216	5.29606992507315	0.112636413883368	0.027999940466667	1.39048082120838	0.176219396626038	0.445468574856965	2.15280514704141
13147	Hart County	13	Georgia	NO	NA	NA	0.203041023055443	0.048898885250441	3.10362645736764	0.257374735039596	0.824905892103858	4.43784699281698	0.36368526268656	0.0879250648359866	5.55100635249831	0.461802483167234	1.4758303995696	7.94024956275769	0.364513087989617	0.0886407153842297	5.55386515621656	0.46348493247084	1.47420239120463	7.94470628326588	0.146566791651345	0.0358501936038855	2.22973239134432	0.186691878167558	0.591226274258511	3.19006752902562
13149	Heard County	13	Georgia	YES	12060	Atlanta-Sandy Springs-Alpharetta, GA	0.153987498268792	0.0429118149637819	2.30739230489612	0.229238693608652	0.674602808752175	3.40813312048952	0.276230536476795	0.077014451450778	4.12861374981876	0.411286082093306	1.20809465521807	6.10123947505771	0.28217421165688	0.07854797261387	4.1667600080803	0.419193928531337	1.22900027233114	6.17567639321353	0.115158740463027	0.0320350898128356	1.68415692617511	0.170837982954403	0.499804944951175	2.50199368435655
13151	Henry County	13	Georgia	YES	12060	Atlanta-Sandy Springs-Alpharetta, GA	0.251779540582222	0.055539815266464	0.996669994143728	0.373176957001838	0.3667455570017	2.04391186399595	0.456681477882263	0.100344647156316	1.79659985184124	0.676137608849165	0.663772697074467	3.69353628280345	0.478413043494175	0.103742227904753	1.84846004287884	0.705495699210942	0.692268579194285	3.82837959268299	0.200784929115842	0.042938721648108	0.762285400823459	0.294975497752929	0.289324249352818	1.59030879869316
13153	Houston County	13	Georgia	NO	NA	NA	0.207479846363804	0.0317522013556512	1.33302598510029	0.266026785831868	0.741738460683205	2.58002327933481	0.372175298654386	0.0570025079912677	2.38922051687005	0.477178084765876	1.33027855772502	4.6258549660066	0.383179463579606	0.058010080824593	2.4280649237341	0.48951168906931	1.36574669420008	4.72451285140769	0.157303178622182	0.0236142935785839	0.986975940562436	0.200428322123006	0.559462982159301	1.92778471704551
13155	Irwin County	13	Georgia	NO	NA	NA	0.0733420521634923	0.0246230782649665	1.30038523778997	0.150680888838536	0.382130069468737	1.9311613265257	0.132767023599847	0.044241957017254	2.34155689853131	0.271901895939481	0.691709735003186	3.48217751009108	0.13445236056583	0.0444681381058325	2.35525605028515	0.273965165611453	0.699227194606242	3.50736890917451	0.0545045923264063	0.017921687097956	0.949668141978918	0.11064853955677	0.283064776061946	1.415807737022
13157	Jackson County	13	Georgia	NO	NA	NA	0.302785455009578	0.069334303867991	3.82301415063007	0.359765057464836	0.787317166030952	5.34221613300342	0.545687160582729	0.125040318147475	6.86734489385152	0.648769595574303	1.41597146456864	9.60281343272467	0.558934021394455	0.127760144415569	6.98831639392388	0.663055126116434	1.44338640898873	9.78145209483907	0.228889703787979	0.0522913149281502	2.84510513182477	0.271292583661608	0.58878945782569	3.9863681920282
13159	Jasper County	13	Georgia	YES	12060	Atlanta-Sandy Springs-Alpharetta, GA	0.160617266337804	0.0434838468894744	2.19837407491926	0.229231895101489	0.727355713639126	3.35906279688716	0.289494619370154	0.0783312145303618	3.9472984163534	0.412863632587248	1.30838016456994	6.0363680474111	0.298224385685344	0.0803251809047979	4.01413091060567	0.423361855761638	1.34072841106082	6.15677074401827	0.122841472005926	0.0329592327013486	1.63485759975349	0.173734241635463	0.549715798222856	2.51410834431908
13161	Jeff Davis County	13	Georgia	NO	NA	NA	0.072304296276692	0.0246284963985789	1.3903185649723	0.143045408345144	0.467114436053629	2.09741120204634	0.130636654226413	0.0442751654611212	2.50150496118156	0.257791712907277	0.843420937309124	3.77762943108549	0.130604284884963	0.0442113187183144	2.49860272347297	0.256995186994611	0.841347353329578	3.77176086740043	0.0523681687728022	0.0177279104785151	1.00157040918422	0.102876907305303	0.336793163873975	1.51133655961482
13163	Jefferson County	13	Georgia	NO	NA	NA	0.0739502760155565	0.0271420293579922	1.33361033520064	0.151127223737207	0.342129744475064	1.92795960878646	0.133870344173857	0.0489383679120179	2.40015065794323	0.272988303639516	0.618375940914724	3.47432361458335	0.136027947452008	0.0495314802422377	2.4195296407125	0.276083676207127	0.625586615201177	3.50675935981505	0.0552763118442439	0.0200754096213488	0.977331441325947	0.111818919962239	0.253353342016799	1.41785542477058
13165	Jenkins County	13	Georgia	NO	NA	NA	0.0672457836878153	0.0258892081338172	1.23547393344942	0.144526239595416	0.306207461382605	1.77934262624908	0.121494003005621	0.0466257426678146	2.22145985667479	0.260626650999927	0.55241573033009	3.20262198367824	0.122647987705153	0.0469676038024465	2.23124311428742	0.262041986675725	0.555410840010971	3.21831153248171	0.049559893826404	0.0189609866269602	0.898490586450426	0.105604490021068	0.22374491047335	1.29636086739821
13167	Johnson County	13	Georgia	NO	NA	NA	0.0799107135542875	0.0271985378578978	1.49316193618007	0.152840696229833	0.462790505031736	2.21590238885383	0.144314037817095	0.0489794216007854	2.68430862383227	0.275564378570447	0.834865431848703	3.9880318936693	0.146645331534231	0.0495421158345641	2.7042589713573	0.278710185509113	0.845206403637862	4.02436300787307	0.0595923014556492	0.02007129527882	1.09182757383559	0.112888021889091	0.342476206952681	1.62685539941183
13169	Jones County	13	Georgia	NO	NA	NA	0.150646660325148	0.0384803324659836	1.81912296501764	0.227909650411118	0.675663847394411	2.9118234556143	0.269735656733146	0.0691743612419259	3.25696375065821	0.408390634593222	1.2087698056122	5.2130342088387	0.275502555104718	0.0705637672071974	3.29413005892289	0.415902845683451	1.22969220078165	5.28579142769991	0.112393871046167	0.0287924956424026	1.33412005226302	0.169342649372954	0.50006622743919	2.14471529576373
13171	Lamar County	13	Georgia	YES	12060	Atlanta-Sandy Springs-Alpharetta, GA	0.169630072792428	0.0435947746568561	1.82877273962323	0.239113560810467	0.508765391610744	2.78987653949373	0.304295660366537	0.0783138670366479	3.27479295963286	0.428997844880742	0.91139563520126	4.99779596711804	0.313647913679962	0.0802430781286395	3.32661346699005	0.440201491150811	0.93521099294536	5.09591694289482	0.12918202734038	0.0328859486132925	1.35321430438476	0.180652965900892	0.383698599861838	2.07963384610116
13173	Lanier County	13	Georgia	NO	NA	NA	0.0772581022139105	0.0242818082776929	1.12945680951679	0.15024196111238	0.426523302385105	1.80776198350587	0.138925182507388	0.0435049270022656	2.02616715127973	0.269848378290932	0.766862196290229	3.24530783537055	0.138462282967759	0.0431814101156894	2.01973487520755	0.268235188822479	0.763342333918704	3.23295609103218	0.0553277791459318	0.0172215812952072	0.808065076306107	0.107022582425831	0.30477894944008	1.29241596861316
13175	Laurens County	13	Georgia	NO	NA	NA	0.0963181779832157	0.0282272529239539	1.3509357157256	0.17214925107193	0.391562557656131	2.03919295536083	0.173407029847668	0.0507956655941266	2.42596558446673	0.309684458547523	0.704452016921655	3.66430475537771	0.176557052073019	0.0514061875646545	2.44651826266986	0.313870418552263	0.714971635424066	3.70332355628387	0.0718334704837601	0.0208342536085386	0.988424656567938	0.127296117469345	0.290176036892558	1.49856453502214
13177	Lee County	13	Georgia	NO	NA	NA	0.126551007077272	0.0269808517740433	1.03002014919908	0.175202036445699	0.519639430790557	1.87839347528665	0.225269724840236	0.0482810710858531	1.84023630458239	0.31216612936997	0.925432808244302	3.35138603812275	0.231960560366156	0.0487302522697637	1.86003000433671	0.319672820088725	0.949130030912166	3.40952366797352	0.0955208012440489	0.0196983962595982	0.753414672480341	0.131028918902658	0.389496125735512	1.38915891462216
13179	Liberty County	13	Georgia	NO	NA	NA	0.0852742921928818	0.026510466255345	0.720273544284427	0.167215600695106	0.335249215298927	1.33452311872669	0.153384134048946	0.0475381202901087	1.29231189732036	0.300429596174103	0.6023330852633	2.39599683309682	0.153907921003014	0.047077449058378	1.28905436363983	0.30025778795492	0.6027804247527	2.39307794640884	0.0619127558793764	0.0187681137327209	0.516454476478247	0.120460512081333	0.242033225516041	0.959629083687719
13181	Lincoln County	13	Georgia	NO	NA	NA	0.1261671940325	0.0384650974753105	2.0876436583304	0.186697413392933	0.609216990497976	3.04819035372912	0.227858854239205	0.0693318848924322	3.75353930845198	0.336825784612023	1.09845163186605	5.48600746406169	0.231376771505504	0.0702901180238733	3.78772835887863	0.34093774648247	1.11035487045152	5.540687865342	0.0939588801907434	0.0285302937826188	1.53079020586991	0.138172880660524	0.449289895703402	2.24074215620719
13183	Long County	13	Georgia	NO	NA	NA	0.0730539449873239	0.0271481151649119	0.737782888803602	0.145622063077626	0.284947392512179	1.26855440454564	0.130928904812639	0.0486540518294635	1.32240210952781	0.260761880543647	0.510124081158904	2.27287102787247	0.129918732781957	0.0480468910437058	1.31377088389234	0.258015706316625	0.504936021765779	2.25468823580041	0.0518302757720695	0.0191107252615741	0.524781931601921	0.102742251440075	0.201102742500213	0.899567926575853
13185	Lowndes County	13	Georgia	NO	NA	NA	0.168615452584341	0.0259926126498971	1.28551588308393	0.251314879831008	0.677757206553957	2.40919603470313	0.302223920495235	0.0465056981596403	2.30264093532978	0.450300518106641	1.21471681591589	4.31638788800719	0.3029763557958	0.0461479676355541	2.3015514082438	0.450385709160653	1.21629911730844	4.31736055814425	0.121400970500196	0.0183933601381918	0.921695650969299	0.18024216101384	0.487038202826689	1.72877034544822
13187	Lumpkin County	13	Georgia	NO	NA	NA	0.32059771529347	0.0662080978750537	4.13022882862156	0.347622176390437	1.16402549087845	6.02868230905897	0.572504620456883	0.118748709361824	7.34969383368622	0.622412600284535	2.07128247565015	10.7346422394396	0.57280989648444	0.119555092335928	7.31559123897339	0.624563180433956	2.05667699775321	10.6891964059809	0.230583512641614	0.0483991063013238	2.92982865584522	0.252103431977253	0.823039748690043	4.28395445545546
13189	McDuffie County	13	Georgia	NO	NA	NA	0.109805264938055	0.0350801975843355	1.55634695237421	0.177057014059207	0.384017208043073	2.26230663699888	0.199569356968054	0.0633014662774051	2.80697775488932	0.320825092385642	0.696907792751864	4.08758146327228	0.203359656125948	0.0642923296301218	2.83687867622449	0.325532246521747	0.706900733222712	4.13696364172502	0.0828229368183352	0.0261350247799684	1.14812727408851	0.132193993438083	0.286865486548725	1.67614471567362
13191	McIntosh County	13	Georgia	NO	NA	NA	0.0729881630634734	0.0271143627391406	0.843450095915766	0.166490922402574	0.231845370535216	1.34188891465617	0.129982411978211	0.0485055474368034	1.50703934717007	0.296569156959278	0.412283979772271	2.39438044331664	0.127464915330469	0.0475888395052128	1.48747952253199	0.290468462846128	0.403209858833556	2.35621159904736	0.0504185123942094	0.0188382346381822	0.591488638312249	0.114807950906763	0.159213820078429	0.934767156329833
13193	Macon County	13	Georgia	NO	NA	NA	0.0831569862955611	0.0275460626046989	1.25467692496362	0.15141155555814	0.367267454410343	1.88405898383236	0.149029151090054	0.04938830826933	2.2462661937449	0.271337689235884	0.657842391304648	3.37386373364482	0.152172298060837	0.050165887135638	2.26700733785453	0.275707497455195	0.669057833332814	3.41411085383901	0.062100395233141	0.0203910595610878	0.91658468542065	0.11210456716816	0.272164439351344	1.38334514673438
13195	Madison County	13	Georgia	NO	NA	NA	0.213384601720133	0.0510980177712481	3.24644295362598	0.254822936478419	0.855309645861867	4.62105815545765	0.383930973441427	0.0920097010974203	5.82573230033544	0.458736806491692	1.53641478245662	8.29682456382259	0.390789398334743	0.0934821461743875	5.89831225504954	0.465726852060565	1.55675177581022	8.40506242742945	0.159102373270285	0.0380536713080022	2.3903680219891	0.189389299392721	0.631496225987597	3.4084095919477
13197	Marion County	13	Georgia	NO	NA	NA	0.0873260622355594	0.0290532925565336	1.51424820583652	0.155187972297849	0.46578798005024	2.25160351297671	0.155790225062574	0.0520184743832977	2.70474717080205	0.277196502667589	0.83013827072323	4.01989064363874	0.159110563827523	0.0529138264404942	2.72778464515948	0.281951910329358	0.843833995681933	4.06559494143878	0.0649380533536634	0.0215297783494592	1.10213630244017	0.114723478880994	0.343036607661466	1.64636422068575
13199	Meriwether County	13	Georgia	YES	12060	Atlanta-Sandy Springs-Alpharetta, GA	0.133878947717807	0.0393300206459359	1.85807997027887	0.218506292517905	0.531220116700645	2.78101534786117	0.240044606156874	0.0705520741882169	3.32523880022456	0.391761906363378	0.95108687250214	4.97868425943517	0.246511931862958	0.0721783019151445	3.36570534056545	0.400870457503542	0.972476830023977	5.05774286187107	0.101115868980853	0.0295245079760096	1.36430520561325	0.163983493006354	0.397406478040535	2.056335553617
13201	Miller County	13	Georgia	NO	NA	NA	0.063879209638674	0.0206435407642748	1.08143883699813	0.127437510280532	0.354314666001705	1.64771376368331	0.115041403469948	0.036875044882509	1.9407547002419	0.228943796106246	0.638189752711537	2.95980469741214	0.114774527012554	0.0367973170630667	1.93670816771107	0.228164442794358	0.635862557975654	2.95230701255671	0.0458544284599373	0.0147162916382244	0.77499337379993	0.0911236502036489	0.25379098139307	1.18047872549481
13205	Mitchell County	13	Georgia	NO	NA	NA	0.074289197072736	0.0229201608069448	1.10124249353949	0.134647850822667	0.376681677676339	1.70978137991817	0.13304027825468	0.0409807560572052	1.97175211492454	0.240975424905689	0.674631209011485	3.0613797831536	0.13403607666072	0.0409955936398968	1.97798619251808	0.24177159882177	0.678423208978565	3.07321267061903	0.054072430434606	0.0164405641769741	0.795486161086019	0.097226596405697	0.273286795661638	1.23651254776493
13207	Monroe County	13	Georgia	NO	NA	NA	0.144983416589464	0.0393117991714386	1.73690616600215	0.243649162264459	0.342929704056911	2.50778024808442	0.260344662659401	0.0706549942567495	3.11268250936797	0.437459568285761	0.614982591744452	4.49612432631434	0.26726715375905	0.0723150210736822	3.15634736807062	0.447469840050122	0.628591350822446	4.57199073377592	0.109598286338831	0.0296038563128315	1.28155987479146	0.183005845935234	0.25682832858971	1.86059619196806
13209	Montgomery County	13	Georgia	NO	NA	NA	0.0705181174919846	0.0253722557434112	1.32875742318843	0.146409240068284	0.382041469804141	1.95309850629625	0.127250528618502	0.0456525825623832	2.38872384811959	0.263726909211234	0.688815716770083	3.51416958528179	0.128373942738504	0.0458539764143187	2.39737287250161	0.264921224298989	0.692888123006794	3.52941013896022	0.0518513174775013	0.0184715117586752	0.964784051282986	0.106697657136426	0.279249447915364	1.42105398557095
13211	Morgan County	13	Georgia	YES	12060	Atlanta-Sandy Springs-Alpharetta, GA	0.145204920116699	0.0425658090966845	2.0379237848161	0.230183597550597	0.383558412821404	2.83943652440148	0.261566596651136	0.0767392943311934	3.65869716149269	0.414636236026103	0.689588706785903	5.10122799528703	0.268711084369647	0.0785587669377303	3.72031123081224	0.42410114236834	0.704559382239439	5.1962416067274	0.110375420415903	0.0321882886022028	1.51452371618074	0.17363048891547	0.288041745074176	2.11875965918849
13213	Murray County	13	Georgia	NO	NA	NA	0.319339022937796	0.0674607412106017	3.37146423416448	0.334622541947593	1.1762639088303	5.26915044909077	0.563371938874809	0.120544402808757	5.95111765334438	0.593126608340598	2.06864214553498	9.29680274890353	0.555180255206995	0.120430263232354	5.85708788563929	0.587134765804611	2.02419815523454	9.14403132511778	0.221116622457816	0.0484222408735547	2.32956817717539	0.23458996708865	0.802245593016237	3.63594260061165
13215	Muscogee County	13	Georgia	NO	NA	NA	0.379651942681271	0.0346228194639043	1.6713085496409	0.505987426479437	1.16482519791041	3.75639593617592	0.679991803517003	0.0619594571609261	2.99043124897176	0.906224814811227	2.08565312278433	6.72426044724525	0.706905436806429	0.0632191542412578	3.05978906282478	0.939863426566642	2.16295632588962	6.93273340632873	0.293186232460727	0.0257865488933602	1.2521656205702	0.389038896573396	0.895233016422729	2.85541031492041
13217	Newton County	13	Georgia	YES	12060	Atlanta-Sandy Springs-Alpharetta, GA	0.237988779184243	0.0543230828690949	1.7865933503223	0.356707812575127	0.611500352754579	3.04711337770534	0.431138727889083	0.0981643418516175	3.22021018229264	0.64551364955236	1.10551260209126	5.50053950367696	0.449688127453712	0.101308134185345	3.30980726014442	0.670106606205496	1.14761962973009	5.67852975771907	0.18770113648069	0.0418520911469509	1.36261485030253	0.278522139739623	0.476965126937645	2.34765534460743
13219	Oconee County	13	Georgia	NO	NA	NA	0.217982904364051	0.0554653297366423	2.07373103379332	0.25204853270214	0.532074337918947	3.1313021385151	0.388692689847663	0.100018391655413	3.69745532021023	0.451593691888018	0.947924575568744	5.58568466917007	0.400158241680741	0.102482955284719	3.77702678816876	0.46304994786444	0.971463806200115	5.71418173919878	0.16454694013716	0.0420318394225199	1.54280903550117	0.189919514782406	0.397977094671502	2.33728442451476
13221	Oglethorpe County	13	Georgia	NO	NA	NA	0.153877889675267	0.0437055859761421	2.54961690943024	0.215610708057246	0.693066783480474	3.65587787661937	0.276871264489858	0.078732516050719	4.57445320162411	0.388174522846201	1.24501445261481	6.5632459576257	0.282332231573234	0.0800939282764471	4.63516003526562	0.394413523092475	1.26337239941103	6.65537211761881	0.115122367087093	0.0326284602706811	1.87992770864645	0.160475950091513	0.513103000487371	2.70125748658311
13223	Paulding County	13	Georgia	YES	12060	Atlanta-Sandy Springs-Alpharetta, GA	0.278633354082498	0.0675500459436292	1.30652901385312	0.397954853032259	0.426219934047681	2.47688720095919	0.502069833930691	0.121852965440521	2.34389756949837	0.717428069716716	0.765920572841249	4.45116901142754	0.513366822427523	0.124595289067256	2.3753886283033	0.733321580946425	0.77990871991475	4.52658104065926	0.209592083473158	0.050976868138052	0.963340983713412	0.299479471196845	0.317357962111359	1.84074736863283
13225	Peach County	13	Georgia	NO	NA	NA	0.150767966305875	0.0311439225413173	1.52195284326352	0.232666627479519	0.465305106816742	2.40183646640697	0.270545597792034	0.0558705163488232	2.72687678520102	0.417396680487106	0.834530364936139	4.30521994476513	0.277803128207044	0.0569161744534796	2.76363233318374	0.426816051119005	0.85395041262809	4.37911809959136	0.113813693075144	0.0231898312694088	1.12098522464916	0.174341387941561	0.348913949984852	1.78124408692013
13227	Pickens County	13	Georgia	YES	12060	Atlanta-Sandy Springs-Alpharetta, GA	0.362315769818655	0.0758289549560764	3.8546966268188	0.376805686666713	1.17118829581114	5.84083533407139	0.646000762784475	0.136109383447855	6.84453031750148	0.674030559204414	2.07962928476523	10.3803003077035	0.647882382071263	0.137503396276903	6.8116437422914	0.677999542890922	2.06849428379042	10.3435233473209	0.26145382212041	0.0557912244443192	2.73135142606509	0.274228244027724	0.829637609427989	4.15246232608553
13229	Pierce County	13	Georgia	NO	NA	NA	0.0931007606538699	0.0271630233797609	1.30461566392071	0.177273140748919	0.57370798026682	2.17586056897008	0.166146402310969	0.0486680601467279	2.33247649287072	0.316508217635019	1.0229975124844	3.88679668544783	0.161819898774092	0.0478988650316326	2.29670116291629	0.308642926839029	0.994894221788973	3.80995707535001	0.0636912257273174	0.0189983024306263	0.911488463426126	0.121605787805674	0.391200759743023	1.50698453913277
13231	Pike County	13	Georgia	YES	12060	Atlanta-Sandy Springs-Alpharetta, GA	0.162910670272921	0.0416893854645114	2.14047330381606	0.227913274716638	0.686509247488248	3.25949588175838	0.292412359744953	0.0748684213668904	3.8331235369415	0.409041912552687	1.23035380296477	5.8398000335708	0.301395594364646	0.0767178741317193	3.89003993286387	0.419751828788829	1.26231728096428	5.95022251111335	0.124154546690192	0.0314412525383431	1.5811837302863	0.172286763701779	0.51790672781539	2.426973021032
13233	Polk County	13	Georgia	NO	NA	NA	0.274751201325259	0.0641111425719007	3.06700480700146	0.322446411982843	0.99572785248281	4.72404141536427	0.492041591714718	0.115075516927187	5.47801886723378	0.578116402421398	1.77930817640081	8.44256055469789	0.496906163680687	0.116666921511642	5.50147492810915	0.584163552999415	1.78926989131138	8.48848145761228	0.200818701761914	0.0473722048538429	2.21427768995049	0.236351630235314	0.720642209489355	3.41946243629092
13235	Pulaski County	13	Georgia	NO	NA	NA	0.0728081305470039	0.025523320805624	1.2481338444153	0.144524355225391	0.361758109425606	1.85274776041893	0.131370866015968	0.045862934558307	2.24231755471492	0.260248463311592	0.652414082718625	3.33221390131941	0.133623689877559	0.046398202801475	2.25937505416488	0.2633928532447	0.661396446055037	3.36418624614365	0.0543572692243256	0.0188004599136683	0.912353007270812	0.106757901100677	0.268357903681278	1.36062654119076
13237	Putnam County	13	Georgia	NO	NA	NA	0.119466194183682	0.0383245524334799	1.90998066843364	0.203302474060272	0.536397446546703	2.80747133565778	0.214928720815738	0.069027079839469	3.42727511631951	0.365742920839889	0.963488360846114	5.04046219866072	0.219860381649197	0.0704449591093132	3.47299734220812	0.372675058328594	0.980705619298498	5.11668336059372	0.0899053042902082	0.028772505731393	1.40921456584201	0.1519734568625	0.399359889355108	2.07922572208122
13239	Quitman County	13	Georgia	NO	NA	NA	0.0775113237299631	0.0261951592560683	1.23801792115149	0.136697434787219	0.339001615089763	1.8174234540145	0.138196790723157	0.0467972095385114	2.21009035383084	0.243945388167957	0.604062402461607	3.24309214472207	0.139866138582625	0.047259486555337	2.21851653966043	0.246219529737734	0.609069540820605	3.26093123535673	0.0565948308420543	0.0190962856211328	0.892449238211453	0.0994447757199212	0.245689145546185	1.31327427594075
13241	Rabun County	13	Georgia	NO	NA	NA	0.249404052535092	0.0561784013326351	3.05165235407609	0.289435757770789	0.879370328223836	4.52604089393845	0.442300042003422	0.100372300898987	5.40727893510912	0.514265710897932	1.55290036858578	8.01711735749524	0.428411402369115	0.0990332105916103	5.26138390399514	0.499729082443872	1.4879065904741	7.77646418987384	0.169167750261294	0.0395200037893111	2.08142059532637	0.197791658951643	0.583706006609394	3.07160601493802
13243	Randolph County	13	Georgia	NO	NA	NA	0.062357960813174	0.0231757842794244	1.15529206076419	0.130282708887679	0.323238463460975	1.69434697820545	0.111649337013457	0.0414205096127869	2.0663475205476	0.233168673527961	0.578619732661139	3.03120577336294	0.112853448634618	0.0417418914689606	2.07334411268576	0.234973337115171	0.582883038954719	3.04579582885923	0.0456272502961568	0.0168392687518703	0.833817391060637	0.0947995872717883	0.23500610960712	1.22608960698757
13245	Richmond County	13	Georgia	NO	NA	NA	0.428009247636989	0.0352619556779474	2.61044107068288	0.463651196133107	1.24176125989958	4.7791247300305	0.776664587021385	0.0636485656355322	4.72084426653277	0.840450582411621	2.25133709798921	8.65294509959052	0.803506131693042	0.0646100640057236	4.84049928429153	0.86592851505777	2.32213686112436	8.89668085617242	0.331461076013725	0.0262391972326229	1.98242842790331	0.356065877651397	0.955660535472384	3.65185511427344
13247	Rockdale County	13	Georgia	YES	12060	Atlanta-Sandy Springs-Alpharetta, GA	0.296119356973655	0.0645489246535026	1.21404622974507	0.425338013255021	0.377200954122667	2.37725347874991	0.538248881827368	0.116937785813427	2.19441573955794	0.772281444115319	0.684068889980756	4.3059527412948	0.563803636825052	0.12112352453512	2.26637745241667	0.805856741870397	0.713476069734104	4.47063742538134	0.236458560842501	0.0502282455435366	0.937771184830453	0.33678613158465	0.298056176971859	1.859300299773
13249	Schley County	13	Georgia	NO	NA	NA	0.0817743284272323	0.0284855363661861	1.42736418160921	0.157538430837771	0.351202941830239	2.04636541907064	0.145934351956807	0.0510068948531287	2.54998109200875	0.281461481742132	0.626162868293011	3.65454668885383	0.149039639730859	0.0518784937586291	2.57181087594362	0.286262667494833	0.636510346881908	3.69550202380985	0.0608264942991824	0.0211066438996169	1.03916037630853	0.116469652109409	0.258765066421375	1.49632823303812
13251	Screven County	13	Georgia	NO	NA	NA	0.072189825738202	0.0257647825307134	1.25247055486943	0.144272103541421	0.380308467657497	1.87500573433727	0.130212565938304	0.0463748877565644	2.25051087038722	0.259841969190515	0.68499301712653	3.37193331039913	0.131176942914707	0.0466347682901765	2.25770337005258	0.260791865470915	0.687344722739328	3.3836516694677	0.0529156980643091	0.0188007566191712	0.908233569919385	0.1049480366668	0.276447276005876	1.36134533727554
13253	Seminole County	13	Georgia	NO	NA	NA	0.0677652474396701	0.0203825475203376	1.12623918354112	0.126028861611161	0.439248177926592	1.77966401803888	0.121728371491737	0.03639820794875	2.01862245349873	0.226005085723535	0.789120238516631	3.19187435717938	0.121331972552746	0.0363016921139047	2.01336790680843	0.225062912539271	0.785590059276392	3.18165454329074	0.0484342509550635	0.0145107400580186	0.805347741213217	0.0898218069679433	0.313323585952735	1.27143812514698
13255	Spalding County	13	Georgia	YES	12060	Atlanta-Sandy Springs-Alpharetta, GA	0.279687103482276	0.0494009237841072	1.96422508913903	0.370740930620041	0.885999877972681	3.55005392499814	0.50325785402785	0.0888676586313761	3.52416996230031	0.666881475507224	1.59241922775592	6.37559617822268	0.525387137616127	0.091366640581853	3.60943702885937	0.693129034656091	1.65642707700238	6.57574691871582	0.219526341833127	0.0375834181693124	1.48127330468981	0.288431324131321	0.689839697653464	2.71665408647704
13257	Stephens County	13	Georgia	NO	NA	NA	0.261886150439921	0.0625037582174963	3.80235109216688	0.296521121394932	1.02927775501444	5.45253987723367	0.467803293566911	0.112211788445754	6.7809806126835	0.530984558015117	1.83467708407238	9.72665733678367	0.462935194299511	0.112763817123874	6.70538813292271	0.528641679461591	1.80571561789656	9.61544444170425	0.184913435869059	0.0455515061653094	2.67419108052285	0.212157878532978	0.718311564377425	3.83512546546762
13259	Stewart County	13	Georgia	NO	NA	NA	0.0621662681288121	0.0238919899180617	1.09448611824026	0.136637195761412	0.251379370833224	1.56856094288177	0.11101357805208	0.042703226062888	1.95524569655689	0.24412297401791	0.448665359317849	2.80175083400762	0.112576771879142	0.0431637601288265	1.96442451606908	0.246765687927655	0.453203429380019	2.82013416538472	0.0456423338881565	0.017457815522977	0.790910334403273	0.0998168575771574	0.183146684780729	1.13697402617229
13261	Sumter County	13	Georgia	NO	NA	NA	0.0896447656950172	0.0273199620245398	1.25811214287715	0.152050593815724	0.443306971271334	1.97043443568376	0.160596073830428	0.0489196094413674	2.25184280907407	0.272319192505507	0.793910960055887	3.52758864490726	0.163903751975318	0.0495611358064043	2.27101915286887	0.276597240068395	0.80745049850985	3.56853177922884	0.0668598722390833	0.020097282389385	0.917586747625734	0.11241833803575	0.328440258058996	1.44540249834895
13263	Talbot County	13	Georgia	NO	NA	NA	0.0960962563645625	0.0332317356736924	1.51370622845375	0.18879378231883	0.386687514669658	2.21851551748049	0.171825127963412	0.0595361451747415	2.70630988023261	0.33773425153279	0.690654596130955	3.96606000103451	0.176142130417443	0.0608014739641612	2.73583458688492	0.344903622451231	0.704764843529106	4.02244665724686	0.0721197620721242	0.0248265500965783	1.10765363849355	0.140815991578939	0.28744346759077	1.63285940983196
13265	Taliaferro County	13	Georgia	NO	NA	NA	0.100050614729156	0.0340276204204598	1.53532976004076	0.185950700317967	0.23358767888674	2.08894637439508	0.181465541126383	0.0613718739760019	2.76588119447644	0.33647069446821	0.423071795784499	3.76826109983153	0.185012532685487	0.0624242353257813	2.7971181292615	0.341670452312981	0.42926949576147	3.81549484534722	0.0754143511056017	0.0254149116652404	1.13279201906328	0.138885431752609	0.174292915049875	1.54679962863661
13267	Tattnall County	13	Georgia	NO	NA	NA	0.0727001117270559	0.025296623802433	1.31778624169169	0.148800687508313	0.448364814137661	2.01294847886715	0.131067539882335	0.0454527309495547	2.36914803788999	0.267700250879755	0.807487722937463	3.6208562825391	0.131202203290021	0.0452875268283862	2.36817005942026	0.266876189834745	0.806152774180703	3.61768875355412	0.0526884547980791	0.0181333872005567	0.950136858374277	0.106882109344906	0.32310473866186	1.45094554837968
13269	Taylor County	13	Georgia	NO	NA	NA	0.0832594681443815	0.0300700778133889	1.40557875329113	0.17049635756476	0.321044975036899	2.01044963185056	0.149230361918647	0.0538896903303342	2.51572048810897	0.305524035684461	0.574880639091049	3.59924521513346	0.152622118006722	0.0549172801994932	2.54091923746947	0.31119668944838	0.585314184756253	3.64496950988032	0.0623564636092153	0.0223827774053515	1.02791820933812	0.126766613968762	0.238257614989006	1.47768167931045
13271	Telfair County	13	Georgia	NO	NA	NA	0.0726724699142053	0.026294911376731	1.21346252500242	0.140809629850342	0.34220554694111	1.7954450830848	0.130842591717234	0.0472968585741708	2.17916703268413	0.253214517631921	0.615718651239239	3.2262396518467	0.132273415242119	0.0476341949184596	2.18921869381546	0.2548889773309	0.620659319123173	3.24467460043012	0.053522646825409	0.0192302382373526	0.881780171697074	0.10283509460973	0.250581613873951	1.30794976524352
13273	Terrell County	13	Georgia	NO	NA	NA	0.064514179631843	0.0235209488764664	1.12826843688853	0.130253091638961	0.313851191525169	1.66040784856096	0.115577380735942	0.042055133282877	2.01865464025065	0.233225911255732	0.562141666823028	2.97165473234823	0.117184537576136	0.0424472283854809	2.02801768911642	0.235601838907206	0.567902718517472	2.99115401250271	0.0475175084272221	0.0171493099289105	0.816548477988086	0.0952744818534145	0.229590446232671	1.2060802244303
13275	Thomas County	13	Georgia	NO	NA	NA	0.100286228340448	0.0250024681252975	1.16448527912725	0.157922809500458	0.548224917319519	1.99592170241297	0.178633364483055	0.0446218783148545	2.07869079058265	0.281445993720866	0.97671696668671	3.56010899378814	0.178114531861386	0.0443679617804771	2.0744868079041	0.280102180448575	0.973354121492701	3.55042560348724	0.0711269976627811	0.0177021763150321	0.830072511496749	0.111750701031579	0.388578910105685	1.41923129661183
13277	Tift County	13	Georgia	NO	NA	NA	0.101419203333041	0.0255655043663631	1.27290844236244	0.175815233271996	0.426532931848248	2.00224131518209	0.182693837414999	0.0458701006878258	2.28691390764133	0.316224820730958	0.768303733211464	3.60000639968658	0.186289880746434	0.0460955316942239	2.30972506188845	0.320511522054635	0.782462901967864	3.64508489835161	0.0759844973061051	0.018571038534522	0.934700926203169	0.130112268539443	0.318869024334529	1.47823775491777
13279	Toombs County	13	Georgia	NO	NA	NA	0.0887377351498749	0.0273508031909749	1.3277075151287	0.153509607981401	0.463241923876898	2.06054758532785	0.160025461658112	0.0492040477528695	2.38702802199177	0.276386886749086	0.83471237259951	3.70735679075134	0.161547501644894	0.0493112653076254	2.39696708614443	0.277619121180454	0.840504484921998	3.7259494591994	0.0652893845901348	0.0198297266526824	0.965015568246345	0.111812733023716	0.339044674844366	1.50099208735724
13281	Towns County	13	Georgia	NO	NA	NA	0.317901425163531	0.0547754698303574	3.01604176999439	0.308861793996724	1.17946517504664	4.87704563403164	0.563387083312927	0.0977635796627088	5.33624557607324	0.548185811904667	2.08041445159845	8.62599650255199	0.544836222775167	0.0963804518948066	5.16828548237029	0.531042201001991	1.98504577913462	8.32559013717687	0.214972869997305	0.0384448587067715	2.03935737807717	0.209812732983596	0.776787566841853	3.2793754066067
13283	Treutlen County	13	Georgia	NO	NA	NA	0.0701319221280337	0.0257742002141237	1.22327185089433	0.15426721561349	0.220786767957625	1.69423195680761	0.126656453752713	0.0464024088231506	2.19951336820698	0.278093994189219	0.398319976975018	3.04898620194708	0.128329937373032	0.0467689214164869	2.21222577683394	0.280426538295918	0.402229579814425	3.0699807537338	0.0520247373963738	0.0188925304106878	0.89191980114057	0.113306482081381	0.162645167045428	1.23878871807444
13285	Troup County	13	Georgia	NO	NA	NA	0.155385814283838	0.0413945181845388	1.83687076534096	0.247372201194564	0.530616225271665	2.81163952427556	0.278424111390105	0.0742357820380909	3.28616597554401	0.443310625075286	0.949549623239497	5.03168611728699	0.285214740385534	0.0758166633606062	3.32262671131268	0.452867738126559	0.969256951769525	5.1057828049549	0.116624697342054	0.030955709621737	1.34501616939515	0.184834169697516	0.395132853225933	2.07256359928239
13287	Turner County	13	Georgia	NO	NA	NA	0.0724444599482871	0.0242437706575829	1.15805719007331	0.14772429532838	0.227009789528787	1.62947950553635	0.131435580534586	0.0435493853371425	2.08621973391128	0.26690703451763	0.411969423502502	2.94008115780314	0.133633940989844	0.0439353292777584	2.1017344222972	0.26987246833918	0.417835755552509	2.9670119164565	0.0543774296609923	0.0177614801283873	0.848745476325595	0.109344472309735	0.169701007074569	1.19992986549928
13289	Twiggs County	13	Georgia	NO	NA	NA	0.105387122797063	0.0303770815665465	1.34330031744132	0.203066437978099	0.295016719619954	1.97714767940298	0.189790572676633	0.0546134747110063	2.41150873768234	0.365405411740993	0.531046029428397	3.55236422623937	0.193805411143007	0.0555217703821574	2.43626986719257	0.37168326944303	0.540231348978726	3.59751166713949	0.0790393348699237	0.0225841702410571	0.985732702738552	0.151173064894248	0.219680580770554	1.45820985351433
13291	Union County	13	Georgia	NO	NA	NA	0.313195263492511	0.0558528791270351	3.05275184388958	0.309042876853867	1.03919248845205	4.77003535181504	0.555393650142832	0.0997620259618207	5.40102918133624	0.549142208041327	1.8335593282415	8.43888639372372	0.542669005352445	0.0989576272776828	5.27232917599058	0.537715712868316	1.76963871669521	8.22131023818424	0.215377733836169	0.0396370882002211	2.08886291029888	0.213768937641851	0.696696767855172	3.25434343783229
13293	Upson County	13	Georgia	NO	NA	NA	0.14819584201819	0.0392642793689678	1.86170733904973	0.205893725968019	0.700388054103991	2.95544924050889	0.264916109352537	0.0704199439755229	3.32856607015312	0.368366129958768	1.25074613098409	5.28301438442404	0.271922322469895	0.0719770074504534	3.3711334647842	0.376594660875142	1.27842015481623	5.37004761039591	0.111459349374064	0.0294184271328849	1.36705727580763	0.153906520109146	0.522168285513794	2.18400985793752
13295	Walker County	13	Georgia	NO	NA	NA	0.465999874622882	0.0638319632627235	3.62726597718219	0.456060200249159	1.57165022953976	6.18480824485671	0.827119848520045	0.114014858561881	6.44166507991751	0.81125283154576	2.78710129067057	10.9811539092158	0.835619489584244	0.11431308317485	6.45491659661469	0.818340809245684	2.8051526057661	11.0283425843856	0.337281195278941	0.0459932640944623	2.59231160371525	0.330123446022157	1.12937016226121	4.43507967137202
13297	Walton County	13	Georgia	YES	12060	Atlanta-Sandy Springs-Alpharetta, GA	0.286666604101687	0.0656422983818531	2.32955895446843	0.383435310852231	0.67977748972177	3.74508065752597	0.518967433896283	0.118794955339147	4.1976504655476	0.694022141308249	1.22756924037647	6.75700423646775	0.539445313585239	0.122619622015354	4.31684348442087	0.718638870550904	1.27014529185614	6.96769258242851	0.224126296984096	0.0506547748346658	1.77622007090324	0.297679708853364	0.525602569221347	2.87428342079671
13299	Ware County	13	Georgia	NO	NA	NA	0.0872020941903765	0.0283020587933781	1.04900182334222	0.154776062447084	0.414086607518135	1.7333686462912	0.156135126938922	0.0507266496942322	1.8783372423447	0.277069533871378	0.740884215025775	3.10315276787501	0.152901448675542	0.0500251949389764	1.85570494161477	0.271425306724048	0.724480645687757	3.05453753764109	0.0604031299301986	0.0198675832231422	0.738125267772442	0.107275727609683	0.285925998977942	1.21159770751341
13301	Warren County	13	Georgia	NO	NA	NA	0.0868263486954129	0.0323386685869976	1.44204919192841	0.175636223245372	0.224871786488705	1.9617222189449	0.158040316536079	0.058350934487067	2.60209816825808	0.318536745263668	0.408699350278366	3.54572551482326	0.160970465530144	0.0592820860084599	2.62929805943384	0.323110262744146	0.414365548862372	3.58702642257896	0.0655442529060164	0.0241060496793371	1.06400309178051	0.131193021713841	0.168104076449283	1.45295049252898
13303	Washington County	13	Georgia	NO	NA	NA	0.085108492042569	0.0309911878106939	1.40934385963469	0.154676950377426	0.401845636194511	2.08196612605989	0.153730810941557	0.055839796299403	2.53377046621036	0.278953619355509	0.7248666455647	3.74716133837153	0.156490810327902	0.0566271379759765	2.556104226622	0.282639393181008	0.734713012800842	3.78657458090773	0.063702063497475	0.0229915139395207	1.03328355091435	0.114668319247815	0.298065179542867	1.53271062714203
13305	Wayne County	13	Georgia	NO	NA	NA	0.0857196643507769	0.0282247169365105	1.13733236158695	0.15690339860308	0.456450708260759	1.86463084973808	0.153277822836005	0.050577705166212	2.03630760335284	0.280519687728308	0.815455478162446	3.33613829724581	0.150503033016388	0.0498785636484704	2.01423994972314	0.275315099438216	0.799132951361383	3.28906959718759	0.0595689544668212	0.019815609406746	0.801933643522722	0.108961191204168	0.315880892758117	1.30616029135857
13307	Webster County	13	Georgia	NO	NA	NA	0.0631428052047604	0.0242628682779653	1.11118551459416	0.13710857074707	0.222709046694456	1.55840880551841	0.113013016519483	0.043395009730878	1.98722749527547	0.245369205194114	0.398454572060472	2.78745929878042	0.11481431532429	0.0438979191519623	1.99849820272324	0.248333529842702	0.403215999871416	2.80875996691361	0.046637509757099	0.0177712760320344	0.805401892040764	0.100588460373956	0.163250953348451	1.13365009155231
13309	Wheeler County	13	Georgia	NO	NA	NA	0.0647691722798226	0.0250134308719569	1.25079107652968	0.143028816781617	0.309908284193309	1.79351078065638	0.116614827813445	0.04499534694846	2.24619125270946	0.257218486730642	0.557590869193504	3.22261078339551	0.117943597358208	0.0453295541989002	2.25706582037881	0.259025390273123	0.562287475956669	3.24165183816571	0.04773954025763	0.0183041922561752	0.909268809407524	0.104534538400915	0.227077518470187	1.30692459879243
13311	White County	13	Georgia	NO	NA	NA	0.30697130732428	0.0664303803142745	4.76352263623036	0.331762650021216	1.29871037961916	6.7673973535093	0.546942507342323	0.119101446804754	8.46188396668826	0.593069951987199	2.306302222098	12.0273000949205	0.544241922723928	0.119577369378015	8.39040278922937	0.592328805304296	2.27877844996015	11.9253293365958	0.218177739422166	0.0483008512921902	3.35049773096443	0.238270457118313	0.908636269082937	4.76388304788003
13313	Whitfield County	13	Georgia	NO	NA	NA	0.335913528982547	0.0640433329120891	3.25186633957572	0.384845240469047	0.947735559410043	4.98440400134944	0.59113740895912	0.114385383529646	5.7398452346894	0.68055553618582	1.66660761269171	8.7925311760557	0.587115042587568	0.114428505232707	5.69283578992739	0.6773377913731	1.64953252171371	8.72124965083447	0.2343309182656	0.0460143492417968	2.27102763873875	0.270947031122954	0.656798286915018	3.47911822428412
13315	Wilcox County	13	Georgia	NO	NA	NA	0.078550996487566	0.0253963993475063	1.40659473197384	0.144865279632879	0.460734033548235	2.11614144099002	0.142100309574053	0.0456289998062099	2.53028356323122	0.261277268130361	0.833424527332707	3.81271466807455	0.144488441346711	0.0460967672748944	2.54915514577336	0.264279464825281	0.844981235625769	3.84900105484601	0.0587782130905457	0.0186566343914902	1.02933745157504	0.10708737618062	0.342972619789462	1.55683229502716
13317	Wilkes County	13	Georgia	NO	NA	NA	0.109457857862311	0.0379655629310639	1.94049844182586	0.188241024748741	0.480838270763826	2.7570011581318	0.197702114104607	0.0684278849080595	3.48893086690668	0.339640427677891	0.867102311759118	4.96180360535636	0.200721651842676	0.0693873222969552	3.52065223807968	0.34376233949141	0.876344374621067	5.01086792633178	0.0815103816328341	0.0281716386551107	1.42291881917479	0.139328211743445	0.354587017443546	2.02651606864973
13319	Wilkinson County	13	Georgia	NO	NA	NA	0.0918051260464895	0.0311785660177099	1.45298046737342	0.183838184203004	0.400642360729184	2.16044470436981	0.165248472197238	0.0560894699646706	2.60801544425261	0.330716756185708	0.720632415856358	3.88070255845659	0.168577995640299	0.0570254230125972	2.63416811424772	0.33604292037848	0.732166248651543	3.92798070193064	0.0687188781853974	0.0231999983250549	1.0657275065927	0.136603707215739	0.297510911770993	1.59176100208989
13321	Worth County	13	Georgia	NO	NA	NA	0.0848587608804618	0.0247633678212715	1.17033600148147	0.149718017495562	0.393900967164024	1.82357711484279	0.152271518278869	0.0443662042799033	2.09821958467338	0.268418581648084	0.706926656091698	3.27020254497193	0.155143765985708	0.0446589261749041	2.11480199747146	0.271912850993836	0.71842429070092	3.30494183132683	0.0632679342698143	0.0180165254251892	0.854418751443526	0.110371987443607	0.292363912373613	1.33843911095575
16001	Ada County	16	Idaho	NO	NA	NA	1.16782036877132	0.00573426223918553	2.09617352067449	0.30479395281348	1.15205804234955	4.72658014684802	1.93006285739211	0.00985127211989604	3.52891114467713	0.504858297421053	1.90761242471018	7.88129599632038	1.50735163663319	0.00860580899849748	2.9210584615415	0.39815902935246	1.50117642783231	6.33635136435796	0.544627211395098	0.0032515380708993	1.08126799793503	0.144511552595269	0.544240521682833	2.31789882167913
16003	Adams County	16	Idaho	NO	NA	NA	0.0401405793432625	0.00437287530764858	1.2711739027301	0.0350164249083789	0.107658560781751	1.45836234307114	0.0667613774157374	0.00752827259789394	2.2035646026519	0.0591438349263484	0.181630456267128	2.51862854385901	0.0560187584265615	0.00664156985537828	1.9985935388652	0.0513035849216123	0.157012527631839	2.26956997970059	0.0208255046958766	0.00251839727290686	0.765994102181772	0.0193505372757022	0.0591352697801897	0.867823811206447
16005	Bannock County	16	Idaho	NO	NA	NA	0.106407322182702	0.00632635748732568	1.50793084911507	0.0728379765737608	0.292097076971139	1.98559958233	0.188269910969304	0.011058470587308	2.65246831991691	0.127592369154841	0.512293870586157	3.49168294121452	0.168594303383569	0.0100067157371457	2.43673530810501	0.114606619114956	0.457120603178584	3.18706354951927	0.0637538561302154	0.00382777571135113	0.935922577067724	0.0435747191097926	0.173065012445086	1.22014394046417
16007	Bear Lake County	16	Idaho	NO	NA	NA	0.0709226396546614	0.00775266228198076	1.78457160364623	0.0634319044299289	0.208017391028934	2.13469620104174	0.122821039884635	0.0135565773562043	3.13019803558223	0.10972174181531	0.357621801027276	3.73391919566565	0.107662534760355	0.0122894604999858	2.88813161606869	0.0976063835146712	0.312701570129612	3.41839156497331	0.0406584831936692	0.00470690804695191	1.11375344352273	0.0371605695004912	0.118254870136613	1.31453427440045
16009	Benewah County	16	Idaho	NO	NA	NA	0.0743169640701985	0.00344676621456078	1.10729019287395	0.0473965125397828	0.156805850009104	1.38925628570759	0.124874341174659	0.0058651249211943	1.91184812031356	0.0801302068136246	0.265727914504184	2.38844570772722	0.100779436363574	0.00499937227942591	1.6877564395917	0.0663686401380097	0.221031836276602	2.08093572464931	0.0368903940061787	0.00187362430705883	0.640949898787766	0.0246065024296814	0.0820429340862329	0.786363353616918
16011	Bingham County	16	Idaho	NO	NA	NA	0.0989808392150204	0.00600804783445501	1.43182824319835	0.0652257427661191	0.23117098417619	1.83321385719014	0.177370909089678	0.0104971531028549	2.52511089833499	0.114745700861012	0.408659483122097	3.23638414451063	0.161961280653021	0.00950783335469565	2.33279206657487	0.104179796287225	0.370251342448369	2.97869231931818	0.0617763916161285	0.0036387463227233	0.898323663792242	0.0398205655487238	0.141212038994271	1.14477140627409
16013	Blaine County	16	Idaho	NO	NA	NA	0.0649558657579489	0.00561221877754531	1.4282618635052	0.0521431385447713	0.228148184320747	1.77912127090621	0.100094643231645	0.00972624480528002	2.43882571491799	0.0823587110044021	0.351456227661564	2.98246154162088	0.0810473525386568	0.008736784781805	2.20454960075828	0.0691512958078701	0.286912830665057	2.65039786455167	0.0301858931810344	0.0033369858408988	0.846339990090407	0.0260789241065883	0.107371347946093	1.01331314116502
16015	Boise County	16	Idaho	NO	NA	NA	0.0950079831929864	0.00519870956633878	1.44782096139092	0.0530639341537733	0.165246174513048	1.76633776281706	0.155457788504541	0.00896771318848598	2.50205312541486	0.0879071847679508	0.273148655763229	3.02753446763906	0.12519988820026	0.00794690722161349	2.2607880164428	0.0743321887164212	0.229421229005421	2.69768822958652	0.0459006861950562	0.00301857433827831	0.865705851392752	0.0278304783317265	0.0856593014843605	1.02811489174217
16017	Bonner County	16	Idaho	NO	NA	NA	0.0909779199195403	0.00227835047425414	0.98294629548057	0.054533411193265	0.186828743343296	1.31756472041093	0.140398416825251	0.00386913795960779	1.65225395725772	0.0860661598270719	0.29635922364623	2.17894689551588	0.100339971292919	0.00331314865042793	1.41128005554661	0.0647058611112226	0.224956021081503	1.80459505768268	0.0357796074458742	0.00124632137953868	0.532528260979883	0.0234790908354011	0.0818453345348051	0.674878615175502
16019	Bonneville County	16	Idaho	NO	NA	NA	0.353204774734143	0.00617277340743247	1.81170415256929	0.13752928739804	0.639342012024874	2.94795300013378	0.642867506072563	0.0107764138696562	3.22283833634586	0.247270538947897	1.15166296039051	5.27541575562649	0.594929627684584	0.00976487181457001	2.98066500004139	0.227593433027589	1.05904393098051	4.87199686354864	0.227316302966013	0.00373825856509842	1.14491396917789	0.0870053750890985	0.404388451804335	1.86736235760243
16021	Boundary County	16	Idaho	NO	NA	NA	0.026381169963418	0.00178481787281975	0.740291519440859	0.0227773332249947	0.0786204933384407	0.869855333840532	0.0427889435131361	0.00306541811129699	1.27885904305446	0.0378435257230946	0.13110614979861	1.4936630802006	0.0334204068102221	0.0026805179457566	1.14396000142102	0.0312583006336978	0.108737937769774	1.32005716458047	0.0121855813628139	0.00101477394277795	0.436809089441516	0.0116342459996186	0.0404941154109864	0.502137806157713
16023	Butte County	16	Idaho	NO	NA	NA	0.0517788490293932	0.00530640614463178	1.31012379237938	0.0474557086217324	0.100765990066852	1.51543074624199	0.0882631704157462	0.00923771615953064	2.28479940188613	0.0811354443308184	0.171153813947008	2.63458954673923	0.0769257455464014	0.00834440638090176	2.09633191234126	0.072012429481813	0.149730576186507	2.40334506993688	0.02903641496906	0.00319225417229174	0.806964604841271	0.0274258917603497	0.0567226528131628	0.923341818556135
16025	Camas County	16	Idaho	NO	NA	NA	0.0579743077971889	0.00538085654628278	1.41939024624578	0.0475442565504027	0.117375102542523	1.64766476968218	0.0954203196821399	0.00930578639449384	2.45642905057696	0.0790218552954238	0.193352777953595	2.83352978990262	0.0792422377052103	0.00830753291692388	2.2294047510022	0.0682331737116378	0.163641671912627	2.5488293672486	0.029500725886944	0.00316581982944108	0.855705327758632	0.0258133570658831	0.0614795522594986	0.975664782800398
16027	Canyon County	16	Idaho	NO	NA	NA	0.614693685798096	0.00533477548884189	2.17907942876344	0.141385029620882	0.706578694890353	3.64707161456161	1.04489810469254	0.00919857349279027	3.74840803397399	0.240128802370226	1.20272093304964	6.24535444757918	0.884978391600756	0.00809808307739024	3.28984537818951	0.203710681774446	1.02470218312436	5.41133471776647	0.327554578275349	0.00306708552758587	1.23910738608449	0.0756836582080613	0.380602712069979	2.02601542016547
16029	Caribou County	16	Idaho	NO	NA	NA	0.0593636759917854	0.00738611779122389	1.49894922599255	0.0551644394268178	0.196448617272435	1.81731207647482	0.102829607921141	0.0129018217866447	2.62553918577086	0.0953104061759568	0.337351029087626	3.17393205074223	0.0903141889686236	0.0116814770898155	2.41908744222205	0.0848350043433597	0.295225043566449	2.9011431561903	0.0341011007066237	0.00447187635979544	0.932213545699221	0.0322920098713491	0.11160929348987	1.11468782612686
16031	Cassia County	16	Idaho	NO	NA	NA	0.0596579955366385	0.00600700044309787	1.328758038138	0.058662342527199	0.155066300056495	1.60815167670143	0.104482704902268	0.0105142578197664	2.33099232910522	0.102276371943056	0.269465815607939	2.81773147937825	0.0896084557968587	0.00951237507833539	2.11435969986152	0.0907472654133544	0.231546358965872	2.53577415511594	0.0336066769484402	0.00364068096487778	0.810718662052132	0.0345266276184043	0.0870674894150374	0.969560136998892
16033	Clark County	16	Idaho	NO	NA	NA	0.0338483403084349	0.00495609944354481	1.1767620005065	0.0414819505434711	0.072698170889077	1.32974656169103	0.057833847468391	0.00863145852933307	2.05469835245443	0.071338548916038	0.124218762366578	2.31672096973477	0.0506679018062398	0.00780379600707619	1.88950361486038	0.0637701696672459	0.109511852055189	2.12125733439613	0.0191310096978615	0.00298598665596675	0.727678080391152	0.0243175585586427	0.0415366752828362	0.815649310586459
16035	Clearwater County	16	Idaho	NO	NA	NA	0.0573596330297744	0.00365541249561587	1.27792658459461	0.0415977596247127	0.175113970432788	1.5556533601775	0.0943145738632307	0.00627289943961186	2.20033155159974	0.0698502679316101	0.292739822426774	2.66350911526097	0.0747690233113171	0.00547063582125035	1.95392503356845	0.0583957826680207	0.242593891581337	2.33515436695038	0.0273714258796923	0.00206666738275977	0.744382888849762	0.0217938213706239	0.0902826284734603	0.885897431956299
16037	Custer County	16	Idaho	NO	NA	NA	0.0504814265126333	0.00526741695807043	1.43975007892471	0.0416534247607055	0.129520873557266	1.66667322071339	0.084619229921745	0.00915215827592632	2.50403027256164	0.070484846482367	0.217441201136371	2.88572770837805	0.0727905790546901	0.00823839283568177	2.29178138446189	0.0620487562760865	0.188789267654464	2.62364838028281	0.0273855954693554	0.00314743581479514	0.881537021415286	0.0235777619281057	0.071392695726629	1.00704051035417
16039	Elmore County	16	Idaho	NO	NA	NA	0.0609435397997272	0.00485871298240123	1.05666513063156	0.0525473344564233	0.100899431406066	1.27591414927617	0.103104360777644	0.00843436429342587	1.83904939529681	0.0897206919862711	0.171551374502044	2.21186018685619	0.0857173855152575	0.00751510107754367	1.66430711869459	0.0777984518880122	0.146459418723459	1.98179747589886	0.0317135601981521	0.00286049504342872	0.637343638540697	0.0293403663322878	0.0548591527165168	0.756117212831082
16041	Franklin County	16	Idaho	NO	NA	NA	0.0868354474976201	0.00774495668459149	2.02771154780322	0.0681975532203639	0.352863764831042	2.54335327003684	0.153417562815322	0.0135519247024644	3.56827046101802	0.119110745803357	0.618335534897149	4.47268622923631	0.137471410820809	0.0122765364030383	3.29659975577429	0.107058784563021	0.55211858001461	4.10552506757577	0.0522807903767997	0.00469975792315074	1.27129036848777	0.0408827429472635	0.210114117374378	1.57926777710936
16043	Fremont County	16	Idaho	NO	NA	NA	0.0461480119478775	0.00584179795624044	1.18551946185372	0.0470118630511011	0.131809451807712	1.41633058661665	0.0769636828054984	0.0101774393292137	2.05856934670551	0.0799916098241768	0.221707693878179	2.44740977254258	0.0668855747310868	0.00922045376971708	1.8897829286512	0.0712390298068487	0.194268226786196	2.23139621374504	0.0251414023555987	0.00353188590323208	0.727145467434759	0.0271128848870705	0.0734390983404139	0.856370738921074
16045	Gem County	16	Idaho	NO	NA	NA	0.357531779697866	0.00522469748049947	2.28938138342038	0.0874687270021643	0.684894129820889	3.4245007174218	0.602604667109538	0.0090052830567794	3.94883575195117	0.147974157308269	1.15918300874839	5.86760286817414	0.488698321814745	0.00794113065849312	3.48105063185538	0.123449495483737	0.960447127486957	5.06158670729931	0.178736584545214	0.00301002269899651	1.31869302950417	0.0457737885138121	0.354813557828783	1.90102698309098
16047	Gooding County	16	Idaho	NO	NA	NA	0.0830295276994282	0.00523183293025341	1.57647012393463	0.0592472746118768	0.16666451816291	1.8906432773391	0.142985206708312	0.00910050938724784	2.748418896187	0.101673436462337	0.285826180073684	3.28800422881858	0.117642687712553	0.00815596513627923	2.45291451822888	0.0883776387477158	0.239404272853751	2.90649508267918	0.0434425046205786	0.00311160801623815	0.935212830416354	0.0334039523501644	0.0891897058589779	1.10436060126231
16049	Idaho County	16	Idaho	NO	NA	NA	0.046089919266893	0.00377162039208429	1.23112629840263	0.0376331738738288	0.131684576673934	1.45030558860937	0.0769089544342492	0.00649163422282999	2.13227912535164	0.0637615782961391	0.222709955185812	2.50215124749067	0.0627233240568701	0.00571418121299497	1.91804316606801	0.0543598418549575	0.189081212605807	2.22992172579864	0.0231349359080909	0.00216526018200834	0.733336742609724	0.020393164314122	0.0708340912705866	0.849864194284532
16051	Jefferson County	16	Idaho	NO	NA	NA	0.0954970424594699	0.00580276313438517	1.45505089689035	0.0603595559767214	0.240469622033758	1.85717988049469	0.164499933735785	0.0101152275690879	2.53649284250895	0.103999565924421	0.412750997232065	3.22785856697031	0.147936105743294	0.00916742266576362	2.33430617804031	0.0937712370902207	0.369561883468437	2.95474282700803	0.0560603996366313	0.0035111675114467	0.897571304789741	0.0357494787527341	0.140291292946389	1.13318364363694
16053	Jerome County	16	Idaho	NO	NA	NA	0.103036592503986	0.00537210292739035	1.49354071928535	0.0626540075740877	0.191992083174922	1.85659550546574	0.179793165170399	0.0093677442246047	2.61291015001644	0.108592577057465	0.333297430062619	3.24396106653153	0.14757531796762	0.00842363778305652	2.30690646308517	0.09434889475784	0.277948672016869	2.83520298561056	0.0543074368997974	0.00321726313881033	0.875332119294425	0.0355995088056784	0.103119630750583	1.07157595888929
16055	Kootenai County	16	Idaho	NO	NA	NA	0.408341590927277	0.00327253877075292	1.54434119669244	0.159135451543216	0.591685979573033	2.70677675750672	0.660698525344049	0.00552353463613688	2.57215837751094	0.258693377393155	0.962508470223478	4.45958228510776	0.511884680951155	0.00466327077726338	2.13101910729047	0.202686962304129	0.755050765278918	3.60530478660194	0.184686396812694	0.00174391275620276	0.790555735656214	0.0735308180082413	0.273936306940557	1.32445317017391
16057	Latah County	16	Idaho	NO	NA	NA	0.140866993738795	0.00394564051001278	1.21169743763934	0.0714837926349915	0.309047076057126	1.73704094058027	0.239824884783225	0.00673013792354366	2.09219457926849	0.121837572020914	0.527867163784269	2.98845433778044	0.203182707998534	0.00576321327437248	1.85212609844038	0.103898431697442	0.452403150709237	2.61737360211997	0.0752730219081859	0.00216171248795195	0.701553438782959	0.0387181722754419	0.168648533321906	0.986354878776444
16059	Lemhi County	16	Idaho	NO	NA	NA	0.0479469275266515	0.0052893279272896	1.53516789233609	0.0384468053048068	0.167187466495165	1.79403841959	0.0820529920629763	0.00919134403166009	2.67781421919399	0.0661837774215994	0.286298465857689	3.12154079856791	0.0715967358976042	0.00826942113027496	2.45255260874052	0.0588704690845113	0.252153488653523	2.84344272350643	0.0269680923791685	0.00315769978014261	0.942884730291178	0.0223799713082695	0.0955156254019248	1.09090611916068
16061	Lewis County	16	Idaho	NO	NA	NA	0.0574071311009012	0.00358340413444052	1.19794425268255	0.0422192489441588	0.14726375181577	1.44841778867782	0.0945533417475963	0.0061506867118244	2.06196768001333	0.0709264475425279	0.246336300580542	2.47993445659582	0.0750682430198058	0.00536764509528553	1.82941643187575	0.0593241844289049	0.204073542521567	2.17325004694131	0.0274736081748663	0.00202812067133749	0.696661729555568	0.0221362887923176	0.0758979649475887	0.824197712141678
16063	Lincoln County	16	Idaho	NO	NA	NA	0.075296320249801	0.0055664146859019	1.51637049140634	0.0577253557228173	0.161931267423628	1.81688984948848	0.128178453774344	0.00967618494430958	2.6376733224501	0.0984878209505544	0.274814534658385	3.14883031677769	0.106872959033838	0.00868496140523911	2.37699393862439	0.0859534782106764	0.232468392275536	2.81097372954968	0.0397248869207018	0.00331529433784814	0.909664496673313	0.0325594616634345	0.0870473876848492	1.07231152728015
16065	Madison County	16	Idaho	NO	NA	NA	0.160645479320327	0.00565882212583622	1.61352043231489	0.0828704453028526	0.388692538996554	2.25138771806046	0.261633708122311	0.00985945167991679	2.7472696144917	0.137833452655404	0.639256622513287	3.79585284946262	0.234876173588513	0.00894076892487938	2.51684550592833	0.12405102160079	0.572195604312374	3.45690907435489	0.0887291234617316	0.00342568931763013	0.964408333878017	0.0471233115024425	0.216526791819068	1.32021324997889
16067	Minidoka County	16	Idaho	NO	NA	NA	0.0745433464709163	0.00576115748213157	1.48899869807624	0.0555439890151758	0.223788874706559	1.84863606575102	0.128986727818638	0.010050350252102	2.60179695945094	0.0960370161138721	0.385442948608753	3.22231400224431	0.108775705539702	0.00906698255912954	2.34761279048623	0.0846776180532738	0.328848651539123	2.87898174817746	0.0405176435506373	0.00346685803511277	0.898265898402644	0.0321444600411156	0.1232635081108	1.09765836814031
16069	Nez Perce County	16	Idaho	NO	NA	NA	0.368430451991278	0.0040135026474226	1.57510587132668	0.12002255572495	0.74757361503285	2.81514599672318	0.618118303585196	0.00688076091628034	2.69370186521619	0.202238407762935	1.25739734224475	4.77833667972535	0.494564847472443	0.00597714739512584	2.30723415605218	0.164945683192936	1.01559235724799	3.98831419136068	0.179900924826004	0.00225430070375032	0.864547847022242	0.0605535102994824	0.371041802634591	1.47829838548607
16071	Oneida County	16	Idaho	NO	NA	NA	0.0597387181934698	0.00633056017200039	1.48901666836414	0.064827530133339	0.113879790178065	1.73379326704101	0.105588652793989	0.0110809624893303	2.61978077976032	0.113313223845864	0.199486799061506	3.04925041795101	0.0946626312642481	0.0100356121526308	2.41899998394309	0.10194207614782	0.17814114091419	2.80378144442198	0.0360099952170127	0.00384128545436065	0.932682078610473	0.0389414846410459	0.067805562042607	1.0792804059655
16073	Owyhee County	16	Idaho	NO	NA	NA	0.170904412599235	0.00555542470445655	1.8278645653606	0.0661427489215687	0.322542522308143	2.39300967389401	0.290745871613552	0.0096096075252334	3.17501995352951	0.113077431572112	0.551073454132513	4.13952631837292	0.245978478651565	0.00849970385693613	2.8594478168458	0.0978575642210233	0.47471697860175	3.68650054217707	0.0912340806588321	0.00322587120658119	1.09147494262945	0.0367886721375504	0.177843101890425	1.40056666852283
16075	Payette County	16	Idaho	NO	NA	NA	0.187277390295732	0.00456584235582	1.67670534133807	0.0703649022778465	0.307372737670456	2.24628621393792	0.316347428171287	0.00786990199734985	2.89283407910856	0.119466985674557	0.521076386827714	3.85759478177947	0.266791445619049	0.00694183333312105	2.57810734691952	0.102608889458083	0.445439917625975	3.39988943295575	0.0986545086423076	0.00263125207750789	0.979077900192256	0.0383923656810035	0.166012086209321	1.2847681128024
16077	Power County	16	Idaho	NO	NA	NA	0.0668582151148474	0.00603775311053347	1.28638627434439	0.0649931589498362	0.13577406736087	1.56004946888048	0.118961572019098	0.0105619048388264	2.26847038689341	0.113988897785999	0.239029264519122	2.75101202605645	0.107121880942609	0.0095565524183121	2.09120684410297	0.102734582943432	0.214344707445459	2.52496456785278	0.0407250843544116	0.00365535086381351	0.805198212920386	0.0392024853960205	0.0815602451481365	0.970341378682768
16079	Shoshone County	16	Idaho	NO	NA	NA	0.039231515514441	0.00294594181035677	0.929136456640498	0.0376241277182705	0.0913584727106959	1.10029651439426	0.0647597224104475	0.00502477469479824	1.60248340675984	0.0630513554751298	0.153456192714349	1.88877545205456	0.0507421767774106	0.00431997062153371	1.41780596294219	0.0517437850792506	0.126437906008111	1.6510498014285	0.0185074084304016	0.00162567572715984	0.539600171159739	0.019216836490737	0.0469810480338158	0.625931139841853
16081	Teton County	16	Idaho	NO	NA	NA	0.0565296024151512	0.0068697170887172	1.55114334782079	0.0490215610517419	0.222338596615181	1.88590282499158	0.0879878651702516	0.0119747018455541	2.64510924530165	0.0795252539517393	0.348026697795099	3.17262376406429	0.0750570308051923	0.0108469040880329	2.42009882339683	0.0698828240162873	0.298279923836034	2.87416550614237	0.028152798701842	0.00415386920071071	0.930996244153843	0.0265348523428171	0.112253251117507	1.10209101551672
16083	Twin Falls County	16	Idaho	NO	NA	NA	0.208284092543166	0.00624154633852978	2.0667676370977	0.0749045474915478	0.52789467199386	2.8840924954648	0.367784124304148	0.0109047163430802	3.63451597295012	0.130899857144043	0.926749714813384	5.07085438555477	0.306730184680024	0.00982653277652918	3.21713682655815	0.113723605248141	0.781302767462514	4.42871991672536	0.113119496770642	0.00375561810622179	1.21953387239083	0.0428138603676161	0.289979146925018	1.66920199456032
16085	Valley County	16	Idaho	NO	NA	NA	0.03943173229176	0.00465175150681983	1.37893587633348	0.0341850346006325	0.13473793453445	1.59194232926714	0.0657042227270074	0.00802625743895425	2.39371208701564	0.0578102530822965	0.227552223004589	2.75280504326848	0.0557078720933629	0.00711787825273842	2.17940583598952	0.0505665509574728	0.198058664556828	2.49085680184992	0.0207867659741303	0.00270384990924955	0.836346591394814	0.0191265596818528	0.0747728587197431	0.95373662567979
16087	Washington County	16	Idaho	NO	NA	NA	0.138241518857052	0.00465449536572923	1.61140368486621	0.0555591064935512	0.286673494330714	2.09653229991326	0.230765074135355	0.00801342385116319	2.77902491907468	0.0938724275849482	0.482268529145119	3.59394437379127	0.191590117911892	0.00705675678934019	2.48467081652109	0.0803467092562436	0.40921430439997	3.17287870487854	0.0706265926285662	0.00267353079985824	0.946266480302605	0.0300881634960128	0.152537847416641	1.20219261464368
17001	Adams County	17	Illinois	NO	NA	NA	0.298241003261338	0.0216910833590743	2.67368727952806	0.278542999002733	0.89674214736049	4.1689045125117	0.539083908845543	0.0389256614433389	4.80717448929569	0.502088821839885	1.61849704613196	7.50576992755641	0.532758823671027	0.0383063282194973	4.72275782363802	0.495097059337326	1.59588308471397	7.38480311957984	0.211038312786981	0.0151605421602499	1.8666539464912	0.196005951071226	0.631491674326077	2.92035042683573
17003	Alexander County	17	Illinois	NO	NA	NA	0.104557342381821	0.0192087703271362	1.63741873051686	0.169936940449294	0.34090498010065	2.27202676377576	0.188311074841153	0.0344244894230818	2.93155765422822	0.305234401309299	0.612717890582866	4.07224551038462	0.185074991355158	0.0339184955805092	2.87654718627314	0.300023374874027	0.600773171963748	3.99633722004658	0.0731344578372143	0.0134410725648799	1.13733359167589	0.11867118719332	0.237127538180366	1.57970784745167
17005	Bond County	17	Illinois	YES	41180	St. Louis, MO-IL	0.131839646130018	0.0216510251055087	1.87235826241108	0.192150436719429	0.334497801365962	2.552497171732	0.237581618064426	0.038896184393813	3.35512680833402	0.345514618726628	0.601123790206194	4.57824301972509	0.235154623126827	0.0383493490873987	3.29438256311544	0.340814084416477	0.59259454999717	4.50129516974331	0.0934028792661037	0.0152041022393826	1.30360791485979	0.13516467190949	0.234881023573379	1.78226059184815
17007	Boone County	17	Illinois	NO	NA	NA	0.454417322657959	0.0337776045553583	2.49184965002149	0.455574107395884	0.670492599756455	4.10611128438715	0.808692800155101	0.0605486892476672	4.43246083890119	0.812563598255798	1.18934634893319	7.30361227549295	0.793391339032484	0.0595305977741456	4.32326382353277	0.797445137366175	1.16161398674754	7.13524488445311	0.312765367172139	0.0235300017426886	1.70086343484001	0.31458687739304	0.45699938076172	2.8087450619096
17009	Brown County	17	Illinois	NO	NA	NA	0.165641396500879	0.0231231790010006	2.23776329612289	0.198112822903975	0.479320340173246	3.10396103470199	0.297697613135626	0.0414920480008079	4.005466210513	0.355525538396078	0.859663141697528	5.55984455174304	0.293094294422142	0.0408498745885141	3.91977268414976	0.349513891997604	0.842618867633464	5.44584961279149	0.115926225976243	0.0161724539102592	1.54716650154009	0.138235269163168	0.332560086473106	2.15006053706287
17011	Bureau County	17	Illinois	NO	NA	NA	0.245278414910216	0.0309081459634886	1.7813854982389	0.306314982084454	0.364271534392864	2.72815857558992	0.438585659110123	0.0553469879090554	3.18030547867099	0.547848189864855	0.650254104890484	4.8723404204455	0.431394018756593	0.0545242442675675	3.10623115156045	0.538753521883646	0.635517331575394	4.76642026804365	0.17043580475049	0.0215850518344719	1.22423535979807	0.212963355415435	0.250316790864558	1.87953636266302
17013	Calhoun County	17	Illinois	YES	41180	St. Louis, MO-IL	0.244885241983253	0.0250035451357203	2.93226511282501	0.233161755060884	0.808938744064121	4.24425439906898	0.444444484430515	0.0450497062571604	5.26815954393741	0.421571369660631	1.46008770029993	7.63931280458565	0.441163927816763	0.0444886209189241	5.17819095810902	0.417029874005792	1.441586021515	7.5224594023655	0.1754377900564	0.0176491206945393	2.04958457052079	0.165592542017829	0.571648341980486	2.97991236527005
17015	Carroll County	17	Illinois	NO	NA	NA	0.288044556875045	0.0310607929126617	2.19124368960449	0.276969057185429	0.558100005901434	3.34541810247905	0.516047072234501	0.0556826395729527	3.91691186204368	0.49611653431924	0.997503515835128	5.9822616240055	0.507299268614615	0.0547191280420164	3.82202653077313	0.487251215131489	0.975633821321921	5.84692996388318	0.200319989227044	0.0216226399368877	1.50491127523146	0.192425595000734	0.384404556943826	2.30368405633995
17017	Cass County	17	Illinois	NO	NA	NA	0.19188709681283	0.0240778004202505	2.42151405400108	0.215923761733803	0.627718867474071	3.48112158044203	0.344431143943583	0.0431862319711543	4.33227646935892	0.387176858483602	1.12473172246582	6.23180242622309	0.339179198153752	0.042520614261033	4.24057210586821	0.380689436459394	1.10291059882025	6.10587195356264	0.134162472486702	0.0168353645168607	1.6740104217675	0.150568757953409	0.435371448569994	2.41094846529447
17019	Champaign County	17	Illinois	NO	NA	NA	0.396250446379741	0.0255598992366152	2.63392304836481	0.396272890747272	0.929906975090176	4.38191325981861	0.716058984095648	0.045920268436765	4.73717046794877	0.714743871061526	1.67857987489221	7.89247346643492	0.693850382849553	0.0452791637445747	4.60019408105686	0.694821497691483	1.62229029428407	7.65643541962654	0.271543930827985	0.0179560367299241	1.80550024210224	0.272685042128467	0.633987668980319	3.00167292076894
17021	Christian County	17	Illinois	NO	NA	NA	0.160764321942323	0.0236665978764774	1.90164610600413	0.202781502434013	0.496973270131486	2.78583179838843	0.288153109848348	0.0424818618894381	3.39962756126753	0.363407770460507	0.888731233010889	4.98240153647672	0.283463013776718	0.0418505357681032	3.32775004263384	0.35712372847567	0.870708936085082	4.88089625673942	0.112084400598606	0.0165831007263336	1.3140159615949	0.141240092981905	0.343576481748583	1.92750003765033
17023	Clark County	17	Illinois	NO	NA	NA	0.158523981988674	0.0249568699806678	1.98838825993235	0.228688235903385	0.357547047534206	2.75810439533929	0.284522545372787	0.0448823552711411	3.55614350495541	0.410411480246938	0.639548063229846	4.93550794907612	0.280670563706548	0.0443019151693878	3.48557958758297	0.404234761216642	0.627598910183889	4.84238573785944	0.111252049188779	0.0175851589661222	1.3780521214105	0.160195964079774	0.248055586601751	1.91514088024693
17025	Clay County	17	Illinois	NO	NA	NA	0.141247709120013	0.0236897622927584	2.16117967476548	0.198183180077574	0.476791236161018	3.00109156241684	0.254029911966288	0.0425645806092595	3.86870160474653	0.355976835767937	0.85487678770059	5.37614972079061	0.250330358631213	0.0419701986577944	3.78992959021845	0.350258501228111	0.838405298884492	5.27089394762006	0.0991503200120635	0.0166454944259971	1.49764140126552	0.138703568923301	0.331200992283477	2.08334177691036
17027	Clinton County	17	Illinois	YES	41180	St. Louis, MO-IL	0.131902052609559	0.0211988044251289	1.75407357083505	0.181956702037394	0.419691053095606	2.50882218300274	0.237552722039504	0.0380913351134691	3.14326956791581	0.327172605231589	0.753828634427699	4.49991486472808	0.235407701661304	0.0375753039556921	3.0910914533753	0.323049045313332	0.744294770699759	4.43141827500539	0.0935563078545168	0.0149023786960703	1.22409280650473	0.128182890801312	0.295211300584256	1.75594568444088
17029	Coles County	17	Illinois	NO	NA	NA	0.182651765265057	0.0240908958985224	1.8788416445283	0.240203408544529	0.493801600367163	2.81958931460357	0.32474220558638	0.0432931471498265	3.3465208843479	0.428392355470803	0.875013915917459	5.01796250847237	0.31680115416208	0.0427051411691258	3.26453980010924	0.418931694970276	0.849423242119763	4.89240103253049	0.124652002857629	0.0169411372254137	1.28633392793875	0.165213129892057	0.333282392309009	1.92642259022286
17031	Cook County	17	Illinois	YES	16980	Chicago-Naperville-Elgin, IL-IN-WI	2.50537159103954	0.0326445230555587	2.98554921669161	2.27999875562835	1.87904333838074	9.6826074247958	4.49665214405514	0.058530348627996	5.34894419971917	4.09168268165016	3.37021317889382	17.3660225529463	4.4719412744862	0.0578801275666599	5.29387473338988	4.06741844030508	3.3463412566251	17.2374558323729	1.77819307291802	0.0229646126984982	2.10097580407872	1.61706002019259	1.32975076163438	6.84894427152221
17033	Crawford County	17	Illinois	NO	NA	NA	0.184493129957115	0.0256325601344308	2.51311112289795	0.221300109497323	0.644104637585643	3.58864156007247	0.33138148614979	0.0460899074031473	4.49580108234866	0.397306641243362	1.15302454029103	6.42360365743599	0.326801035868545	0.0454814551976089	4.40568989059189	0.391213809978864	1.1312701910302	6.3004563826671	0.129517171740606	0.0180501519885134	1.74160876758134	0.155010824920586	0.44708637747063	2.49127329370167
17035	Cumberland County	17	Illinois	NO	NA	NA	0.14317848612519	0.0239885909793649	1.87204950779197	0.218352225806209	0.285901746447051	2.54347055714978	0.256331919595676	0.0431080289751611	3.34448944844064	0.391196605931944	0.510067310764388	4.54519331370781	0.251847888935413	0.0425180368699955	3.27207806450195	0.384296785524187	0.498507027516054	4.4492478033476	0.099563780150534	0.016866109579949	1.29197896265373	0.152027570382188	0.196500956060988	1.75693737882739
17037	DeKalb County	17	Illinois	YES	16980	Chicago-Naperville-Elgin, IL-IN-WI	0.601539498135063	0.0401141380603619	2.7860146978551	0.58407447131988	0.854996607522431	4.86673941289284	1.07513681895584	0.0718102143568291	4.97404361829183	1.04411792755377	1.52686396014369	8.69197253930197	1.06244728310183	0.0708433711378584	4.88335434690846	1.03105116405214	1.50321391623321	8.55091008143351	0.420749696643072	0.0280599057194607	1.92907252596598	0.408308389869061	0.594300311836751	3.38049083003432
17039	De Witt County	17	Illinois	NO	NA	NA	0.163167741817538	0.0246191180656657	1.76187723912962	0.215029319656639	0.368071784288636	2.5327652029581	0.292223771311472	0.0441725926842323	3.14840258510121	0.385126297477047	0.657586886331148	4.52751213290511	0.286450820246386	0.0435163666332611	3.07449302068117	0.377670797742776	0.640923563927935	4.42305456923153	0.113032596649169	0.0172423939070572	1.21237933713165	0.149180076821791	0.252176596419587	1.74401100092926
17041	Douglas County	17	Illinois	NO	NA	NA	0.153615490841723	0.0245907519491582	1.72153750117706	0.216032416756166	0.367702997168187	2.4834791578923	0.275199869565267	0.044189060661387	3.07699106108781	0.38716164737029	0.656482190469328	4.44002382915408	0.269675906123018	0.043582159464739	3.00697017581281	0.379677882324266	0.639471985798657	4.33937810952349	0.106442519920443	0.0172865663934707	1.18652767918156	0.150037112382074	0.251581785430504	1.71187566330805
17043	DuPage County	17	Illinois	YES	16980	Chicago-Naperville-Elgin, IL-IN-WI	1.37170941125819	0.0295377586803361	2.50938597542776	1.41798552521828	1.24785452296854	6.57647319355311	2.44982946171171	0.0529290026574	4.47872963452787	2.53399809719331	2.22648478674818	11.7419709828385	2.42857663179992	0.0523232363969336	4.41854983808054	2.5115273760579	2.20262851995095	11.6136056022862	0.963545866167524	0.0207542587505296	1.75013203673582	0.9965217196375	0.873138655085069	4.60409253637644
17045	Edgar County	17	Illinois	NO	NA	NA	0.213523789308232	0.0265687982488701	2.5562795470285	0.246205621236732	0.637856215656612	3.68043397147895	0.382704959693024	0.0477915470031802	4.56993161932853	0.441500285564092	1.1391430620301	6.58107147361893	0.378116968800101	0.0471954299791977	4.48280734944745	0.435348597637789	1.11946311143718	6.46293145730172	0.150007919998812	0.0187390853671808	1.77311995662218	0.172633011392303	0.442819894475598	2.55731986785607
17047	Edwards County	17	Illinois	NO	NA	NA	0.16059032003358	0.0235240856412661	2.23157812398438	0.203577656992889	0.528703990505892	3.14797417715801	0.288884189231043	0.0422407328003727	3.99426090067853	0.365703196263985	0.948268442593912	5.63935746156784	0.285858910802044	0.0416655244162575	3.92195655772921	0.360803214550756	0.934056025935078	5.54434023343334	0.113551978237533	0.0165294068226409	1.55223095806876	0.143141330917368	0.370095032172145	2.19554870621845
17049	Effingham County	17	Illinois	NO	NA	NA	0.126585486116918	0.0230364887543804	1.56711473177242	0.192810781013262	0.292771137393758	2.20231862505074	0.227193085809634	0.041387258150642	2.80310787579916	0.345910217587252	0.523936740325632	3.94153517767232	0.223280337015028	0.0408073147294021	2.74307967450251	0.339848353565235	0.512447296547957	3.85946297636013	0.0882692868552922	0.0161828928169064	1.08312656960935	0.134436462518614	0.202047760180022	1.52406297198019
17051	Fayette County	17	Illinois	NO	NA	NA	0.127546453549361	0.0225216064489595	1.81947889237063	0.195319976414356	0.30367163231326	2.46853856109657	0.22925684113976	0.0404545866629391	3.2567572242981	0.350687999030961	0.544327528288037	4.4214841794198	0.225930753836449	0.0398807972485468	3.19158843754184	0.345047923389727	0.534107443148289	4.33655535516485	0.0894749036885252	0.015812005604561	1.2613390399645	0.136618315522141	0.21102693224503	1.71427119702476
17053	Ford County	17	Illinois	NO	NA	NA	0.178765427595741	0.0255657012814589	1.85134068888193	0.224602154609596	0.394796062244452	2.67507003461318	0.320853512623814	0.0458737071370451	3.31099098118045	0.402776326369299	0.707009739847716	4.78750426715832	0.316114462266883	0.0452247345824471	3.23879150456214	0.396277251423565	0.691904206041905	4.68831215887694	0.12513468954734	0.0179306336011285	1.27873099440988	0.15686001636192	0.272971737528452	1.85162807144872
17055	Franklin County	17	Illinois	NO	NA	NA	0.144440002117093	0.0209791809438186	1.96340245233366	0.205490927077128	0.495089889865706	2.82940245233741	0.25960653287363	0.0376541096570392	3.51532848274241	0.368967284745896	0.888092319280918	5.06964872929989	0.255273066443368	0.0371295366266414	3.44721178933931	0.362709943622292	0.87078385097096	4.97310818700258	0.100889102351684	0.0147227658791179	1.36224976987989	0.143450047641607	0.34361680922035	1.96492849497265
17057	Fulton County	17	Illinois	NO	NA	NA	0.233974677685244	0.0252387086487884	2.43490464996078	0.248737512426678	0.651086791827263	3.59394234054876	0.418557330442422	0.0452293234390922	4.34815681294657	0.445058117719556	1.16249896682229	6.41950055136993	0.411508067593872	0.0445198949601289	4.25050414831664	0.437236796461568	1.13758490061877	6.28135380795098	0.162553720494357	0.0176214064557121	1.67616727612047	0.172784557722164	0.448341077552813	2.47746803834551
17059	Gallatin County	17	Illinois	NO	NA	NA	0.115660631654847	0.0219752996671707	1.61244815920488	0.170581597653709	0.366342768258563	2.28700845643917	0.207953455533483	0.0394052746158774	2.88468801154798	0.3062206343256	0.656984584476567	4.09525196049951	0.205645977316	0.0388665011819244	2.83354525563843	0.30201740194448	0.646974520197096	4.02704965627793	0.0816467800301863	0.015416144996445	1.12154421505743	0.119777155951446	0.256254030909448	1.59463832694496
17061	Greene County	17	Illinois	NO	NA	NA	0.172874988372256	0.0232395472465596	2.38294382212319	0.201292463573202	0.588833992757558	3.36918481407277	0.31214783893125	0.041776006795607	4.27276490802205	0.362397579172364	1.05962100624451	6.04870733916578	0.308489356434662	0.0411945841145319	4.19099993848559	0.357231695967015	1.04235539354816	5.94027096854996	0.122345413034504	0.0163278440631977	1.65687868149798	0.141556537353793	0.412413400227092	2.34952187617657
17063	Grundy County	17	Illinois	YES	16980	Chicago-Naperville-Elgin, IL-IN-WI	0.342566141305196	0.0223179871834552	1.5597874191842	0.402477522933848	0.409743241325689	2.73689231193238	0.611144581630755	0.0399770053478239	2.78088159290705	0.718670774606511	0.729667015741362	4.8803409702335	0.604706824694149	0.0394547203801871	2.72870249124972	0.710099640923241	0.718182258130648	4.80114593537794	0.239794963389433	0.0156439800598125	1.07870111580743	0.281503614564598	0.284117857129554	1.89976153095083
17065	Hamilton County	17	Illinois	NO	NA	NA	0.143884694575176	0.0222863646965892	2.17132273674627	0.186749677113456	0.532223116576278	3.05646658970777	0.258853479951338	0.0399945800975367	3.88678640535407	0.335441187062855	0.955080922478234	5.47615657494403	0.255415350080836	0.039445982840368	3.81365681643806	0.330390942362018	0.938563512351764	5.37747260407305	0.101240051149455	0.0156455974235734	1.50832572455774	0.130902078455242	0.371170759089078	2.12728421067509
17067	Hancock County	17	Illinois	NO	NA	NA	0.164961861920764	0.0222551253288238	2.15202335183302	0.192677158029109	0.474755880048295	3.00667337716001	0.29557892330677	0.0398946838415462	3.84594709552267	0.345101149052143	0.848858850579638	5.37538070230277	0.290245274164458	0.0392228168698213	3.75492965683271	0.338639429551542	0.829563464584316	5.25260064200285	0.114595083583734	0.0155129492459258	1.4797809917735	0.133765704406103	0.326777211921066	2.07043194093033
17069	Hardin County	17	Illinois	NO	NA	NA	0.116718362713247	0.0223209540695258	2.02037901319029	0.17510284699851	0.486551275636237	2.82107245260781	0.209380154474932	0.0399926821721157	3.61050019722445	0.313863433498271	0.870785502440702	5.04452196981047	0.206695369270811	0.0394324597724547	3.54518368096103	0.309214756414047	0.856423928530508	4.95695019494885	0.0819556628208755	0.0156360221004123	1.4027002235144	0.122527851290434	0.338871250494193	1.96169101022031
17071	Henderson County	17	Illinois	NO	NA	NA	0.179533518939715	0.0240814453938683	2.01741853035345	0.224958943308156	0.363149134042461	2.80914157203765	0.321198780849578	0.0431374807056368	3.60200735459203	0.402489766318317	0.648393216985121	5.01722659945068	0.315237859571027	0.0423999177826887	3.51433922658804	0.394829261814308	0.633285007093932	4.90009127284999	0.124385949663317	0.0167644573821471	1.38413479174357	0.155883595957006	0.249305955404969	1.93047475015101
17073	Henry County	17	Illinois	NO	NA	NA	0.218043593414444	0.0279427177996609	1.78664851027021	0.263766381969648	0.381569355711188	2.67797055916515	0.389763540301704	0.050045567662985	3.18904079459601	0.471684161101647	0.680754489439416	4.78128855310176	0.382666821381796	0.0492472669753646	3.11170504554307	0.463086150336983	0.664623826609818	4.67132911084703	0.150999843869829	0.0194836836002285	1.22549026123759	0.182872269590897	0.26154715973347	1.84039321803202
17075	Iroquois County	17	Illinois	NO	NA	NA	0.18095778466127	0.0255591212847187	1.72757345117427	0.238482098632905	0.329949711588666	2.50252216734183	0.324415881497402	0.0458545037786211	3.08716662942349	0.427352511772301	0.589979262723206	4.47476878919502	0.320286523876312	0.0451974058057052	3.0233652021577	0.420978523327312	0.578782890359107	4.38861054552614	0.126954675249764	0.0179210477966726	1.19465413179761	0.166776524944763	0.228712045993578	1.73501842578238
17077	Jackson County	17	Illinois	NO	NA	NA	0.171011480158281	0.0200765497671752	1.84833795917279	0.215559514989212	0.610796004055078	2.86578150814254	0.307207228641675	0.0360301172301042	3.30960804776725	0.386959792737046	1.09559643017818	5.13540161655425	0.303023864568632	0.0355234585587181	3.25183617344548	0.381227207033872	1.07844707655808	5.05005778016478	0.119932808433682	0.0140826052837521	1.28610917844407	0.150901028603786	0.426397707643076	1.99742332840836
17079	Jasper County	17	Illinois	NO	NA	NA	0.154825281361395	0.0240534440721797	2.19026650884407	0.203021558920082	0.457176991800209	3.02934378499793	0.278221636574505	0.0432254926672837	3.91931412639668	0.364522111399257	0.818932472061148	5.42421583909887	0.274086819866589	0.0426295299323127	3.83887645211003	0.358631068299767	0.802776398341651	5.31700026855035	0.108543441901594	0.0169097096665458	1.51689727672241	0.142015314601081	0.317049368565191	2.10141511145682
17081	Jefferson County	17	Illinois	NO	NA	NA	0.11707105505058	0.0208930573497063	1.45813333478722	0.185942676135698	0.288324505445741	2.07036462876894	0.210764772946005	0.0375159148933177	2.6124618735072	0.334209659399079	0.517959593169147	3.71291181391475	0.207000133433886	0.0369937306885362	2.55929958787996	0.328299484165392	0.506983863332993	3.63857679950077	0.0817683551769445	0.0146699992575997	1.01089447485213	0.129808921376693	0.199886449772968	1.43702820043634
17083	Jersey County	17	Illinois	YES	41180	St. Louis, MO-IL	0.17797321238064	0.0166384295149622	1.58915330813787	0.215170764993308	0.432660608960397	2.43159632398717	0.323250219557465	0.0299699419430091	2.8566786809997	0.389308528343687	0.78169231606187	4.38089968690573	0.321271597855569	0.0295991237821977	2.81043729583875	0.385530846285455	0.772941005399241	4.31977986916121	0.127888615930236	0.0117439533586813	1.11311375120986	0.153207967517773	0.306836970304268	1.71279125832082
17085	Jo Daviess County	17	Illinois	NO	NA	NA	0.247790965698013	0.0265672490465483	1.9322888219399	0.231299588123723	0.461573538301284	2.89952016310947	0.444995419299856	0.0477088910350575	3.45910170004137	0.415156802036889	0.826312101742131	5.19327491415531	0.436181784607913	0.0467279348617802	3.36562157113131	0.406419189062796	0.806087707365888	5.06103818702969	0.171930810935439	0.0184274007466309	1.32275625843536	0.160199084102249	0.317098386588405	1.99041194080809
17087	Johnson County	17	Illinois	NO	NA	NA	0.101816995242632	0.020760580378876	1.41044553871055	0.164079903836438	0.259569019031732	1.95667203720023	0.182708800088745	0.0372164107908804	2.52215088579807	0.294216679639001	0.464851682886433	3.50114445920313	0.179937284852861	0.036689633396842	2.47552834587589	0.289505409367004	0.456492875531029	3.43815354902363	0.071202665584226	0.0145456292964429	0.979010904672377	0.114591593579488	0.180366057752358	1.35971685088489
17089	Kane County	17	Illinois	YES	16980	Chicago-Naperville-Elgin, IL-IN-WI	1.10150485302574	0.0297909017636598	2.94744340010033	1.04047426948683	1.30544654990415	6.42465997428072	1.95989755722544	0.0533447897806803	5.24445625501001	1.85378297128944	2.31979663415934	11.4312782074649	1.9394438082129	0.0526898903377842	5.16379953044394	1.83399860770762	2.29002654242814	11.2799583791304	0.768581376004702	0.020886311312748	2.04272008183942	0.726881261895416	0.906550981076224	4.46562001212851
17091	Kankakee County	17	Illinois	NO	NA	NA	0.396815316389267	0.0271638318089199	2.33077890488636	0.412625111513242	0.776144385542602	3.94352755014039	0.705787249128007	0.0486896746365826	4.15035728452521	0.735034945525694	1.37847761575045	7.01834676956594	0.695641539553274	0.0480117909084884	4.06851221675452	0.723992728407477	1.35345746820454	6.8896157438283	0.275133853724798	0.0190369844140846	1.60707834857112	0.286430595064221	0.534361996144201	2.72204177791842
17093	Kendall County	17	Illinois	YES	16980	Chicago-Naperville-Elgin, IL-IN-WI	0.769557043756348	0.0292084602575465	2.24562097327776	0.754157287907516	1.01956791829857	4.81811168349773	1.36675054684647	0.052289996434897	3.99039846963152	1.34189162910234	1.80751711459334	8.55884775660857	1.35295214362616	0.0516728913521592	3.9264758712351	1.3277223455994	1.78362811511793	8.44245136693076	0.536361814131083	0.0204924769151293	1.55331533610826	0.52638541328119	0.706126602962857	3.34268164339852
17095	Knox County	17	Illinois	NO	NA	NA	0.202072248262761	0.0260341750848197	1.86346889731522	0.250703032426518	0.456624063282026	2.79890241637134	0.360286122515396	0.0466305835555812	3.32028274094606	0.447688955339119	0.811947386089471	4.98683578844563	0.353467529961276	0.0458774229407025	3.23971318235574	0.439285000662532	0.792488625749046	4.8708317616693	0.139412668230255	0.0181498617892488	1.27572755746508	0.173423211563637	0.311754942210233	1.91846824125846
17097	Lake County	17	Illinois	YES	16980	Chicago-Naperville-Elgin, IL-IN-WI	0.551300006375	0.0192122963087168	1.52611074693401	0.557124502347958	0.644063270391827	3.29781082235751	0.983473855096975	0.0344154109411384	2.72006236501108	0.994249031418063	1.14779631956454	5.87999698203179	0.968157238315903	0.0338234244841085	2.66070204789037	0.978172122553102	1.12610959462955	5.76696442787303	0.38241534228375	0.0133751182075276	1.04890944391178	0.386378544036004	0.444243491067594	2.27532193950665
17099	LaSalle County	17	Illinois	NO	NA	NA	0.323546690156849	0.0321827914841476	1.97620186151376	0.369176987076752	0.497801979035869	3.19891030926737	0.578611357422001	0.0576270609094534	3.52887781303707	0.660259352028383	0.889288990880276	5.71466457427718	0.570059662058165	0.056838099781351	3.45250573798643	0.650287731396261	0.870850464724311	5.60054169594652	0.225431691393322	0.0225208430049803	1.36207474281302	0.257262501387626	0.34337782473455	2.21066760333349
17101	Lawrence County	17	Illinois	NO	NA	NA	0.159549088372823	0.0245098558783476	2.22800088713451	0.21089380962756	0.516700992629828	3.13965463364307	0.286822859923899	0.0440530147053342	3.9871339514478	0.378758833528402	0.925821099793604	5.62258975939904	0.282697349832743	0.0434454871807019	3.90568008319809	0.372731413758676	0.908072229874923	5.51262656384513	0.111995836125488	0.0172351448206814	1.5435100217776	0.147630672415589	0.35879658101895	2.1791682561583
17103	Lee County	17	Illinois	NO	NA	NA	0.31812732721473	0.0345267122717129	1.9667870091537	0.373351177486894	0.413146906000142	3.10593913212718	0.568440063878044	0.0618271315305919	3.50987486208765	0.667491364303405	0.736853921462523	5.54448734326222	0.5599745039108	0.0609125930428108	3.43258791902244	0.657188647829267	0.722156918387025	5.43282058219235	0.22137218897318	0.0241082949890888	1.35333435310983	0.259871484505331	0.284797766730633	2.14348408830806
17105	Livingston County	17	Illinois	NO	NA	NA	0.203584988157602	0.0272148647287086	1.69230422530534	0.26742603629778	0.339780221399431	2.53031033588886	0.364660370869809	0.0487849147706539	3.02432034764116	0.478872080663815	0.607615989322879	4.52425370326831	0.359419296927063	0.0480987787366433	2.95893600018663	0.471450198207535	0.594967489254692	4.43287176331256	0.142249581353247	0.0190646944612092	1.16806436150354	0.186598328312337	0.234731665542118	1.75070863117245
17107	Logan County	17	Illinois	NO	NA	NA	0.152339186751533	0.0244348468737681	1.54971594517636	0.221031251884861	0.27970211207825	2.22722334276477	0.272500705757508	0.0438194268396026	2.76773787670464	0.395535640436106	0.499207103116426	3.97880075285428	0.267491855457793	0.0431517926556171	2.70479744903025	0.388195369190592	0.487561962657816	3.89119842899207	0.105607419339417	0.0170907473786923	1.0668295628494	0.153373756748596	0.19200938556215	1.53491087187826
17109	McDonough County	17	Illinois	NO	NA	NA	0.158046797772634	0.022980409402102	1.6566388352983	0.19750142472875	0.384074771290342	2.41924223849212	0.28309914041151	0.0411926163252675	2.96017094984649	0.353674259823836	0.686607808385729	4.32474477479283	0.278273423516596	0.040536935556884	2.89304564026277	0.347358361796814	0.671652954785883	4.23086731591894	0.109931553976858	0.0160427316188193	1.14085999447491	0.1372725346797	0.264713231799	1.66882004654929
17111	McHenry County	17	Illinois	YES	16980	Chicago-Naperville-Elgin, IL-IN-WI	0.58084523012706	0.0236234311669016	1.91728093526951	0.563036464752419	0.748406116617808	3.8331921779337	1.03544781473702	0.042318273471875	3.41583454431124	1.00466027015653	1.33233190041655	6.83059280309321	1.02161980725862	0.0416436886377931	3.34912198252133	0.99047811436798	1.31018012573846	6.71304371852418	0.404128469291563	0.0164723893583887	1.32181933590249	0.391773028228273	0.517567406187328	2.65176062896804
17113	McLean County	17	Illinois	NO	NA	NA	0.263991366539909	0.0244215668028026	1.70948678992825	0.302377964543929	0.572246178667226	2.87252386648211	0.470877253023335	0.0437898593851664	3.04938914676257	0.539965229666334	1.0193902050796	5.123411693917	0.457977839708898	0.043138043462134	2.96683851248726	0.526664585411711	0.987928978112419	4.98254795918242	0.179639253128338	0.0170893293872418	1.16594072541622	0.207114514640211	0.386767945500422	1.95655176807243
17115	Macon County	17	Illinois	NO	NA	NA	0.300465280840568	0.0236760507234113	2.36754117649489	0.319917117068125	0.766493142744721	3.77809276787171	0.535504864648475	0.042490620163399	4.22306110042701	0.570960554182997	1.36499029997688	6.73700743939876	0.524393064461093	0.0418527443783435	4.1274570810163	0.559380852579187	1.3332892389437	6.58637298137862	0.206535097958835	0.0165823631101432	1.62679030743069	0.220569308090545	0.52456252985364	2.59503960644385
17117	Macoupin County	17	Illinois	YES	41180	St. Louis, MO-IL	0.156718499491662	0.0224247695462376	1.94846461037399	0.192500834214002	0.508089246825298	2.82819796045119	0.283240393781667	0.0402967757274201	3.49605622437868	0.346797302943546	0.915438549893207	5.08182924672452	0.280812340946739	0.0397379392392787	3.43520609689072	0.342531417834449	0.90368423891416	5.00197203382535	0.111634140488431	0.0157536971786365	1.35977271987162	0.135931990601452	0.35843717474254	1.98152972288268
17119	Madison County	17	Illinois	YES	41180	St. Louis, MO-IL	0.274754931357277	0.0152286449950725	1.59030644602882	0.33095671946385	0.543454119317622	2.75470086116264	0.501887248175084	0.027414184279024	2.8708489827933	0.602213283475257	0.988410573159424	4.99077427188209	0.504837252013395	0.0270864244501931	2.84659519505462	0.602705198657407	0.989938223146456	4.97116229332207	0.202744155587376	0.0107522639406977	1.13350362743999	0.241310615263709	0.396556652268835	1.98486731450061
17121	Marion County	17	Illinois	NO	NA	NA	0.149089535049244	0.0218999144997181	2.09446667345768	0.205522763368597	0.518316358563609	2.98929524493885	0.268975123258253	0.039336174110864	3.75648234928633	0.36982912159028	0.933137827368825	5.36776059561456	0.26544121229941	0.0387842223222337	3.68644624273813	0.364259324637433	0.917803739527361	5.27273474152456	0.105177534996669	0.0153786217971192	1.45774668527872	0.144279456210195	0.36300367384138	2.08558597212408
17123	Marshall County	17	Illinois	NO	NA	NA	0.214654574105964	0.0281964756053949	1.77736160440393	0.266361437865718	0.35963134687802	2.64620543885902	0.384229380571597	0.0505119645850975	3.17517533351954	0.476709560604446	0.642707136323633	4.72933337560431	0.378317625008506	0.0497755625571443	3.1042419746528	0.46898958805107	0.628919007110264	4.63024375737979	0.149593728458383	0.019714816564511	1.22451866652202	0.185488191127791	0.247959956398763	1.82727535907147
17125	Mason County	17	Illinois	NO	NA	NA	0.219538328051592	0.0255238413664725	2.61533357897135	0.231247228927189	0.726549732559216	3.81819270987582	0.393220624815672	0.0457595586291633	4.67361657449945	0.414097988520929	1.29895084012243	6.82564558658765	0.386789159307161	0.045052087025482	4.57102740555706	0.406900358842444	1.27174451994071	6.68151353067286	0.152877004800203	0.0178372865770702	1.8036013162905	0.160859488617439	0.501516563137752	2.63669165942296
17127	Massac County	17	Illinois	NO	NA	NA	0.125060908106887	0.020597685336602	1.78027276607539	0.187068626501719	0.394196317692216	2.50719630371281	0.224585364701731	0.0368955897510195	3.18307183726999	0.33549014186475	0.706408441845761	4.48645137543325	0.220953880986109	0.0363576436189307	3.12310124117392	0.329917128526662	0.693286817472337	4.40361671177796	0.0873539277443451	0.0144095098217292	1.23464185404007	0.130512329746965	0.273778592949642	1.74069621430275
17129	Menard County	17	Illinois	NO	NA	NA	0.195284465736034	0.0246863009235987	2.17643040669245	0.211355335781803	0.606942817425124	3.21469932655901	0.349486582254884	0.0442629646694759	3.88799003070323	0.378318469383516	1.08408569006348	5.74414373707458	0.343890975694909	0.0435798331347415	3.80397311656723	0.371821012789165	1.06209486218991	5.62535980037595	0.135947753184759	0.0172554416261165	1.50123219045995	0.147008464602984	0.418988600821011	2.22043245069482
17131	Mercer County	17	Illinois	NO	NA	NA	0.215550911767316	0.0258268085182845	2.17389364092883	0.22456314566685	0.559850355936995	3.19968486281828	0.385095914092159	0.0462543664989799	3.87817303538716	0.401445792955845	0.997921281145679	5.70889039007983	0.377731059548738	0.0454587499272541	3.78152236507209	0.393683374273863	0.97395260821106	5.572348157033	0.148969762937327	0.0179711622482568	1.48863843005046	0.155373065842009	0.383200086878868	2.19415250795692
17133	Monroe County	17	Illinois	YES	41180	St. Louis, MO-IL	0.234717282355212	0.0161491542844188	1.56211445701317	0.276250950996389	0.496939285723299	2.58617113037249	0.426424225992467	0.029108354143565	2.80823586447291	0.500532592477778	0.896874167177833	4.66117520426455	0.426493131538922	0.0288059167891687	2.7760388924342	0.498601405222695	0.893021380041958	4.62296072602695	0.170482360218201	0.0114452868315754	1.10280402516042	0.198879553706278	0.356091592137886	1.83970281805436
17135	Montgomery County	17	Illinois	NO	NA	NA	0.12314286359901	0.0222110535669081	1.52749013187858	0.185206830404172	0.281560608013135	2.1396114874618	0.221369776469609	0.0398853793243923	2.73423100493102	0.332520750811785	0.504882613933823	3.83288952547063	0.218547414628171	0.0393081421633635	2.68124231820971	0.327480678503564	0.49647127631109	3.76304982981589	0.0866451088345996	0.0155794738627424	1.06008434905379	0.12972903281333	0.196434401876223	1.48847236644068
17137	Morgan County	17	Illinois	NO	NA	NA	0.152963030557196	0.0227517007448055	1.75614698887065	0.19964912634418	0.414509423050947	2.54602026956777	0.274769481155323	0.0408381738200352	3.14316056713354	0.358263608084724	0.743007785900944	4.56003961609457	0.270954198208538	0.0402297532856473	3.08032662033229	0.352620785566706	0.729913926916229	4.47404528430941	0.107270249223215	0.0159344513511724	1.21684726070504	0.139557869889509	0.288431984349309	1.76804181551825
17139	Moultrie County	17	Illinois	NO	NA	NA	0.155935368811034	0.0242857263904792	1.78854543811013	0.211290796049509	0.403996790778747	2.5840541201399	0.279158511284732	0.0436160718443558	3.19573977810941	0.378425664908542	0.721111203686441	4.61805122983348	0.273466522251793	0.0429900473610303	3.12257788188944	0.37096873876748	0.702682710517139	4.51268590078689	0.107889198703564	0.0170434156198453	1.23187199515056	0.146532011844159	0.276438726110721	1.77977534742885
17141	Ogle County	17	Illinois	NO	NA	NA	0.362194116826423	0.0357366931925146	2.109818182073	0.395591110577842	0.469530671115637	3.37287077378542	0.647506130232154	0.0640125737739743	3.76596102180573	0.707563446508253	0.837520209253673	6.02256338157379	0.637507040560836	0.0630324490892169	3.68076394625062	0.696320054112194	0.820447785841082	5.89807127585394	0.251923844709486	0.0249370620532658	1.45047404035589	0.275239433936621	0.323492585213276	2.32606696626854
17143	Peoria County	17	Illinois	NO	NA	NA	0.49534788722336	0.0258969939112009	2.71523769337376	0.486056379851588	1.02790829065518	4.75044724501509	0.88758602471776	0.0463981253923342	4.85515084933948	0.870681765132572	1.83994804322021	8.49976480780235	0.876338509651479	0.0456993128959367	4.76618795452552	0.858715301749004	1.81227260179521	8.35921368061715	0.346824062317104	0.0180945511831471	1.88268120239405	0.339804358466168	0.71644768014174	3.30385185450221
17145	Perry County	17	Illinois	NO	NA	NA	0.125422822198276	0.0210851953410225	1.71233501882669	0.175751663784737	0.430372240986868	2.46496694113759	0.225434266208064	0.0378645208627861	3.06560681408755	0.315588017179288	0.771626134974969	4.41611975331265	0.22222123939883	0.0373414666885322	3.00863718069108	0.310683261032597	0.758092080589982	4.33697522840102	0.0879869268001595	0.0148067593225571	1.18972875922652	0.12301210621075	0.299614791988882	1.71514934354887
17147	Piatt County	17	Illinois	NO	NA	NA	0.152919592613092	0.0242817212513985	1.68198216139065	0.213126783713729	0.33789045712939	2.41020071609826	0.273942160883324	0.0435809687274292	3.00608640642011	0.381808864352342	0.60373065639408	4.30914905677728	0.26841693217229	0.0429410092297045	2.93545163602916	0.374323901431023	0.588176843396826	4.209310322259	0.10590095643566	0.0170177068985952	1.15760737879933	0.147849751721863	0.231380548610926	1.65975634246637
17149	Pike County	17	Illinois	NO	NA	NA	0.14452130192148	0.0225532788216441	1.99003251078727	0.195343814400464	0.344300146944795	2.69675105287566	0.260430047488457	0.0405259051073653	3.56543283116937	0.351228058334064	0.618584880767625	4.83620172286688	0.256895809018385	0.039935571668295	3.49320035019586	0.345769536684248	0.607423905400498	4.74322517296729	0.101743264986687	0.0158203127579809	1.37984094230365	0.136883956444293	0.240021628572241	1.87431010506485
17151	Pope County	17	Illinois	NO	NA	NA	0.120658817892603	0.0218973759346822	1.99318082089569	0.171706943305746	0.447719784546587	2.75516374257531	0.216412555454852	0.0392327405315805	3.56177318965354	0.307752215329465	0.801234392794357	4.9264050937638	0.213276124883341	0.0386761662769829	3.49550688072417	0.302917399058168	0.787043012845236	4.8374195837879	0.0844520163475602	0.0153335874201353	1.38244462571524	0.119943891767841	0.311108782600049	1.91328290385082
17153	Pulaski County	17	Illinois	NO	NA	NA	0.106452213884131	0.0197199288305068	1.60723591631728	0.17206556997554	0.300715200936604	2.20618882994406	0.191823790032873	0.0353351187564421	2.87777470617329	0.309101130047449	0.540759120558661	3.95479386556872	0.188602520693421	0.0348148397572098	2.8241352195998	0.303876090703233	0.530381887207081	3.88181055796075	0.0745534822634091	0.0137963100007107	1.11674551741828	0.12021585466834	0.209402604247615	1.53471376859835
17155	Putnam County	17	Illinois	NO	NA	NA	0.255166260729802	0.0302495253482637	2.02122235628337	0.286999599725255	0.488101443918312	3.081739186005	0.456525881926848	0.054182586688875	3.6099210677495	0.513494075602079	0.871874474989737	5.50599808695704	0.449280703192687	0.0533936331279118	3.52826380551671	0.505089449994594	0.852690815517303	5.38871840734921	0.177586993782648	0.0211462868768821	1.39142178692374	0.199724067331535	0.336043292040358	2.12592242695516
17157	Randolph County	17	Illinois	NO	NA	NA	0.145743506190224	0.0218082790217017	2.23302106746457	0.189684514103752	0.596054068759803	3.18631143554005	0.262682251587835	0.0392062143731058	4.00117126198173	0.341248310205689	1.07036076541709	5.71466880356545	0.26043975237071	0.0387060984959216	3.93590651067117	0.337197574383127	1.05679327655459	5.62904321247551	0.103533421699686	0.0153564190115457	1.55888981700129	0.133847524313072	0.419139169955782	2.23076635198138
17159	Richland County	17	Illinois	NO	NA	NA	0.154820178663544	0.0242788632855393	2.26954271991049	0.205375092847689	0.548300137074422	3.20231699178168	0.27836782968392	0.0436321103581082	4.06194134791044	0.368866926275985	0.982689067543194	5.73549728177165	0.274342817339787	0.0430275040224905	3.97900001749237	0.362973705037296	0.963789381043964	5.62313342493591	0.108676424246938	0.0170676282682311	1.57242187448976	0.143755441145847	0.380776399801609	2.22269776795238
17161	Rock Island County	17	Illinois	NO	NA	NA	0.624081606905232	0.026826133971029	3.24871404798463	0.542842698529633	1.38720366506636	5.82966815245688	1.11245097688742	0.0480448163203335	5.79236098650052	0.968379355990452	2.47085360637956	10.3920897420783	1.08504597687471	0.0472212967746963	5.64254181331215	0.945558558319579	2.40609520457779	10.1264628498589	0.42595727501915	0.0186660582455499	2.21664063008348	0.371660450074658	0.943872545932098	3.97679695935493
17163	St. Clair County	17	Illinois	YES	41180	St. Louis, MO-IL	0.345587543724236	0.0152043136247971	1.68696782877993	0.38302771882692	0.683508192512398	3.11429559746828	0.627367069467804	0.0273748707250812	3.03816126330007	0.693973472975442	1.23613960184625	5.62301627831465	0.629987712496593	0.0270684621837732	3.01534586897901	0.694143188034951	1.23716288255694	5.60370811425126	0.25254405235971	0.0107505511241239	1.20087470710714	0.27764541010173	0.494999477346181	2.23681419803889
17165	Saline County	17	Illinois	NO	NA	NA	0.108420360000031	0.02163735343008	1.61868523504577	0.163713334650539	0.389776182130282	2.3022324652567	0.194859747846503	0.0388023354160842	2.89565382660946	0.293836764992918	0.698797740712514	4.12195041557748	0.192241214141311	0.0382653808456111	2.84190051194147	0.28939266007304	0.686789340271904	4.04858910727333	0.0761869133299312	0.0151752567611059	1.12409911363637	0.114645710104093	0.271603138782173	1.60171013261367
17167	Sangamon County	17	Illinois	NO	NA	NA	0.35845441877669	0.023153564390922	2.33593028243993	0.358558964564689	0.899683369244947	3.97578059941718	0.641896332325069	0.0415362546551509	4.17704632150354	0.642117390339411	1.60964200974562	7.11223830856879	0.633598115139423	0.0409062696369621	4.10152832037365	0.632896144021748	1.58583486082316	6.99476370999493	0.250772337057822	0.0162017336422183	1.62086906754505	0.250450188333704	0.627102024209241	2.76539535078804
17169	Schuyler County	17	Illinois	NO	NA	NA	0.17904915409368	0.0232806013230725	2.08647899747429	0.212411705779048	0.45333994884142	2.95456040751151	0.320991901739669	0.0417398623083466	3.73016550894054	0.380581262841192	0.81121568872347	5.28469422455322	0.315598847290797	0.0410821192307185	3.64684135561415	0.373850917315688	0.793837413089682	5.17121065254104	0.124702106938112	0.0162608648604803	1.43847332623739	0.147766107999302	0.312947391757314	2.0401497977926
17171	Scott County	17	Illinois	NO	NA	NA	0.140554135768393	0.0225486975866894	1.64108476143512	0.190135023638247	0.298749105371581	2.29307172380003	0.253177196977287	0.0405052861009505	2.94016181395966	0.3417864240719	0.536666041769537	4.11229676287933	0.24985308716013	0.0399192744397529	2.88203119775024	0.336589992283789	0.527367995878927	4.03576154751284	0.0989792223072108	0.0158157728150148	1.13877495128325	0.133275323825412	0.208469392049481	1.59531466228037
17173	Shelby County	17	Illinois	NO	NA	NA	0.163857591152678	0.0240297631490546	2.20640485857125	0.212134025678215	0.486444888841711	3.09287112739291	0.293541073703863	0.0431522733328329	3.94310062560918	0.38009993133701	0.868856159089608	5.52875006307249	0.288315065443584	0.0425272471262157	3.85696101529613	0.373210735020166	0.849257232012063	5.41027129489815	0.113929698061018	0.0168580844817121	1.52257572394897	0.147566318803699	0.334718184116143	2.13564800941154
17175	Stark County	17	Illinois	NO	NA	NA	0.215140594981058	0.0277743069711476	1.89504634625177	0.249611168605302	0.424766041922621	2.8123384587319	0.385457602208908	0.0497473309822377	3.38693687633868	0.446945444889693	0.76005284935787	5.02914010377738	0.379151665877538	0.048984306935849	3.30803362255886	0.439350995437096	0.743100194137976	4.91862078494732	0.149819652603182	0.0193891926710229	1.30393979284843	0.173667877575487	0.292782260561529	1.93959877625965
17177	Stephenson County	17	Illinois	NO	NA	NA	0.32722739307201	0.0321435074461541	2.32474741945775	0.321256690757243	0.591466929321886	3.59684194005504	0.587574800905024	0.057688409487329	4.16348558052774	0.576515407348899	1.05953012499617	6.44479432326517	0.575340002449345	0.0566123920739254	4.05088976717094	0.564682806508718	1.03231543769982	6.27984040590275	0.226577140949961	0.0223493896167877	1.59150847354179	0.222568444301266	0.405637915569067	2.46864136397887
17179	Tazewell County	17	Illinois	NO	NA	NA	0.333627695279212	0.0258773009676894	2.38247952349637	0.342431864076469	0.788930970977934	3.87334735479767	0.594753639946707	0.0463736281898196	4.24842504086002	0.611187836864311	1.40465003895189	6.90539018481275	0.586294575701644	0.0456740109644077	4.16402920806026	0.601793127652828	1.38040700100447	6.77819792338361	0.231874227126265	0.0180868806362169	1.64391839330548	0.238006560627192	0.545142517504479	2.67702857919964
17181	Union County	17	Illinois	NO	NA	NA	0.121217381592689	0.0206938795897332	1.89621396729168	0.179355192564366	0.425116716494363	2.64259713753283	0.217619691196086	0.0371081094297107	3.39254699964781	0.321706159587864	0.761785242060795	4.73076620192227	0.214253695844525	0.0365764865826642	3.33036723448616	0.316509852438561	0.748108498180609	4.64581576753251	0.0847499656813868	0.014497796421466	1.31705106105651	0.125252625947629	0.295537042360907	1.8370884914679
17183	Vermilion County	17	Illinois	NO	NA	NA	0.194013126546633	0.0257264002020768	1.96179486581584	0.243201499182091	0.510881786259589	2.93561767800623	0.347795636022735	0.0462393383657865	3.50678060261436	0.43604133616833	0.912733735773684	5.2495906489449	0.342422165531427	0.0456313940758172	3.43413070440188	0.428936953519812	0.893494255703292	5.14461547323222	0.135509970316536	0.0181095245050393	1.35674747517524	0.169799348090904	0.352497807637467	2.03266412572519
17185	Wabash County	17	Illinois	NO	NA	NA	0.146609225099152	0.0234048525170784	1.93630341692725	0.187454393748795	0.534554885003445	2.82832677329572	0.263721931373079	0.04202819830048	3.46566765406756	0.336734319117778	0.958700163869017	5.06685226672791	0.260981359060677	0.0414566055156259	3.40301084416221	0.33224167397824	0.944408352532889	4.98209883524964	0.103676042330729	0.0164468875038351	1.34687653946777	0.131815948439893	0.374220707365027	1.97303612510726
17187	Warren County	17	Illinois	NO	NA	NA	0.170876046343472	0.0246441758102237	1.69007496202351	0.220097041684765	0.347524537345896	2.45321676320787	0.305225017215083	0.0441464302408308	3.01483234878617	0.39346046143476	0.619272738157483	4.37693699583432	0.29970842477164	0.0434222719790228	2.94304748724173	0.386184376885493	0.605010254182373	4.27737281506026	0.118294793087258	0.017176634532952	1.1595137289404	0.152517004772767	0.238211908422082	1.68571406975546
17189	Washington County	17	Illinois	NO	NA	NA	0.109277294518196	0.0210073320747704	1.43648160442037	0.175692409660001	0.2441645743481	1.98662321502144	0.196796906628055	0.0377435611025264	2.57364633501382	0.315862516878361	0.438438991956562	3.56248831157932	0.194467993603117	0.0372357200793576	2.52776150800391	0.31140655002633	0.431565206705976	3.50243697841869	0.0771389435782809	0.0147684767068431	1.00019139026518	0.12343693370674	0.170819644236855	1.3863553884939
17191	Wayne County	17	Illinois	NO	NA	NA	0.122010067845329	0.0222929921845536	1.87881364153729	0.186461706249655	0.359253096571829	2.56883150438865	0.219555359606021	0.0400309722926908	3.36376366284944	0.334996032905627	0.644635659623465	4.60298168727724	0.216459698105737	0.0394724491012791	3.29746394355071	0.329732324789858	0.632668300078334	4.51579671562591	0.0857638534277456	0.0156543352235913	1.30353750833351	0.130602338122608	0.250039111482497	1.78559714658995
17193	White County	17	Illinois	NO	NA	NA	0.116909729685394	0.0219518054012164	1.57243913553242	0.175785827578376	0.341759448908383	2.22884594710578	0.210283093830513	0.0393957122953744	2.81443960073464	0.315718930363278	0.613108622556359	3.99294595978016	0.207789115981764	0.0388582952467363	2.76292598082536	0.311239297829344	0.603266063123258	3.92407875300647	0.0824506688701847	0.0154137966480892	1.09319958023325	0.123395286686958	0.238802426368591	1.55326175880708
17195	Whiteside County	17	Illinois	NO	NA	NA	0.326437411175142	0.0323683412265229	2.31141061494092	0.333179920914699	0.656415145814931	3.65981143407222	0.584030560908364	0.0579799298089357	4.12888738846513	0.596157528192122	1.17256140524582	6.53961681262038	0.575175558847978	0.0570678368573762	4.03793256121329	0.586547139860398	1.14981826474642	6.40654136152546	0.227345458472663	0.0225749595741367	1.59186189491756	0.231860506205853	0.453574387306787	2.527217206477
17197	Will County	17	Illinois	YES	16980	Chicago-Naperville-Elgin, IL-IN-WI	0.80242141496613	0.0254628215400897	1.91810402502601	0.82815249066658	0.844503060576078	4.41864381277488	1.43164114337822	0.0456163169479592	3.42003658222331	1.47857866376196	1.50471701633244	7.88058972264389	1.42093807464559	0.0450789652595853	3.37220604018559	1.46621927319331	1.48935842164276	7.79380077492684	0.564345644095301	0.0178836801463006	1.3360303807493	0.582180445753362	0.59084022034756	3.09128037109182
17199	Williamson County	17	Illinois	NO	NA	NA	0.124881358349962	0.0197514889410066	1.5605111014691	0.186435569152663	0.407734754178592	2.29931427209133	0.22421967771479	0.0354329569447016	2.7926166055503	0.334507211779544	0.730797162120247	4.11757361410958	0.220539814906924	0.0349353338925252	2.73991445112906	0.328907892407698	0.717062916995188	4.04136040933139	0.0871606109002615	0.013851095427655	1.08296842787149	0.130077590559339	0.283032677679233	1.59709040243798
17201	Winnebago County	17	Illinois	NO	NA	NA	0.7765586729021	0.0340196635027587	3.73601105377758	0.656773583055581	1.16328142127673	6.36664439451474	1.39831352223099	0.0610165103493901	6.70931909177272	1.18135981164146	2.09152950886347	11.441538444858	1.3639437077861	0.059949718075881	6.52802657622057	1.15380363746963	2.03582331998232	11.1415469595345	0.535508528747714	0.0236838309546586	2.56206828821926	0.453566739653014	0.798650042230915	4.37347742980556
17203	Woodford County	17	Illinois	NO	NA	NA	0.229456652752317	0.0275851124730787	1.88106314711725	0.268077700612097	0.433750474461786	2.83993308741653	0.410536125557277	0.0494321649183437	3.35984074521291	0.479689822382643	0.774748059642958	5.07424691771413	0.403919069496918	0.0487018903578629	3.28542280581512	0.471646040624982	0.758285173198211	4.9679749794931	0.159627703061637	0.0192897600421372	1.29593333545192	0.186466031816023	0.298911150910878	1.96022798128259
18001	Adams County	18	Indiana	NO	NA	NA	0.229336298067129	0.0252079935804336	2.70983541858728	0.275020647181416	0.637061622369263	3.87646197978553	0.411791099594653	0.0452007531817064	4.84049288169569	0.493354299408998	1.13930195951855	6.9301409933996	0.407579538451667	0.0443148935696994	4.74340418584128	0.485961075328814	1.12063951739641	6.80189921058787	0.16193875424884	0.0175405663125874	1.87632268276139	0.192708843515017	0.443952260398812	2.69246310723664
18003	Allen County	18	Indiana	NO	NA	NA	0.448458403962348	0.0226558675892827	2.87930943659995	0.479189035874298	0.851494356788064	4.68110710081394	0.813636946831535	0.0405840246188567	5.18757250115684	0.867184012130294	1.54026567851851	8.44924316325603	0.80727497317307	0.0397578773668786	5.10747358387866	0.858123716556668	1.522969281149	8.33559943212427	0.320742525181414	0.0157294490615968	2.02316553941057	0.340631765542365	0.604217876037308	3.30448715523326
18005	Bartholomew County	18	Indiana	NO	NA	NA	0.222405201763642	0.0276116465255426	2.00527449861954	0.294529437017484	0.467504163240513	3.01732494716672	0.401411836445149	0.0498984663659246	3.59908070270188	0.531389811847357	0.84009809493775	5.42187891229806	0.399077889975999	0.04936962546169	3.54565978644741	0.526832459832212	0.830935846504196	5.35187560822151	0.158960041727554	0.0196336383494132	1.4060316330131	0.209629902662048	0.330060801276971	2.12431601702909
18007	Benton County	18	Indiana	NO	NA	NA	0.188133542686228	0.0245267481378302	2.45915804826818	0.247207554317713	0.505439244836519	3.42446513824647	0.337348907310035	0.0440365854589699	4.39405621216627	0.443155281806874	0.903203836221071	6.12180082296322	0.333091750887625	0.04341046024393	4.30507019186077	0.43650988030998	0.886382992404529	6.00446527570683	0.132072892940493	0.0172176707269591	1.70166609166639	0.172970042290988	0.350388957185737	2.37431565481056
18009	Blackford County	18	Indiana	NO	NA	NA	0.252984963820183	0.0261583137545837	3.0711842753782	0.275745417295788	0.815165568183409	4.44123853843216	0.456471010461066	0.0469816234361053	5.50710483475003	0.496317314758063	1.46559388005408	7.97246866345935	0.451312203363557	0.0461584802058125	5.39744809753164	0.488854875249371	1.44100133829414	7.82477499464451	0.17912950079971	0.0182861348059784	2.13425203688292	0.193779792755832	0.570415496186332	3.09586296143077
18011	Boone County	18	Indiana	YES	26900	Indianapolis-Carmel-Anderson, IN	0.301622202606001	0.0270385564703804	2.43081815072659	0.382214407927528	0.497237797283731	3.63893111501423	0.54618071452438	0.0487137382523526	4.36921859495981	0.691003368047475	0.896723109967397	6.55183952575141	0.547479777801672	0.0481349017001212	4.32446122005798	0.689514613714608	0.893723436075121	6.50331394934951	0.219389164585312	0.0191256895850405	1.72049481763512	0.2756289970947	0.356970140448829	2.591608809349
18013	Brown County	18	Indiana	YES	26900	Indianapolis-Carmel-Anderson, IN	0.231602893939569	0.0289208739152632	3.14735761138367	0.284165332758663	0.896068293291816	4.58811500528899	0.416459670849726	0.0522186944998594	5.63486051536492	0.511241989269853	1.60342053643555	8.21820140641991	0.412277621819125	0.0516533413118937	5.53470216122055	0.505234678040392	1.57808406310991	8.08195186550187	0.163948236179653	0.020537932691351	2.19206743132241	0.200776869842669	0.625515597502644	3.20284606753872
18015	Carroll County	18	Indiana	NO	NA	NA	0.212397310630359	0.0245432284370757	2.7794976361775	0.262691907264194	0.618897358274005	3.89802744078314	0.380599952779809	0.0440711940357662	4.96302267414879	0.470834491151481	1.10479820740222	6.96332651951807	0.377107917705864	0.0434000964576372	4.87429023998877	0.464681839104348	1.08876550774449	6.84824560100111	0.149889853527719	0.0172092834863216	1.92970859611748	0.184407647818114	0.431612130618972	2.7128275115686
18017	Cass County	18	Indiana	NO	NA	NA	0.242984923465334	0.0253868509931789	2.83485213233389	0.284617928391786	0.688611028841012	4.0764528640252	0.436356256187037	0.0455585015236413	5.06917925821651	0.51065957067304	1.23277859251804	7.29453217911826	0.433557291763704	0.0448155827925211	4.98738056592174	0.504807823200042	1.21909682456615	7.18965808824416	0.172657775219974	0.0177616253642468	1.97699172238516	0.200554736232561	0.484432365662216	2.85239822486415
18019	Clark County	18	Indiana	YES	31140	Louisville/Jefferson County, KY-IN	0.561723124427753	0.0265555330526061	2.06812389915445	0.609795361517051	0.716234562603056	3.98243248075492	1.00944393541948	0.0478189461605587	3.70597722067538	1.09623019498461	1.284175480554	7.14364577779402	1.00009837437503	0.0472093254530165	3.64753274099962	1.08505510496981	1.26818454988451	7.04808009568199	0.396971092662246	0.0187420335958421	1.44451774171344	0.430632050822382	0.502698757889277	2.79356167668319
18021	Clay County	18	Indiana	NO	NA	NA	0.21600947086557	0.0279078028724719	2.71710406503068	0.284061101786374	0.584459046707596	3.8295414872627	0.387504522065475	0.0502855645221361	4.85881754151718	0.509942271523212	1.04383955235618	6.85038945198419	0.38321986356143	0.0497169995272441	4.76975540164153	0.503433892392441	1.0263716038774	6.73249776100004	0.152220983341905	0.0197598335998154	1.88797604834296	0.199870720354518	0.406363472624068	2.66619105826327
18023	Clinton County	18	Indiana	NO	NA	NA	0.229943372603487	0.025660580254507	2.79992592570134	0.304597563563506	0.515313887316044	3.87544132943889	0.41414903252909	0.0461458864190724	5.01738524899818	0.547902986135166	0.925056421205329	6.95063957528684	0.410981903534291	0.0455065931030756	4.93583682160706	0.541723688157506	0.913289671916216	6.84733867831815	0.163507239292494	0.0180592418091088	1.95558702724961	0.215205711836096	0.362374085959318	2.71473330614662
18025	Crawford County	18	Indiana	NO	NA	NA	0.198796739560423	0.0267821235352233	3.05044378870715	0.298129152418423	0.586684930646268	4.16083673486749	0.356643012796447	0.0481527288137694	5.44998530852689	0.535031004402475	1.04783203131932	7.4376440858589	0.35187880208225	0.0475007761887632	5.34178218476714	0.527179519258175	1.02862465935287	7.29696594164919	0.139448819006959	0.0188443866281938	2.11158636868777	0.20888084379995	0.406616711540217	2.88537712966309
18027	Daviess County	18	Indiana	NO	NA	NA	0.164472009447954	0.0258802104669778	2.36187137168104	0.237875029331869	0.524150819284919	3.31424944021276	0.294806966812446	0.0465445316333313	4.21948859397367	0.426538530178561	0.936122630263201	5.9235012528612	0.289376566958273	0.0459036395636907	4.12463642722574	0.418778049641422	0.914622149409926	5.79331683279905	0.11438233218746	0.0182138028852874	1.62804300041058	0.16566854628723	0.360603401157152	2.28691108292771
18029	Dearborn County	18	Indiana	YES	17140	Cincinnati, OH-KY-IN	0.358605844299993	0.0309194555551074	2.66205677883677	0.428383963038956	0.773658493100892	4.25362453483172	0.656141040040751	0.0560298728909709	4.81427049857296	0.781580091379235	1.40513833824112	7.71315984112503	0.658006165785768	0.0555075699167669	4.76093494512771	0.781124239162382	1.3997031618064	7.65527608179902	0.263738888566239	0.0220982771088326	1.89409857399666	0.312526376546478	0.558937153857635	3.05139927007584
18031	Decatur County	18	Indiana	NO	NA	NA	0.223441327410355	0.0284973198912399	2.54031447398971	0.309112133507104	0.492340941537269	3.59370619633567	0.405227158569299	0.0515525972997897	4.56616536999296	0.559697280145207	0.887225820663931	6.46986822667119	0.403991298082393	0.0510263098293846	4.49900224422729	0.555871971251752	0.878621961408515	6.38851378479934	0.161297693716047	0.0202998094918035	1.78511566248944	0.221544059026105	0.349496654897423	2.53775387962082
18033	DeKalb County	18	Indiana	NO	NA	NA	0.245229442449231	0.0231728624121011	2.42079181935997	0.311392853979963	0.499412072132239	3.4999990503335	0.43834431970706	0.0414632016277859	4.30775302810587	0.556593092911175	0.88878752694828	6.23294116930018	0.434246882081078	0.0405770129608311	4.21447365128332	0.548961647246735	0.874288829728221	6.11254802330018	0.172603346336638	0.0160458517897871	1.66592520101018	0.217795251017673	0.346377144282928	2.41874679443721
18035	Delaware County	18	Indiana	NO	NA	NA	0.38999370747729	0.0265594050820369	3.41501617722146	0.415131550169422	0.915015496606853	5.16171633655706	0.703368246319898	0.0477738386272277	6.13345663096134	0.747790919398639	1.64654019701789	9.27892983232499	0.692242665761493	0.0469982536490457	6.00901403252766	0.735122171644104	1.61560163474625	9.09897875832855	0.273615825155487	0.0186293105464151	2.37213594162465	0.290645196111999	0.637669311409262	3.59269558484782
18037	Dubois County	18	Indiana	NO	NA	NA	0.149928243483984	0.02651684834055	1.9554268478967	0.213162972961511	0.511381235914258	2.856416148597	0.267796866780234	0.0476576976181088	3.48554358581032	0.381596164181622	0.910331940553672	5.09292625494395	0.264745611828922	0.0470027771201595	3.42246400448279	0.376201385107945	0.89578639052653	5.00620016906635	0.105085348361463	0.0186462694188584	1.35440554087797	0.149162486817659	0.35470204346062	1.98200168893657
18039	Elkhart County	18	Indiana	NO	NA	NA	0.317452548274868	0.0230598111266136	2.35037790111773	0.341630088170416	0.619346141138472	3.6518664898281	0.57197864848935	0.0412757983359806	4.21165594234627	0.614248756010265	1.11257584110482	6.55173498628668	0.573027795574038	0.0404938903235835	4.16989526785074	0.611633093434064	1.10866184384304	6.50371189102547	0.229552387799984	0.0160282392308674	1.6604912406704	0.2441821546611	0.442966223169822	2.59322024553218
18041	Fayette County	18	Indiana	NO	NA	NA	0.307181819995896	0.0314848884671596	3.18421174283374	0.326415577646463	0.940253155592628	4.78954718453589	0.558528293294924	0.0568925414574815	5.73560870960446	0.591836165211997	1.70008318815878	8.64294889772764	0.555247148001646	0.0562036261023237	5.64164381556572	0.586452520424159	1.67967795132489	8.51922506141874	0.221237848402098	0.022333401655865	2.2355995646518	0.233360638196513	0.666960288758808	3.37949174166508
18043	Floyd County	18	Indiana	YES	31140	Louisville/Jefferson County, KY-IN	0.606016468210141	0.0277259498523514	2.22059255410687	0.640706306752242	0.839181648291452	4.33422292721306	1.08562318240718	0.0499038683869831	3.97182132897664	1.14899615381104	1.5005008928086	7.75684542639044	1.06800424013216	0.0492564101695781	3.89621162814366	1.13097999407195	1.47333520047942	7.61778747299677	0.422089811173398	0.0195485167266997	1.53956628904344	0.44730339281886	0.581898600304587	3.01040661006699
18045	Fountain County	18	Indiana	NO	NA	NA	0.216843139956292	0.0261293042345772	2.75539288170919	0.281612532599835	0.556732345223432	3.83671020372333	0.388594771280496	0.0469930858439039	4.92359897214451	0.504929973391478	0.99348689817612	6.85760370083651	0.384031298160303	0.0463923195090113	4.83005880906708	0.497962911774556	0.976078391049381	6.73452372956033	0.152375404730386	0.0184186096976734	1.91047939132788	0.197482248681403	0.386066412826144	2.66482206726348
18047	Franklin County	18	Indiana	YES	17140	Cincinnati, OH-KY-IN	0.295773206632922	0.0306195779077741	3.04256921581672	0.344265948676374	0.831575819958948	4.54480376899274	0.539053172851937	0.0554208903683331	5.48160228959386	0.625767733847999	1.50391964268717	8.2057637293493	0.539150868592103	0.0548462278354291	5.40731536661542	0.623252961364467	1.49314598665448	8.1177114110619	0.215804584039735	0.0218199292722585	2.14774078124304	0.248919543831528	0.595136802436162	3.22942164082272
18049	Fulton County	18	Indiana	NO	NA	NA	0.238596819772388	0.0247212263898008	2.75776481176946	0.275598061243954	0.624082783848344	3.92076370302395	0.428273942189357	0.0443132310075364	4.92714158539312	0.494160361511251	1.11640482051904	7.0102939406203	0.424525937318571	0.0435485840558965	4.83648517114205	0.487714594250366	1.10015545204832	6.8924297388152	0.168785114043957	0.0172508760081067	1.91453049790449	0.193549843766772	0.436197233876497	2.73031356559983
18051	Gibson County	18	Indiana	NO	NA	NA	0.137705706961008	0.0230590220142139	2.0805770316544	0.2225134772918	0.409353148470888	2.87320838639231	0.247391898044189	0.0414134157189349	3.72130507632235	0.399444862362041	0.733125471714094	5.14268072416161	0.244614354031715	0.0408454913875004	3.65279876191159	0.393931892704325	0.721626298748623	5.05381679878375	0.0971110957125081	0.0162037298460556	1.44533244318505	0.15623334040638	0.285776451114497	2.00065706026449
18053	Grant County	18	Indiana	NO	NA	NA	0.242888032603044	0.0254763610836002	2.73606614366465	0.300367938653841	0.600070741222461	3.9048692172276	0.437183437732139	0.0457576583813637	4.90024218565652	0.539888665913849	1.0766004454313	6.99967239311518	0.432501139316017	0.0449804319032418	4.80834346646809	0.532208488074625	1.05991621116624	6.87794973692821	0.171682892087718	0.0178224791643735	1.9021293202899	0.211006683692601	0.419765366920935	2.72240674215553
18055	Greene County	18	Indiana	NO	NA	NA	0.181811222041099	0.0269119332610523	2.64355408748155	0.253397430352144	0.617943525476709	3.72361819861255	0.324201374270669	0.0484480306359861	4.71353383549439	0.453064423681013	1.0978021425544	6.63704980663646	0.316331671363168	0.0478192054163335	4.59647170056447	0.443255161564328	1.06600264571376	6.46988038462207	0.124736371438389	0.0189866081822986	1.81285750654528	0.17511580658857	0.419190068566782	2.55088636132131
18057	Hamilton County	18	Indiana	YES	26900	Indianapolis-Carmel-Anderson, IN	0.32972240583582	0.0263382528574521	1.74625121773788	0.369904513282146	0.575828227276533	3.04804461698983	0.592138973226405	0.0474338778449973	3.12769924296344	0.664547855246177	1.03190264150066	5.46372259078168	0.592344371658233	0.0467981649371831	3.0942384265574	0.662389188754455	1.02714810507933	5.4229182569866	0.236925872653256	0.0185772397035678	1.23017709197541	0.264463778826891	0.409698810659748	2.15984279381888
18059	Hancock County	18	Indiana	YES	26900	Indianapolis-Carmel-Anderson, IN	0.281937205326574	0.0271734858682405	2.41764624203641	0.343870460205691	0.609298759292009	3.67992615272893	0.509972082339209	0.0490178930820177	4.34439644558097	0.621173792258383	1.097358688482	6.62191890174258	0.508721614729852	0.0483923266274264	4.2862836087436	0.617199273748901	1.08918004082225	6.54977686467202	0.203168832091132	0.0192185026906431	1.7016661650298	0.246006851602572	0.433780319882074	2.60384067129622
18061	Harrison County	18	Indiana	YES	31140	Louisville/Jefferson County, KY-IN	0.321461974422567	0.0274151405665763	2.33401904924451	0.369743944872203	0.631908495400596	3.68454860450645	0.578028575048352	0.0493086871578916	4.17520807971815	0.664844497732964	1.13088182843857	6.59827166809593	0.570980871650754	0.0486493641624022	4.09673439558109	0.656097827596973	1.11197505497102	6.48443751396224	0.226324733246853	0.019300878800988	1.61987827755653	0.260051214373569	0.439785544233464	2.5653406482114
18063	Hendricks County	18	Indiana	YES	26900	Indianapolis-Carmel-Anderson, IN	0.499160885021719	0.030017219952635	2.95694558356177	0.524463459943249	0.922802521827819	4.93338967030719	0.909733576150248	0.0542326908192069	5.3412838943572	0.954359071065695	1.67367582308519	8.93328505547754	0.917811913451545	0.0537354103731933	5.31609670898981	0.959070736457848	1.67934848704753	8.92606325631992	0.369557338459864	0.0213890685019292	2.12316038895521	0.385286849173661	0.673974058370367	3.57336770346103
18065	Henry County	18	Indiana	NO	NA	NA	0.263128497004294	0.02760938706493	2.96529253637101	0.331349740709983	0.616629376894979	4.2040095380452	0.474428412855474	0.0497720381249446	5.31746762368244	0.596924349366007	1.10702993785243	7.54562236188129	0.468268307306446	0.0490658005214424	5.21069932686126	0.588117235047457	1.0870183095131	7.40316897924971	0.18562216845425	0.0194704762452613	2.05910519212687	0.233077667378829	0.429713245177852	2.92698874938306
18067	Howard County	18	Indiana	NO	NA	NA	0.281112383884707	0.0260744095684057	2.71004836033427	0.307069339725763	0.737315662124416	4.06162015563756	0.506522726063475	0.0468484719803318	4.8616127490295	0.552434825236916	1.32537432111256	7.29279309342278	0.504925502033927	0.0461162300935304	4.80366976434042	0.547810735805508	1.3165403461007	7.21906257837409	0.20148983327061	0.0182840749746462	1.9086197240588	0.21803656213782	0.524496753656617	2.87092694809849
18069	Huntington County	18	Indiana	NO	NA	NA	0.228757874744231	0.0237203809365227	2.62961653017348	0.301546907262103	0.479545747336679	3.66318744045301	0.411342783228542	0.04254566319501	4.70327611020932	0.541507186739255	0.859054508002272	6.5577262513744	0.407050369829097	0.0417623541955511	4.61138114191748	0.533763133884557	0.84533232656523	6.43928932639192	0.161624058695944	0.0165365547246254	1.82383387945216	0.211633732511685	0.334774278763163	2.54840250414758
18071	Jackson County	18	Indiana	NO	NA	NA	0.199305391036637	0.0272607274872812	2.42575307337502	0.284201920737501	0.510927062459072	3.44744817509551	0.359539200466547	0.0492081347445055	4.35060338806458	0.512361157720068	0.917383652175587	6.18909553317129	0.355528607127465	0.0486475034401539	4.26947769623083	0.505941530372096	0.902310356847633	6.08190569401817	0.14113726280551	0.0193352435347665	1.68920152519835	0.200826845821784	0.357193224544375	2.40769410190478
18073	Jasper County	18	Indiana	YES	16980	Chicago-Naperville-Elgin, IL-IN-WI	0.175288894564757	0.0233147044912685	1.79118713933365	0.253023373240691	0.29941478587736	2.54222889750772	0.313914586808537	0.0418065950615518	3.19824403733539	0.453056112741358	0.534617100263717	4.54163843221055	0.310502023640295	0.0411577448085637	3.13591483226221	0.446727337356713	0.525777342229243	4.46007928029702	0.123243535107971	0.0163137248728545	1.2402934199969	0.177118796858809	0.20812474280412	1.76509421964065
18075	Jay County	18	Indiana	NO	NA	NA	0.222548538599858	0.0257617538626255	2.82633076037753	0.269701683264572	0.630566205390164	3.97490894149475	0.401377284312199	0.0462638696810937	5.06584352261709	0.485247010548339	1.13283248724252	7.13156417440125	0.39719847736554	0.0454317554297102	4.96620010411164	0.478059904539552	1.11432609739049	7.00121633883693	0.157795368949892	0.0179957153241057	1.96453694777726	0.189594048147152	0.44140357760591	2.77132565780432
18077	Jefferson County	18	Indiana	NO	NA	NA	0.20118342710043	0.0277176000658245	2.25421363442966	0.265077905763187	0.649560824188186	3.39775339154728	0.363596693746115	0.050038063304219	4.04681305355114	0.478548620834238	1.16776115833516	6.10675758977087	0.361068737949715	0.0494573115474622	3.97698499237685	0.473952253001007	1.1524354669395	6.01389876181453	0.143738252728534	0.0196570255771928	1.57554144240004	0.188488379788252	0.457264457908744	2.38468955840277
18079	Jennings County	18	Indiana	NO	NA	NA	0.209134704066378	0.0290416177170836	2.53918656805287	0.274703188328989	0.671370122465336	3.72343620063065	0.379139025052332	0.0524846734265629	4.56396025785019	0.497007490616955	1.20981745059585	6.70240889754189	0.376989202335052	0.0519228859723374	4.4893273737846	0.492660969156517	1.19510794904353	6.60600838029204	0.150228723756991	0.020648591358304	1.77931032242621	0.196073882964898	0.474546734780611	2.62080825528701
18081	Johnson County	18	Indiana	YES	26900	Indianapolis-Carmel-Anderson, IN	0.477724652505967	0.0291934140462776	2.96315649223397	0.497231053803066	0.992828942759489	4.96013455534877	0.870289996637749	0.052760415064321	5.35325484326376	0.904570185362362	1.8011599091886	8.98203534951679	0.87402025394726	0.0522260169859692	5.31704719321168	0.905604581211337	1.80096853917475	8.94986658453099	0.350618683946035	0.0207753884049554	2.11971497138197	0.362701128393714	0.720633575704	3.57444374783067
18083	Knox County	18	Indiana	NO	NA	NA	0.167711556068615	0.0245216936188093	2.28545134956735	0.236972694875978	0.511713518464339	3.22637081259509	0.301431183322411	0.044082410427637	4.08859844015082	0.425570799676292	0.916803179604248	5.77648601318141	0.296492656381715	0.0434712189912869	4.00200252305699	0.418327547718841	0.897945380213675	5.65823932636251	0.117297678822235	0.0172462907987998	1.58068287281587	0.165560523811077	0.354410990016977	2.23519835626496
18085	Kosciusko County	18	Indiana	NO	NA	NA	0.278065139595225	0.0242858155498605	2.90950382093694	0.311550433194516	0.683260930851693	4.20666614012823	0.497715549859225	0.0434995001365424	5.18754641674693	0.55759481827005	1.21893652854938	7.50529281356213	0.493102422419528	0.0426921130165837	5.09103926895768	0.550268645191014	1.20093111929512	7.37803356887993	0.195924359685013	0.016901465247049	2.01452633751542	0.21830422918903	0.475927597063561	2.92158398870007
18087	LaGrange County	18	Indiana	NO	NA	NA	0.232249792003944	0.0228142376338653	2.40378795108833	0.299920764007645	0.465933702844465	3.42470644757825	0.415544734015552	0.0408145565366451	4.27874987901837	0.536438344802078	0.830152674381142	6.10170018875379	0.412084069300963	0.0399814027985558	4.18987366661822	0.529510736068305	0.8177373507253	5.98918722551135	0.163910285098913	0.0158143075568144	1.65709887200107	0.210174314321121	0.324263448417604	2.37126122739552
18089	Lake County	18	Indiana	YES	16980	Chicago-Naperville-Elgin, IL-IN-WI	0.630774661847943	0.0204285347233596	1.6316311409352	0.670716683350102	0.605070082978142	3.55862110383475	1.13073316288446	0.0365961721834824	2.91738538713621	1.2019890671804	1.08315469569643	6.36985848508098	1.12959055835709	0.0361134352943297	2.88478292087043	1.1981642545801	1.07780950360748	6.32646067270943	0.450978879459686	0.0143251188381661	1.14603941583091	0.477837328263341	0.429469693794382	2.51865043618648
18091	LaPorte County	18	Indiana	NO	NA	NA	0.313662673314009	0.0225671676572253	2.29318325434195	0.351197644060855	0.605657343381049	3.58626808275509	0.558725603255463	0.0404222739433681	4.08344939481049	0.625932173106282	1.07654056713464	6.38507001225023	0.549138346556033	0.0397384860685559	3.99422442750931	0.614341671206851	1.05349027664718	6.25093320798794	0.217000153221685	0.0157400041902493	1.57700384543195	0.242723836192888	0.415500130743373	2.46796796978014
18093	Lawrence County	18	Indiana	NO	NA	NA	0.197303881831082	0.0288208996830712	2.5849084507072	0.258096367810078	0.710304759727037	3.77943435975847	0.351282763569982	0.0519074508950778	4.60713173095816	0.461080994924839	1.26097953964315	6.73238247999121	0.342209415400111	0.0512331056554353	4.49060629790191	0.450666434665236	1.22425256464415	6.55896781826684	0.134753862936895	0.0203407282729812	1.77027520576316	0.177884264855702	0.481188988289546	2.58444305011829
18095	Madison County	18	Indiana	YES	26900	Indianapolis-Carmel-Anderson, IN	0.392767624649321	0.0265703723876951	3.45494510805183	0.416740755387534	0.93166776969568	5.22269163017206	0.704866146694413	0.0478207482422926	6.18551559758025	0.748003756104081	1.66861375487975	9.35482000350078	0.691843206408209	0.0470906605559523	6.05117314033634	0.734028543514256	1.63331319792387	9.15744874873862	0.273029279022933	0.0186731798173473	2.38683412240123	0.289900710467294	0.643790018371865	3.61222731008067
18097	Marion County	18	Indiana	YES	26900	Indianapolis-Carmel-Anderson, IN	0.819072188026924	0.0289841332157756	3.56710609299985	0.864212851322378	1.24772193925539	6.52709720482032	1.51487994320748	0.0523574831737283	6.51506623315967	1.59378889499669	2.29765746236946	11.973750016907	1.5340736578773	0.0518116492165196	6.51958779681322	1.60933945519503	2.31777403971383	12.0325865988159	0.619332306466541	0.0206071118591133	2.61289400499066	0.648592658987857	0.933497814466547	4.83492389677072
18099	Marshall County	18	Indiana	NO	NA	NA	0.247037752032844	0.0238271226537551	2.6508758133891	0.300466772736575	0.535909238712867	3.75811669952514	0.443602296483929	0.0426946948580762	4.73782759432676	0.538909229773398	0.959037743030491	6.72207155847266	0.441066215661306	0.041963887603759	4.66109713815425	0.533221726179779	0.947860321894282	6.62520928949337	0.175757316885551	0.0166248738055375	1.84811044330184	0.211977209737134	0.376620383474818	2.62909022720488
18101	Martin County	18	Indiana	NO	NA	NA	0.150477184477439	0.0261341829025328	2.49314931558368	0.227068149918071	0.604592927562169	3.50142176044389	0.268673269559111	0.0470161871480401	4.44479078654975	0.406433386833592	1.07534798247487	6.24226161256537	0.263774263800757	0.0463776280558849	4.34503297406848	0.399101256844019	1.05057202068709	6.10485814345623	0.104302712511705	0.0184038835602237	1.71539315494002	0.15792050995665	0.414318834260721	2.41033909522932
18103	Miami County	18	Indiana	NO	NA	NA	0.226745882005813	0.0245744294009677	2.7202536572218	0.287453375452032	0.553038263615231	3.81206560769584	0.40716321157596	0.0441076336911655	4.86398792655721	0.515767281437272	0.989870391158509	6.82089644442012	0.404212848409652	0.0433725794524893	4.78358588316503	0.509555257045513	0.97801067999315	6.71873724806583	0.160872219609144	0.0171872070315149	1.89557268545638	0.202356564399846	0.388378063617674	2.66436674011456
18105	Monroe County	18	Indiana	NO	NA	NA	0.425194790971734	0.0308408399940574	2.7614622249175	0.452129107427354	0.892759723000655	4.5623866863113	0.736315026614976	0.0555944469582184	4.8408975363244	0.789657932631547	1.54926157794181	7.97172652047095	0.682462324831176	0.0549090330243138	4.5847439758923	0.742273485033827	1.44269621212078	7.5070850309024	0.262290298108344	0.0218143175607511	1.78232661980851	0.287470120640366	0.555763434569383	2.90966479068735
18107	Montgomery County	18	Indiana	NO	NA	NA	0.237212097381708	0.0271680157266891	2.81382548215858	0.306152575112991	0.582186858924123	3.9665450293041	0.426432016032867	0.0489051122492171	5.03576620644901	0.550248589682358	1.04197566440552	7.10332758881897	0.422904403891215	0.04830780827907	4.95030345988974	0.544144765853318	1.02727313177111	6.99293356968445	0.168205347084376	0.019188292264111	1.96049524415647	0.216198467199225	0.407245756651602	2.77133310735579
18109	Morgan County	18	Indiana	YES	26900	Indianapolis-Carmel-Anderson, IN	0.340249647770573	0.0290377400891108	3.26336148389835	0.414835124549441	0.829948472101148	4.87743246840862	0.616328639551785	0.0524578325626056	5.8677596443854	0.750728155119033	1.49554408320182	8.78281835482065	0.615557481867744	0.0519489330217036	5.79685483382677	0.747573321795034	1.48474554044356	8.69668011095481	0.246085404163738	0.0206704433885911	2.30356370941104	0.298430168563934	0.591495780561931	3.46024550608923
18111	Newton County	18	Indiana	YES	16980	Chicago-Naperville-Elgin, IL-IN-WI	0.207012739503489	0.0242409665719415	2.29772794077905	0.275739224289457	0.452707429980873	3.25742830112481	0.370840875230899	0.043474229937274	4.10380791692277	0.493839933206269	0.808771464357185	5.8207344196544	0.366798996204518	0.042830425464962	4.02320643471197	0.487032139653791	0.795260993921157	5.7151289899564	0.145568012267911	0.0169806393557946	1.59090638210891	0.193093759908926	0.314732598111922	2.26128139175346
18113	Noble County	18	Indiana	NO	NA	NA	0.252621162162924	0.0236985873283759	2.63887099368598	0.299425713542002	0.639766409277723	3.854382865997	0.452075356827187	0.0424125191659148	4.69964511956818	0.53565010477278	1.14019812293906	6.86998122327312	0.447801649212393	0.0415564606819963	4.60206600736312	0.528359775980315	1.1220412424387	6.74182513567653	0.177952653505593	0.0164402617091945	1.81961093318873	0.209600098294038	0.444538815779077	2.66814276247663
18115	Ohio County	18	Indiana	YES	17140	Cincinnati, OH-KY-IN	0.326303598735782	0.0299589752186969	3.00212964771729	0.35134960406468	1.105746587189	4.81548841292545	0.593781357551911	0.0542141580253041	5.41308849297306	0.638091321634863	1.99770661395631	8.69688194414145	0.59513219710639	0.0536615370330251	5.34405908484625	0.637110843255846	1.98729827811949	8.617261940361	0.238458923755041	0.0213507717774786	2.1239834716554	0.254765442308653	0.792950782728836	3.43150939222541
18117	Orange County	18	Indiana	NO	NA	NA	0.161494481567304	0.0269243753502649	2.54276167520772	0.238223330562598	0.668212473474639	3.63761633616253	0.289296105816196	0.0484592336783883	4.54225770868256	0.427203791404364	1.19222120506884	6.49943804465034	0.284307568181384	0.0478190366837793	4.44331753560896	0.419887411079669	1.16597188445388	6.36130343600767	0.112450249576953	0.018979185905394	1.75464281496558	0.166192845007389	0.45998702407574	2.51225211953105
18119	Owen County	18	Indiana	NO	NA	NA	0.220577928052632	0.0285001343961101	2.99933258926822	0.278149208405372	0.768893401043058	4.2954532611654	0.394762493775032	0.0513704509289897	5.35618045547121	0.498547354619158	1.36994063758288	7.67080139237727	0.38735894807552	0.0507755477653759	5.23638921282912	0.489594654977733	1.33653089680767	7.50064926045542	0.153327309077654	0.020179212176848	2.06874375317533	0.193916550105051	0.527271582216659	2.96343840675154
18121	Parke County	18	Indiana	NO	NA	NA	0.196525453682751	0.027544058393082	2.73565444791837	0.271157684197503	0.582509236824774	3.81339088101648	0.352218692607438	0.0496049457059709	4.89024458506143	0.486434883027743	1.03876504214106	6.81726814854364	0.349381415035366	0.0490396724423155	4.80658669258267	0.481109192583863	1.02408110765751	6.71019808030172	0.13900877026756	0.01948804440428	1.90385528292024	0.191196523862779	0.406058335441156	2.65960695689601
18123	Perry County	18	Indiana	NO	NA	NA	0.138893957141826	0.0260294374917916	2.10632071833944	0.224079049278155	0.490756418608742	2.98607958085996	0.248260878767542	0.046719544769648	3.75683623287706	0.401019041121744	0.873819906929176	5.32665560446517	0.245437415996778	0.0460538097439288	3.68600827205478	0.395435844666717	0.859742232128999	5.23267757459121	0.0974060626199081	0.0182612638192251	1.45810158188633	0.156776610467868	0.340374188903799	2.07091970769713
18125	Pike County	18	Indiana	NO	NA	NA	0.14615807470192	0.0239544789932279	2.30446820741687	0.228023761752587	0.474824045604713	3.17742856846932	0.261876243370822	0.043038085064753	4.1156170511703	0.408758224500039	0.847868441974259	5.67715804608017	0.258162990329788	0.0424403959974179	4.03392078552524	0.402362456455826	0.832085949661387	5.56897257796965	0.102286617420336	0.0168355156578329	1.59459040694036	0.159385140156741	0.328884683297741	2.20198236347302
18127	Porter County	18	Indiana	YES	16980	Chicago-Naperville-Elgin, IL-IN-WI	0.325613439561982	0.0166590869339236	1.26110116907952	0.355929216257786	0.426401467048938	2.38570437888215	0.580408880840039	0.0298335714176961	2.24722428093019	0.634837726175088	0.759011826979702	4.25131628634271	0.570771058264054	0.0293525272066542	2.19993547760701	0.623771630890786	0.743922661839768	4.16775335580827	0.225495701539215	0.0116270306955868	0.868589630147185	0.246479421952646	0.293514780265185	1.64570656459982
18129	Posey County	18	Indiana	NO	NA	NA	0.152207499760332	0.0223958866327235	1.84271414395278	0.21302155293091	0.448761316152039	2.67910039942878	0.273699575201219	0.0401878781931768	3.29819576325314	0.38261196286703	0.80477561732793	4.79947079684249	0.273111077821897	0.0396568562150513	3.25254931620861	0.379729471428324	0.799231370966695	4.74427809264057	0.109143255296727	0.0157364130631482	1.29106625098242	0.151272138035139	0.318509126064631	1.88572718344207
18131	Pulaski County	18	Indiana	NO	NA	NA	0.197460527390907	0.0241521316926073	2.35225467667716	0.233156439967562	0.603594521275382	3.41061829700362	0.354230515340919	0.0433119521424083	4.20220307443426	0.417932411899791	1.07907273996023	6.0967506937776	0.350637511150511	0.0426135357425521	4.12137591815747	0.412130714492773	1.06162282082837	5.98838050037168	0.139282799971546	0.0168883159924952	1.63060403345093	0.163464349010674	0.420471789721323	2.37071128814697
18133	Putnam County	18	Indiana	YES	26900	Indianapolis-Carmel-Anderson, IN	0.232677056565004	0.0278772446236026	2.72118066854382	0.310996416940494	0.51036499693248	3.8030963836054	0.419102189197993	0.0502714782166674	4.87496501800374	0.559977413106296	0.914409180231857	6.81872527875655	0.416906208310419	0.04974631122865	4.79996698976754	0.555263210714187	0.903679426851515	6.72556214687231	0.166248640630849	0.0197828486339497	1.90357924507587	0.221083782339568	0.358997424807679	2.66969194148792
18135	Randolph County	18	Indiana	NO	NA	NA	0.244738076930292	0.0269618509209333	2.99041466702847	0.291074807285604	0.713569623996576	4.26675902616187	0.442761344468079	0.0485144676023211	5.3713191875308	0.525142579099817	1.28532595540659	7.6730635341076	0.438384129888427	0.0477285637971739	5.26934859293157	0.5180085085814	1.26530549165766	7.53877528685623	0.174181337891776	0.0189218761245757	2.08472140249032	0.205543661083709	0.501276406520084	2.98464468411046
18137	Ripley County	18	Indiana	NO	NA	NA	0.245961336994029	0.0292354315925077	2.59939028505335	0.314054377756719	0.631421026301459	3.82006245769806	0.447515486860636	0.0529164726780935	4.67948837136934	0.570077974723086	1.14028018583429	6.89027849146544	0.447026277125766	0.05239290414548	4.61245055090123	0.567274430339383	1.13062433774615	6.809768500258	0.178731482510708	0.0208491237776353	1.83100736826462	0.226378993122718	0.450165899089908	2.70713286676559
18139	Rush County	18	Indiana	NO	NA	NA	0.255046174382111	0.0295023230360008	2.88569168846783	0.303877574679373	0.690814977389228	4.16493273795455	0.462708499862788	0.0533110614783482	5.19005567469258	0.550037214017221	1.24624160160586	7.50235405165681	0.460251354766595	0.0526888975034964	5.10672277450795	0.545110889574923	1.23198197992306	7.39675589627602	0.183479733691446	0.0209413342338841	2.02434466327462	0.216953598535662	0.489469624114836	2.93518895385045
18141	St. Joseph County	18	Indiana	NO	NA	NA	0.543041173270332	0.0240266226496295	3.17673284195974	0.518965628696641	1.02174767007931	5.28451393665565	0.987401251830994	0.0430405181826125	5.73967791570201	0.940906203372623	1.85353726498998	9.56456315407822	0.996256914926464	0.0422948217723706	5.73176774620422	0.944647389675499	1.86330486163641	9.57827173421497	0.401175489339322	0.0167556747814422	2.29515913501601	0.379273897285442	0.748925917798133	3.84129011422035
18143	Scott County	18	Indiana	NO	NA	NA	0.1952042425856	0.0261861592018406	2.16766494947554	0.27011399340865	0.502043735242001	3.16121307991363	0.352554724317325	0.0472500702796107	3.89082371648785	0.487283933507125	0.90257464689895	5.68048709149086	0.348906535590629	0.0466950784042731	3.81951378897879	0.481455852820724	0.888477929549925	5.58504918534434	0.138550062933478	0.0185555665694819	1.51160240823605	0.191136871913291	0.351848639934028	2.21169354958632
18145	Shelby County	18	Indiana	YES	26900	Indianapolis-Carmel-Anderson, IN	0.274487563430625	0.0283660519673824	2.74474813684532	0.340946605778411	0.565559065987875	3.95410742400962	0.498273224737994	0.0512483338916808	4.94156178214938	0.61750314576343	1.02167638032178	7.13026286686426	0.498066653500609	0.0506745957683548	4.88179674991311	0.614299714745513	1.01576309494809	7.06060080887567	0.199261085424518	0.0201454622230484	1.94047353796686	0.245132511712302	0.405188948870858	2.81020154619759
18147	Spencer County	18	Indiana	NO	NA	NA	0.136894955857625	0.0236194140734242	2.08313027030069	0.23131097114469	0.421935746618856	2.89689135799528	0.24432542496048	0.0423876319920522	3.71307820312919	0.413603308834599	0.750743139483039	5.16413770839936	0.242355314615724	0.0417953560609381	3.6512775551241	0.408646685167255	0.741102755172488	5.0851776661405	0.0964190458571238	0.0165764035384853	1.44645179069624	0.162254439923065	0.294086092571196	2.01578777258611
18149	Starke County	18	Indiana	NO	NA	NA	0.240091175435631	0.0238202705082214	2.73883919987824	0.28138611239949	0.653711879774553	3.93784863799614	0.43072959754854	0.0426962323981855	4.89343158366959	0.504374124400375	1.16880621084089	7.04003774885758	0.42670855346105	0.0419960375981883	4.80302427249449	0.497806240488218	1.15073349204539	6.92026859608734	0.169608306823374	0.0166419230233104	1.90142106549395	0.197557630486454	0.456013569019798	2.74124249484689
18151	Steuben County	18	Indiana	NO	NA	NA	0.235533205219232	0.0228032170883747	2.25637986425511	0.316904759145311	0.424472881934466	3.25609392764249	0.420122989373735	0.0407790898262691	4.0057380413404	0.565591179416474	0.753090029948899	5.78532132990577	0.416361882404937	0.039887931461498	3.91507126441018	0.558065552405761	0.740815283677086	5.67020191435946	0.165564635405885	0.0157683987391603	1.54705094145052	0.221476709223395	0.293565948498382	2.24342663331735
18153	Sullivan County	18	Indiana	NO	NA	NA	0.165066061933211	0.0248238873776324	2.3551911262961	0.240235775458994	0.508286885125627	3.29360373619156	0.295019750299133	0.0446655946375208	4.20418972438364	0.430107391394843	0.904983379713785	5.87896584042892	0.28988563157461	0.0440855998017505	4.11355695508593	0.422630858975862	0.884691021183818	5.75485006662197	0.114679405055302	0.0175018291091763	1.62490467104061	0.167294811167908	0.348980889022684	2.27336160539568
18155	Switzerland County	18	Indiana	NO	NA	NA	0.188849769925156	0.0272830402637686	2.15995299046712	0.273376314312115	0.529126363915102	3.17858847888327	0.34395453974327	0.0492913727133001	3.88789665962615	0.496299907942606	0.95633145352304	5.73377393354837	0.343704045211898	0.0487246254416834	3.82789219794409	0.493866446363099	0.948023626647024	5.66221094160779	0.137465136993152	0.0193702486920419	1.51891147639423	0.197092439092847	0.377479261923386	2.25031856309565
18157	Tippecanoe County	18	Indiana	NO	NA	NA	0.373583963256937	0.0266553341083719	2.60698133590538	0.385140416409221	0.759821621684669	4.15218267136458	0.669642747050028	0.0478996301494801	4.66259935781728	0.690464600179043	1.3594945996752	7.43010093487103	0.658311007189268	0.047221306070178	4.56930006719106	0.678585934797266	1.33296114568812	7.28637946093589	0.259984028479332	0.0187340054888315	1.80396696148171	0.26818854173969	0.525772027110303	2.87664556429987
18159	Tipton County	18	Indiana	NO	NA	NA	0.210413779059352	0.0250852704673599	2.36241789128244	0.279942004985929	0.468355819659566	3.34621476545464	0.378071893301175	0.0451073889012013	4.22845999868019	0.502778411333411	0.838968873094273	5.99338656531025	0.375208816433079	0.0444281565704079	4.16008398781235	0.496953434509489	0.828720909154482	5.90539530447981	0.149285164580447	0.0176200066446737	1.64843377302484	0.197381683418834	0.328969207007653	2.34168983467645
18161	Union County	18	Indiana	YES	17140	Cincinnati, OH-KY-IN	0.311301139786516	0.0295046141072474	3.25850685974555	0.348277024199366	0.880423167670115	4.8280128055088	0.566911893684554	0.0533321501649646	5.87366426977975	0.63248883460445	1.59335339877036	8.71975054700408	0.564746361250542	0.0526865257356692	5.78395135735775	0.627906271967069	1.57705554703136	8.60634606334239	0.225366821074438	0.0209372168944401	2.29395400620794	0.250182681234256	0.627050656064787	3.41749138147586
18163	Vanderburgh County	18	Indiana	NO	NA	NA	0.439015618642867	0.0233702065564329	2.54838357310007	0.458820143190048	1.10444347894799	4.57403302043741	0.795030460511796	0.0419295254841017	4.58508240514687	0.829323734720753	1.99537726184431	8.24674338770783	0.80390635650873	0.0413959626751327	4.577028085117	0.834614540445472	2.0109691726937	8.26791411744003	0.324255392171333	0.0164321301333087	1.83150101117388	0.335635432553859	0.809467907122057	3.31729187315444
18165	Vermillion County	18	Indiana	NO	NA	NA	0.184879464988412	0.025864011582719	2.43450919629549	0.26111355365564	0.493303621993516	3.39966984851578	0.331275865719006	0.0465397869207497	4.3518504128584	0.46818819733145	0.880244201599277	6.07809846442888	0.327697216058364	0.0459739160565993	4.27143653379076	0.462075176349174	0.865808066061031	5.97299090831592	0.130116807176907	0.0182591377331195	1.69027453196461	0.183348523388923	0.342718095654063	2.36471709591762
18167	Vigo County	18	Indiana	NO	NA	NA	0.387688776311344	0.0277291117692592	2.94205054340161	0.39945511204893	0.935095947456623	4.69201949098777	0.689488768842757	0.0499163104061985	5.24294246278574	0.712364613076072	1.66062682149005	8.35533897660082	0.682279363845534	0.0493264472560247	5.15710257619845	0.703881663329031	1.63823407031725	8.23082412094629	0.270659013147457	0.0195958579729075	2.04161325669866	0.279203627541151	0.648867090510806	3.25993884587098
18169	Wabash County	18	Indiana	NO	NA	NA	0.245364013608237	0.0246845801471482	2.83282138575061	0.287232809337384	0.651226210454714	4.04132899929809	0.440770177581385	0.0442739065532783	5.06465607463793	0.515407555008025	1.16587342071671	7.23098113449732	0.436539384348984	0.0434922091388925	4.97032774537503	0.508358820931066	1.14850135260519	7.10721951239917	0.173436495584501	0.0172261944261001	1.96684479432297	0.201643145434793	0.455157930168074	2.81430855993644
18171	Warren County	18	Indiana	NO	NA	NA	0.202897856961094	0.0255427866806567	2.61900271330379	0.270406534901889	0.533030993150228	3.65088088499766	0.363224086603556	0.0459020768673256	4.67710065994154	0.484400833932807	0.950500708610009	6.52112836595524	0.35849304720854	0.0452840901976245	4.58421070215927	0.47718887868778	0.932694907137486	6.3978716253907	0.142104311058364	0.017969972548713	1.8122056662013	0.189092587414096	0.368596611243401	2.52996914846587
18173	Warrick County	18	Indiana	NO	NA	NA	0.21635424883939	0.0239496166167786	2.02821770738406	0.27006372414183	0.646515134082062	3.18510043106413	0.386809760032255	0.0429614061270431	3.61956000337839	0.483188192688739	1.1531211733021	5.68564053552853	0.387073403562235	0.042382906524712	3.57825093475448	0.480908603710028	1.14920080087518	5.63781664942664	0.154939101223191	0.0168153743838858	1.42241472027951	0.191892928734851	0.458934005574563	2.244996130196
18175	Washington County	18	Indiana	YES	31140	Louisville/Jefferson County, KY-IN	0.191822197418829	0.0272222973912079	2.40532086396906	0.250475612679854	0.65353288983937	3.52837386129832	0.345061505978932	0.0490600720671377	4.30799457505756	0.450526235983501	1.17087567132846	6.32351806041559	0.340627817650807	0.0484569298922764	4.22374581487182	0.444269457251502	1.14998682087804	6.20708684054444	0.135044425057658	0.0192444204068202	1.67004974762339	0.176144235772699	0.454744964538142	2.4552277933987
18177	Wayne County	18	Indiana	NO	NA	NA	0.330110895885466	0.0287386671249969	3.20554258516394	0.389194196486941	0.75567460685317	4.70926095151451	0.598789226086065	0.0518599213320498	5.77154083463403	0.704613584196216	1.3646966997184	8.49150026596676	0.592341000510067	0.0511466063533572	5.66572404914168	0.69589074791992	1.34358303065372	8.34868543457875	0.235107345253274	0.020303998363832	2.24095420725145	0.276169641529797	0.53193186061415	3.30446705301251
18179	Wells County	18	Indiana	NO	NA	NA	0.240433758133633	0.0242076474512205	2.77389843492031	0.276697561233752	0.675147884776355	3.99038528651527	0.43166148897693	0.0434135016356551	4.95520957268946	0.496393434629491	1.20735556041803	7.13403355834956	0.427179621340923	0.0425812321108492	4.85695775460511	0.48910724904414	1.18778046958847	7.00360632668949	0.169662562766442	0.0168569287448688	1.92105205481979	0.193938727282776	0.47045035693166	2.77196063054554
18181	White County	18	Indiana	NO	NA	NA	0.186811766783141	0.0239440441725823	2.35013076548854	0.262354646192098	0.39343333213212	3.21667455476849	0.334992827346029	0.0429598444681763	4.19802956238806	0.470229118661995	0.703071274860813	5.74928262772507	0.331358637862794	0.0422955527957553	4.11624264737257	0.463537740493333	0.691324099804405	5.64475867832886	0.131548525843321	0.0167671279597418	1.6280661089497	0.183796807710009	0.273665127672473	2.23384369813525
18183	Whitley County	18	Indiana	NO	NA	NA	0.264521562171746	0.0232427162809227	2.77660995999054	0.31025274726959	0.573993578641097	3.94862056435389	0.474670721045855	0.0416374408512103	4.9572914807505	0.55624944913347	1.0259285441735	7.05577763595454	0.469762781065937	0.0408362700345405	4.85844047945143	0.548471575232133	1.00943471831668	6.92694582410073	0.186510419769061	0.0161623916072056	1.92101689741194	0.217467512023391	0.399704484724698	2.7408617055363
19001	Adair County	19	Iowa	NO	NA	NA	0.113139533916302	0.0198029671736195	2.10353331385924	0.154514282683494	0.231652372878027	2.62264247051068	0.202539156122046	0.0354226419155175	3.75644967805005	0.276410896293139	0.414146832192015	4.68496920457277	0.194762919135464	0.0343805793895693	3.61051929450608	0.267372222242476	0.3969299292821	4.50396494455569	0.0759650007542993	0.0134957057385732	1.40968843856552	0.104753400753849	0.15459711968934	1.75849966550158
19003	Adams County	19	Iowa	NO	NA	NA	0.133221709989099	0.0196953161556105	2.87624700719371	0.15390938614435	0.518029127244982	3.70110254672775	0.238675165274021	0.035235983953482	5.13945546313478	0.275432923788277	0.927071698066004	6.61587123421657	0.229488357859492	0.0342135500725819	4.94173278270148	0.266501871150536	0.887822879822629	6.35975944160672	0.089525785135997	0.0134340943809998	1.93022005628482	0.10444518142706	0.345702132658596	2.48332724988747
19005	Allamakee County	19	Iowa	NO	NA	NA	0.170279365429584	0.0224340898495783	2.36379723955727	0.156295065304594	0.483904642013049	3.19671040215408	0.303861060649838	0.040193400336967	4.20038108137337	0.279302319663049	0.858210100556827	5.68194796258005	0.291302389387967	0.0388825130837205	4.00423814134213	0.268966268089038	0.815845198783631	5.41923451068648	0.113549793772445	0.0152393681420112	1.55761574620792	0.105171956790233	0.316805182452148	2.10838204736476
19007	Appanoose County	19	Iowa	NO	NA	NA	0.163441626810351	0.0249471646877891	3.05012689119095	0.186394973212829	0.660314355418772	4.0852250113207	0.293121394919406	0.0447106574419658	5.45596912132312	0.333982507821608	1.18236939454313	7.31015307604922	0.285635336213192	0.0438099112782725	5.29578409639655	0.326128636405981	1.14624654737207	7.09760452766607	0.112260248880058	0.0172906638103268	2.07924894304538	0.128453594060538	0.449320942957658	2.78657439275396
19009	Audubon County	19	Iowa	NO	NA	NA	0.121677999212879	0.0193629527112256	2.43239580482443	0.13453665466681	0.484251837208838	3.19222524862419	0.217668418888304	0.0345921078522813	4.33957796519057	0.24043156688031	0.865212445919013	5.69748250473048	0.208790734407649	0.0334419827082155	4.15555396409101	0.232052839168411	0.826645514109312	5.4564850344846	0.0813469044635694	0.0131005186212326	1.61949993703642	0.0908303122004528	0.321487904271547	2.12626557659322
19011	Benton County	19	Iowa	NO	NA	NA	0.196614768272835	0.0261004501954332	2.57509390366693	0.201837806202425	0.543534248594664	3.54318117693229	0.352404296592804	0.0467566573593776	4.59955314779491	0.36149722349139	0.971745160118331	6.33195648535682	0.344291238738521	0.0457047288880179	4.46447882383439	0.353006187986779	0.945061299194638	6.15254227864235	0.135454846978202	0.018009306768678	1.75228392968857	0.138983178668324	0.371050453179551	2.41578171528332
19013	Black Hawk County	19	Iowa	NO	NA	NA	0.342285218605753	0.0248762386686031	2.80571829121822	0.243210278044124	0.88426584580777	4.30035587234447	0.614737512194397	0.0445299159151669	5.02066933147936	0.436143649640032	1.58558627888888	7.70166668811784	0.599133241829894	0.0433501374381062	4.86921811273529	0.42475389689519	1.54174608100595	7.47820146990444	0.235199302121086	0.0170449569498702	1.90825064114955	0.166846617102591	0.604608757037674	2.93195027436077
19015	Boone County	19	Iowa	NO	NA	NA	0.162091401578969	0.0213857585548399	2.45810962802791	0.166357926449937	0.5302440413055	3.33818875591715	0.288233042043106	0.0382179832731682	4.36782526520194	0.296590691066793	0.940545099728646	5.93141208131365	0.275879769946921	0.0370361592729417	4.1810210047885	0.285937904663162	0.897164541515414	5.67703938018693	0.107296029429978	0.0145258507711873	1.62833659709801	0.111798690984216	0.348402456197797	2.21035962448119
19017	Bremer County	19	Iowa	NO	NA	NA	0.168485987074546	0.0220612014816922	2.36799163777789	0.161848867889982	0.494514843216263	3.21490253744037	0.298109819952649	0.0394507291342758	4.18426425706481	0.287981340288561	0.870576754897682	5.68038290133797	0.286125511886205	0.0382366621652348	3.99767767479051	0.27789475971069	0.830081161966893	5.43001577051953	0.111544257278458	0.0150019341324465	1.5560743627065	0.108761903783425	0.322578834755362	2.11396129265619
19019	Buchanan County	19	Iowa	NO	NA	NA	0.17325436527888	0.0253549465627617	2.33707549557467	0.187233290201009	0.441010864001262	3.16392896161858	0.309712143879411	0.0454213688258624	4.16388617137801	0.334910469333487	0.785455831168122	5.63938598458489	0.301697946099077	0.0443046385165639	4.02819730648661	0.326246437252888	0.761043531791795	5.46148986014693	0.118528427296679	0.0174380089069096	1.57826332591512	0.128299547998601	0.29824325194541	2.14077256206272
19021	Buena Vista County	19	Iowa	NO	NA	NA	0.123403490956116	0.0186404290435563	2.29302187491427	0.125127420046826	0.488691557703152	3.04888477266392	0.218921091338896	0.0332081485335803	4.06145066182931	0.222674351721021	0.864420341487557	5.40067459491037	0.206943407896746	0.0318266072364047	3.83798505078915	0.212974421007936	0.812874572543968	5.1026040594742	0.0800746239025178	0.0124159093633862	1.48616588637433	0.0830154674142093	0.313766717573639	1.97543860462808
19023	Butler County	19	Iowa	NO	NA	NA	0.188989587072858	0.0219531476779698	2.85432616533276	0.155587961102616	0.702028870005829	3.92288573119204	0.335408511369634	0.03923240762267	5.0539447966931	0.277157437360059	1.24029907820546	6.94604223125093	0.32177633652882	0.037983990298868	4.82610943161844	0.267334160070134	1.18203295560895	6.63523687412522	0.125417612093673	0.0148945827108146	1.87813366926132	0.104613284325621	0.459249503878327	2.58230865226976
19025	Calhoun County	19	Iowa	NO	NA	NA	0.11063515190748	0.0179649015280459	2.1198911519236	0.132352053227995	0.369877767346195	2.75072102593332	0.197231135348314	0.0320463395448184	3.76877842660272	0.236061398820215	0.657926907248426	4.89204420756449	0.187600245067298	0.0308428567460191	3.58083407893287	0.226632047784285	0.622787334033852	4.64869656256433	0.072786419576607	0.012056336117646	1.38994957863299	0.0884813517983444	0.241084970910451	1.80435865703604
19027	Carroll County	19	Iowa	NO	NA	NA	0.0977724342163791	0.0190752964648322	1.74547639749766	0.116620342712453	0.371468679041823	2.35041314993315	0.174459208953168	0.0340475789436475	3.10659241098831	0.208134890939134	0.661557048006865	4.18479113783112	0.166494457661123	0.0328213441790134	2.96033989013218	0.200259717053706	0.628460987245238	3.98837639627126	0.0647013123820536	0.012839092191428	1.1507584611484	0.0782671733914382	0.243697398247457	1.55026343736078
19029	Cass County	19	Iowa	NO	NA	NA	0.103296640470563	0.0190953563582264	2.03152758997079	0.142512617922351	0.267178882173939	2.56361108689587	0.185129077233544	0.0341414206452738	3.62973769923493	0.254992598381897	0.478400350184423	4.58240114568007	0.177783099105562	0.0330761087595923	3.48276761456112	0.246413811574407	0.457578734211443	4.39761936821213	0.0693076046784783	0.0129714924829933	1.3587648488565	0.0965099662928676	0.178053559897863	1.7156074722087
19031	Cedar County	19	Iowa	NO	NA	NA	0.201058476494564	0.0296655091194298	2.39585993010705	0.247760860294926	0.347922394463743	3.22226717047971	0.359121608162469	0.0531546528954698	4.27177383170868	0.443036167145052	0.619386366056587	5.74647262596826	0.352041931991423	0.0521373983255156	4.159984409976	0.434012518646691	0.604256178305101	5.60243243724473	0.13878344171965	0.0205832388891524	1.63612020034289	0.171177203776138	0.237698257922368	2.2043623426502
19033	Cerro Gordo County	19	Iowa	NO	NA	NA	0.17185596359608	0.0199828090083225	2.26979483937374	0.154907900105159	0.484773424380503	3.10131493646381	0.307353910294831	0.0356461437612105	4.03750694487331	0.27656853230049	0.864996211506856	5.5220717427367	0.290168577066349	0.0342848988745339	3.81542130867262	0.264022403383606	0.812407616486082	5.2163048044832	0.112124800307189	0.0134004316290346	1.47654621747359	0.102761128808967	0.313115796620286	2.01794837483907
19035	Cherokee County	19	Iowa	NO	NA	NA	0.113086879231468	0.0170184871639199	2.2429015380006	0.1188987085926	0.442145189747833	2.93405080273642	0.200278236771609	0.0302953842533683	3.96787224534848	0.211406774258809	0.780746891671647	5.19059953230391	0.188966753428625	0.0289685787878171	3.74380512132979	0.201906857956688	0.733064726991754	4.89671203849467	0.0730605827536768	0.0112890531801713	1.44885413442157	0.0786565266342564	0.282788568264249	1.89464886525392
19037	Chickasaw County	19	Iowa	NO	NA	NA	0.145921719372359	0.0207953674693947	2.23842188243488	0.150043675912401	0.434498478464853	2.98968112365389	0.258940401500314	0.0371676882006672	3.9607920261609	0.267256147251651	0.766802608881022	5.29095887199456	0.247976068465655	0.0359437516621696	3.77401800139686	0.257413535641712	0.728760240588919	5.04411159775531	0.0965946830223564	0.0140871588802523	1.46739544456191	0.100674512857873	0.282838814539912	1.9615906138623
19039	Clarke County	19	Iowa	NO	NA	NA	0.118326367026926	0.0208899733895043	2.17365712270601	0.159275603992456	0.299916216456442	2.77206528357134	0.212346309501982	0.0374143563440753	3.88868497464252	0.285404321869729	0.537588571652237	4.96143853401054	0.205376777031208	0.0364923018733744	3.75605753992567	0.277284789762187	0.518010670943823	4.79322207953626	0.0803671251360951	0.0143641350861177	1.47056142342722	0.108900705003636	0.202359043564175	1.87655243221725
19041	Clay County	19	Iowa	NO	NA	NA	0.119703086059743	0.0177872405318403	2.12268098063763	0.120687174652255	0.420683445294639	2.80154192717611	0.211485141785613	0.0316404081418553	3.74658637446669	0.214282288305211	0.740637783785776	4.94463199648514	0.197987159612173	0.0301736576584814	3.51127563262123	0.203719232861127	0.689290418641605	4.63244610139461	0.0762835212540997	0.0117438425691909	1.35460975533011	0.0791947670834644	0.264864748301662	1.78669663453853
19043	Clayton County	19	Iowa	NO	NA	NA	0.173781606947638	0.0250549420552502	2.38423792743589	0.17637085188572	0.475191110449934	3.23463643877443	0.310816697659677	0.0449300612215044	4.24613936147923	0.315710516089699	0.845400524533771	5.76299716098389	0.301453630663318	0.0437076769625505	4.08800496378308	0.306522654730371	0.814271125063638	5.55396005120296	0.118180563867363	0.0171773038815077	1.5978803114402	0.120337623745844	0.318219085245768	2.17179488818068
19045	Clinton County	19	Iowa	NO	NA	NA	0.305405750563766	0.0369526117320683	2.85498995427694	0.294964016339273	0.721156668728197	4.21346900164025	0.547516500713768	0.0662285653073237	5.10582752811283	0.528437891199771	1.29037811945208	7.53838860478577	0.538615189662798	0.0650728663186474	4.98629162900089	0.519082003088985	1.26364822790063	7.37270991597195	0.212775732780384	0.0257140116687586	1.96425461821989	0.205030426684926	0.498206331080354	2.90598112043431
19047	Crawford County	19	Iowa	NO	NA	NA	0.110556266355667	0.0183546451184575	2.20891952900451	0.125251225143069	0.426594481763574	2.88967614738528	0.197158277974076	0.0327346534804608	3.92843777372129	0.223421057275081	0.759345561110069	5.14109732356097	0.187668641212264	0.0314738055550448	3.73536670385851	0.214559717986194	0.719479080309982	4.888547948922	0.0728517850242608	0.0122969527504396	1.45081657819058	0.0837912020122834	0.278698727483121	1.89845524546068
19049	Dallas County	19	Iowa	NO	NA	NA	0.231916248265757	0.0220897678980402	2.0208364470216	0.205563208641582	0.528304864502776	3.00871053632975	0.412636337714832	0.0395098839860884	3.59277936894618	0.366413605297365	0.937623393350144	5.34896258929461	0.393184084319907	0.0383375567703066	3.43555811445787	0.351496985961567	0.893113302024001	5.11169004353365	0.152384486288949	0.0150447470371152	1.33605084746516	0.136901977875312	0.346223911489042	1.98660597015558
19051	Davis County	19	Iowa	NO	NA	NA	0.145692655743846	0.0244385557137644	2.51746261537558	0.171738219991541	0.499864396612754	3.35919644343749	0.261230723880975	0.0438036830018955	4.50240982189412	0.30769588127697	0.894701771812265	6.00984188186622	0.255086019055113	0.0429663928944676	4.37645397668495	0.300869515205009	0.868973131727384	5.84434903556692	0.100378785965532	0.0169683047050526	1.71983916428324	0.118599645064044	0.341024456216619	2.29681035623448
19053	Decatur County	19	Iowa	NO	NA	NA	0.126820530269257	0.0209710006761069	2.60463173275181	0.170295744477931	0.331623532625179	3.25434254080029	0.227805252787355	0.0375646559655947	4.66224557834006	0.305282944439811	0.595072437297737	5.82797086883056	0.220648356143402	0.0366538844517775	4.50681651117199	0.296877253620652	0.574005313849045	5.63500131923687	0.0864275162000231	0.014431597147906	1.76547818574424	0.116670072003798	0.224399216529039	2.207406587625
19055	Delaware County	19	Iowa	NO	NA	NA	0.17796562605485	0.0270642734324086	2.36271700428521	0.193144934564554	0.443868006431158	3.20475984476818	0.317976699119446	0.048527469630124	4.20716311196698	0.345603686068769	0.789254472731042	5.70852543951636	0.310225017166711	0.0473824149283031	4.07431391964579	0.337070884975027	0.76555096622527	5.5345432029411	0.121990896369126	0.0186573897665996	1.59739411447619	0.132639224658549	0.300246894508315	2.17092851977878
19057	Des Moines County	19	Iowa	NO	NA	NA	0.230545366704615	0.0311000336010442	2.65291213459903	0.23792146727554	0.732387838959302	3.88486684113953	0.412952183653413	0.0557071858352218	4.74037620771362	0.425942229465256	1.30994136236754	6.94491916903505	0.405008460833271	0.0547311407064146	4.62382713880489	0.417631240891373	1.27943715264882	6.78063513388477	0.159705404117249	0.0216341614822066	1.82040123637551	0.164810484250632	0.503501108032252	2.67005239425785
19059	Dickinson County	19	Iowa	NO	NA	NA	0.130749853754065	0.0178692630909606	2.12053730115685	0.119551874331074	0.433200037343296	2.82190832967625	0.22981254773137	0.0317269171241725	3.72657755386179	0.211603517544288	0.758306636174132	4.95802717243575	0.212671302554514	0.0300489020681058	3.46007995002146	0.199471160387651	0.697833759604289	4.60010507463602	0.081511821298611	0.0116571987421469	1.32930690926378	0.0772377901197357	0.266828216940886	1.76654193636516
19061	Dubuque County	19	Iowa	NO	NA	NA	0.32140300516862	0.0306628935601318	2.65696684521949	0.251773946687716	0.798995168775814	4.05980185941177	0.578064933194755	0.0550574323081344	4.76535154749805	0.452282895722215	1.43459033455584	7.28534714327899	0.56801517416567	0.053851287922003	4.65327621537477	0.4432134108601	1.40609753064937	7.12445361897192	0.224172676540804	0.0212213991766995	1.83173645020054	0.174775633696135	0.554355395080511	2.80626155469469
19063	Emmet County	19	Iowa	NO	NA	NA	0.147632729747423	0.0176794595752225	2.3845305137204	0.119936986960054	0.527435734592485	3.19721542459559	0.259829621010981	0.0314020681704724	4.19471800284685	0.212411541582396	0.924573908480167	5.62293514209086	0.240915611251759	0.0297735550083831	3.90097502833779	0.200434180696733	0.85250971056975	5.22460808586442	0.0924124844661786	0.0115562471756306	1.49968337332974	0.0776421536139331	0.326234217795005	2.00752847638049
19065	Fayette County	19	Iowa	NO	NA	NA	0.179250042357318	0.0241682367930272	2.50687648618271	0.166384173206326	0.558565564297596	3.43524450283697	0.319619560473336	0.0432763141287196	4.45336709536815	0.297213701647795	0.990834666763399	6.1043113383814	0.309357111976934	0.0420549275690292	4.28059113967157	0.288174069583248	0.952538040389247	5.87271528919003	0.121155285854621	0.0165213045427581	1.67176780149711	0.113071385175206	0.371862648309497	2.29437842537919
19067	Floyd County	19	Iowa	NO	NA	NA	0.131785971483654	0.0202045695589974	2.03320392592955	0.146692806929971	0.360868994391382	2.69275626829355	0.23391224200676	0.0360876070514662	3.59866713385194	0.26123111014099	0.637449890243194	4.76734798329435	0.223340017119524	0.0348446520853994	3.42177051322554	0.251136489207	0.60416662207446	4.53525829371192	0.0868608975497379	0.0136458825152658	1.32896162723548	0.0981265444024375	0.234134395105336	1.76172934680826
19069	Franklin County	19	Iowa	NO	NA	NA	0.128928424207713	0.0200852858800891	2.13725023862622	0.15323198620177	0.284846581194759	2.72434251611055	0.228661949083641	0.0358764476080141	3.78285205580005	0.272916528124006	0.502917257925612	4.82322423854132	0.219117684947978	0.0347036897454289	3.61076394933232	0.263120052682741	0.478896373366533	4.606601750075	0.0853518560980878	0.013601670836438	1.40484667637429	0.102944554528974	0.18597333692143	1.79271809475922
19071	Fremont County	19	Iowa	NO	NA	NA	0.101155112832968	0.0181499442116099	1.99611137684017	0.143792049256145	0.256253443909468	2.51546192705037	0.180736100757748	0.0324390861326255	3.56063008359139	0.256928880413797	0.457389837112997	4.48812398800856	0.173654305569184	0.0314274476300138	3.42169426004403	0.248249158615029	0.437967281947221	4.31299245380548	0.0677114016184093	0.0123262136536763	1.33621047192707	0.0972127066848742	0.170512374667079	1.68397316855111
19073	Greene County	19	Iowa	NO	NA	NA	0.12748632950621	0.0195549625777512	2.33564743691265	0.142085613466826	0.457330959938615	3.08210530240205	0.227568024147405	0.0349250827156458	4.15820290406275	0.25368813692434	0.814692756313099	5.48907690416324	0.217840186041764	0.0337549298733858	3.97481700923266	0.244542924120921	0.776538488363818	5.24749353763255	0.0847757825375259	0.0132213512322112	1.54752713043989	0.0956497842076964	0.30161758930514	2.04279163772247
19075	Grundy County	19	Iowa	NO	NA	NA	0.109788046265049	0.0213660925591006	1.59408800499048	0.145600227756692	0.259678622407456	2.13052099397878	0.195480620591018	0.0382224219266801	2.83129683837869	0.259878921422593	0.46051404162155	3.78539284394053	0.189404929066409	0.0371718334199674	2.72748137503993	0.25226995851717	0.443862272212267	3.65019036825575	0.0741885374945432	0.0146082643838623	1.06615134697281	0.0990242617374308	0.173425289252041	1.42739769984069
19077	Guthrie County	19	Iowa	NO	NA	NA	0.141771507064265	0.0203831371069566	2.50120068296113	0.14565814673329	0.536878401770394	3.34589187563604	0.252672395845223	0.0364270631459115	4.45215635789665	0.259967656915797	0.954710033954968	5.95593350775855	0.242423862884472	0.0352735731419919	4.26776212595386	0.25096546219821	0.912939631064765	5.7093646552433	0.0944351112491662	0.0138291924393213	1.6638387294882	0.0982200033844726	0.355133487739406	2.22545652430056
19079	Hamilton County	19	Iowa	NO	NA	NA	0.114201492288356	0.0195409349738555	1.98768988968108	0.148022409911793	0.26197153141902	2.53142625827411	0.202739177642574	0.0348883832038476	3.52253206676917	0.26370695017614	0.463408448180878	4.48727502597261	0.193916437066206	0.0337141480899698	3.35990409869411	0.254044200603982	0.440822973865037	4.28240185831931	0.0754527156197116	0.0132062215004366	1.30669436469272	0.0993509113052327	0.171076822864992	1.6657810359831
19081	Hancock County	19	Iowa	NO	NA	NA	0.133068824762534	0.0185368704710351	2.23755186425649	0.131613988972905	0.440395371278193	2.96116691974116	0.235591679846869	0.0330406184733487	3.95454026750711	0.234013797242157	0.776416369798718	5.2336027328682	0.223350812735353	0.0317136945682544	3.7434409084725	0.2239019430573	0.732063324923925	4.95447068375733	0.0865435404249065	0.0123822212526809	1.4505872367002	0.0872818002116304	0.282924920498495	1.91971971908791
19083	Hardin County	19	Iowa	NO	NA	NA	0.13689234396744	0.0211032136915466	2.25717009001291	0.153596910586544	0.421422816881473	2.99018537513992	0.243043120126417	0.0377159191838709	3.99967014579482	0.2737659120267	0.745058224704857	5.29925332183667	0.233825789366182	0.0365684692205653	3.83118737612501	0.264660292710257	0.712630651036148	5.07887257845816	0.0912563127969415	0.0143490490604078	1.4932051591904	0.10368209310523	0.277338728494072	1.97983134264705
19085	Harrison County	19	Iowa	NO	NA	NA	0.10589398814042	0.0172894684340699	2.04028574464259	0.129561274571851	0.296278626255787	2.58930910204472	0.188897909199064	0.0308571962123184	3.63133833167551	0.23121337481501	0.52762011509053	4.60992692699243	0.180643552886461	0.029730295904906	3.46586088467599	0.222597663408911	0.502407999503311	4.40124039637958	0.0702748197724219	0.0116271119950676	1.34869716484503	0.0870226843739284	0.195081840819316	1.71270362180577
19087	Henry County	19	Iowa	NO	NA	NA	0.1555571391625	0.0268779333247091	2.22650082493608	0.204001399622429	0.434340951078502	3.04727824812422	0.278760226068539	0.0481511690476796	3.98004320960392	0.365295732836751	0.77710132296844	5.44935166052533	0.273062491971997	0.0472715598966798	3.87699006252287	0.357838940706224	0.757486469655611	5.31264952475338	0.107625507463081	0.0186768691332157	1.5254132023424	0.141172547165169	0.297855291612742	2.09074341771661
19089	Howard County	19	Iowa	NO	NA	NA	0.147991870612467	0.0197575475828611	2.21529305029924	0.141228381708588	0.441740164898598	2.96601101510175	0.261295397123954	0.035284608650842	3.90125565442957	0.250850603903295	0.773963998561786	5.22265026266945	0.24796692155639	0.0339538281513909	3.68922508301158	0.239967291609049	0.728462792244946	4.93957591657336	0.0961852263633606	0.0132760782421828	1.42940597117631	0.0935503808525172	0.281468586161604	1.91388624279597
19091	Humboldt County	19	Iowa	NO	NA	NA	0.142566978529124	0.0194353240776204	2.43281765254947	0.134097933277082	0.524285150543848	3.25320303897714	0.252801981278336	0.0346514349247961	4.3069254551181	0.238629112555291	0.926531751855554	5.75953973573208	0.239859023796287	0.0333092099552912	4.08187334978462	0.22864701602597	0.8746334009548	5.45832200051696	0.092957014183217	0.0130137340279152	1.58244980705977	0.0891864830728761	0.338149414547115	2.11575645289089
19093	Ida County	19	Iowa	NO	NA	NA	0.105153527217952	0.0171825363433473	2.15773128454149	0.121431804423057	0.38654747900887	2.78804663153472	0.186896916934358	0.0306171320247954	3.82767535707864	0.216276326043157	0.685406214440424	4.94687194652138	0.17715443412533	0.029361178697108	3.62633316054069	0.207162717763698	0.646605694840239	4.68661718596706	0.0686360360843937	0.0114574506716414	1.40604506203745	0.0808088941204097	0.249965964822025	1.81691340773592
19095	Iowa County	19	Iowa	NO	NA	NA	0.153372192590621	0.0253885897259036	2.2419658215283	0.202188141871204	0.300723623954651	2.92363836967068	0.27435985361479	0.0454719649720142	4.00063405188442	0.361744776236726	0.536539653320646	5.2187503000286	0.267963237361869	0.0445074679282875	3.8839816050851	0.353417878032819	0.52142371007026	5.07129389847833	0.105422763364479	0.0175521141345449	1.52491981937122	0.139204916758376	0.204665058964816	1.99176467259344
19097	Jackson County	19	Iowa	NO	NA	NA	0.261150651430432	0.0331092855307729	2.71100864597812	0.245811133952987	0.645950701154985	3.89703041804729	0.467927886321795	0.0593811039235742	4.84412005890268	0.440414184783602	1.15369117535077	6.96553440928242	0.45906720979289	0.058239787289354	4.71765337143076	0.431626086849083	1.12596721545817	6.79255367082026	0.181070785517837	0.0229881601122542	1.85556131452362	0.170272331375717	0.443120636532853	2.67301322806228
19099	Jasper County	19	Iowa	NO	NA	NA	0.152145865477573	0.0229682472333072	2.32729082045688	0.184515695802368	0.391773544736357	3.07869417370648	0.271701210024624	0.0411110558423094	4.14819454272526	0.329789943345649	0.697900208410077	5.48869696034792	0.262834360018978	0.0401047005459169	4.00170049975628	0.320321183003177	0.671951675796896	5.29691241912124	0.102830268707912	0.0157866616363706	1.56517005934621	0.1257536254275	0.262274569079472	2.07181518419747
19101	Jefferson County	19	Iowa	NO	NA	NA	0.163187234832305	0.0265068674653625	2.38747956126394	0.190726870221452	0.516803359615311	3.28470389339837	0.292289262236913	0.0474898613344414	4.26601385880677	0.34147413813892	0.923866164041306	5.87113328455835	0.285621563190945	0.0465746342406078	4.14673008859162	0.333996538078689	0.897972436630227	5.71089526073209	0.112417687905552	0.0183895997916885	1.62937444208822	0.131656144106818	0.352506828380647	2.24434470227292
19103	Johnson County	19	Iowa	NO	NA	NA	0.297816594906171	0.0297191627437418	2.28393914909679	0.271682917437749	0.605963893597439	3.48912171778189	0.533193460554754	0.0532322645160383	4.0808853553385	0.486301048011616	1.08336949764117	6.23698162606208	0.518768709750614	0.0521788475400053	3.96164120693364	0.474214995668929	1.05132294541779	6.05812670531098	0.203434844201267	0.0205926736798016	1.55375726565773	0.186401843099858	0.411794728161364	2.37598135480002
19105	Jones County	19	Iowa	NO	NA	NA	0.208782236532559	0.0294673190116607	2.52727172356982	0.217258002706695	0.539486708132126	3.52226598995286	0.373410092001853	0.0528265704799178	4.50791847237762	0.388854619656431	0.961391785860523	6.28440154037634	0.365664187798887	0.0517294365785065	4.38329965504483	0.380452124938025	0.936754850596752	6.117900254957	0.144074344078791	0.0204014853274027	1.72235637546929	0.149951534626077	0.368262273480031	2.40504601298159
19107	Keokuk County	19	Iowa	NO	NA	NA	0.174715351764475	0.0262097514030475	2.68134518546664	0.190985303941986	0.578399663819806	3.65165525639596	0.312821456540334	0.046952533677632	4.78943090755706	0.34186562100432	1.03345379152039	6.52452431029974	0.305510850910246	0.0460219058286244	4.65261761256021	0.334212126855557	1.00394593402752	6.34230843018215	0.120200392839138	0.0181649978655615	1.82740713790523	0.131698834717727	0.393969469782983	2.49144083311064
19109	Kossuth County	19	Iowa	NO	NA	NA	0.127035584411471	0.0183047397385976	2.17583794057776	0.124819335152489	0.437514429321016	2.88351202920133	0.224807189777392	0.0325889573868799	3.8454383875473	0.221790269017223	0.77138198737989	5.09600679110869	0.211751036854463	0.0311536674295563	3.62320116984106	0.211393837510592	0.722821208831448	4.80032092046712	0.0818076956950925	0.0121394626728402	1.4011367331017	0.0822650489952964	0.278596323516048	1.85594526398097
19111	Lee County	19	Iowa	NO	NA	NA	0.159390263059193	0.02643468260431	2.30851489918548	0.19064691175547	0.524328719266745	3.2093154758712	0.285717911878571	0.0473798886609797	4.1271991283295	0.34150934449471	0.938158524029546	5.73996479739331	0.28015459099538	0.0465461373302166	4.02508109838011	0.334782156973636	0.915612840951291	5.60217682463063	0.110502794701564	0.0183999107975685	1.58497803630163	0.132153844342868	0.360335817185614	2.20637040332925
19113	Linn County	19	Iowa	NO	NA	NA	0.422128612845783	0.0298969766898716	2.69079248991406	0.32234465459616	0.93061529884817	4.39577803289405	0.75965379377838	0.0535842817791633	4.82306150602084	0.579230195319672	1.67222395958745	7.8877537364855	0.743832664491682	0.0524567541971575	4.70063522544669	0.566864953719775	1.63398195882262	7.69777155667793	0.292771230827779	0.0206848267164535	1.84761552017118	0.223222172827807	0.64256731416201	3.02686106470523
19115	Louisa County	19	Iowa	NO	NA	NA	0.201244029353986	0.0289757669351041	2.71040580948298	0.223278908797466	0.626337928401279	3.79024244297081	0.360131012689749	0.0518978895862172	4.84058207752478	0.399506828462483	1.11876963258433	6.77088744084756	0.352980433383879	0.0509608370910662	4.71611155254241	0.391501068483896	1.0910533079631	6.60260719946435	0.139159998847272	0.0201359530511366	1.85572426631473	0.154467162782029	0.42912323305379	2.59861061404896
19117	Lucas County	19	Iowa	NO	NA	NA	0.142178937770978	0.0224947855806082	2.85631553115942	0.177443537690246	0.530985735321003	3.72941852752225	0.255183106041688	0.0402995569878935	5.11072846038197	0.318015174224102	0.951825081748039	6.67605137938369	0.247791226649809	0.0393950999351386	4.94783542156112	0.30976688461736	0.919999065424884	6.46478769818832	0.0971854171445686	0.0155267874310495	1.9396736199594	0.121834803116981	0.360010511433468	2.53423113908546
19119	Lyon County	19	Iowa	NO	NA	NA	0.111697074219378	0.0153832900583488	2.12333064309661	0.109107872580548	0.414258765533501	2.77377764548839	0.19604926601542	0.0272668682876134	3.72952323759614	0.193017367242618	0.724310513861851	4.87016725300365	0.182192203448114	0.0257332342054838	3.47358445976286	0.182212583134054	0.670351156728951	4.53407363727947	0.0699607912462023	0.00996821228989623	1.33669845586242	0.0706174465212144	0.256987738893401	1.74423264481313
19121	Madison County	19	Iowa	NO	NA	NA	0.185814279288285	0.022169800813223	2.88718258073322	0.170387224575323	0.662405632737998	3.92795951814805	0.332054874844583	0.0396728447005803	5.15069615421628	0.304615264734248	1.18145007881101	7.0084892173067	0.319068685213856	0.0385693482735427	4.95346390772677	0.294493168363638	1.13275164219096	6.73834675176877	0.124341224914546	0.0151529528060077	1.9339907509029	0.115299615665985	0.441079433126552	2.62986397741599
19123	Mahaska County	19	Iowa	NO	NA	NA	0.157378670148091	0.0255582017839112	2.45387777886199	0.18551828362813	0.509583152275255	3.33191608669737	0.281773497573629	0.0457792165099347	4.38343422475764	0.332066397669537	0.910648333623471	5.95370167013421	0.274067425279649	0.0448076997993876	4.2465414737856	0.323834566393007	0.88122171230952	5.77047287756716	0.107564467516496	0.0176712893799185	1.66495523289918	0.127425690409557	0.344962268192349	2.2625789483975
19125	Marion County	19	Iowa	NO	NA	NA	0.15206062438971	0.0241774582793721	2.47850501969749	0.173551544740264	0.550247687566705	3.37854233467354	0.272110838848303	0.0432988470005841	4.42618504130951	0.310569955052287	0.982799036432248	6.03496371864293	0.263913800025146	0.0423173111616904	4.28018428473242	0.302281429909215	0.948699505916294	5.83739633174477	0.103417430373427	0.0166755152671038	1.67651748636559	0.118821022895274	0.370883162099207	2.2863146170006
19127	Marshall County	19	Iowa	NO	NA	NA	0.159313559839596	0.0239809879241382	2.42509177014533	0.171327514954261	0.538983311884425	3.31869714474775	0.284765582936616	0.0429119204809276	4.32176452320104	0.306330651628683	0.960863118086225	5.91663579633349	0.276017602970289	0.0417968544460553	4.16860078330856	0.297649966646279	0.926670992026941	5.71073619939813	0.108127537258854	0.016438756192117	1.63055934204323	0.116894110970276	0.362133941720675	2.23415368818515
19129	Mills County	19	Iowa	NO	NA	NA	0.119922622591084	0.0183610102446964	2.10924412330332	0.145306120695772	0.357904001233323	2.7507378780682	0.214316846873644	0.0328161931627697	3.76260049462819	0.259659763662406	0.63899154605123	4.90838484437824	0.206335969694065	0.0317809503551462	3.61668172339825	0.25104022541342	0.613138886282884	4.71897775514377	0.0805283332639961	0.0124620092789712	1.41236944005871	0.0983248901424144	0.238940960245068	1.84262563298916
19131	Mitchell County	19	Iowa	NO	NA	NA	0.158054090604047	0.0193605753152087	2.37745742663524	0.134185179885122	0.527804851823362	3.21686212426298	0.280270226135757	0.0345268855073172	4.20325053794852	0.238646049460058	0.93132559350162	5.68801929255327	0.265199919373464	0.0331303853261126	3.96723157329854	0.227831816464837	0.874881348486507	5.36827504294946	0.102705691327089	0.0129359799160683	1.53551156076532	0.0887316455632457	0.337651902367177	2.0775367799389
19133	Monona County	19	Iowa	NO	NA	NA	0.0943122267870359	0.0166800043617263	1.92056060657258	0.125710386116693	0.239941390448075	2.39720461428611	0.16864983411247	0.0297312308045236	3.41904605086404	0.224417765204734	0.428508364666896	4.27035324565266	0.160160883570289	0.0285430584087081	3.24708367922052	0.215214119525757	0.40513061401636	4.05613235474164	0.062110097022422	0.0111440103980699	1.26069359253822	0.0839947505594057	0.156800496062795	1.57474294658091
19135	Monroe County	19	Iowa	NO	NA	NA	0.138988035040471	0.0231463745267043	2.43023482011482	0.170383064138457	0.481794237727584	3.24454653154804	0.249424540567865	0.0414696038578296	4.3484183213752	0.305339768113898	0.863536450811678	5.80818868472647	0.242586284753342	0.0405944669107243	4.21432264266938	0.29777205788587	0.835671368354911	5.63094682057423	0.0952214355775602	0.0160118415703612	1.65296810736792	0.117186256571055	0.32719435847623	2.20858199956312
19137	Montgomery County	19	Iowa	NO	NA	NA	0.121386035372438	0.0199726500795924	2.37647122282182	0.137817500628617	0.507542249468877	3.16318965837135	0.217406419522993	0.0357271202832191	4.24558015788605	0.246589058197186	0.90805397941367	5.65335673530312	0.208910252369084	0.0346748349187279	4.08060745503338	0.238486903474046	0.869042926935507	5.43172237273075	0.0814719276986886	0.0136120237181118	1.59355324961581	0.0934442301596419	0.338269365418407	2.12035079661066
19139	Muscatine County	19	Iowa	NO	NA	NA	0.254214718468485	0.0322534771050249	2.74619703211877	0.255653168516965	0.716752645816124	4.00507104202537	0.454106419656368	0.0577714818227442	4.89852174791831	0.457037749408414	1.2774153111243	7.14485270993014	0.445421216858447	0.0567003312486872	4.77505919781804	0.447962222906561	1.2478568871235	6.97299985595523	0.175638965691109	0.0223947736698558	1.87903850071542	0.17671728973345	0.491155460677451	2.74494499048728
19141	O'Brien County	19	Iowa	NO	NA	NA	0.110920218529878	0.0162651445272315	2.16105195107921	0.113858709837211	0.422135009808784	2.82423103378231	0.195413041305235	0.0288952595485738	3.80693253101735	0.201911404311741	0.741086526797605	4.97423876298051	0.182723509783435	0.0274634167523619	3.56470944816321	0.191711832583712	0.689587362312051	4.65619556959477	0.0703627257990776	0.0106727244847135	1.37486256643864	0.0744923211115966	0.264968402579778	1.7953587404138
19143	Osceola County	19	Iowa	NO	NA	NA	0.106859374193291	0.0157109658066049	2.00815684214763	0.112471174626484	0.332235283567707	2.57543364034171	0.187888294811618	0.0278769469485508	3.53102849911668	0.199125241408598	0.581837525244451	4.5277565075299	0.174279858218628	0.0263700074206151	3.28506189652636	0.187982152491776	0.536898549029323	4.2105924636867	0.0668793489392948	0.0102249169157214	1.26351504666305	0.0728521774937027	0.205584476034755	1.61905596604653
19145	Page County	19	Iowa	NO	NA	NA	0.12164356422295	0.0199642236057172	2.35663995821137	0.138686039248133	0.514939373791056	3.15187315907922	0.217588738043817	0.0357018924579049	4.20715420213106	0.247981723707605	0.920096043651541	5.62852259999193	0.209094997763494	0.0346320273565383	4.04403460899862	0.23976334994386	0.880821957538264	5.40834694160078	0.081541871726404	0.0135917535977941	1.57939489011664	0.0939264231540034	0.342895418280301	2.11135035687515
19147	Palo Alto County	19	Iowa	NO	NA	NA	0.120992398972613	0.017293469406843	2.26878335037871	0.121828040984003	0.440279324586995	2.96917658432916	0.213758770675835	0.0307681212560844	4.00444579527729	0.216312271636611	0.775052903538268	5.24033786238409	0.200219686301088	0.0293563266233777	3.75475615563156	0.20568659133631	0.721701708839461	4.9117204687318	0.0771611538182903	0.0114283607865812	1.44884035059271	0.0799635531299689	0.277384935217687	1.89477835354524
19149	Plymouth County	19	Iowa	NO	NA	NA	0.115496458612322	0.0162820630588753	2.08339445154258	0.11642172022884	0.419085183205838	2.75067987664845	0.20354021010735	0.02893814080444	3.67574211880916	0.206502474057521	0.737003223927072	4.85172616770554	0.191194956137329	0.0275703568396819	3.45758786131403	0.19655341313159	0.689768371239085	4.56267495866171	0.0737262529149662	0.01072589650213	1.33597230308306	0.0764338777166595	0.26557331651298	1.76243164672979
19151	Pocahontas County	19	Iowa	NO	NA	NA	0.116124032484103	0.0176118690556146	2.22774127089661	0.124785050898987	0.423649207146471	2.90991143048178	0.205893820692858	0.0313719336805683	3.94347557149917	0.221989006447259	0.748782387143532	5.15151271946339	0.194384737132506	0.0300544249957185	3.72203007746662	0.212122695021485	0.703081496936897	4.86167343155323	0.0751760699308592	0.0117224904938373	1.4404695040857	0.0826478884288425	0.271220082644425	1.88123603558367
19153	Polk County	19	Iowa	NO	NA	NA	0.556535775013545	0.0239800047131837	3.43157680834365	0.374305496078982	1.18933827728936	5.57573636143872	1.00107458909596	0.042919748951716	6.15173878709431	0.672464320302845	2.13610098399631	10.0042984294411	0.951594225407064	0.0417450852921218	5.87292588386874	0.642422626088273	2.03150743964601	9.54019526030221	0.36811354847843	0.0164032153856324	2.28012731971309	0.249418457454048	0.786322692737503	3.70038523376871
19155	Pottawattamie County	19	Iowa	NO	NA	NA	0.286067507935858	0.0185513652304444	2.18432946873849	0.233303174848676	0.572262819628892	3.29451433638236	0.511724495066369	0.033146770154994	3.89843478104107	0.417133656331265	1.02270477142788	5.88314447402158	0.496948388500201	0.0320584157556676	3.76100976624699	0.404830814134049	0.990365864980857	5.68521324961777	0.194634626029435	0.0125606471178052	1.47023024157876	0.158665237342662	0.387453930015854	2.22354468208451
19157	Poweshiek County	19	Iowa	NO	NA	NA	0.138416699294137	0.0242253802798927	2.14930938946145	0.186636698850731	0.294091553318593	2.7926797212048	0.247356016642556	0.0433777857360173	3.83342594419937	0.333732762012638	0.524067705198299	4.98196021378888	0.240859018649373	0.0423968259775749	3.71335360283168	0.32540230091164	0.507624631045705	4.82963637941598	0.0946004201410453	0.0167065449167117	1.45611514424363	0.128037041438809	0.198865516543553	1.89432466728375
19159	Ringgold County	19	Iowa	NO	NA	NA	0.117914213291736	0.0201730381639641	2.36998376388501	0.140062163171918	0.415748661409863	3.06388183992249	0.211490801855859	0.0361141082638847	4.23836306223823	0.250846524772153	0.744870972941249	5.48168547007137	0.204061181601775	0.0351482833584722	4.085977641758	0.24330895343865	0.715790765254588	5.28428682541149	0.079764545457808	0.0138191000358261	1.59831887129431	0.0954863757551541	0.279264399984049	2.06665329252715
19161	Sac County	19	Iowa	NO	NA	NA	0.107059774987527	0.0176678636495832	2.15041754715506	0.126792476457454	0.378586798865896	2.78052446111552	0.190445560467874	0.0315002846912015	3.81717994704568	0.225935170677066	0.671801175201416	4.93686213808324	0.18077451747022	0.0302618032983376	3.62008081057967	0.216650774873814	0.634529777299814	4.68229768352185	0.0700785895823118	0.0118185996168968	1.40407497745584	0.0845453165974026	0.245405008085467	1.81592249133792
19163	Scott County	19	Iowa	NO	NA	NA	0.565533458594104	0.0344645328085471	2.91040014483809	0.464712764509234	1.1440534860996	5.11916438684958	1.01323882988878	0.0617336158757536	5.20448386202538	0.832237813845344	2.04778182458493	9.15947594622018	0.991086276682005	0.0606492885235211	5.07658549710093	0.814372139456708	1.99931248325126	8.94200568501442	0.389788289159609	0.0239671421309285	1.99627700982274	0.320565119917501	0.785695451398486	3.51629301242926
19165	Shelby County	19	Iowa	NO	NA	NA	0.112961192333525	0.0182547051799181	2.27453448389694	0.129140421829859	0.46672806465713	3.00161886789737	0.20174459583118	0.0325953201745891	4.05190273536513	0.230607992910969	0.832207546524595	5.34905819080647	0.193217465922047	0.0314510854898037	3.87254260190551	0.222283704411873	0.793662966209126	5.11315782393836	0.0752248945386216	0.0123089896389633	1.50785315600886	0.0869543185915105	0.308394872204242	1.9907362309822
[truncated: 2,270 more rows]
