# Supplementary material for: Health benefits of decreases in on-road transportation emissions in the United States from 2008 to 2017
Source: Proc Natl Acad Sci U S A. 2021 Dec 13;118(51):e2107402118. doi: 10.1073/pnas.2107402118 (PMC8713776; doi:10.1073/pnas.2107402118)
Supplement: Supplementary File [file pnas.2107402118.sd03.csv]

FIPS_STCOU	COUNTY_NAME	FIPS_STATE	STATE_NAME	COUNTY_IN_LARGE_MSA	CBSA_CODE_Metro_Area_Code	CBSA_NAME_Metro_Area_NAME	NEI_Data_Year	Vehicle_Type_VTYPE	VMT	PM25_EF_grams_per_mile	SO2_EF_grams_per_mile	NOX_EF_grams_per_mile	NH3_EF_grams_per_mile	VOC_EF_grams_per_mile	CO2_EF_grams_per_mile	CH4_EF_grams_per_mile	N2O_EF_grams_per_mile
1001	Autauga County	1	Alabama	NO	NA	NA	2008	11	2005524	0.0344908337808248	0.00851982519349642	0.777707844207622	0.0401804117663261	6.02664370954958	385.151110168412	0.0679098879876584	0.00511284634818969
1001	Autauga County	1	Alabama	NO	NA	NA	2008	21	309165667	0.0182432982902214	0.00837605027493722	1.07478566742015	0.046567413408887	0.721836161476186	379.090274353713	0.0261811725994789	0.0174665376543097
1001	Autauga County	1	Alabama	NO	NA	NA	2008	31	143768376.374737	0.0289375210130502	0.0119363285878796	1.92519527493254	0.0421538122173912	1.18332660102178	546.0873720563	0.0539834573200469	0.0410330383251556
1001	Autauga County	1	Alabama	NO	NA	NA	2008	32	47785049.502473	0.0539859225168052	0.0116405100545896	2.21499089270272	0.0401197241471327	1.13037563603865	567.574904516351	0.0502277301209346	0.0373370069588931
1001	Autauga County	1	Alabama	NO	NA	NA	2008	41	707162.413815	0.610637966146188	0.0143758352212845	12.3420723851771	0.0191015719146087	0.497859001246097	1374.22438260713	0.0297692588001745	0.00293772959168891
1001	Autauga County	1	Alabama	NO	NA	NA	2008	42	211690.972745	0.581539379970719	0.014389719352007	11.8497696159499	0.0201405342774908	0.538401620703387	1338.82717410011	0.031893852374363	0.00504736480373235
1001	Autauga County	1	Alabama	NO	NA	NA	2008	43	772212.32564	0.580892549364494	0.0143900279814585	11.8388262492604	0.0201636293052346	0.539302839991615	1338.04033182196	0.0319410798286896	0.00509425974958607
1001	Autauga County	1	Alabama	NO	NA	NA	2008	51	275823.420764	0.470700749844213	0.0205144552086365	11.5827549179391	0.0249493137756582	0.625376395339338	1942.83153467944	0.10786893654438	0.00323253505304173
1001	Autauga County	1	Alabama	NO	NA	NA	2008	52	11961675.386024	0.291879498650613	0.0162103547422698	7.28412440504144	0.0282716750974342	0.759595334468823	1327.03984293668	0.0629990982280129	0.0148417830068984
1001	Autauga County	1	Alabama	NO	NA	NA	2008	53	1645995.76792	0.293108590698472	0.0162099217294317	7.30401717026268	0.0282069775559315	0.756487429442431	1329.71031265848	0.062835695663845	0.0146802561642432
1001	Autauga County	1	Alabama	NO	NA	NA	2008	54	640623.912872	0.146538677805317	0.0147261710972018	4.43802638938629	0.0337808873160858	1.01532114465444	931.35381425513	0.0581878659400782	0.0297616443232107
1001	Autauga County	1	Alabama	NO	NA	NA	2008	61	11290042.73402	0.470889493398079	0.0200745685268587	11.4443673413152	0.0243259891666212	0.592877511677974	1920.3534015889	0.100930620267536	0.00201012372809878
1001	Autauga County	1	Alabama	NO	NA	NA	2008	62	16987976.494816	0.487075494385513	0.0208305819243377	11.951297808626	0.0245362994994406	0.607406896353192	1995.16065717058	0.110751633786588	0.00195707628357016
1001	Autauga County	1	Alabama	NO	NA	NA	2011	11	4283043.77691	0.0258605373689337	0.00744146525941281	0.64420260434886	0.0401946722686224	3.10443366675666	374.784410761051	0.035085853151068	0.00557083682655606
1001	Autauga County	1	Alabama	NO	NA	NA	2011	21	258558948.30165	0.0201130471127129	0.00787032287323918	0.986580399523036	0.0408495504918854	0.836173392704098	397.612496248213	0.0157719610097172	0.0172278331839438
1001	Autauga County	1	Alabama	NO	NA	NA	2011	31	268991012.53677	0.023988779349251	0.0106440924795276	1.60854084945492	0.0399020392350035	1.01390671078808	543.029284627434	0.0321295427513504	0.0291437030865004
1001	Autauga County	1	Alabama	NO	NA	NA	2011	32	89871663.56795	0.0318474798926	0.0103633879115455	1.75715110444826	0.0385562326592578	1.0524655259537	543.964227101305	0.0360411708470283	0.0311678589799069
1001	Autauga County	1	Alabama	NO	NA	NA	2011	41	211723.615247	0.773184824668818	0.0160109031099375	14.0906453597376	0.0232532176009127	0.794959971684429	1864.38877303808	0.0205152563763996	0.00232235670662121
1001	Autauga County	1	Alabama	NO	NA	NA	2011	42	439809.46415987	0.520976255735451	0.010934505028977	10.3425646663671	0.0196499597603701	0.733983892362945	1311.47072858783	0.967394314184237	0.0110664977745361
1001	Autauga County	1	Alabama	NO	NA	NA	2011	43	1172913.9942743	0.408264304835805	0.00901093863202462	6.70548169284837	0.0174692351746982	1.03791787217404	985.006483643977	0.0354436693080292	0.00544629970161093
1001	Autauga County	1	Alabama	NO	NA	NA	2011	51	577377.6105457	0.722520360381472	0.016739569743269	14.0278809218265	0.0240865395749646	0.804338603091243	1852.47614011907	0.0218248610577892	0.00479156354650095
1001	Autauga County	1	Alabama	NO	NA	NA	2011	52	13634736.39299	0.261497014944404	0.0130439719369742	4.92475439161556	0.0256575567333373	1.0330648685005	1123.11841750248	0.0481887087809356	0.0215568094810736
1001	Autauga County	1	Alabama	NO	NA	NA	2011	53	3041395.946787	0.175811318520519	0.0107700218640497	3.84370158710253	0.0241246914841248	0.554026816826736	919.359612477791	0.0234787085125576	0.00799554036254026
1001	Autauga County	1	Alabama	NO	NA	NA	2011	54	515815.984651	0.191335653757388	0.0177724786875063	5.35904800066308	0.0301651738632316	2.57843882331532	1149.71989758967	0.0878257234058587	0.0332769268667763
1001	Autauga County	1	Alabama	NO	NA	NA	2011	61	19647356.2026932	0.620084610463594	0.0164070170489911	11.4373931205445	0.0238591821350927	0.653905776594674	1913.5578267541	0.0207196286931312	0.00231919765011519
1001	Autauga County	1	Alabama	NO	NA	NA	2011	62	20924937.6118	0.673932969740354	0.0186389410102872	17.6067632953228	0.0390384976541725	1.81554978945459	2168.62237400174	0.229844230636436	0.00169067657572761
1001	Autauga County	1	Alabama	NO	NA	NA	2014	11	6182827.1368687	0.0264812032183259	0.00839548633902982	0.731254187652152	0.0363570721579263	2.1782873163727	364.568461948748	0.0309789581133534	0.00371423525193208
1001	Autauga County	1	Alabama	NO	NA	NA	2014	21	275995716.096748	0.0178480779112211	0.0085404162111312	0.749871683908463	0.0324369295077661	0.62968227675087	373.901849114552	0.013274516900334	0.0132776570572965
1001	Autauga County	1	Alabama	NO	NA	NA	2014	31	326147326.731786	0.0233595872867816	0.011489444127777	1.5096623242437	0.0358476680887599	0.980611512506847	514.511729640966	0.0303486207033041	0.0259316148179851
1001	Autauga County	1	Alabama	NO	NA	NA	2014	32	16689228.3519301	0.0277700399891804	0.0103643384952498	1.19143544201741	0.0281488147945172	0.737305478835109	489.514449471407	0.0285278007243863	0.02115354494511
1001	Autauga County	1	Alabama	NO	NA	NA	2014	41	662613.699531572	0.784636966607401	0.0156690812756993	14.7049607113952	0.0228977949471977	0.812381788015555	1775.96977222945	0.0167137049487525	0.00212203730281614
1001	Autauga County	1	Alabama	NO	NA	NA	2014	42	178396.001652038	0.180680467471213	0.0225075696957007	6.23510757131833	0.0245940040612803	0.854003902406708	1251.49194015634	0.0154412964994487	0.0139443267661072
1001	Autauga County	1	Alabama	NO	NA	NA	2014	43	3058217.07759705	0.257426299128673	0.00821288548067047	4.76662997789728	0.0158970793908463	0.60488819640342	931.390354275869	0.0437181578449678	0.00323768100707938
1001	Autauga County	1	Alabama	NO	NA	NA	2014	51	217404.761429837	0.542757702388051	0.0163709626614594	9.88135887614195	0.0235881143428734	0.691880126213768	1813.22916933466	0.030879700279019	0.00290707951648735
1001	Autauga County	1	Alabama	NO	NA	NA	2014	52	8770000.13074418	0.251707525928824	0.0112860917458868	4.40514835089565	0.0240027113980277	0.830009890799229	1027.80926255203	0.0465448864189746	0.0134837648480917
1001	Autauga County	1	Alabama	NO	NA	NA	2014	53	19133578.4431225	0.191513317057806	0.0105848611775795	3.34921361429629	0.025858985548774	0.582340185987281	873.501981665812	0.0339867035366718	0.00790908136412154
1001	Autauga County	1	Alabama	NO	NA	NA	2014	54	600000.005705523	0.215369283966969	0.0198065491203298	5.94851612183401	0.0304298637616585	2.05566396957204	1107.2990992925	0.0619144053722663	0.0263643441155252
1001	Autauga County	1	Alabama	NO	NA	NA	2014	61	26814584.02	0.345517062870028	0.0143245728420754	7.9147725670853	0.0236549680064573	0.41316367958715	1656.71114712799	0.0275912940154781	0.00179154088536392
1001	Autauga County	1	Alabama	NO	NA	NA	2014	62	32366525.6967012	0.332061892305525	0.0149606813426049	8.89060800160545	0.0259282843055532	0.480439096013289	1734.92970207906	0.0698694120296788	0.00151475752929475
1001	Autauga County	1	Alabama	NO	NA	NA	2017	11	6704398.30647	0.025679326237131	0.00804051201301535	0.733819328973636	0.0438755266297167	2.79366260838635	389.378608118321	0.0311305412336793	0.00439984168792523
1001	Autauga County	1	Alabama	NO	NA	NA	2017	21	286032092.103481	0.0127200692857435	0.00757816631616568	0.472943013542903	0.0278522346273974	0.411388090432374	362.35530036747	0.0104298333929401	0.0089084244087033
1001	Autauga County	1	Alabama	NO	NA	NA	2017	31	374844408.294412	0.0172487817708634	0.0101388791899906	1.05623212019769	0.0319695210538695	0.631823475806317	496.091766244381	0.0225024713021355	0.0169283269833103
1001	Autauga County	1	Alabama	NO	NA	NA	2017	32	19906333.9043008	0.0174266335247491	0.00895588327897458	0.780041303102826	0.0258865448128123	0.454732072594813	454.231964975453	0.020920423493358	0.0144082724366271
1001	Autauga County	1	Alabama	NO	NA	NA	2017	41	715069.339308	0.572313614555686	0.0154724828418505	11.5111747479494	0.0237723675545959	0.652758381654572	1773.14075363007	0.0244564580736722	0.0021588256142127
1001	Autauga County	1	Alabama	NO	NA	NA	2017	42	192518.6737384	0.138688712123313	0.0217860695694478	5.08182032376879	0.0278967637880938	0.700623243139893	1320.41007678003	0.0187870197114825	0.0132908050801242
1001	Autauga County	1	Alabama	NO	NA	NA	2017	43	3300320.0190922	0.188057918870488	0.00835609172546224	3.81000684160255	0.018161642759197	0.390632184928484	968.527929239191	0.0556467485182885	0.00308191214155943
1001	Autauga County	1	Alabama	NO	NA	NA	2017	51	233469.6266615	0.347754654613989	0.0153433639566278	6.93226325656361	0.0240596175804584	0.382218015697065	1782.18159024316	0.0349589077026352	0.00225195770286818
1001	Autauga County	1	Alabama	NO	NA	NA	2017	52	9418048.779832	0.173601319006592	0.00993806006544625	3.12677556049461	0.024127791140385	0.494579281535531	993.178358939051	0.0449070803785517	0.00775397354581439
1001	Autauga County	1	Alabama	NO	NA	NA	2017	53	20547431.29194	0.148230928055746	0.00952969508374084	2.53229624638179	0.0258398557389557	0.396639404321645	853.501153847151	0.0350245210096133	0.00578728447662117
1001	Autauga County	1	Alabama	NO	NA	NA	2017	54	644336.288191	0.204047824209225	0.0205518935082004	7.37378151307016	0.0340827091467032	4.79975606530303	1090.79604099328	0.157195560969604	0.0430339736883592
1001	Autauga County	1	Alabama	NO	NA	NA	2017	61	29314498.9602	0.151031804758214	0.0141483874192268	3.98874115099466	0.0240629395300565	0.186996638996574	1669.40163748353	0.0338927102732402	0.00178779072795403
1001	Autauga County	1	Alabama	NO	NA	NA	2017	62	35378055.4162	0.152247916142206	0.0145818525539217	4.43050506268453	0.0260004770356873	0.25341113900658	1724.24321400953	0.0929379282835332	0.00158239869913305
1003	Baldwin County	1	Alabama	NO	NA	NA	2008	11	7653508	0.030606235244057	0.00846587162230034	0.809317999092883	0.0416628509442374	6.35843769555822	382.710124198844	0.0592415326899305	0.00485286409571729
1003	Baldwin County	1	Alabama	NO	NA	NA	2008	21	1096843296	0.0153968022447023	0.00789843149021327	1.02366747457809	0.0459296423166311	0.689331623627159	357.474573438821	0.0240636770035419	0.0167406651633285
1003	Baldwin County	1	Alabama	NO	NA	NA	2008	31	527248381.287597	0.024395078227173	0.0113753383361961	1.87140407838159	0.0419813358698614	1.14166342069895	520.422882686994	0.0503466634697737	0.0398797975265645
1003	Baldwin County	1	Alabama	NO	NA	NA	2008	32	175411660.942965	0.0475977405818132	0.0111071235969916	2.11997177190885	0.0399816217635823	1.08749905609395	541.460493787679	0.0468488225271867	0.0362901812112769
1003	Baldwin County	1	Alabama	NO	NA	NA	2008	41	2871238.343974	0.584911929788084	0.0137466937205504	11.5604442845181	0.0182574767519755	0.465619576652247	1314.1122538999	0.0256007430276244	0.00280763008738302
1003	Baldwin County	1	Alabama	NO	NA	NA	2008	42	856271.015274	0.558917638562365	0.0137662070215194	11.1385096594956	0.019249849502164	0.50252245276878	1283.03702611246	0.0275753333606967	0.00471842089097792
1003	Baldwin County	1	Alabama	NO	NA	NA	2008	43	3123266.781592	0.558337576615277	0.0137666424603338	11.1290941990775	0.0192719942748263	0.503345939510058	1282.34358319532	0.0276193962937214	0.00476106013912615
1003	Baldwin County	1	Alabama	NO	NA	NA	2008	51	1131506.449232	0.439986275354343	0.019742923752153	10.9911532951601	0.0249619312806438	0.602584991025134	1871.55013598459	0.106167742376215	0.00293123204903565
1003	Baldwin County	1	Alabama	NO	NA	NA	2008	52	47780764.97979	0.277924720258635	0.0154812442410206	6.93677505099154	0.0279776440338985	0.713362418990097	1277.46566009413	0.0604696068524293	0.0136308690281817
1003	Baldwin County	1	Alabama	NO	NA	NA	2008	53	6576959.833014	0.279025148158226	0.0154786444923957	6.95331054640129	0.0279164299329942	0.710422829653681	1279.73912967856	0.060314048046595	0.0134789197707597
1003	Baldwin County	1	Alabama	NO	NA	NA	2008	54	2481148.795498	0.141397181818825	0.0140741931913191	4.28228636170875	0.0333382127193523	0.958107866538871	898.852259170291	0.0542204954627324	0.0281340060505385
1003	Baldwin County	1	Alabama	NO	NA	NA	2008	61	46400602.790704	0.439236476342528	0.019269225104269	10.814129120261	0.0243894750176776	0.571609937660146	1843.45942712829	0.0992502729664017	0.00183925509157227
1003	Baldwin County	1	Alabama	NO	NA	NA	2008	62	69879494.287355	0.454236450054103	0.0200380474263214	11.3199043829468	0.0245939272859727	0.5873227173231	1919.34446236619	0.109010061879986	0.00179024050528771
1003	Baldwin County	1	Alabama	NO	NA	NA	2011	11	18334895.449181	0.0239785112850152	0.00744177756634302	0.747379021285126	0.0464619280730609	2.29535128536945	374.799810159788	0.029348224538419	0.00404918911100986
1003	Baldwin County	1	Alabama	NO	NA	NA	2011	21	885511140.849507	0.0156299530442583	0.00689353122320251	0.929063516162122	0.040242845268993	0.753355025205678	348.279268637176	0.0139678116349369	0.0158979829306106
1003	Baldwin County	1	Alabama	NO	NA	NA	2011	31	1124561091.57014	0.0171708197875045	0.00950588657493891	1.53075441972605	0.0402174023795307	0.864283249590944	485.084252381137	0.0279160623327974	0.0248848505268992
1003	Baldwin County	1	Alabama	NO	NA	NA	2011	32	376197901.028646	0.023783854349775	0.00922915389387167	1.64891392261265	0.0386786135282697	0.892504515948326	484.533641977567	0.0306234240063339	0.0266373694712032
1003	Baldwin County	1	Alabama	NO	NA	NA	2011	41	835957.7358392	0.628468808922605	0.0144217110110875	12.6519602084267	0.0227568379365213	0.662637544373047	1679.33159927745	0.0163743187000915	0.0017344274100765
1003	Baldwin County	1	Alabama	NO	NA	NA	2011	42	1733198.29589388	0.498174263886246	0.010459623697086	9.46843179626943	0.0167235269317836	0.608373644036754	1253.83423219142	0.86570444174593	0.00822108348073991
1003	Baldwin County	1	Alabama	NO	NA	NA	2011	43	4622022.38816994	0.345157449873448	0.00830157162224391	6.11104316351691	0.014733927779455	0.846468547476584	908.926206695786	0.0271078716213149	0.00403917043958758
1003	Baldwin County	1	Alabama	NO	NA	NA	2011	51	2480218.36741999	0.619524570544335	0.0155613584096116	12.9198832984694	0.0241231445190904	0.691920573495809	1723.35111343707	0.0174836050672771	0.00366032908100801
1003	Baldwin County	1	Alabama	NO	NA	NA	2011	52	56230095.686428	0.211438008741725	0.0111459951006609	4.1073053979003	0.0255307455326501	0.767088490849232	950.559556580392	0.0348365284737778	0.0155476486141985
1003	Baldwin County	1	Alabama	NO	NA	NA	2011	53	13008715.3635016	0.164457523584058	0.0103239519666495	3.63913241475853	0.0243003072400094	0.502206675064745	878.353126557422	0.0212046816597517	0.0071455559099981
1003	Baldwin County	1	Alabama	NO	NA	NA	2011	54	2069851.9635476	0.154160294077697	0.0156192401745822	4.71779884060565	0.029953920072586	1.8257013665329	1002.17466798355	0.062757436699869	0.0243389127155685
1003	Baldwin County	1	Alabama	NO	NA	NA	2011	61	88948607.8356126	0.490543614726069	0.0149004832073852	10.2793855840518	0.0239739887023191	0.542021414510703	1737.86017294104	0.0160178002311433	0.00169758586087083
1003	Baldwin County	1	Alabama	NO	NA	NA	2011	62	91582523.462664	0.600018118455147	0.0177930300194154	16.1993094349624	0.0368443751972812	1.57922861344765	2070.26176088951	0.19443609054703	0.00144784993166755
1003	Baldwin County	1	Alabama	NO	NA	NA	2014	11	26823206.6073788	0.0243034215195863	0.00805978883078238	0.687037574519165	0.0335297266929275	2.1200118047835	349.985341569323	0.030037753544777	0.00361612963806189
1003	Baldwin County	1	Alabama	NO	NA	NA	2014	21	1157643826.2963	0.0155427897198596	0.0082058668033976	0.684376702129347	0.0310675902304734	0.538228909907249	359.624781602958	0.0115534342904602	0.011380815889111
1003	Baldwin County	1	Alabama	NO	NA	NA	2014	31	1517587525.35533	0.0209146465896852	0.0110088783368126	1.38803925890403	0.0341439000663557	0.85383680229436	494.610021061602	0.0259792162019922	0.0222138150389582
1003	Baldwin County	1	Alabama	NO	NA	NA	2014	32	110240738.253573	0.0252345667652083	0.0101966182450152	1.09619611138112	0.0271416160459621	0.649261419173215	478.609828545389	0.0247377425188353	0.018477739272543
1003	Baldwin County	1	Alabama	NO	NA	NA	2014	41	6047310.98258397	0.842943854470183	0.0160757110396861	14.7958167549333	0.0230695401788431	0.87065154503886	1822.0619322041	0.0179859965388823	0.0023472629321009
1003	Baldwin County	1	Alabama	NO	NA	NA	2014	42	1628122.18719568	0.332497370261292	0.0159857023034979	9.90282204946328	0.0204792172210307	0.846704248416482	1245.47395695956	0.0116714543652468	0.00587817166136889
1003	Baldwin County	1	Alabama	NO	NA	NA	2014	43	6912000.07724592	0.270027984143426	0.00821066885685642	4.67841898201317	0.0162509898935834	0.652216996592352	922.041454786618	0.0437737631804768	0.00360622598589432
1003	Baldwin County	1	Alabama	NO	NA	NA	2014	51	785361.187371508	0.59803339796868	0.0163307098758256	9.94903019306435	0.0233382324192164	0.607601239265458	1870.92130768634	0.0260452511417807	0.00250987475611239
1003	Baldwin County	1	Alabama	NO	NA	NA	2014	52	38269999.2954057	0.251730898249251	0.0121245349405105	4.42047166333794	0.0240101960688107	0.875598038951957	1060.64642477592	0.0461819859024166	0.0152142255908523
1003	Baldwin County	1	Alabama	NO	NA	NA	2014	53	71978282.14599	0.217006138232505	0.0116502794403325	3.67565420227259	0.0250268221561183	0.664582246757176	975.834197744703	0.0373396975174614	0.00868928028658578
1003	Baldwin County	1	Alabama	NO	NA	NA	2014	54	3827999.92869594	0.224702649479898	0.0201864960486168	5.95770127418084	0.0308127625149255	2.18727032017728	1138.10214333331	0.0647154986900631	0.0279202295121102
1003	Baldwin County	1	Alabama	NO	NA	NA	2014	61	111094777.004118	0.431285775663802	0.0156175398108526	8.42088300330741	0.0233017803040232	0.466269966351398	1806.28891743995	0.0322100836756941	0.00217136832485815
1003	Baldwin County	1	Alabama	NO	NA	NA	2014	62	111998112.865745	0.385249780951039	0.0158548594506873	9.6863042753411	0.0275158627821608	0.630172727913173	1838.57045226286	0.116529843312456	0.00168486484789366
1003	Baldwin County	1	Alabama	NO	NA	NA	2017	11	30784148.89471	0.0240597850072419	0.00770887584698409	0.693830888735818	0.0409851670685387	2.68642288628875	373.352867625326	0.0301837268389029	0.00423627939885023
1003	Baldwin County	1	Alabama	NO	NA	NA	2017	21	1224663403.12383	0.0113654475746271	0.00728837882453029	0.422637458287869	0.0264703830069376	0.353447505054736	348.922172862792	0.00900331949604904	0.00769860646696269
1003	Baldwin County	1	Alabama	NO	NA	NA	2017	31	1847780110.09112	0.0158227683019748	0.00972179707866182	0.949318492745614	0.0303100853152521	0.551161990328219	477.258076328448	0.0192366476647627	0.0146425774760489
1003	Baldwin County	1	Alabama	NO	NA	NA	2017	32	130956271.977817	0.0170113792909238	0.00878780805864843	0.718635960263121	0.0249388978448009	0.401684349503968	448.522397923385	0.0181800688481914	0.012524100586441
1003	Baldwin County	1	Alabama	NO	NA	NA	2017	41	7309000.2486	0.614002817698243	0.0158105948350642	11.3824039728633	0.0241597226592446	0.704525304941047	1811.91062377611	0.0265064254335387	0.0024038595068924
1003	Baldwin County	1	Alabama	NO	NA	NA	2017	42	1967807.759009	0.173700712929489	0.0198056945881745	5.74843886501784	0.0263392937247257	0.747883691353587	1310.17742397781	0.0204580093856103	0.0125141676724569
1003	Baldwin County	1	Alabama	NO	NA	NA	2017	43	8354094.9722259	0.199481218710068	0.00826556102894104	3.68201067817157	0.0183705235421182	0.406903782844237	960.93906179205	0.0544710585694439	0.00328340055889124
1003	Baldwin County	1	Alabama	NO	NA	NA	2017	51	872937.750994	0.38029828082431	0.01572242479548	6.94707181999286	0.0244585924937037	0.414478721277365	1826.23698638651	0.0377734807546164	0.00251843608616685
1003	Baldwin County	1	Alabama	NO	NA	NA	2017	52	42537533.87353	0.172414189604752	0.0107084395980036	3.04691094817099	0.0249729253808406	0.530090542336309	1012.97819156108	0.0441892358026092	0.00918847583601406
1003	Baldwin County	1	Alabama	NO	NA	NA	2017	53	80004668.70618	0.166263751903646	0.0103336372659949	2.70550131949015	0.0263867677503154	0.445295126231703	933.358341912272	0.0385279240930749	0.00637934315809472
1003	Baldwin County	1	Alabama	NO	NA	NA	2017	54	4254864.898386	0.22532026804629	0.0201671247090323	7.36015846258637	0.034292367115588	4.74280239720247	1119.06869606125	0.151680309673339	0.0421973065658121
1003	Baldwin County	1	Alabama	NO	NA	NA	2017	61	122932082.5598	0.170988180240031	0.0147047779060872	4.0503898505309	0.0244959935296895	0.205005887844053	1735.08890513839	0.0372653193456884	0.00205967518372128
1003	Baldwin County	1	Alabama	NO	NA	NA	2017	62	123903792.2192	0.173894963203854	0.0152402298509105	4.64383173469563	0.0269323410698648	0.299915467548219	1802.12260869628	0.11690983679212	0.00185428010780579
1005	Barbour County	1	Alabama	NO	NA	NA	2008	11	1496421	0.0289833194917246	0.0080397925305336	0.696282161311906	0.0335364953614746	6.37954153559585	363.447880534989	0.0680581974693587	0.00574842407861076
1005	Barbour County	1	Alabama	NO	NA	NA	2008	21	247771074	0.017874291389352	0.00877515099762944	1.06138080178173	0.044256383791064	0.758414854915877	397.138968098224	0.0260969689195871	0.0187350168301932
1005	Barbour County	1	Alabama	NO	NA	NA	2008	31	111682360.930445	0.0293036738181213	0.0122687471107961	1.87405335655178	0.0395023378187777	1.22970638793901	561.394107777819	0.0543721285818772	0.0433666254282037
1005	Barbour County	1	Alabama	NO	NA	NA	2008	32	37086040.548302	0.0576374523355372	0.0119662523620642	2.22356269474793	0.0376246715660457	1.18362788216491	584.171166152115	0.0506378046239562	0.0394941363170682
1005	Barbour County	1	Alabama	NO	NA	NA	2008	41	492438.660857	0.64481143095809	0.0135931392800986	11.4345942174208	0.0182661952155822	0.537460780588314	1299.0766129917	0.031794585081096	0.0035456596866226
1005	Barbour County	1	Alabama	NO	NA	NA	2008	42	148076.061599	0.611394182780495	0.0136644969430977	10.9424061813628	0.0193774414270889	0.583276415766333	1265.33970902731	0.0340530739193339	0.00595664435813072
1005	Barbour County	1	Alabama	NO	NA	NA	2008	43	540209.830084	0.61065475361634	0.0136660758863078	10.931515452534	0.0194020301620134	0.584290186159541	1264.5932067849	0.0341030478880173	0.00600999262819082
1005	Barbour County	1	Alabama	NO	NA	NA	2008	51	189579.190375	0.5482433595888	0.0208107915626704	11.5296821931761	0.024889130428174	0.699522154593251	1966.5909870339	0.112490741491009	0.00399328464070197
1005	Barbour County	1	Alabama	NO	NA	NA	2008	52	8487034.193442	0.320455928999014	0.0160082260433483	6.92496596251357	0.0283496296131219	0.866234893083615	1285.07702260619	0.0661397402743464	0.0170135639330981
1005	Barbour County	1	Alabama	NO	NA	NA	2008	53	1167443.267774	0.321890519693651	0.0160045979729718	6.9450399796188	0.0282879701260521	0.863171723440069	1287.57818010314	0.065985339628595	0.0168366099470716
1005	Barbour County	1	Alabama	NO	NA	NA	2008	54	470548.694254	0.152566147090595	0.0146632985750711	4.10942436723175	0.0334831389025457	1.11955051255144	898.810683968763	0.060894632537457	0.0327623038280784
1005	Barbour County	1	Alabama	NO	NA	NA	2008	61	7742289.078949	0.54773663700482	0.0202813695720134	11.3827465031577	0.0242863435780992	0.669063275007791	1937.64863668142	0.105552913683819	0.00256817312916977
1005	Barbour County	1	Alabama	NO	NA	NA	2008	62	11637083.28684	0.569715240609167	0.021172352291619	11.9397187492291	0.0244556716665415	0.678390548479686	2026.01359150009	0.115659054146291	0.00251047502375096
1005	Barbour County	1	Alabama	NO	NA	NA	2011	11	3438108.9126	0.0225420614550069	0.00722505690836154	0.753506784115074	0.0441034023082681	2.2663991876355	363.888822282971	0.0296408869987873	0.0038466528057544
1005	Barbour County	1	Alabama	NO	NA	NA	2011	21	174898470.84669	0.0192282059458773	0.00679881833507943	0.992653903978374	0.0385097591778592	0.828516763206487	343.466319863719	0.0142449053109551	0.0152752127836146
1005	Barbour County	1	Alabama	NO	NA	NA	2011	31	184547652.6179	0.0167710876468569	0.00929423202377527	1.43933937905625	0.0389247750656667	0.766657590220593	473.971590301241	0.0236210797351812	0.0212921197453035
1005	Barbour County	1	Alabama	NO	NA	NA	2011	32	61739938.6192	0.023697381674532	0.00906585112636794	1.56585619667334	0.0375492130528467	0.793122255360362	475.893806770048	0.0263595615808357	0.0226962538296584
1005	Barbour County	1	Alabama	NO	NA	NA	2011	41	143886.50421	0.677060355377022	0.0139090958811932	12.275190556564	0.0228016011791423	0.728451296148979	1619.6374189775	0.018544557477851	0.00197119029181562
1005	Barbour County	1	Alabama	NO	NA	NA	2011	42	298378.3879422	0.508715904039187	0.00891580464188346	8.25541479021268	0.0138268245952653	0.592294199056683	1069.72182618385	0.925161001787281	0.00867870154751086
1005	Barbour County	1	Alabama	NO	NA	NA	2011	43	795706.80296	0.35134165378812	0.00714010991828389	5.2839165876121	0.0128206898416456	0.883021700854983	782.611220551631	0.027618904657781	0.00411146016693621
1005	Barbour County	1	Alabama	NO	NA	NA	2011	51	498045.86015	0.687860236320341	0.014965526920954	12.4237929112173	0.0243671536939939	0.766349153615199	1655.19941075582	0.0196723840058724	0.00391599962318972
1005	Barbour County	1	Alabama	NO	NA	NA	2011	52	12496318.0224	0.222674181718183	0.0110324606693023	4.10767239270305	0.0263087042773083	0.752210950572775	941.440834998943	0.0335830575979644	0.0132084798377837
1005	Barbour County	1	Alabama	NO	NA	NA	2011	53	1143931.38715	0.181499370312345	0.0102398354348725	3.74876134799987	0.0263173900191694	0.651414365588963	876.654725224059	0.0282641396694721	0.0101859879362043
1005	Barbour County	1	Alabama	NO	NA	NA	2011	54	404982.41764	0.152664450159043	0.0148938424673986	4.50651824046161	0.0312508694448155	1.76959553831306	953.512716472113	0.0592492619975076	0.0231348312174926
1005	Barbour County	1	Alabama	NO	NA	NA	2011	61	16519321.7783504	0.51720703883703	0.0143387738711235	10.0347993576253	0.024014056076685	0.57813241148416	1672.41414025931	0.0174234532114776	0.00181667080580913
1005	Barbour County	1	Alabama	NO	NA	NA	2011	62	8900667.8432	0.570432674486279	0.0151963446314172	11.3041006491202	0.0241879093081288	0.579113475260665	1768.48000841192	0.0161476959808139	0.00183724760595187
1005	Barbour County	1	Alabama	NO	NA	NA	2014	11	3463914.21523268	0.024291415783741	0.00824458595524936	0.740235510769068	0.0345406572940615	1.98428267729768	357.995906204132	0.0304236546125034	0.00327681462158945
1005	Barbour County	1	Alabama	NO	NA	NA	2014	21	152920479.096175	0.019473707216204	0.00856418610250949	0.872493531180968	0.0337776069056591	0.754318559961478	374.353634277781	0.0140208627933947	0.0149357331764386
1005	Barbour County	1	Alabama	NO	NA	NA	2014	31	159354597.23609	0.0250617966292391	0.011447313629173	1.74938569842167	0.0383127094322858	1.17506835653102	514.965665654776	0.0326443734926707	0.0298849233949908
1005	Barbour County	1	Alabama	NO	NA	NA	2014	32	11243967.7111402	0.0277454781134212	0.0102690257555631	1.31878859348556	0.0292231188029969	0.880805962766404	479.576231355839	0.0301448237274667	0.0245005879050316
1005	Barbour County	1	Alabama	NO	NA	NA	2014	41	411417.9	1.03293946196376	0.0156549150706272	15.9020316735067	0.0231688077222746	0.978898829293378	1767.16044061097	0.0161210563202812	0.00251599408747699
1005	Barbour County	1	Alabama	NO	NA	NA	2014	42	382030.907	0.56818610299199	0.00957378257493981	12.6332929743635	0.0145782624475196	0.864514694785506	1076.94925369365	0.00937817918686981	0.0024738374963822
1005	Barbour County	1	Alabama	NO	NA	NA	2014	43	704000.0000024	0.266977897046184	0.00717076574903899	3.93182384057744	0.0143205747574152	0.66989059772306	802.602060574451	0.0425923106567079	0.00388487690142113
1005	Barbour County	1	Alabama	NO	NA	NA	2014	51	105521.469	0.624750312611323	0.0159712842785348	10.1829897491325	0.0235544934524367	0.630477739262178	1834.41858544918	0.0318404343201856	0.00271733811354313
1005	Barbour County	1	Alabama	NO	NA	NA	2014	52	5e+06	0.300356112396556	0.0111023264287628	4.8524223120912	0.0243447923776596	0.98402510184748	1031.24878492513	0.0479690804911164	0.0144087789380304
1005	Barbour County	1	Alabama	NO	NA	NA	2014	53	7028439.47503	0.200179338964112	0.0105058667122711	3.37249750915492	0.0260741866769775	0.622868325682198	871.821271380337	0.036228018535898	0.0083500178679179
1005	Barbour County	1	Alabama	NO	NA	NA	2014	54	172000	0.217158191030281	0.0201249968208198	6.13596023651523	0.0330745315513314	2.5986670806062	1092.55633809326	0.0796363157648198	0.0327404713194862
1005	Barbour County	1	Alabama	NO	NA	NA	2014	61	12134893.664	0.396580386902861	0.0143460543818128	8.28502040557806	0.0238105374212861	0.472176039776973	1655.89765739871	0.0292013627068401	0.0020052958010278
1005	Barbour County	1	Alabama	NO	NA	NA	2014	62	5790417.178	0.37273676356671	0.014776113026802	8.31134423955662	0.0241401857580321	0.390500009747312	1713.56261047552	0.0289899060395679	0.0018728020126449
1005	Barbour County	1	Alabama	NO	NA	NA	2017	11	3490815.88	0.0239415691554754	0.00792201681502062	0.745855375965358	0.0416060087640285	2.44239279087861	383.66556920031	0.0305003228249059	0.00380185288814373
1005	Barbour County	1	Alabama	NO	NA	NA	2017	21	149040212.835969	0.0137654829785781	0.0076214278977057	0.562695846563156	0.0293614833044651	0.504809214295154	363.719101148855	0.0107833898093772	0.0103187331029687
1005	Barbour County	1	Alabama	NO	NA	NA	2017	31	167396725.8478	0.0185301300164579	0.010217534890847	1.28302673139575	0.0349022105579132	0.797843017430935	501.760900848481	0.0245234552179168	0.0206385973531282
1005	Barbour County	1	Alabama	NO	NA	NA	2017	32	11848690.245765	0.018893231443533	0.00903318278217037	0.904620531586802	0.0272071722565827	0.542449044035123	460.641771491314	0.022290930006461	0.016298756489392
1005	Barbour County	1	Alabama	NO	NA	NA	2017	41	488955.07943	0.679418558192418	0.0154577757134474	11.0537981021014	0.02426838223694	0.737151050576106	1768.46142023048	0.0271055338429382	0.00256495819345337
1005	Barbour County	1	Alabama	NO	NA	NA	2017	42	454029.71547	0.485732066022714	0.0107430697285862	11.949560452289	0.0180862655534295	0.905349678392851	1216.55362124098	0.0161449173658578	0.00284565826832563
1005	Barbour County	1	Alabama	NO	NA	NA	2017	43	836678.1700677	0.196029189566704	0.00744660776701429	3.18189523037182	0.0177477228864782	0.439237079031291	861.986207413132	0.0533117513165436	0.00351229124093287
1005	Barbour County	1	Alabama	NO	NA	NA	2017	51	98661.409	0.388400183653069	0.0153630727824574	6.87622328188419	0.0247040181734887	0.443573900796446	1787.30771629035	0.0426889424637463	0.00275457296502271
1005	Barbour County	1	Alabama	NO	NA	NA	2017	52	4674944.79398	0.215495044869777	0.00968073798250055	3.51629035152009	0.024537420920448	0.623839211356795	988.667406703626	0.0474091009742561	0.00880407669102637
1005	Barbour County	1	Alabama	NO	NA	NA	2017	53	6571513.30604	0.153408389348221	0.00932752719157996	2.51057094579753	0.0262462460605296	0.421475892945661	839.05051977568	0.0372903734139907	0.00616081348493214
1005	Barbour County	1	Alabama	NO	NA	NA	2017	54	160818.1	0.0667883027509702	0.0222064885966766	6.61160574908546	0.0397463360032968	5.83215212135636	1061.62458461184	0.2040058183665	0.0570783441520189
1005	Barbour County	1	Alabama	NO	NA	NA	2017	61	11023314.002	0.266293972284737	0.014730341349261	6.1140361816415	0.0249436519022164	0.337061748224203	1718.06826275513	0.03390409890399	0.00211153063831664
1005	Barbour County	1	Alabama	NO	NA	NA	2017	62	5259580.356	0.163570662746895	0.0146399976565084	3.99205379565559	0.0251904941683587	0.178810374608738	1731.24839155229	0.0365640315728744	0.00190660428980684
1007	Bibb County	1	Alabama	YES	13820	Birmingham-Hoover, AL	2008	11	991990	0.029965577525105	0.0081278865562748	0.83970762224589	0.0389108992066718	5.69503737075513	367.4306248017	0.0681382444429764	0.00498264288745742
1007	Bibb County	1	Alabama	YES	13820	Birmingham-Hoover, AL	2008	21	137452082	0.0153196012817854	0.00758754041051502	0.967441036221491	0.0433137212603106	0.67734032165253	343.411241755841	0.0242586738579618	0.0168808758309028
1007	Bibb County	1	Alabama	YES	13820	Birmingham-Hoover, AL	2008	31	67116693.334144	0.0240949172385587	0.0109091030465423	1.80117993305742	0.0398230798867963	1.12850853729193	499.144984883148	0.0523886484682592	0.0402540061140788
1007	Bibb County	1	Alabama	YES	13820	Birmingham-Hoover, AL	2008	32	22339050.421741	0.0470471544315507	0.010664573588415	2.04887409810971	0.0379859911014801	1.07982736782713	520.120754260503	0.0488318742461302	0.0366555371456082
1007	Bibb County	1	Alabama	YES	13820	Birmingham-Hoover, AL	2008	41	381515.303884	0.576375328366048	0.012483813019562	10.6642615352899	0.0168754448453646	0.479083261675738	1193.15433218673	0.030473448205402	0.00300793331141717
1007	Bibb County	1	Alabama	YES	13820	Birmingham-Hoover, AL	2008	42	113608.96526	0.551570605489361	0.0125380367362564	10.2932338842282	0.0178522080486464	0.513836633248202	1167.48150210399	0.0322798643844485	0.00488221648702914
1007	Bibb County	1	Alabama	YES	13820	Birmingham-Hoover, AL	2008	43	414377.456556	0.551016252421269	0.0125392485653045	10.2849419021836	0.0178740374269156	0.514613325584315	1166.90774797685	0.0323202354200808	0.00492410426114534
1007	Bibb County	1	Alabama	YES	13820	Birmingham-Hoover, AL	2008	51	151102.828624	0.450179524445803	0.0188591875071364	10.7527551847023	0.0249441608561348	0.623967792062062	1787.320550647	0.107925742574105	0.00303055164981894
1007	Bibb County	1	Alabama	YES	13820	Birmingham-Hoover, AL	2008	52	6312535.82147	0.280926907305449	0.0143969875654618	6.60434158719502	0.0277040284973082	0.731073410491634	1183.80297391155	0.0621930684880573	0.013597268984509
1007	Bibb County	1	Alabama	YES	13820	Birmingham-Hoover, AL	2008	53	869023.05133	0.281981523479152	0.014390139935823	6.61823158793587	0.0276484915258392	0.728365915445327	1185.53195300554	0.0620333109287894	0.0134458989194378
1007	Bibb County	1	Alabama	YES	13820	Birmingham-Hoover, AL	2008	54	323585.52717	0.142423814311167	0.013175752793845	4.04833268772361	0.0326514602356784	0.961803044004867	832.413303340558	0.055959178588708	0.0282427580251948
1007	Bibb County	1	Alabama	YES	13820	Birmingham-Hoover, AL	2008	61	6200866.55892	0.447753471647396	0.0183020362511413	10.523084373094	0.0244380323423851	0.596466442196195	1749.75513318853	0.100940621646713	0.00196470177418534
1007	Bibb County	1	Alabama	YES	13820	Birmingham-Hoover, AL	2008	62	9341825.566683	0.464597639771652	0.0191528552084247	11.0763094371498	0.0246134000354216	0.609753837964857	1833.66380011297	0.110712027677652	0.00191701711475966
1007	Bibb County	1	Alabama	YES	13820	Birmingham-Hoover, AL	2011	11	2019913.1177	0.0228356304724482	0.00728096471185366	0.763428794576118	0.0441034704975539	2.60287886374867	366.701191411536	0.0308715670365944	0.0045198606348018
1007	Bibb County	1	Alabama	YES	13820	Birmingham-Hoover, AL	2011	21	93498784.82093	0.0222379814461603	0.00689989812567191	1.08862147662693	0.0385151764710306	1.07229407365907	348.545857853839	0.0174387699475789	0.0204425194908017
1007	Bibb County	1	Alabama	YES	13820	Birmingham-Hoover, AL	2011	31	114011052.1365	0.0190593131939742	0.00941595121762549	1.58773075396367	0.0389254587534465	1.03042551981888	480.130552526806	0.0323679501708191	0.0304112168156648
1007	Bibb County	1	Alabama	YES	13820	Birmingham-Hoover, AL	2011	32	38108226.0206	0.0260798116173887	0.009197462741304	1.72972879730542	0.0375570707464316	1.06600859215673	482.541432474785	0.0361235902388843	0.0325446322125734
1007	Bibb County	1	Alabama	YES	13820	Birmingham-Hoover, AL	2011	41	86485.905321	0.677122902539293	0.0138750557570729	12.3356322874538	0.0228016349808431	0.729453440475942	1615.63940672899	0.0187486380169149	0.00198505488610378
1007	Bibb County	1	Alabama	YES	13820	Birmingham-Hoover, AL	2011	42	179610.0800928	0.508911269448484	0.00889848634267363	8.29319816514506	0.0138268363358803	0.595870552538152	1067.59625475723	0.926032980315044	0.00947993791211783
1007	Bibb County	1	Alabama	YES	13820	Birmingham-Hoover, AL	2011	43	478993.931852	0.352178009346861	0.00714803207176175	5.31903734550687	0.0128207471602456	0.91130986571695	783.274174277971	0.0313239897040599	0.00467844316895273
1007	Bibb County	1	Alabama	YES	13820	Birmingham-Hoover, AL	2011	51	284733.831783	0.688495236347821	0.0149452285761496	12.4914458781663	0.0243672888667845	0.786002726728387	1652.86561260693	0.0210323330050249	0.00445397721850199
1007	Bibb County	1	Alabama	YES	13820	Birmingham-Hoover, AL	2011	52	7496579.7745	0.223768140252004	0.0110385049971666	4.18481870048494	0.0263089729981724	0.8333546438825	941.642051895275	0.0392352468465044	0.0167663236614443
1007	Bibb County	1	Alabama	YES	13820	Birmingham-Hoover, AL	2011	53	686247.972	0.181865557669738	0.0102167744781646	3.78095226828576	0.0263174112393728	0.665741389138036	874.840653695863	0.0296814538787038	0.010769679598451
1007	Bibb County	1	Alabama	YES	13820	Birmingham-Hoover, AL	2011	54	250927.32502	0.155024568213731	0.014945587753841	4.6324145609594	0.031250828295564	2.07830058055795	956.511108654308	0.0713648516258542	0.0280055068667219
1007	Bibb County	1	Alabama	YES	13820	Birmingham-Hoover, AL	2011	61	11299884.9394916	0.517311226530028	0.0143056878792369	10.0843542189578	0.0240141645781193	0.580239983398836	1668.5335283072	0.0176544554613433	0.00185138798151643
1007	Bibb County	1	Alabama	YES	13820	Birmingham-Hoover, AL	2011	62	6088415.1402	0.570596385831581	0.0151651039460307	11.3599111925541	0.0241879071987168	0.582082933643481	1764.83677394295	0.016551416578563	0.00188315909353602
1007	Bibb County	1	Alabama	YES	13820	Birmingham-Hoover, AL	2014	11	2696940.045	0.0246853247219991	0.00824634796674614	0.787223105980986	0.0355626341953108	2.24158324010061	358.098702379274	0.0304070394992833	0.00365737791532774
1007	Bibb County	1	Alabama	YES	13820	Birmingham-Hoover, AL	2014	21	98879982.2191665	0.0211961973660987	0.00834817900996435	0.912721407273386	0.0335647912906455	0.867321067227843	365.39748212189	0.0155838107123821	0.0174011103093564
1007	Bibb County	1	Alabama	YES	13820	Birmingham-Hoover, AL	2014	31	130935811.783111	0.0261019072876637	0.011204673356849	1.82141755144761	0.0385315755017965	1.3273021460755	502.61334121599	0.0376345634297788	0.0350736644429822
1007	Bibb County	1	Alabama	YES	13820	Birmingham-Hoover, AL	2014	32	8883669.6320342	0.0269214662727615	0.0102118568387121	1.38961253582285	0.0301241449918301	1.00356820056567	471.778105996793	0.0347832087765264	0.0290773783611459
1007	Bibb County	1	Alabama	YES	13820	Birmingham-Hoover, AL	2014	41	281488.346	0.959518910548361	0.0148632662417882	15.2819098531511	0.0228581990055773	0.913522901145968	1677.77792312425	0.014986925636461	0.0022726579258941
1007	Bibb County	1	Alabama	YES	13820	Birmingham-Hoover, AL	2014	42	261382.035	0.565644613587311	0.00940826340247523	12.3327643369744	0.0136163072573852	0.802347948106839	1061.00707872857	0.00889397161201917	0.00225507475040157
1007	Bibb County	1	Alabama	YES	13820	Birmingham-Hoover, AL	2014	43	848000.0000003	0.252086302474794	0.00692920220993663	3.8355608198601	0.0133804464370925	0.6231288300679	780.076497178477	0.0409665265324664	0.00345930402331724
1007	Bibb County	1	Alabama	YES	13820	Birmingham-Hoover, AL	2014	51	88327.6726838151	0.566383512624633	0.0151176106188234	9.72455154450561	0.0234694146753676	0.585877252063275	1736.33962171656	0.0292806647869474	0.00244081542879556
1007	Bibb County	1	Alabama	YES	13820	Birmingham-Hoover, AL	2014	52	6089999.90925193	0.285407443888852	0.0102789544205109	4.62170262940758	0.0246074236799321	0.971941954839845	963.764928128044	0.0485282768296564	0.0152695579948606
1007	Bibb County	1	Alabama	YES	13820	Birmingham-Hoover, AL	2014	53	3644367.1666647	0.17833614416915	0.00951158562436288	3.05919469929221	0.0267282869546898	0.554745827745409	778.883763343482	0.0330900133525896	0.00776128380192489
1007	Bibb County	1	Alabama	YES	13820	Birmingham-Hoover, AL	2014	54	319999.995231628	0.224454801229743	0.0182693401587244	6.02851484255387	0.0319531448836502	2.2950215040213	1027.5341508817	0.0695888667138143	0.028344786342056
1007	Bibb County	1	Alabama	YES	13820	Birmingham-Hoover, AL	2014	61	10661666.0422576	0.325831790890405	0.0134784374384016	7.92479026179244	0.0242006044059081	0.427382314735038	1555.72335941896	0.0254976077951544	0.00171135866082094
1007	Bibb County	1	Alabama	YES	13820	Birmingham-Hoover, AL	2014	62	5451857.022761	0.309833678135812	0.013982626047379	8.00708040418684	0.0245398909321517	0.362583893929578	1621.49381036538	0.0257214917723508	0.00162155870606003
1007	Bibb County	1	Alabama	YES	13820	Birmingham-Hoover, AL	2017	11	2974846.10335	0.0243500584076168	0.00795782453361211	0.768182178788782	0.0421029903618244	2.82965009291535	385.36670286668	0.0305345819960626	0.00431373869427483
1007	Bibb County	1	Alabama	YES	13820	Birmingham-Hoover, AL	2017	21	104032941.382475	0.0143969683452772	0.00744791423554149	0.5811806099869	0.0291156852572876	0.54648043369487	355.944699431059	0.0115649138302811	0.0112316080916136
1007	Bibb County	1	Alabama	YES	13820	Birmingham-Hoover, AL	2017	31	150792429.32266	0.0190585131141429	0.010026465589302	1.32210560216392	0.0348718571780819	0.856087193492621	492.325166744724	0.0266804387682742	0.0225171617709481
1007	Bibb County	1	Alabama	YES	13820	Birmingham-Hoover, AL	2017	32	10427348.87719	0.0179211737051576	0.00885592466549998	0.920199274556561	0.0272994591299088	0.582852342044998	447.30476622075	0.0238068118164064	0.0180093455098017
1007	Bibb County	1	Alabama	YES	13820	Birmingham-Hoover, AL	2017	41	338386.047004	0.634898401064676	0.0148683334716469	10.7897318635737	0.0238135063064347	0.688401988028219	1701.00747764283	0.0253143745196183	0.0023316469747405
1007	Bibb County	1	Alabama	YES	13820	Birmingham-Hoover, AL	2017	42	314215.614004	0.210749757768801	0.0188807608445333	5.94263697937552	0.0249189301393175	0.781397746308363	1179.25701752489	0.015717144481807	0.0119758802344138
1007	Bibb County	1	Alabama	YES	13820	Birmingham-Hoover, AL	2017	43	1019407.63	0.187039020126899	0.00718433855325446	3.14014743954243	0.0173660859601561	0.411282748191538	841.49173441599	0.0531211601983032	0.00307162765002404
1007	Bibb County	1	Alabama	YES	13820	Birmingham-Hoover, AL	2017	51	90834.85050045	0.35269720297882	0.0149706190209246	6.68342798919891	0.0245414314828667	0.469941154764484	1711.42793662776	0.0424725988196645	0.00319097052304721
1007	Bibb County	1	Alabama	YES	13820	Birmingham-Hoover, AL	2017	52	6262864.36793	0.203809844682621	0.00913744717401877	3.33599491448917	0.0250337191214194	0.609168407869181	926.183108056271	0.0467852443290908	0.00897686779691793
1007	Bibb County	1	Alabama	YES	13820	Birmingham-Hoover, AL	2017	53	3747812.41598	0.139009671050916	0.00857183138764905	2.31032813263042	0.026035379929999	0.383875095936162	764.645542839171	0.0344807340434717	0.00571682362476922
1007	Bibb County	1	Alabama	YES	13820	Birmingham-Hoover, AL	2017	54	329083.184997	0.0672351968552483	0.0211031628487851	6.57174110888508	0.0387726751647919	5.46359595659478	1008.88949448164	0.193019879712945	0.0540961970372314
1007	Bibb County	1	Alabama	YES	13820	Birmingham-Hoover, AL	2017	61	10259834.6621	0.23178342368425	0.0138847569315036	5.83188863944726	0.0245321030966172	0.306075623851089	1619.40921427691	0.030393061905009	0.00183654110304484
1007	Bibb County	1	Alabama	YES	13820	Birmingham-Hoover, AL	2017	62	5246144.7248	0.140421216485266	0.0137935917050313	3.81207498717394	0.0248069100827239	0.162765618526528	1631.08699897434	0.0324303199420176	0.00163157965967279
1009	Blount County	1	Alabama	YES	13820	Birmingham-Hoover, AL	2008	11	2425371	0.0333005452225093	0.00832571699458796	0.856748495519844	0.0407771175421907	5.55148577122106	376.37758497744	0.0716366243571633	0.00484906065591076
1009	Blount County	1	Alabama	YES	13820	Birmingham-Hoover, AL	2008	21	336071966	0.0165263785733167	0.00760610537268228	0.993287381010797	0.0445798466054053	0.676764975018028	344.255710265865	0.0251687614465782	0.016610451104292
1009	Blount County	1	Alabama	YES	13820	Birmingham-Hoover, AL	2008	31	164105235.739625	0.0256543841842808	0.0109979328737719	1.84215094638213	0.0409645176988961	1.12882555922956	503.174116397005	0.0537386661360265	0.0397516340244892
1009	Blount County	1	Alabama	YES	13820	Birmingham-Hoover, AL	2008	32	54620664.631057	0.0480276883651673	0.0107451896851966	2.08230087165428	0.0390468301763586	1.07764782416911	523.811223567825	0.0500631681931695	0.0361860783574014
1009	Blount County	1	Alabama	YES	13820	Birmingham-Hoover, AL	2008	41	933312.116594	0.575431130251678	0.0129592959556758	11.2322943190081	0.0174498479803923	0.478917594644816	1238.68266805802	0.0314207457625172	0.00287002460744299
1009	Blount County	1	Alabama	YES	13820	Birmingham-Hoover, AL	2008	42	277918.822814	0.550744070172848	0.0129961744297272	10.8386127184576	0.0184238357092694	0.513351405359267	1211.16517054119	0.0332382702494495	0.00472022460852887
1009	Blount County	1	Alabama	YES	13820	Birmingham-Hoover, AL	2008	43	1013680.899832	0.550192334267625	0.0129969986339135	10.8298142518296	0.0184456035503794	0.514120973289354	1210.55017663939	0.033278890457561	0.00476157508805872
1009	Blount County	1	Alabama	YES	13820	Birmingham-Hoover, AL	2008	51	369455.721679	0.437983440068938	0.0190521997694125	10.9866396516035	0.0249566503361708	0.609667009076705	1806.21580812141	0.107063514893551	0.00291066510524346
1009	Blount County	1	Alabama	YES	13820	Birmingham-Hoover, AL	2008	52	15434915.211308	0.276829152256386	0.0147363922030861	6.8497904705715	0.0277879322661661	0.714274478002997	1216.04404614324	0.0621213722600409	0.0133434733583928
1009	Blount County	1	Alabama	YES	13820	Birmingham-Hoover, AL	2008	53	2124866.812564	0.277872179756996	0.0147313196502395	6.86477166030553	0.0277300894969002	0.711505273295014	1217.96499624301	0.0619562631569036	0.0131940558866069
1009	Blount County	1	Alabama	YES	13820	Birmingham-Hoover, AL	2008	54	791210.063172	0.142229029318059	0.0134465314059149	4.22171360941023	0.0329242577010674	0.948377304537834	856.286894569996	0.0565646978750946	0.0278007833150317
1009	Blount County	1	Alabama	YES	13820	Birmingham-Hoover, AL	2008	61	15161550.871269	0.436226562350017	0.0185353796325692	10.7736830731185	0.024425051897752	0.581029479946672	1772.75636805312	0.100083482815376	0.00185879704233738
1009	Blount County	1	Alabama	YES	13820	Birmingham-Hoover, AL	2008	62	22841303.252505	0.451809002856351	0.0193401081136859	11.3121188509147	0.0246151548790202	0.595472713391323	1852.10970385185	0.109781459030872	0.00181130064382856
1009	Blount County	1	Alabama	YES	13820	Birmingham-Hoover, AL	2011	11	4440142.74907	0.0242631425839912	0.0074761060925892	0.780213045068472	0.0456750788527459	2.86708153778713	376.532900781979	0.0319690614220751	0.00514867996436382
1009	Blount County	1	Alabama	YES	13820	Birmingham-Hoover, AL	2011	21	206919421.72791	0.0256236001668797	0.00697170431003404	1.15995033503079	0.0396328927147851	1.1773905851267	352.15646527404	0.0195229240117134	0.0226791420285226
1009	Blount County	1	Alabama	YES	13820	Birmingham-Hoover, AL	2011	31	259183825.48058	0.021230546719621	0.00955181358574609	1.70364245453487	0.0399762258753149	1.14904896534596	487.043770173124	0.0373494635936173	0.0343273840177746
1009	Blount County	1	Alabama	YES	13820	Birmingham-Hoover, AL	2011	32	86652345.50282	0.0282160214229353	0.00930219013214928	1.84204502652814	0.0384806985648997	1.1870168503386	488.072908289676	0.0413965113600145	0.036749036035818
1009	Blount County	1	Alabama	YES	13820	Birmingham-Hoover, AL	2011	41	208020.551641	0.642995243475632	0.0141273522390457	12.7735563923535	0.0227673895856554	0.684821922487404	1645.0169884968	0.0174943759138053	0.00182763529561993
1009	Blount County	1	Alabama	YES	13820	Birmingham-Hoover, AL	2011	42	431688.6374287	0.501769382707969	0.00989079520210349	9.25118202437271	0.0157949958906478	0.610250972572134	1185.86521605019	0.885886263102167	0.00963697853101889
1009	Blount County	1	Alabama	YES	13820	Birmingham-Hoover, AL	2011	43	1151232.384967	0.348732579257955	0.00790281305435374	5.98093572691826	0.0141168931137458	0.907606810983059	865.070877940387	0.0345675574039491	0.00496545167224553
1009	Blount County	1	Alabama	YES	13820	Birmingham-Hoover, AL	2011	51	658591.6277233	0.638924119310333	0.0152894845842162	13.0441228437196	0.0241890538455753	0.741665598603125	1692.45825825585	0.0202917188235079	0.00445914654909134
1009	Blount County	1	Alabama	YES	13820	Birmingham-Hoover, AL	2011	52	15687785.79306	0.21739647961537	0.0110538569675709	4.27965965450502	0.0257876334797551	0.897927385873003	942.141680325152	0.0452348333926162	0.020591553219003
1009	Blount County	1	Alabama	YES	13820	Birmingham-Hoover, AL	2011	53	2902930.58048	0.169935359173544	0.0102161507184358	3.74860948618436	0.02463251409834	0.538827495718565	870.153785737269	0.0238149345348647	0.00811512874359143
1009	Blount County	1	Alabama	YES	13820	Birmingham-Hoover, AL	2011	54	564150.735089	0.159974660582651	0.0153934488854699	4.91511295905155	0.0303727274311679	2.289384603832	986.190457819592	0.0826217244485371	0.031759812136489
1009	Blount County	1	Alabama	YES	13820	Birmingham-Hoover, AL	2011	61	19109530.078342	0.498723464456672	0.0145828949497538	10.3958576252626	0.0239869854410893	0.558294078323325	1700.81412370924	0.0170102332774344	0.00179063644245377
1009	Blount County	1	Alabama	YES	13820	Birmingham-Hoover, AL	2011	62	16611269.1549	0.593813815367522	0.0171401671957746	15.5393078011283	0.0342726340137427	1.3801206921177	1994.35416182488	0.15878998226356	0.00157239530306613
1009	Blount County	1	Alabama	YES	13820	Birmingham-Hoover, AL	2014	11	6303410.08492813	0.025961382596764	0.00838427102349737	0.810159838696775	0.0367621225558486	2.39328347570996	364.103828665872	0.0305685392795124	0.00390759191942513
1009	Blount County	1	Alabama	YES	13820	Birmingham-Hoover, AL	2014	21	236951310.421844	0.0230432819057078	0.00824700026031953	0.934085222512705	0.0340242672511002	0.891953954253388	361.4564682897	0.0164945958633144	0.0177964614394541
1009	Blount County	1	Alabama	YES	13820	Birmingham-Hoover, AL	2014	31	333126909.218783	0.0285521039263059	0.0110907371255338	1.87929309354127	0.039121193086037	1.35681494238063	500.262269853284	0.0395406162622687	0.035676705965434
1009	Blount County	1	Alabama	YES	13820	Birmingham-Hoover, AL	2014	32	14392711.986957	0.0285180303681477	0.0101641462282251	1.42072363882474	0.0303623916887765	1.03699310321773	470.336582641704	0.0369103669252123	0.030042518743181
1009	Blount County	1	Alabama	YES	13820	Birmingham-Hoover, AL	2014	41	1657885.60629558	0.907094121260307	0.0148917153571549	15.5825475411734	0.0227686249588695	0.855121653269752	1680.97938162758	0.013910870454301	0.00207679749539519
1009	Blount County	1	Alabama	YES	13820	Birmingham-Hoover, AL	2014	42	446353.81734881	0.207200563978837	0.0207959068402477	5.98244552232962	0.0216967019785162	0.825704826275399	1128.5009303559	0.0104035222896865	0.00966097247409931
1009	Blount County	1	Alabama	YES	13820	Birmingham-Hoover, AL	2014	43	1700395.49469963	0.245926126473843	0.00730790995057014	4.15196406473449	0.0140542569744581	0.563242215233912	838.40646477172	0.0385279883058837	0.00274194433189985
1009	Blount County	1	Alabama	YES	13820	Birmingham-Hoover, AL	2014	51	226525.591624506	0.520452958959035	0.015038983199653	9.80177462034979	0.023309651037279	0.543776786910969	1727.28885001112	0.0268533991276134	0.00219889552986134
1009	Blount County	1	Alabama	YES	13820	Birmingham-Hoover, AL	2014	52	16659999.7507667	0.265774693644145	0.0108260575161022	4.59956827805989	0.0245367338465229	0.946463239663529	966.072805897393	0.0481372051088377	0.0155859132515818
1009	Blount County	1	Alabama	YES	13820	Birmingham-Hoover, AL	2014	53	9827214.74456309	0.206662340853943	0.0108735720576191	3.54831275026915	0.0264295994840267	0.636823863089484	903.416987447822	0.0376738380001698	0.00845785659762087
1009	Blount County	1	Alabama	YES	13820	Birmingham-Hoover, AL	2014	54	503999.992487815	0.195849488481968	0.0194581769787711	6.05653821160682	0.0319896383704541	2.27808131373343	1032.40504902369	0.072927556352853	0.0292616744176127
1009	Blount County	1	Alabama	YES	13820	Birmingham-Hoover, AL	2014	61	28431250.0373413	0.405780602695119	0.0146199650968357	8.54637025039093	0.0240988151645734	0.4725225967392	1687.50002094605	0.0292227317738265	0.00200635042878833
1009	Blount County	1	Alabama	YES	13820	Birmingham-Hoover, AL	2014	62	24861873.8832354	0.376081103285736	0.015353437060207	9.80802236182155	0.0282210249890293	0.662111020954459	1780.33810225627	0.126161057896462	0.00168833840441755
1009	Blount County	1	Alabama	YES	13820	Birmingham-Hoover, AL	2017	11	6804746.79396	0.0254512850126088	0.00805135951596198	0.78645978231468	0.0427109136015391	3.15170372024512	389.80599122535	0.0306833294008473	0.00480540772575013
1009	Blount County	1	Alabama	YES	13820	Birmingham-Hoover, AL	2017	21	241627218.222129	0.0155264217605491	0.00740021306309008	0.611233414654883	0.0293139186139275	0.584048163405341	354.100438185568	0.012700551686958	0.0120616213874489
1009	Blount County	1	Alabama	YES	13820	Birmingham-Hoover, AL	2017	31	371785376.56486	0.0208972792422546	0.00997788688471947	1.39710362400561	0.0351094085287123	0.911174505177055	492.804014692099	0.0293515253212463	0.0240402467434523
1009	Blount County	1	Alabama	YES	13820	Birmingham-Hoover, AL	2017	32	21947623.057319	0.0182558472889117	0.00886155906121073	0.950232432394222	0.027237996163539	0.631354029102945	444.17967030715	0.0259076461251439	0.0198884856254879
1009	Blount County	1	Alabama	YES	13820	Birmingham-Hoover, AL	2017	41	1848929.86401	0.599754289666329	0.014924250619122	10.9843435640353	0.0235731206361751	0.63966359125921	1707.38987958357	0.0234265279557032	0.0021211622803715
1009	Blount County	1	Alabama	YES	13820	Birmingham-Hoover, AL	2017	42	497788.801584	0.1209379364539	0.0228629347369201	4.19370432606168	0.0284636143789145	0.725842246184867	1232.05894651826	0.0160228375446552	0.0152649126572315
1009	Blount County	1	Alabama	YES	13820	Birmingham-Hoover, AL	2017	43	1896338.3230429	0.178308877343735	0.00770473832977938	3.3723090831185	0.0175476676888698	0.399487439675022	895.42515950152	0.0531641842079526	0.00299216771933152
1009	Blount County	1	Alabama	YES	13820	Birmingham-Hoover, AL	2017	51	237648.132461	0.325886719679386	0.0147482714669251	6.68443705499134	0.0239541827590232	0.377409300957179	1715.71836731361	0.0360125434896642	0.00221990251175073
1009	Blount County	1	Alabama	YES	13820	Birmingham-Hoover, AL	2017	52	17478015.57551	0.191552510520681	0.00964281708276435	3.35672556749141	0.0246704170083037	0.582432378657984	939.751616708476	0.0448049413490429	0.00874859885357548
1009	Blount County	1	Alabama	YES	13820	Birmingham-Hoover, AL	2017	53	10309736.79138	0.160525511268189	0.00979220849357517	2.68410418738128	0.0267571581403925	0.434712027676468	880.777617039456	0.0392412592583703	0.00623682905396305
1009	Blount County	1	Alabama	YES	13820	Birmingham-Hoover, AL	2017	54	528746.689114	0.364307873418398	0.0169395313577825	8.80313735526802	0.0312511100737901	3.7671298824858	1046.86977900063	0.119774898865989	0.032478386785241
1009	Blount County	1	Alabama	YES	13820	Birmingham-Hoover, AL	2017	61	29079409.4702	0.258690323290804	0.0144687174442171	6.10468176600579	0.0245775344126972	0.325658482198761	1687.54575538642	0.0329460749099143	0.0019907425361717
1009	Blount County	1	Alabama	YES	13820	Birmingham-Hoover, AL	2017	62	25426761.0161	0.163623207140452	0.0145754564559214	4.53329759257822	0.0264835927385654	0.269422414254269	1723.49131220629	0.0982876311683116	0.00178580389772412
1011	Bullock County	1	Alabama	NO	NA	NA	2008	11	646857	0.0288697024989741	0.00812087255442526	0.830736617692758	0.0389107288288552	5.98842484080557	367.119870129892	0.0652476499924243	0.00498318330604526
1011	Bullock County	1	Alabama	NO	NA	NA	2008	21	89636737	0.0148215017539855	0.0076027197017423	0.965934763704348	0.0433140617568519	0.680095497247324	344.094412384671	0.0238844899529034	0.0168804155025742
1011	Bullock County	1	Alabama	NO	NA	NA	2008	31	43768722.785428	0.0234612367623544	0.0109278696882422	1.79797891414752	0.0398224091126869	1.13123297514795	499.999441745089	0.0515774229006353	0.0402493000635379
1011	Bullock County	1	Alabama	NO	NA	NA	2008	32	14567932.563782	0.0464821378965356	0.010683763757874	2.04567331955839	0.0379853813286985	1.08211608044474	521.072448929341	0.0480759642159322	0.0366518017141922
1011	Bullock County	1	Alabama	NO	NA	NA	2008	41	248677.596453	0.576350840062591	0.012516861515936	10.5887127453096	0.0168756383088243	0.475645041163843	1196.34408972676	0.0293804614928327	0.003001480409622
1011	Bullock County	1	Alabama	NO	NA	NA	2008	42	74053.654075	0.551508161892608	0.0125709915089299	10.2204010070391	0.0178527907636017	0.510756162690338	1170.57800525111	0.0311998706951626	0.00487696081530156
1011	Bullock County	1	Alabama	NO	NA	NA	2008	43	270103.501672	0.550952972585974	0.0125722012172018	10.2121699001835	0.0178746283686349	0.511540833291553	1170.00217946949	0.0312405312280815	0.00491887443906266
1011	Bullock County	1	Alabama	NO	NA	NA	2008	51	98537.44609	0.450144720689016	0.0189093035184941	10.6837412351109	0.0249440337054453	0.623166902622039	1792.07010258804	0.107668031220416	0.00303033800901086
1011	Bullock County	1	Alabama	NO	NA	NA	2008	52	4116539.708088	0.280753857517011	0.0144361265213174	6.56230683508315	0.0277035902157048	0.731303641775993	1187.10682560115	0.0618137351149805	0.0135973142288721
1011	Bullock County	1	Alabama	NO	NA	NA	2008	53	566708.5168	0.281810682041125	0.0144293016576016	6.5760874654123	0.0276480552840183	0.728576165930887	1188.84327043112	0.0616561770753075	0.0134459366259213
1011	Bullock County	1	Alabama	NO	NA	NA	2008	54	211017.353784	0.14204333322687	0.0132091101596479	4.02425885897182	0.0326507536003055	0.963827480657876	834.64266546298	0.0553792057780778	0.0282434115016458
1011	Bullock County	1	Alabama	NO	NA	NA	2008	61	4043718.54147	0.447735914616482	0.0183513470684758	10.4552945778738	0.0244379013461227	0.595487364114033	1754.4622211711	0.100701703194392	0.00196440417642584
1011	Bullock County	1	Alabama	NO	NA	NA	2008	62	6092007.834926	0.464577975135877	0.0192037925722763	11.0051438202856	0.0246132996676554	0.608831291388592	1838.53266816019	0.110468275005348	0.00191676664902297
1011	Bullock County	1	Alabama	NO	NA	NA	2011	11	1489963.9209	0.0224117197367863	0.00715506014781247	0.747477440417262	0.0441036409706798	1.63559018636503	360.360161162732	0.0282179644358944	0.00285959469351296
1011	Bullock County	1	Alabama	NO	NA	NA	2011	21	80940151.98739	0.0187423309233367	0.00674815588714904	0.953468862246783	0.0385099362637168	0.724739527770242	340.902572981618	0.0131072370647598	0.0131513207132011
1011	Bullock County	1	Alabama	NO	NA	NA	2011	31	73836195.5415	0.0164991053895658	0.00924560120651671	1.39665522401187	0.0389234816278626	0.689131609478803	471.521264703281	0.0212982641018579	0.0186727789460636
1011	Bullock County	1	Alabama	NO	NA	NA	2011	32	24690815.6937	0.0234231476682541	0.00901512811063563	1.51871413177623	0.0375446632060059	0.714186526805268	473.341822040362	0.0237806856910123	0.0198798073829171
1011	Bullock County	1	Alabama	NO	NA	NA	2011	41	59068.890477	0.677001056215624	0.0138861461711904	12.29527946396	0.0228016804964407	0.727532210727663	1616.91401075375	0.0183568985903774	0.00195285665065295
1011	Bullock County	1	Alabama	NO	NA	NA	2011	42	122581.9707893	0.508503473503948	0.00889116373525714	8.2682232814306	0.0138268850195817	0.588893450594879	1066.78214786182	0.924392854299841	0.00761287528761611
1011	Bullock County	1	Alabama	NO	NA	NA	2011	43	326903.156003	0.350622184930334	0.00708884351226531	5.27962629234299	0.0128206888450369	0.849155847708924	777.127351292756	0.0237529142496267	0.00335702289753339
1011	Bullock County	1	Alabama	NO	NA	NA	2011	51	200619.349405	0.687553166922445	0.0149274156223955	12.4380057118442	0.0243672230216296	0.748760389984896	1651.05218864572	0.0185378480503825	0.00339145390797117
1011	Bullock County	1	Alabama	NO	NA	NA	2011	52	5160565.1068	0.221756151900429	0.0109682270191026	4.04983218632722	0.0263088341901227	0.660134914877148	936.226396288163	0.0278901688230134	0.00908494369718025
1011	Bullock County	1	Alabama	NO	NA	NA	2011	53	472405.74307	0.181344869841419	0.0102089112378364	3.74184959487639	0.0263173129217356	0.635488243144698	873.776890772252	0.0269670252031519	0.00950966158754527
1011	Bullock County	1	Alabama	NO	NA	NA	2011	54	170006.120185	0.151139914600492	0.0147569097198123	4.38508778313462	0.0312507488663338	1.29986355382433	944.967516485083	0.044572117098056	0.0167416517504428
1011	Bullock County	1	Alabama	NO	NA	NA	2011	61	4753087.78968863	0.517150663263154	0.0143151024701554	10.0521784560726	0.0240140069604725	0.576674058248032	1669.64907579936	0.0172648002254591	0.00178337426606537
1011	Bullock County	1	Alabama	NO	NA	NA	2011	62	2560979.7298	0.57030526203027	0.0151682418241396	11.3236396884519	0.0241878407442395	0.57709946001268	1765.2233195988	0.0158734498191021	0.00179322901785164
1011	Bullock County	1	Alabama	NO	NA	NA	2014	11	1394505.876	0.0240008389349117	0.00835822957693583	0.806555069938479	0.037738270785006	1.68045425502273	362.92050707914	0.0284978411061654	0.00266629221419057
1011	Bullock County	1	Alabama	NO	NA	NA	2014	21	61833162.3215635	0.0182435467668035	0.00809558289560154	0.839341206842674	0.0338971962197127	0.683339417036511	353.747138995055	0.0129512618199908	0.0134505949404041
1011	Bullock County	1	Alabama	NO	NA	NA	2014	31	57365448.2800405	0.0233203862792761	0.0108883551188272	1.71906552254088	0.0389823003920646	1.06434642159555	491.057360935213	0.0300160629690245	0.0267938470238963
1011	Bullock County	1	Alabama	NO	NA	NA	2014	32	3945335.16857828	0.0293724118084802	0.00969914059478615	1.32117640532297	0.0293522877684926	0.801631911909923	465.451092229453	0.0278121539156928	0.0217070879201834
1011	Bullock County	1	Alabama	NO	NA	NA	2014	41	149836.695767259	0.961907060413125	0.0149134191736246	15.283651222369	0.02291000761222	0.915348034168738	1683.4569318957	0.014994428246596	0.0022777051017119
1011	Bullock County	1	Alabama	NO	NA	NA	2014	42	0	0.330980003328635	0.0137206247551952	9.49454833329327	0.0218008571461088	0.83450051883325	1279.78332688089	0.367452487193732	0.00954623615068473
1011	Bullock County	1	Alabama	NO	NA	NA	2014	43	416000	0.25492981560274	0.00676188464112404	3.81961847993317	0.013214236104374	0.567697019845577	782.584224400529	0.0372323010130817	0.00272783472973846
1011	Bullock County	1	Alabama	NO	NA	NA	2014	51	42244.69625895	0.557718167614908	0.0156513696037879	9.70731372518943	0.0238136514621214	0.680443053171069	1736.19614602016	0.0345451861629726	0.00338131196427867
1011	Bullock County	1	Alabama	NO	NA	NA	2014	52	3877746.21559084	0.317254733922955	0.00875903015519777	4.8227288585491	0.0227280090504689	0.867534986989546	974.122226938311	0.0521235370899308	0.00861196443418351
1011	Bullock County	1	Alabama	NO	NA	NA	2014	53	1264582.07169448	0.188376016554863	0.00998577350296553	3.20502237970729	0.0266600309823459	0.584293076051083	822.099941206621	0.0344412985315899	0.0080154129115073
1011	Bullock County	1	Alabama	NO	NA	NA	2014	54	28000.0000001	0.192484838159763	0.0193064496809166	5.87661638782451	0.0331592546190866	2.41450134501088	1030.75917731727	0.0746357085322835	0.0311047468585249
1011	Bullock County	1	Alabama	NO	NA	NA	2014	61	5369494.57698829	0.354256040994368	0.0137871776601933	8.03148635388258	0.0241668379302812	0.445494977567982	1591.35688012932	0.0269405164698605	0.00182342711861265
1011	Bullock County	1	Alabama	NO	NA	NA	2014	62	2738912.38981297	0.336871422063779	0.0143248688095194	8.13693566763989	0.0244368409574299	0.374561036360514	1661.15509360841	0.0270504711310314	0.00172132797548984
1011	Bullock County	1	Alabama	NO	NA	NA	2017	11	1452403.85729	0.0237174338169604	0.00793853870979442	0.772000046009338	0.0433170193772641	1.92948075251441	384.517388263285	0.0285518586758437	0.00298943061394097
1011	Bullock County	1	Alabama	NO	NA	NA	2017	21	63007700.634068	0.0130549484745307	0.00729151780807784	0.549162562822915	0.0291812405654904	0.456955731404427	348.08368868912	0.010269719453061	0.00921794576569633
1011	Bullock County	1	Alabama	NO	NA	NA	2017	31	62249772.88634	0.0173197683713826	0.00986172063296783	1.2650914565757	0.0350439821317726	0.727368359081352	483.882760445553	0.0230645368278752	0.0184386945929199
1011	Bullock County	1	Alabama	NO	NA	NA	2017	32	4322702.7760528	0.0177994154382544	0.00872248364755619	0.887656821666517	0.0273083202573407	0.499076804619636	446.172490896827	0.0208932652119789	0.0148247671696146
1011	Bullock County	1	Alabama	NO	NA	NA	2017	41	214828.295801	0.636604828432053	0.0149186263421933	10.7454125261198	0.0238673740165988	0.689818478617248	1706.770800285	0.0252894437227755	0.00233780570755002
1011	Bullock County	1	Alabama	NO	NA	NA	2017	42	0	0.200692201187689	0.0136902670121194	6.80018076066825	0.0241586349624991	0.612614526783923	1346.85387342499	0.479792112277688	0.0117137591346446
1011	Bullock County	1	Alabama	NO	NA	NA	2017	43	596439.81511	0.187106530376226	0.007195149604773	3.12027751249448	0.0173631842525866	0.408414714804169	842.765667453394	0.0514573948902148	0.00307312196086681
1011	Bullock County	1	Alabama	NO	NA	NA	2017	51	41038.82960035	0.35286531177193	0.0149881423586581	6.64082038876731	0.0245408284927709	0.469334666987205	1713.45540130945	0.0422318057000108	0.00319231741651664
1011	Bullock County	1	Alabama	NO	NA	NA	2017	52	3767056.599882	0.214034618638435	0.00827831133258909	3.38523106736196	0.0229905799959637	0.500764184019975	931.01614434283	0.0429819480283338	0.00452115947227206
1011	Bullock County	1	Alabama	NO	NA	NA	2017	53	1228484.7877	0.145036408109326	0.00892789391434594	2.40433517514276	0.0259758748667383	0.399820133195509	800.181334758858	0.0356200112637683	0.00591964388105935
1011	Bullock County	1	Alabama	NO	NA	NA	2017	54	27200.7455945	0.245753578509661	0.0185323877290884	7.62588605840902	0.0354179661172729	4.62107006014262	1027.5846127828	0.150178555738938	0.0423146817387042
1011	Bullock County	1	Alabama	NO	NA	NA	2017	61	4954823.22098	0.246774770859316	0.0144441798081216	6.01674807354245	0.0247669354670273	0.317621927152729	1684.66609814934	0.0316425975156583	0.00194729254260362
1011	Bullock County	1	Alabama	NO	NA	NA	2017	62	2527275.95097	0.15063157501478	0.0143311713006447	3.92427451045235	0.0250256469182192	0.168990745194548	1694.6862535793	0.0339514633907328	0.00174233858397016
1013	Butler County	1	Alabama	NO	NA	NA	2008	11	2230199	0.0351482198582609	0.00864250175165558	0.801016946068394	0.0424751964912148	5.99837787067815	390.698698733129	0.0640801662812167	0.00486041116008945
1013	Butler County	1	Alabama	NO	NA	NA	2008	21	337927751	0.0175397044749934	0.00813982586482373	1.06080790009945	0.0470415784297855	0.699911886058083	368.405379082076	0.0254938048680193	0.0168782235832262
1013	Butler County	1	Alabama	NO	NA	NA	2008	31	158358281.665989	0.0275431561599734	0.0117042247596801	1.91771406018227	0.0428364832162463	1.15610518314988	535.439913272245	0.052504737955644	0.0400140456710453
1013	Butler County	1	Alabama	NO	NA	NA	2008	32	52646201.216915	0.0512538890663126	0.011416909198907	2.1781062838917	0.0407649127873929	1.1010052980817	556.432740303372	0.0488282364894985	0.0363955721623962
1013	Butler County	1	Alabama	NO	NA	NA	2008	41	798572.166678	0.601671003010023	0.0146340486710749	12.4647897495259	0.0193596809883433	0.480986653009452	1399.05842043434	0.0275788151033604	0.00273533852444724
1013	Butler County	1	Alabama	NO	NA	NA	2008	42	238825.466058	0.573480349420486	0.0146273504141621	11.9763167710343	0.0203777342124344	0.519996179417825	1362.74915719367	0.0296854170412499	0.00475854754031208
1013	Butler County	1	Alabama	NO	NA	NA	2008	43	871175.708544	0.572853086248635	0.0146272013729253	11.9654478811422	0.0204003866597226	0.520864170618867	1361.94124887202	0.0297322905133101	0.00480356545735251
1013	Butler County	1	Alabama	NO	NA	NA	2008	51	312291.44042	0.444767046930129	0.0203616951572393	11.4398040920821	0.024900303410171	0.599892029352583	1929.53263403601	0.106267323177044	0.00299167832323379
1013	Butler County	1	Alabama	NO	NA	NA	2008	52	13452106.844928	0.280765740352002	0.0162126628318218	7.27922496370657	0.02819324617342	0.72210293047724	1333.93894878507	0.0614427233364083	0.0141729580997441
1013	Butler County	1	Alabama	NO	NA	NA	2008	53	1851232.634208	0.2819419650001	0.016213356742954	7.29878895301307	0.0281278222604025	0.718994163327517	1336.669930253	0.0612808668046759	0.0140166038238397
1013	Butler County	1	Alabama	NO	NA	NA	2008	54	714947.68192	0.142732639486314	0.0146858499238474	4.47229456120701	0.0337917635733071	0.975909052139918	936.831053497078	0.0563993129904718	0.0287338451118887
1013	Butler County	1	Alabama	NO	NA	NA	2008	61	12788811.437068	0.445471787352294	0.0199522716383766	11.3066188335803	0.0242715581147966	0.566550686922878	1909.44324655831	0.0993544276512183	0.00182399011113051
1013	Butler County	1	Alabama	NO	NA	NA	2008	62	19247463.547508	0.459766828310392	0.0206662010410542	11.7938290215632	0.0244912831203478	0.582956183050264	1980.03225060502	0.109120233591059	0.00177255948079191
1013	Butler County	1	Alabama	NO	NA	NA	2011	11	4022475.7726	0.0259015489239792	0.00765061859281961	0.770679785442594	0.0493231815066371	2.10843858555162	385.316212181479	0.02824547130806	0.0034695148238681
1013	Butler County	1	Alabama	NO	NA	NA	2011	21	218796044.38564	0.0199462674456641	0.00680066078623717	0.98792276244695	0.0418697005846101	0.591434608569701	343.589980940852	0.0124215124592202	0.00993791861668427
1013	Butler County	1	Alabama	NO	NA	NA	2011	31	243863937.2732	0.0168042229826893	0.00951519238105964	1.50125192681691	0.0422591832941864	0.59765378334055	485.146649571092	0.019816138921342	0.0144960074339694
1013	Butler County	1	Alabama	NO	NA	NA	2011	32	81457589.3617	0.0229709626737836	0.0091708232974586	1.58374686470633	0.0405033221850159	0.609049026094511	481.094883720197	0.0212494223300343	0.0154382982216256
1013	Butler County	1	Alabama	NO	NA	NA	2011	41	273368.38736	0.584833464628593	0.0147565982086035	13.2524022367471	0.0227092873228083	0.604900693966109	1718.30504571573	0.0145287802337365	0.00151472239015618
1013	Butler County	1	Alabama	NO	NA	NA	2011	42	568617.0246853	0.48881117658506	0.0117200355764566	10.7125483800924	0.0191729732524499	0.620772685276188	1404.10267989273	0.813434065123798	0.00724360380559685
1013	Butler County	1	Alabama	NO	NA	NA	2011	43	1516470.051847	0.339314551483759	0.00922755812131555	6.95802661607057	0.0163419532141094	0.801483784732431	1009.53044905207	0.0260785019767116	0.00357319996712754
1013	Butler County	1	Alabama	NO	NA	NA	2011	51	637356.1068725	0.578318318218208	0.0158307251895596	13.4618790820376	0.0239777155137907	0.645997167069728	1754.44488513429	0.0162314412255614	0.0033829190494979
1013	Butler County	1	Alabama	NO	NA	NA	2011	52	14040930.5801	0.199850536432372	0.0111489685639719	4.17066694344549	0.0247573948934234	0.73329266116573	950.013389480372	0.0345807016238963	0.0155069399418533
1013	Butler County	1	Alabama	NO	NA	NA	2011	53	5192901.88352	0.161589897546549	0.0102961211709122	3.67103180428589	0.0238084153868808	0.463853911325556	874.568468123938	0.0194802605565776	0.0063034353757361
1013	Butler County	1	Alabama	NO	NA	NA	2011	54	608011.06954	0.157237767266506	0.0161270637318693	4.96717871990637	0.0287471165706744	1.71375566257402	1036.49788559812	0.0587361285349028	0.0215767485189466
1013	Butler County	1	Alabama	NO	NA	NA	2011	61	30020458.0367888	0.463393021373043	0.0153252734750531	10.7555491791747	0.023935786114214	0.507623888209592	1787.33731497921	0.0147771050038164	0.0015649679510883
1013	Butler County	1	Alabama	NO	NA	NA	2011	62	44842695.0672	0.609508966391449	0.0186040997730106	18.1369600794675	0.0411465689098514	1.91948875461924	2164.50899620027	0.255117224000478	0.00130771600875927
1013	Butler County	1	Alabama	NO	NA	NA	2014	11	4122859.79292345	0.0271896231214869	0.0087110079702642	0.818324745737344	0.0410689434765466	1.59934649387186	378.236068892521	0.0271784011968851	0.00238707939299374
1013	Butler County	1	Alabama	NO	NA	NA	2014	21	213041868.03258	0.0178905891526507	0.00793801191418744	0.813667659983798	0.0362742351052369	0.49349668699509	347.175661562766	0.0113251073549398	0.00895202643785428
1013	Butler County	1	Alabama	NO	NA	NA	2014	31	233817815.361935	0.0213722717763919	0.010916311141572	1.7234100066121	0.0421089138264921	0.800869554299302	487.437580503518	0.023996048182009	0.0180099930687158
1013	Butler County	1	Alabama	NO	NA	NA	2014	32	15294633.5533614	0.0215498356430212	0.00977272199406433	1.22999373635193	0.0321113161032718	0.583668684494512	448.597688153547	0.0215307991948331	0.0148798431308486
1013	Butler County	1	Alabama	NO	NA	NA	2014	41	1343912.66703879	0.817045848686467	0.015535265673801	16.2171835147625	0.0226648240312232	0.742934029483169	1753.63995478166	0.0115967884979048	0.00171598664140922
1013	Butler County	1	Alabama	NO	NA	NA	2014	42	642292.797785454	0.136500278141963	0.027885205527676	5.29654655148251	0.0293061950740614	0.684501089537702	1358.36160054046	0.00881880177327138	0.00957541475957908
1013	Butler County	1	Alabama	NO	NA	NA	2014	43	864000.006437302	0.239512519310562	0.00883325984753176	4.94347430764857	0.0167306284449165	0.510846853100677	1022.27854635924	0.0339427787864353	0.00216158812323589
1013	Butler County	1	Alabama	NO	NA	NA	2014	51	79654.2497804112	0.452406488371473	0.0153922757353182	9.91623589645141	0.0229542508148441	0.469995708235051	1767.91932104584	0.0219529271872828	0.00182046831123656
1013	Butler County	1	Alabama	NO	NA	NA	2014	52	5063349.051997	0.231268610457788	0.0108256963269315	4.41987454089813	0.0237395295531171	0.82708653904927	951.328059759261	0.0406464563015447	0.0148220327707311
1013	Butler County	1	Alabama	NO	NA	NA	2014	53	20047158.23608	0.180370995237841	0.0105438407743786	3.29230749391939	0.0258767573820297	0.535309891064491	864.421173762677	0.0311090818006457	0.00745974924685865
1013	Butler County	1	Alabama	NO	NA	NA	2014	54	126583.727	0.194275008590907	0.0213655137712148	6.32231383345728	0.0306664564137945	2.22202403888895	1096.93738162878	0.0717878840375846	0.0269396121470448
1013	Butler County	1	Alabama	NO	NA	NA	2014	61	24372739.1327732	0.332050737079865	0.0144612519934454	8.36023625234099	0.0237245511326444	0.401457644826673	1669.17748917165	0.0234555528850423	0.00159195448318021
1013	Butler County	1	Alabama	NO	NA	NA	2014	62	41393115.2751075	0.335459952990937	0.0154691958017295	9.90288897186503	0.0287088444194205	0.669444937678662	1793.73459563041	0.136428431477682	0.0014219658761026
1013	Butler County	1	Alabama	NO	NA	NA	2017	11	4692914.04861	0.0267603908985171	0.00806756206745246	0.772845472431368	0.0452852376640251	1.78993205091001	390.766400066472	0.0267049884036512	0.00261509247930982
1013	Butler County	1	Alabama	NO	NA	NA	2017	21	231891738.24191	0.0132610821115516	0.00711463798672972	0.528382726302953	0.0302749995662959	0.307491140268419	339.782981742618	0.00934415623951848	0.00558409201591372
1013	Butler County	1	Alabama	NO	NA	NA	2017	31	282608290.54602	0.0170640622520966	0.00976664746393788	1.25073092986124	0.036498436080284	0.520307312111461	478.050671554954	0.0187999893544647	0.0112207684814506
1013	Butler County	1	Alabama	NO	NA	NA	2017	32	18778308.619914	0.0151058988225184	0.00856514294232093	0.820552323658236	0.0283426802019842	0.342181435358305	428.801603607136	0.0162692085232638	0.0090693404363599
1013	Butler County	1	Alabama	NO	NA	NA	2017	41	1853368.47737	0.531093403305367	0.0154283157892097	11.1478229200542	0.023268862027296	0.541034719505773	1765.06869914933	0.0190108900817436	0.00171047124510572
1013	Butler County	1	Alabama	NO	NA	NA	2017	42	885775.738406	0.168274852976021	0.0247763106851415	5.84923842733792	0.0304160490396852	0.66124528172678	1432.04713102861	0.0142895208996413	0.0124544549730501
1013	Butler County	1	Alabama	NO	NA	NA	2017	43	1191528.60813	0.166313539046755	0.00897935250031754	3.85339679512771	0.0183240674519105	0.349137063263589	1051.70070394115	0.0449947954873888	0.00244239560506293
1013	Butler County	1	Alabama	NO	NA	NA	2017	51	98001.3901788	0.280053676373645	0.0150865274119362	6.59299191390952	0.0234603625072284	0.316402294454641	1755.08968277874	0.0285982877669715	0.00179426006822232
1013	Butler County	1	Alabama	NO	NA	NA	2017	52	6229614.513629	0.174424536283925	0.00890234944579493	3.29799970344212	0.0219122801606471	0.456533919158903	938.761817368507	0.0361286383859625	0.00604186017464443
1013	Butler County	1	Alabama	NO	NA	NA	2017	53	24664714.8359	0.139802532666249	0.00960257965696402	2.5004856754769	0.0249372759514893	0.366027951219142	858.019288671986	0.0316890594287393	0.00542382216402977
1013	Butler County	1	Alabama	NO	NA	NA	2017	54	155740.3531972	0.255729753799824	0.0209125145336163	8.14423806706787	0.0322499948686779	4.63657230430494	1098.76651239557	0.156657611030538	0.0399684066037018
1013	Butler County	1	Alabama	NO	NA	NA	2017	61	30491840.6101312	0.229516186717435	0.0147699594754241	6.02570752267061	0.0238571880044857	0.276142492823352	1722.6408658115	0.0267160789410369	0.0016340429752376
1013	Butler County	1	Alabama	NO	NA	NA	2017	62	51780068.8054	0.150584863069647	0.0149861533996516	5.02155870295726	0.0275749455375953	0.351781702266371	1771.93197368014	0.16061132600148	0.00142891918664878
1015	Calhoun County	1	Alabama	NO	NA	NA	2008	11	9133267	0.0329888444397543	0.00808791049914416	0.739927649374559	0.0345164435282421	5.8926302948205	365.624266026845	0.0759808562594392	0.00561529546324636
1015	Calhoun County	1	Alabama	NO	NA	NA	2008	21	1491119020	0.0191975557585332	0.00855140183888003	1.04670716897933	0.0441773946605679	0.747849917861767	387.027383366529	0.0269962284115802	0.0184483320540461
1015	Calhoun County	1	Alabama	NO	NA	NA	2008	31	676215094.977458	0.0307463604463466	0.0120032415925638	1.86339944770131	0.0395945407113871	1.21700936145738	549.24017321704	0.05654255560945	0.0428608748364754
1015	Calhoun County	1	Alabama	NO	NA	NA	2008	32	224590050.691687	0.0580676616450354	0.0117072196138507	2.19333047134331	0.0377181276138294	1.1706681419816	571.364553563082	0.0526678870337246	0.0390282765951291
1015	Calhoun County	1	Alabama	NO	NA	NA	2008	41	3052224.975514	0.63684099501313	0.0134257567539205	11.6496921452736	0.0182080590369045	0.539510486117427	1283.06309090538	0.0347984806489208	0.00343945217446471
1015	Calhoun County	1	Alabama	NO	NA	NA	2008	42	916876.75763	0.604519496721606	0.0134903088862238	11.156565933012	0.0193018671494851	0.583366672653267	1250.12205749113	0.0369742872653319	0.00578260882801281
1015	Calhoun County	1	Alabama	NO	NA	NA	2008	43	3344867.265756	0.603803575277854	0.0134917387164668	11.1456431834956	0.0193260950078623	0.584338087533202	1249.39241333949	0.0370224813991587	0.00583450976649081
1015	Calhoun County	1	Alabama	NO	NA	NA	2008	51	1177236.140075	0.531677361229259	0.0203572040675129	11.6534583023087	0.0248573044405058	0.687300476738048	1924.37957273874	0.112124482538412	0.00383856895755342
1015	Calhoun County	1	Alabama	NO	NA	NA	2008	52	52347423.875286	0.314307877375597	0.0156838063502002	7.022895897422	0.0282555303893842	0.847002540665074	1262.13837661445	0.0666647420272486	0.0165574023500867
1015	Calhoun County	1	Alabama	NO	NA	NA	2008	53	7201257.67745	0.315685365097794	0.0156799560947931	7.04283855183241	0.0281942423322653	0.843976403844829	1264.54704715391	0.066501442042081	0.0163836513071455
1015	Calhoun County	1	Alabama	NO	NA	NA	2008	54	2881461.741498	0.151887028821562	0.0143759730656987	4.17649093560658	0.0333892464065756	1.09778490987056	884.000008212144	0.0621565144010568	0.0321406096514452
1015	Calhoun County	1	Alabama	NO	NA	NA	2008	61	48101525.063265	0.531075597584702	0.0198354463516626	11.4976963277148	0.0242622996426499	0.657120118616263	1895.36121342002	0.105135771499954	0.00245750501454669
1015	Calhoun County	1	Alabama	NO	NA	NA	2008	62	72315558.179662	0.551993158593461	0.0207046097438183	12.0611307300001	0.0244335277887165	0.666995229898245	1981.49865352588	0.115167708305122	0.00240105697046375
1015	Calhoun County	1	Alabama	NO	NA	NA	2011	11	8557814.1358	0.0253243395846784	0.00723861795944615	0.585646156690021	0.03497083375308	3.08975303275387	364.568342064109	0.0380160852171145	0.00600767997513793
1015	Calhoun County	1	Alabama	NO	NA	NA	2011	21	549402145.37414	0.0277726489413794	0.00829761653998038	1.16312932773824	0.0397356148638987	1.15659795336049	419.164541897579	0.0199583524211061	0.0220654456598374
1015	Calhoun County	1	Alabama	NO	NA	NA	2011	31	522391412.88683	0.0281489777283736	0.0110610109224188	1.63794775674809	0.038679196970568	1.14465711219992	564.154207930536	0.0354465653639242	0.0336390660905218
1015	Calhoun County	1	Alabama	NO	NA	NA	2011	32	174419486.88104	0.0370149834692445	0.0108298302956694	1.81578953484072	0.0375774895939065	1.1965792560197	568.421358971053	0.0406150798799099	0.0359038500118117
1015	Calhoun County	1	Alabama	NO	NA	NA	2011	41	353229.263772	0.929869506921403	0.016693667096503	14.7116891593502	0.0236977755693223	0.958297581594009	1943.86752066822	0.0256324204667952	0.00299284524143834
1015	Calhoun County	1	Alabama	NO	NA	NA	2011	42	735286.3236929	0.545778042779228	0.00974488139169066	9.70655955706606	0.0189959874914088	0.808589427443552	1170.26121100799	1.0970590992339	0.0133786143469506
1015	Calhoun County	1	Alabama	NO	NA	NA	2011	43	1960998.852996	0.459010580753675	0.00835405681749372	6.26095140444193	0.0176067683108135	1.20124606840377	912.778962970337	0.0407767982496719	0.00638718107670701
1015	Calhoun County	1	Alabama	NO	NA	NA	2011	51	935976.5991128	0.947285150423642	0.0177062269925147	14.7584755257733	0.0243498833382734	1.03628481537268	1955.18338743749	0.029530813103401	0.00636510683642724
1015	Calhoun County	1	Alabama	NO	NA	NA	2011	52	27071256.28092	0.306015002476676	0.0141121167987065	5.41451559599364	0.0265611834373171	1.16354196745159	1222.05920242572	0.0534637433830047	0.0219170051951877
1015	Calhoun County	1	Alabama	NO	NA	NA	2011	53	1985753.13453	0.233845291167663	0.012492929492926	4.57149119149063	0.0259785411512574	0.937403716321757	1084.85007074225	0.0405966757457756	0.0149777460323757
1015	Calhoun County	1	Alabama	NO	NA	NA	2011	54	932771.996011	0.213191313066083	0.018435076425565	5.5115656208167	0.0315726787528614	2.77850395768391	1196.63282550669	0.0984266639627862	0.0369897593356753
1015	Calhoun County	1	Alabama	NO	NA	NA	2011	61	42807775.1119535	0.756406173835936	0.0169463713651244	11.9620976801527	0.0238403052994948	0.784963402578992	1976.52998533116	0.0259456717875576	0.00294130686272355
1015	Calhoun County	1	Alabama	NO	NA	NA	2011	62	22029248.1531	0.833604804477443	0.0178438992122563	14.7571420565487	0.0293053321171523	1.20599564187048	2076.39559975292	0.10353295486905	0.00278486393791614
1015	Calhoun County	1	Alabama	NO	NA	NA	2014	11	12317345.1456287	0.0247583715665503	0.0080529262689421	0.711827303239562	0.0322796849452224	2.30719847075158	349.704504388663	0.0309962426861695	0.0038538620249743
1015	Calhoun County	1	Alabama	NO	NA	NA	2014	21	587142185.583875	0.02200465841604	0.00837633396415318	0.887885321000454	0.0332129449560796	0.813288945821216	366.124714866618	0.0153342542529051	0.0161122210467954
1015	Calhoun County	1	Alabama	NO	NA	NA	2014	31	631921646.79895	0.0259760102416881	0.0112541149052231	1.75769739472876	0.0377437644808371	1.25558607309197	500.763293302041	0.0361064004970704	0.0326346905500683
1015	Calhoun County	1	Alabama	NO	NA	NA	2014	32	41477439.2457033	0.025170414704146	0.0101867690184882	1.30445728479018	0.0292558849251599	0.94746392512432	462.91057842158	0.0333412810008956	0.0272676952587452
1015	Calhoun County	1	Alabama	NO	NA	NA	2014	41	1621547.96902037	1.07379187294158	0.0160599117629525	16.4993085050831	0.0231989059921751	1.01177617537961	1812.85562672841	0.0167859178137074	0.00264302679005937
1015	Calhoun County	1	Alabama	NO	NA	NA	2014	42	436570.607626352	0.325975541496454	0.0180844886932884	8.26002431793191	0.0213344692930399	1.08548450188632	1147.00308274939	0.0160530767876668	0.0136686244897362
1015	Calhoun County	1	Alabama	NO	NA	NA	2014	43	4176000.00783491	0.283562465793904	0.00771766995760871	4.26639011209969	0.0158175153823752	0.728689406668373	856.978058794372	0.0474208446459617	0.00424252459290317
1015	Calhoun County	1	Alabama	NO	NA	NA	2014	51	454927.164394941	0.655918129965812	0.0164377814459968	10.6072458675186	0.0235223920354688	0.676516004232123	1883.06935805807	0.0349711936418352	0.00322594694811132
1015	Calhoun County	1	Alabama	NO	NA	NA	2014	52	29190000.1729118	0.283050743237177	0.0116345898340062	4.84243960885265	0.024066221795598	0.997297175121121	1030.19606325175	0.0494314985662778	0.0158755153056614
1015	Calhoun County	1	Alabama	NO	NA	NA	2014	53	14842989.6859607	0.210957544888358	0.0110302996364877	3.59472401649368	0.0253907390671361	0.653536511954948	920.49458592062	0.0381831957098364	0.00857633967889435
1015	Calhoun County	1	Alabama	NO	NA	NA	2014	54	1064000.00594596	0.238745102669818	0.0206646280686907	6.40546600560031	0.0325569843787404	2.67651981521001	1128.71685987212	0.0837971570096851	0.0333989097907276
1015	Calhoun County	1	Alabama	NO	NA	NA	2014	61	45234030.8202747	0.432971140527535	0.0149716465918464	8.70895954798413	0.0234308768060163	0.486250208003515	1728.1141545646	0.0305312762072043	0.00210892130559239
1015	Calhoun County	1	Alabama	NO	NA	NA	2014	62	26255420.9192363	0.397123212108812	0.0154204421408528	9.22545962317963	0.0256859254893422	0.520588885784871	1788.23959780454	0.0746132369815835	0.00184661222509817
1015	Calhoun County	1	Alabama	NO	NA	NA	2017	11	13220991.6756	0.0247064073150493	0.00780745457849398	0.75245878719762	0.039971754044887	2.93325789448694	378.062016342279	0.0311907272110497	0.00457917035953321
1015	Calhoun County	1	Alabama	NO	NA	NA	2017	21	603940146.331922	0.0148748998700122	0.00742235463934799	0.566199123196703	0.0287281736297394	0.519263715530481	354.236710259975	0.0112096216182817	0.0107129099768243
1015	Calhoun County	1	Alabama	NO	NA	NA	2017	31	717009340.156407	0.0187244562983735	0.00999132211676342	1.2723276244998	0.0342658698705727	0.819140610332237	485.891088935084	0.0255771916917044	0.0216628237708117
1015	Calhoun County	1	Alabama	NO	NA	NA	2017	32	50413687.6020496	0.0166847835389213	0.00891255955308153	0.875780904393998	0.0268558970044538	0.563433933098674	440.422168136844	0.0226101741871817	0.0176261174692788
1015	Calhoun County	1	Alabama	NO	NA	NA	2017	41	1767587.532659	0.70503214387154	0.0157499949948421	11.5325262109914	0.0246109982989461	0.767825721956633	1801.86913680642	0.0286132786348363	0.00271319180333247
1015	Calhoun County	1	Alabama	NO	NA	NA	2017	42	475888.950019	0.1763163345364	0.0213463752950086	5.21855374797345	0.0281261459743273	0.86408102647872	1229.3913962673	0.0176031781877351	0.0154480363582678
1015	Calhoun County	1	Alabama	NO	NA	NA	2017	43	4552098.1751301	0.206308383702837	0.00787141103939344	3.42712731905947	0.0187713850430852	0.475019785294386	905.586119433315	0.0601440187664331	0.00377937407595394
1015	Calhoun County	1	Alabama	NO	NA	NA	2017	51	465312.079802	0.405923730452772	0.0156884822537874	7.20275066077241	0.025060069517815	0.464151664043745	1825.11219547955	0.0453837555215828	0.0028982600965037
1015	Calhoun County	1	Alabama	NO	NA	NA	2017	52	29856339.19646	0.198635103565256	0.0102646319223514	3.44798783336352	0.025247239368898	0.638005393500954	971.641306708691	0.0473309540193711	0.0101014049405093
1015	Calhoun County	1	Alabama	NO	NA	NA	2017	53	15181820.21574	0.162048351848179	0.00974668550338584	2.68945450745643	0.0264078617668295	0.441757412285813	878.834181087567	0.0397467551578023	0.00632392932694335
1015	Calhoun County	1	Alabama	NO	NA	NA	2017	54	1088288.6241647	0.291174809941087	0.0200708798529081	8.24974234222919	0.036322697930428	4.90567672526197	1114.47864143758	0.166026677533211	0.0456574630687447
1015	Calhoun County	1	Alabama	NO	NA	NA	2017	61	45907627.7652	0.276007879403489	0.0147343386288752	6.24167448709781	0.0247456662103597	0.344253394749136	1718.54389561559	0.0351398609482664	0.00214883272651312
1015	Calhoun County	1	Alabama	NO	NA	NA	2017	62	26644765.8132	0.173201355422359	0.0147708031492078	4.40083968952622	0.0259696639436992	0.239428840868872	1746.67095573006	0.0752282875827554	0.00194391259460862
1017	Chambers County	1	Alabama	NO	NA	NA	2008	11	1525607	0.033947679554068	0.00824536462595443	0.790222036145547	0.0379784946702871	5.73506049737327	372.745645236056	0.0710548045644447	0.005215907276413
1017	Chambers County	1	Alabama	NO	NA	NA	2008	21	237179496	0.0180850946354227	0.0081502112559405	1.02424985328392	0.0445811620093544	0.711270144420167	368.875200106803	0.0259160502113312	0.0175696126882693
1017	Chambers County	1	Alabama	NO	NA	NA	2008	31	109878150.859073	0.028481954936774	0.0115734889565601	1.85400377125147	0.040426526975308	1.17043768456958	529.527201767345	0.054473172020539	0.0413116895382427
1017	Chambers County	1	Alabama	NO	NA	NA	2008	32	36516736.97547	0.0535497832470291	0.0112942416570986	2.13976945974334	0.0385151772569987	1.12162172829931	550.864483849573	0.050731198241558	0.0376010123639396
1017	Chambers County	1	Alabama	NO	NA	NA	2008	41	533587.418793	0.613104069943456	0.0135424587389013	11.6768905503518	0.0182636824562989	0.509613505660338	1294.41203025912	0.0322084253434387	0.00310694264058588
1017	Chambers County	1	Alabama	NO	NA	NA	2008	42	159811.620431	0.583592432982525	0.0135808995993014	11.2103788121505	0.0193098330725176	0.549698197897632	1261.89334642147	0.0342735683083419	0.00525202875022741
1017	Chambers County	1	Alabama	NO	NA	NA	2008	43	582971.906036	0.582936759699922	0.0135817536571485	11.2000141115016	0.0193330758702499	0.550588777494289	1261.1708642289	0.0343194505163887	0.00529968709099778
1017	Chambers County	1	Alabama	NO	NA	NA	2008	51	207913.64901	0.4830892995474	0.019863815830358	11.3547820187128	0.0248378190814217	0.643233647677993	1880.09063051925	0.109235896612146	0.00337524195593176
1017	Chambers County	1	Alabama	NO	NA	NA	2008	52	9047641.285908	0.294805779350095	0.0154403666796989	6.97953218123856	0.0280729701790809	0.779354688398309	1255.72911654324	0.0640920824211562	0.0151604400797655
1017	Chambers County	1	Alabama	NO	NA	NA	2008	53	1244958.402656	0.296046279477808	0.0154371298595854	6.99796935026726	0.0280118159605679	0.776378859220172	1258.0698347736	0.063929478858078	0.0149968290467097
1017	Chambers County	1	Alabama	NO	NA	NA	2008	54	486433.145156	0.146177898990314	0.0141128131134308	4.22016159082529	0.0332895273442344	1.0257619687696	881.362970229169	0.0592038035714088	0.0302091579391734
1017	Chambers County	1	Alabama	NO	NA	NA	2008	61	8508281.480606	0.482602099696778	0.0193711881377794	11.1890777091985	0.0242541672634428	0.612691532133828	1852.12987703516	0.102282916026678	0.00212828629927268
1017	Chambers County	1	Alabama	NO	NA	NA	2008	62	12800838.4757	0.500275471462436	0.0201831183787788	11.7270479284852	0.024438602774779	0.625385892972048	1932.4568346212	0.112156589506066	0.00207528013879932
1017	Chambers County	1	Alabama	NO	NA	NA	2011	11	2984581.84163	0.0244969030121526	0.00746919777572365	0.768601035094478	0.0467510284166695	2.29085753634523	376.180304527426	0.0295726212668876	0.00394891901514125
1017	Chambers County	1	Alabama	NO	NA	NA	2011	21	162092487.95776	0.0235141373023331	0.0069357199308822	1.1197295174777	0.0403369779114452	1.03510574261002	350.367552705272	0.017559264684138	0.0195338867482853
1017	Chambers County	1	Alabama	NO	NA	NA	2011	31	168180405.66836	0.0193576023999222	0.00953957365302373	1.63549511394001	0.0406755681456573	0.973751777881035	486.350987441448	0.0314355643170392	0.0280401908278178
1017	Chambers County	1	Alabama	NO	NA	NA	2011	32	56255280.5903	0.0260885226882612	0.00925839697055697	1.75659455488411	0.0390959969111265	1.0014950276098	485.808994699124	0.0345844335188419	0.0299712899705218
1017	Chambers County	1	Alabama	NO	NA	NA	2011	41	144242.948489	0.623149088977952	0.0143520811694339	12.9110806227441	0.0227476451960411	0.656689206887528	1671.2197550155	0.0162870420117636	0.00170767872921749
1017	Chambers County	1	Alabama	NO	NA	NA	2011	42	298963.127139	0.497203665372605	0.0105098085615957	9.73037976564496	0.0169378382795646	0.610310889217216	1259.75020482417	0.860527335149061	0.00803810708725682
1017	Chambers County	1	Alabama	NO	NA	NA	2011	43	797257.031299	0.344837785825706	0.00832850716337017	6.29163623113134	0.0148695171486038	0.843916167472933	911.649185961192	0.0280849287964418	0.00393591244576727
1017	Chambers County	1	Alabama	NO	NA	NA	2011	51	446528.2729594	0.614948544555244	0.015491387731538	13.1823028092544	0.0241067586592576	0.687477953500448	1715.70176999072	0.0175433137463375	0.0035732871888431
1017	Chambers County	1	Alabama	NO	NA	NA	2011	52	9958719.75915	0.21071472929987	0.0110560136742478	4.17579075667226	0.0254598236264418	0.760034327240917	942.57862454537	0.0358648212444413	0.0152271039539796
1017	Chambers County	1	Alabama	NO	NA	NA	2011	53	2428281.52125	0.165979234662688	0.010247869627039	3.70455703181446	0.0242347152481771	0.496879730914215	871.632107114598	0.0211682035123241	0.00701009992417353
1017	Chambers County	1	Alabama	NO	NA	NA	2011	54	370008.730958	0.157203805137908	0.0155587583328602	4.82421615018413	0.0298404513535036	1.80085406560132	998.156719435744	0.0631151779083592	0.0237235200977034
1017	Chambers County	1	Alabama	NO	NA	NA	2011	61	17050028.9231754	0.487182201746009	0.0148341132192151	10.4907547122815	0.0239704037196966	0.539417633284023	1730.10842307052	0.0160188015853274	0.00167698848418695
1017	Chambers County	1	Alabama	NO	NA	NA	2011	62	18276918.6264	0.600872966144028	0.0177964757015438	16.7002251476512	0.037381717022085	1.62238232271468	2070.64089159105	0.202128330982927	0.00142584047184769
1017	Chambers County	1	Alabama	NO	NA	NA	2014	11	3968825.73257006	0.0257497260441067	0.00843177124520654	0.771406037628375	0.0365068174172	2.14620213333109	366.142488985827	0.0301370448816824	0.00347517984511217
1017	Chambers County	1	Alabama	NO	NA	NA	2014	21	185183138.05742	0.0211472011817109	0.00836234660021303	0.911355265462512	0.0347784636923012	0.798304581682996	365.462919931999	0.0150964978997253	0.0157993627268149
1017	Chambers County	1	Alabama	NO	NA	NA	2014	31	203623032.088961	0.0253807989314942	0.0113136908042554	1.83779430041547	0.0399616069138187	1.2339468370014	504.894328606092	0.0357293247699273	0.0319243771245844
1017	Chambers County	1	Alabama	NO	NA	NA	2014	32	10541883.4170756	0.0262180328822351	0.0101797768577852	1.36548735565052	0.0305260404539196	0.933710798718354	468.890769399923	0.0328143366898484	0.0267345772970459
1017	Chambers County	1	Alabama	NO	NA	NA	2014	41	804726.045	0.969809637213519	0.0155529743627671	16.0453882679639	0.0229255423540591	0.907749477197523	1755.62241556578	0.0148155935583047	0.00227234136608316
1017	Chambers County	1	Alabama	NO	NA	NA	2014	42	216657.012	0.130955970767318	0.0249647527406178	4.59018947100267	0.0258118847073094	1.00594340686904	1204.0725900078	0.015710025998397	0.017241620411905
1017	Chambers County	1	Alabama	NO	NA	NA	2014	43	1296000.0000024	0.264066974057482	0.00818272935608006	4.42618094600436	0.0159367509235706	0.700060324094552	896.301253072419	0.045273768437606	0.00415522810377595
1017	Chambers County	1	Alabama	NO	NA	NA	2014	51	133735.618996408	0.570503175495626	0.0157053108591916	10.1247277093634	0.0232644816653891	0.579227330682326	1803.82643245596	0.0288494062033827	0.0024231322376656
1017	Chambers County	1	Alabama	NO	NA	NA	2014	52	7360000.11076254	0.259840853627513	0.0115599123083985	4.64287775276302	0.0247285121193757	0.987760232796	994.321298418756	0.0483732836153902	0.017837162231305
1017	Chambers County	1	Alabama	NO	NA	NA	2014	53	9339323.92721676	0.192561617042194	0.0105046969913533	3.36266828090871	0.0259951138217233	0.588176075352194	867.257569559532	0.034556429921946	0.00797993760343186
1017	Chambers County	1	Alabama	NO	NA	NA	2014	54	352000.007869813	0.229357430425034	0.0201986739628597	6.37807557006516	0.0318124424357683	2.43986557199277	1102.76807538432	0.0763109096019409	0.0299133311191481
1017	Chambers County	1	Alabama	NO	NA	NA	2014	61	16297821.6628565	0.364052435047307	0.0143005899875639	8.3356405145378	0.0237833357777363	0.438749398695428	1650.6313936585	0.0265398409347889	0.00180365017704412
1017	Chambers County	1	Alabama	NO	NA	NA	2014	62	15130692.3032676	0.36293223848185	0.0155977073210347	10.6061411953453	0.0307272735743676	0.834643721217221	1808.50664827508	0.188497528528161	0.00154925434592585
1017	Chambers County	1	Alabama	NO	NA	NA	2017	11	4450551.86779	0.0253761105587409	0.00802302143054395	0.77154627871192	0.0427002121038903	2.6934032626339	388.489464028577	0.0300155914688792	0.00409367005822323
1017	Chambers County	1	Alabama	NO	NA	NA	2017	21	205328886.215574	0.0145536362923725	0.00741994104388011	0.580524487258806	0.0297511773909994	0.489075021061961	353.905942099821	0.0112062090386522	0.00987624713048909
1017	Chambers County	1	Alabama	NO	NA	NA	2017	31	236617600.95647	0.0183366370339459	0.0100704935583061	1.32457184749766	0.035688694554811	0.778199282678398	490.10029446474	0.025134120977041	0.0199379247776176
1017	Chambers County	1	Alabama	NO	NA	NA	2017	32	13095328.534635	0.0173048859960981	0.00888684951116855	0.910278865178598	0.0278019876761264	0.533131798532567	445.875855021948	0.0223052936530093	0.0161756694808528
1017	Chambers County	1	Alabama	NO	NA	NA	2017	41	954859.213	0.630041964836213	0.0153627453060209	11.2140671027579	0.0240430566236175	0.675939074825279	1757.56713702352	0.0247368084982149	0.00229629200790209
1017	Chambers County	1	Alabama	NO	NA	NA	2017	42	257077.481999	0.169339638866284	0.0225261308170922	5.31867741227081	0.0289353902629966	0.771532925497608	1292.44002589289	0.0159330062171823	0.0139722904126702
1017	Chambers County	1	Alabama	NO	NA	NA	2017	43	1537787.3570074	0.190018483341449	0.00818182910255924	3.51478576332858	0.0187550376057533	0.430707459546081	942.394547564842	0.0543249371194191	0.00331900289120693
1017	Chambers County	1	Alabama	NO	NA	NA	2017	51	150926.5201	0.348503897604448	0.0151732054533247	6.84656262019162	0.0244047097426758	0.400728360638332	1765.14402981315	0.038191074061768	0.00241583041990581
1017	Chambers County	1	Alabama	NO	NA	NA	2017	52	8306083.53472	0.185228417065409	0.0101027919426127	3.39035872831841	0.0243321385623043	0.594654927178842	962.202709268285	0.0435469678438131	0.00978684668182728
1017	Chambers County	1	Alabama	NO	NA	NA	2017	53	10539837.43501	0.147598319346388	0.00944156838066089	2.54435435331682	0.025639124906924	0.39732550170818	846.582277945003	0.0352698304517499	0.00581916429645418
1017	Chambers County	1	Alabama	NO	NA	NA	2017	54	397247.469996	0.131138939560672	0.0226356605808381	7.06035607392571	0.0382937849022635	5.53141862410559	1081.92214826785	0.19821659502183	0.0533895036272693
1017	Chambers County	1	Alabama	NO	NA	NA	2017	61	18831283.1626	0.242320859644166	0.0146730143931498	6.11910053931855	0.0242407139896834	0.299442096335269	1711.35363675962	0.0296306765411528	0.00180419957096697
1017	Chambers County	1	Alabama	NO	NA	NA	2017	62	17480827.1235	0.154981079414395	0.0147807341737198	4.70191842465466	0.0267209779425073	0.290410242735242	1747.722878942	0.11653227834839	0.00159924223869704
1019	Cherokee County	1	Alabama	NO	NA	NA	2008	11	1241287	0.0321626733628302	0.00814177707193829	0.855840747050611	0.0389109883287341	5.60450197159995	368.057904853527	0.0738052468064489	0.00498227159814518
1019	Cherokee County	1	Alabama	NO	NA	NA	2008	21	172007025	0.0163605477316979	0.00756695911349754	0.970965163267762	0.0433131366849495	0.683211893500807	342.482731354817	0.0251422458593464	0.0168786223915673
1019	Cherokee County	1	Alabama	NO	NA	NA	2008	31	83990129.420461	0.0254669999574986	0.0108859804212286	1.80824453768965	0.0398229958421283	1.13629997646163	498.085454956125	0.0543154345660627	0.0402488748715777
1019	Cherokee County	1	Alabama	NO	NA	NA	2008	32	27955196.390322	0.0482833398384348	0.0106397293851954	2.05664837657981	0.0379859257674439	1.08737659592516	518.855206813566	0.0506321155237577	0.0366500023345977
1019	Cherokee County	1	Alabama	NO	NA	NA	2008	41	477477.082082	0.576345312428849	0.0124221516889248	10.8166168076625	0.0168754421869069	0.487116107413356	1187.22667486608	0.033025164742084	0.00300477212579887
1019	Cherokee County	1	Alabama	NO	NA	NA	2008	42	142184.206726	0.551608958542586	0.0124769825072106	10.4398374000003	0.0178521083440721	0.521739899350546	1161.72477421473	0.034807526271952	0.00487798172529695
1019	Cherokee County	1	Alabama	NO	NA	NA	2008	43	518602.773252	0.551056131073097	0.0124782079094127	10.4314168378006	0.0178739356466197	0.522513699053153	1161.15483770472	0.0348473598876418	0.00491984568501695
1019	Cherokee County	1	Alabama	NO	NA	NA	2008	51	189088.745065	0.450179967634788	0.0187652707272804	10.9013791016276	0.0249439648960289	0.625192418546408	1778.37390550927	0.108088756437429	0.00302972773265308
1019	Cherokee County	1	Alabama	NO	NA	NA	2008	52	7899542.009846	0.281304539120016	0.0143267237742538	6.69287147455506	0.0277038659792103	0.73437125905804	1177.77386656244	0.0629832450021323	0.0135909172488895
1019	Cherokee County	1	Alabama	NO	NA	NA	2008	53	1087500.223266	0.282354024426449	0.0143198076494621	6.70698646723741	0.0276483290849715	0.73165799733142	1179.48806203726	0.06281807397552	0.0134396292031406
1019	Cherokee County	1	Alabama	NO	NA	NA	2008	54	404938.41761	0.143306443990871	0.0131193365276027	4.09819762503038	0.03265127210709	0.966294424346742	828.537628154458	0.057368391552602	0.0282284381422624
1019	Cherokee County	1	Alabama	NO	NA	NA	2008	61	7759719.013211	0.447719715760428	0.0182095754776899	10.6687172411169	0.0244378358202899	0.597822296167828	1740.89823604936	0.101091123275943	0.00196446513942277
1019	Cherokee County	1	Alabama	NO	NA	NA	2008	62	11690268.736196	0.464559189193134	0.0190571238706387	11.2296836994954	0.0246131979035645	0.610819520315581	1824.47765200695	0.11081789226518	0.00191676922085494
1019	Cherokee County	1	Alabama	NO	NA	NA	2011	11	2456005.8662	0.0230567321329853	0.00726518050227367	0.767651540190364	0.0441036263925272	2.32142701490523	365.905220534794	0.0306337012386872	0.00417215333899108
1019	Cherokee County	1	Alabama	NO	NA	NA	2011	21	103130360.66789	0.023560633894232	0.00685939572877227	1.07350745370983	0.0385153139957712	1.02956372988501	346.498918897391	0.0173669023666513	0.0196497285650281
1019	Cherokee County	1	Alabama	NO	NA	NA	2011	31	144635367.0699	0.0198184504769345	0.00935916164189225	1.56444516141599	0.0389266705926121	0.988741422309264	477.205183639368	0.0316689457764792	0.0290776765351969
1019	Cherokee County	1	Alabama	NO	NA	NA	2011	32	48347106.7303	0.0268797004766088	0.00914154498664718	1.70324999067015	0.0375553519484003	1.02535048014861	479.627909137869	0.035364366878065	0.0311030240643445
1019	Cherokee County	1	Alabama	NO	NA	NA	2011	41	98710.741368	0.677143851994901	0.0137853180661687	12.4347064960117	0.0228015877110943	0.729536111379437	1605.18383807586	0.0187646413426459	0.00197829304143212
1019	Cherokee County	1	Alabama	NO	NA	NA	2011	42	204979.5137054	0.508837038462879	0.00883265713089823	8.35613705654775	0.0138267585912528	0.59575226100038	1059.70497770138	0.926080703400744	0.00908772012989565
1019	Cherokee County	1	Alabama	NO	NA	NA	2011	43	546649.433261	0.352241056992871	0.00708020544726252	5.35763135305449	0.0128206885740764	0.901505086753995	775.749220398828	0.0307305353087578	0.00440087531439033
1019	Cherokee County	1	Alabama	NO	NA	NA	2011	51	327644.818803	0.688728656170439	0.0148458167295429	12.5879113108706	0.0243672428463626	0.780289506315823	1641.82323852128	0.0207738207611085	0.00422857496628332
1019	Cherokee County	1	Alabama	NO	NA	NA	2011	52	8602160.6986	0.223747989993001	0.0109399141703653	4.19291751545101	0.026308815129484	0.79830765758422	933.226983778682	0.0378290656921418	0.015146148132827
1019	Cherokee County	1	Alabama	NO	NA	NA	2011	53	787454.48082	0.182090900499245	0.010131218395921	3.80803446024005	0.0263172282883083	0.660124205101275	867.367130296648	0.0295479834105817	0.0105038480669687
1019	Cherokee County	1	Alabama	NO	NA	NA	2011	54	287370.60126	0.155811218036254	0.0148087962670096	4.62598218348433	0.0312508499614523	1.86841625439851	947.656764788369	0.0668660711195347	0.0256383912776226
1019	Cherokee County	1	Alabama	NO	NA	NA	2011	61	8801569.64351693	0.517250359765023	0.0142137420820116	10.1676319505895	0.0240139928980818	0.580320868881533	1657.81590712969	0.0176659793249222	0.00183695329130178
1019	Cherokee County	1	Alabama	NO	NA	NA	2011	62	4742314.7388	0.570530063236089	0.0150676407205037	11.4536810716727	0.0241878194959505	0.582271797475198	1753.49735360142	0.0165774616989266	0.0018640701334139
1019	Cherokee County	1	Alabama	NO	NA	NA	2014	11	3217440.4341128	0.02475477374861	0.00853434865107788	0.868426599566767	0.0398150805194266	2.1094331862333	370.606277466269	0.0288299766164398	0.00330531513150778
1019	Cherokee County	1	Alabama	NO	NA	NA	2014	21	104597134.163022	0.0209475973825531	0.00787515298437059	0.89321250698034	0.0339668267565898	0.809348691999163	344.391268371969	0.0150567119513689	0.0160767926968413
1019	Cherokee County	1	Alabama	NO	NA	NA	2014	31	165653631.531812	0.0258098933776848	0.0106228548567892	1.82613847182894	0.0394450961626685	1.23031582791346	480.041448469198	0.0360760228658799	0.0320832727747681
1019	Cherokee County	1	Alabama	NO	NA	NA	2014	32	5965777.17294941	0.0281657875319476	0.00964540836029801	1.37561979983143	0.0299334151276505	0.9327289929593	453.629153491654	0.0336433847200895	0.0262903983000869
1019	Cherokee County	1	Alabama	NO	NA	NA	2014	41	712307.598771579	0.922840165874457	0.0144307443437625	15.0875324662321	0.0227673813266234	0.88144608490392	1628.94152491961	0.0144913670209577	0.00214636116912305
1019	Cherokee County	1	Alabama	NO	NA	NA	2014	42	191775.122284656	0.210775813799482	0.0189941018600771	5.60168421389646	0.0190520547379965	0.845050975217074	1038.54007610365	0.0105379486679131	0.00939558490645419
1019	Cherokee County	1	Alabama	NO	NA	NA	2014	43	975999.970916034	0.244016696469581	0.00677028366615877	3.80582701866451	0.0128614503029045	0.599222493910601	764.961990572788	0.0409898331138503	0.00321697385112947
1019	Cherokee County	1	Alabama	NO	NA	NA	2014	51	102185.535	0.530700960200893	0.0145430225338273	9.49251977197751	0.0234062824563437	0.560132707561692	1670.31735858994	0.0279852842220751	0.00227017386971277
1019	Cherokee County	1	Alabama	NO	NA	NA	2014	52	8050000	0.263973212922109	0.00983907776377565	4.39742870792261	0.0248559377871965	0.933327437637913	904.999608061043	0.0482126429151304	0.0154844376886052
1019	Cherokee County	1	Alabama	NO	NA	NA	2014	53	3893502.05405	0.181554470520815	0.00961328727482709	3.13586349855605	0.0270144491167461	0.563854803160134	787.233462177723	0.0342364606564197	0.00781271699317412
1019	Cherokee County	1	Alabama	NO	NA	NA	2014	54	335999.9999974	0.159395868760192	0.019341027459493	5.68999768705319	0.0339210684047917	2.34194060560145	986.312308981382	0.0756750290504439	0.0318924440288155
1019	Cherokee County	1	Alabama	NO	NA	NA	2014	61	13200559.8262963	0.332996213794753	0.0134346987670414	7.98433033635297	0.0243460190015327	0.433775353428125	1550.65658621807	0.0260660233022208	0.00173205147800591
1019	Cherokee County	1	Alabama	NO	NA	NA	2014	62	6951759.86810267	0.320542720524806	0.0140438405816175	8.14050257549578	0.0245719578724345	0.368347735673424	1628.52593575644	0.0264251476743222	0.00165236776216338
1019	Cherokee County	1	Alabama	NO	NA	NA	2017	11	3270214.68555	0.0244003580942965	0.00809585092592735	0.819833665318756	0.0443687411085506	2.84632580580113	391.950760657754	0.0290429304694528	0.00420543512916407
1019	Cherokee County	1	Alabama	NO	NA	NA	2017	21	99315013.531262	0.0144136334210115	0.00715204144412501	0.60098494165035	0.0290715512118272	0.552936663082588	341.60625653797	0.0119941204944241	0.0113266247025804
1019	Cherokee County	1	Alabama	NO	NA	NA	2017	31	176462458.783434	0.0192458936031475	0.00968318311123686	1.38216797684187	0.0350523726119183	0.861903179961828	478.390262798348	0.0279967975499847	0.0225092157391341
1019	Cherokee County	1	Alabama	NO	NA	NA	2017	32	6919271.432053	0.0169756898227046	0.00874232610351636	0.945773509005599	0.027526481441951	0.602454653601216	437.080206696821	0.0250278306814089	0.0187812416314716
1019	Cherokee County	1	Alabama	NO	NA	NA	2017	41	723529.879215	0.61394912682292	0.014566252520301	10.7515371052741	0.023655141008325	0.665948413616053	1666.43017383048	0.0246106109607472	0.00221755317663497
1019	Cherokee County	1	Alabama	NO	NA	NA	2017	42	194796.5050983	0.125019467274996	0.0213562654353459	4.108623985663	0.0270273349992926	0.73442691110391	1162.26076802124	0.015791474842999	0.0146682770889134
1019	Cherokee County	1	Alabama	NO	NA	NA	2017	43	991376.67823	0.181664128685586	0.00706960333168763	3.13092063778911	0.0172129680106104	0.404473905621781	828.048370022871	0.0545911488122468	0.00295269865797884
1019	Cherokee County	1	Alabama	NO	NA	NA	2017	51	96501.7629	0.33714477212799	0.0143193063981201	6.55864253721183	0.0241232372965972	0.397101255448398	1665.79107282702	0.038333448496958	0.00235126332138689
1019	Cherokee County	1	Alabama	NO	NA	NA	2017	52	7602242.40334	0.186281496479534	0.0090866248950077	3.24910205462569	0.0242851148300061	0.586742222822382	893.941827959931	0.0450857238936693	0.00921714936607377
1019	Cherokee County	1	Alabama	NO	NA	NA	2017	53	3676937.44282	0.140476830878347	0.00865903938779467	2.38370929059031	0.0258238144102437	0.389864648846422	774.310448199239	0.0355516574844742	0.00578407984585023
1019	Cherokee County	1	Alabama	NO	NA	NA	2017	54	317310.981995	0.0701298435272204	0.0206754227204995	6.67384394624624	0.0386503645846593	5.22524042082876	988.151300714687	0.188419208647159	0.0527159015291938
1019	Cherokee County	1	Alabama	NO	NA	NA	2017	61	11522997.495982	0.237405065707434	0.0142427002468551	6.06622384401105	0.0246827262166086	0.310953990761108	1661.10928661384	0.031145676054577	0.00186907079633707
1019	Cherokee County	1	Alabama	NO	NA	NA	2017	62	6068180.92299	0.144434379721677	0.0141180482220831	3.95451236962299	0.024946642188949	0.164899680850694	1669.457191131	0.0330129006182508	0.00166368803896483
1021	Chilton County	1	Alabama	YES	13820	Birmingham-Hoover, AL	2008	11	2579365	0.0362909380931358	0.00865535447948535	0.82367766306497	0.0428474470385315	5.6667348692229	391.273693664927	0.0674437839669214	0.00480728338139165
1021	Chilton County	1	Alabama	YES	13820	Birmingham-Hoover, AL	2008	21	381034476	0.0179272386917685	0.00803338960821927	1.05960992344912	0.0470689665100888	0.690962224821332	363.588790913909	0.025797046869511	0.016730148796843
1021	Chilton County	1	Alabama	YES	13820	Birmingham-Hoover, AL	2008	31	180618338.635635	0.0279273985113065	0.0115844714885894	1.92252662475718	0.0429235719607563	1.14586879588447	529.958674318401	0.0533418371409508	0.0397859655221274
1021	Chilton County	1	Alabama	YES	13820	Birmingham-Hoover, AL	2008	32	60066433.109034	0.051101990697585	0.0113012704971557	2.17611102676705	0.0408511080147929	1.09109667175769	550.730785101523	0.04962191833998	0.0361905670791841
1021	Chilton County	1	Alabama	YES	13820	Birmingham-Hoover, AL	2008	41	943682.892724	0.593421212089232	0.0143813058914124	12.4215767567545	0.0190942229729074	0.479789912080252	1374.83753821775	0.0289603550898619	0.00271332002394478
1021	Chilton County	1	Alabama	YES	13820	Birmingham-Hoover, AL	2008	42	281849.578148	0.566373334715548	0.0143803243208981	11.9488565409858	0.0200997723622135	0.517137510224808	1340.32559261425	0.0309848293832351	0.00467509912362959
1021	Chilton County	1	Alabama	YES	13820	Birmingham-Hoover, AL	2008	43	1028086.617708	0.565770683831923	0.0143803024506297	11.9383239120551	0.0201221769013801	0.517969648093231	1339.55663561898	0.0310299364799926	0.00471880931543389
1021	Chilton County	1	Alabama	YES	13820	Birmingham-Hoover, AL	2008	51	370462.131211	0.437691789530432	0.0201005827535745	11.4523102696633	0.0249409168049557	0.59624977054919	1905.34530383772	0.106100768707546	0.00291447544768408
1021	Chilton County	1	Alabama	YES	13820	Birmingham-Hoover, AL	2008	52	15808340.044466	0.278273205368444	0.0159763432846013	7.3015194054832	0.0281355177510744	0.711050759660903	1317.91034360847	0.0615680903338696	0.0138202812846124
1021	Chilton County	1	Alabama	YES	13820	Birmingham-Hoover, AL	2008	53	2175728.091958	0.27940501159112	0.0159761811085561	7.3203728833693	0.0280710382367084	0.708024382884889	1320.49873221706	0.0614031670994303	0.0136666804520329
1021	Chilton County	1	Alabama	YES	13820	Birmingham-Hoover, AL	2008	54	831106.776654	0.142870552106733	0.0144862676880244	4.50176276089385	0.0337064869379733	0.959736727111298	927.135848756266	0.0566339236541313	0.0282908493345829
1021	Chilton County	1	Alabama	YES	13820	Birmingham-Hoover, AL	2008	61	15180863.161473	0.437949048052844	0.0196786941603834	11.3044983645955	0.0243273643638465	0.563877952597568	1883.26457112574	0.0991702932983493	0.00178814338203856
1021	Chilton County	1	Alabama	YES	13820	Birmingham-Hoover, AL	2008	62	22854708.681636	0.452048085225641	0.0203968140869639	11.799002475632	0.0245465075570951	0.580265447043207	1954.20663305066	0.108882799059922	0.00173787394352474
1021	Chilton County	1	Alabama	YES	13820	Birmingham-Hoover, AL	2011	11	5268190.4358	0.0259778148065632	0.00767998488869927	0.779530752704762	0.048954348048585	2.49454731358176	386.798362676493	0.029637074273343	0.00422920850128088
1021	Chilton County	1	Alabama	YES	13820	Birmingham-Hoover, AL	2011	21	259652330.24086	0.0224224874564461	0.00687909258001076	1.06510131774858	0.0416729314008686	0.801025092345983	347.48939291667	0.0150266394845609	0.0144153626708817
1021	Chilton County	1	Alabama	YES	13820	Birmingham-Hoover, AL	2011	31	329411938.7701	0.0186306988211747	0.00959006000004414	1.61083539830725	0.0420426387413046	0.809676906577703	488.860915875279	0.0266816002619408	0.0219198695099471
1021	Chilton County	1	Alabama	YES	13820	Birmingham-Hoover, AL	2011	32	110103732.9639	0.0249844708130481	0.00925891944491407	1.70847168630902	0.0403070760819409	0.828639681953818	485.680107947316	0.0289558821899282	0.0234195354401152
1021	Chilton County	1	Alabama	YES	13820	Birmingham-Hoover, AL	2011	41	321181.343	0.589760824656618	0.0146836040261884	13.2615121679599	0.0227140958528454	0.612286411709475	1709.80362605022	0.0149173617170341	0.00155059644864316
1021	Chilton County	1	Alabama	YES	13820	Birmingham-Hoover, AL	2011	42	667117.7935823	0.490049670274166	0.0115530233634677	10.6272957419299	0.0188883118216135	0.62237351662692	1384.13606512655	0.820143583946413	0.00800780161238739
1021	Chilton County	1	Alabama	YES	13820	Birmingham-Hoover, AL	2011	43	1779111.558076	0.340854388026594	0.00912121392979843	6.90908143713409	0.0161543765880507	0.830155074038898	997.795106243071	0.0293369941627811	0.00408867866966117
1021	Chilton County	1	Alabama	YES	13820	Birmingham-Hoover, AL	2011	51	838230.454728	0.583000009360649	0.0157767136234997	13.4895179661532	0.0239922814459502	0.662928382127286	1748.25637358111	0.0172349638977874	0.00373279645656292
1021	Chilton County	1	Alabama	YES	13820	Birmingham-Hoover, AL	2011	52	18021512.8197	0.202473432200128	0.0111527037450914	4.2396805555415	0.0248518556001036	0.811422725259822	950.125266054364	0.0399776144103042	0.0187194642862624
1021	Chilton County	1	Alabama	YES	13820	Birmingham-Hoover, AL	2011	53	6360012.88891	0.163109631392412	0.0102703517088382	3.69478764416802	0.0238479556490777	0.470241680345519	872.527373591637	0.0199750691730128	0.00650727430272968
1021	Chilton County	1	Alabama	YES	13820	Birmingham-Hoover, AL	2011	54	751530.93451	0.160049771865197	0.0161031639721372	5.05541234366427	0.0288902968013425	1.98278882550553	1034.44619181652	0.0694184437085255	0.0259424648973604
1021	Chilton County	1	Alabama	YES	13820	Birmingham-Hoover, AL	2011	61	28200953.9277318	0.466618155684119	0.0152402923571143	10.7623647991374	0.0239403523742801	0.514007441442421	1777.42406245548	0.0151811880215021	0.00161293058708586
1021	Chilton County	1	Alabama	YES	13820	Birmingham-Hoover, AL	2011	62	40554705.869	0.608693946391299	0.0184990302117794	18.06363206498	0.0407760743882761	1.89139827201606	2152.29267122085	0.250058658231222	0.00133577574482337
1021	Chilton County	1	Alabama	YES	13820	Birmingham-Hoover, AL	2014	11	6209867.88886644	0.0273994611408326	0.00847555008963541	0.783367036176577	0.0375515272177694	2.07587567870226	368.04143020086	0.0293847917206834	0.00330599176513166
1021	Chilton County	1	Alabama	YES	13820	Birmingham-Hoover, AL	2014	21	266037807.594404	0.0207316177219727	0.00817762602774126	0.864502105656553	0.0351907384402312	0.661715316772483	357.969092477976	0.0135219006921769	0.0126744706499377
1021	Chilton County	1	Alabama	YES	13820	Birmingham-Hoover, AL	2014	31	384055780.685542	0.0259356973892307	0.0110707143656209	1.78919786842453	0.0403574581394288	1.03927656308126	499.029553612676	0.0303731690783171	0.0253536849080069
1021	Chilton County	1	Alabama	YES	13820	Birmingham-Hoover, AL	2014	32	18573272.7173222	0.0264820751550604	0.00999502421034104	1.32111594596915	0.0310333315033578	0.776835024040983	465.055212871704	0.0279044868737711	0.0211012497405721
1021	Chilton County	1	Alabama	YES	13820	Birmingham-Hoover, AL	2014	41	1903759.19563178	0.856568867155722	0.0153517074897779	16.0386151647142	0.022625542740071	0.788383213873285	1732.91343220243	0.0125368394172035	0.00186780751796099
1021	Chilton County	1	Alabama	YES	13820	Birmingham-Hoover, AL	2014	42	512550.556181201	0.27849859869003	0.0221469475540016	8.22502652084533	0.0245984941735896	0.800355368241557	1315.32706353838	0.0100171104626539	0.00847523967694808
1021	Chilton County	1	Alabama	YES	13820	Birmingham-Hoover, AL	2014	43	1952573.53591459	0.243460025811173	0.00900259017788139	4.8100124838871	0.0166549779052932	0.650671114347161	968.422613952096	0.0407119421028512	0.00369588243867046
1021	Chilton County	1	Alabama	YES	13820	Birmingham-Hoover, AL	2014	51	172412.823430849	0.482091601950614	0.0154027685839342	9.94814670316802	0.0230628356312215	0.515354629238005	1763.99086066601	0.0249409419545643	0.00222373852268115
1021	Chilton County	1	Alabama	YES	13820	Birmingham-Hoover, AL	2014	52	12589999.8123844	0.254625575855425	0.0109762581913917	4.62931551970182	0.0236179461848549	0.884893516398209	985.634978184918	0.0443443292364407	0.0146983961631724
1021	Chilton County	1	Alabama	YES	13820	Birmingham-Hoover, AL	2014	53	20786516.2223268	0.206926030756978	0.011360345315481	3.6334015586327	0.0255241823522341	0.629870226559467	944.298427057742	0.0364201231126136	0.00831303356526568
1021	Chilton County	1	Alabama	YES	13820	Birmingham-Hoover, AL	2014	54	575999.992416931	0.243957099543374	0.0190762368646014	6.63909615937243	0.0292707727637682	2.09054583688537	1092.26461610128	0.064780519662202	0.0240309240356975
1021	Chilton County	1	Alabama	YES	13820	Birmingham-Hoover, AL	2014	61	33711197.998168	0.418579162897054	0.0152668572242603	8.82879242426728	0.0236821162018569	0.473855993300271	1762.19284538682	0.0293501912504613	0.00204257589570285
1021	Chilton County	1	Alabama	YES	13820	Birmingham-Hoover, AL	2014	62	48191965.8192936	0.424569235038686	0.0168730419862084	12.6929150136953	0.0360169087394751	1.24261921198988	1956.17495621725	0.322620060910474	0.00169913156781925
1021	Chilton County	1	Alabama	YES	13820	Birmingham-Hoover, AL	2017	11	6862310.82882	0.0265365956963076	0.00802512917918046	0.774059250868476	0.043322957103857	2.62224929113991	388.633585488655	0.0294160563020339	0.00395933963473083
1021	Chilton County	1	Alabama	YES	13820	Birmingham-Hoover, AL	2017	21	276365745.055868	0.0145609995705316	0.00729111369993744	0.558752962145475	0.0298057444566994	0.429017724641543	348.203448981964	0.0106036239389253	0.00847508433296985
1021	Chilton County	1	Alabama	YES	13820	Birmingham-Hoover, AL	2017	31	440506159.371706	0.0192904518859385	0.00988317841902043	1.2984015203951	0.0357036432366242	0.690969601998847	486.430520389298	0.0230732914988384	0.0169116017072164
1021	Chilton County	1	Alabama	YES	13820	Birmingham-Hoover, AL	2017	32	22137617.847092	0.0177751705181797	0.00870564736211896	0.882210066317932	0.0277159552024846	0.468156074887486	441.03095789816	0.0205127106705466	0.0136724269050981
1021	Chilton County	1	Alabama	YES	13820	Birmingham-Hoover, AL	2017	41	2232065.26763	0.563356224015982	0.0152395304650106	11.1360823875491	0.0234518728206753	0.587921027958216	1743.46582528968	0.021124898202894	0.00191154492813381
1021	Chilton County	1	Alabama	YES	13820	Birmingham-Hoover, AL	2017	42	600940.653477	0.197113801991834	0.022648621212977	6.38964024210957	0.0286966311556333	0.709045607093833	1371.57204382492	0.0147693406839863	0.0117648522251253
1021	Chilton County	1	Alabama	YES	13820	Birmingham-Hoover, AL	2017	43	2289297.69299638	0.174701920824368	0.00858128950961464	3.71917568801033	0.0183951839725373	0.379496389076385	1000.77492705133	0.0498887986649021	0.00272042120721804
1021	Chilton County	1	Alabama	YES	13820	Birmingham-Hoover, AL	2017	51	194369.389141	0.301459598678114	0.0150087248967788	6.68509555622188	0.0237713766501537	0.345108544335229	1746.03997117118	0.0320843411574256	0.00199499731902222
1021	Chilton County	1	Alabama	YES	13820	Birmingham-Hoover, AL	2017	52	14193321.14273	0.180347588514845	0.00991444518179648	3.36211068648575	0.0237774285451881	0.55038521470352	959.274415776821	0.041263354645267	0.00865669360606061
1021	Chilton County	1	Alabama	YES	13820	Birmingham-Hoover, AL	2017	53	23433654.05483	0.159449420959828	0.010267126018927	2.76645568208023	0.026609843177292	0.423866048155126	923.435097666751	0.0375868166997567	0.00614099736069296
1021	Chilton County	1	Alabama	YES	13820	Birmingham-Hoover, AL	2017	54	649352.898187	0.4718751182593	0.0155849423603905	10.2123231092277	0.0276202606804447	3.05302004401284	1105.56903061387	0.0871087026033529	0.0228832722810332
1021	Chilton County	1	Alabama	YES	13820	Birmingham-Hoover, AL	2017	61	37619100.6026	0.257859561308145	0.0152040370074548	6.34773929941504	0.0250491945460741	0.321673647980161	1773.30280584843	0.0321020131387255	0.00200258440004384
1021	Chilton County	1	Alabama	YES	13820	Birmingham-Hoover, AL	2017	62	53772898.2538	0.166964906438788	0.0153830078781912	5.10471168705392	0.028325396880842	0.349558563974142	1818.92461941049	0.150080606452116	0.00179763720991418
1023	Choctaw County	1	Alabama	NO	NA	NA	2008	11	788646	0.0286995305880281	0.00812007102262899	0.827356334106671	0.0389104683681218	6.2787622810807	367.079348101901	0.065241091163681	0.00498266242793576
1023	Choctaw County	1	Alabama	NO	NA	NA	2008	21	109281680	0.0147644218014274	0.00761430488013573	0.966487316619983	0.0433135249358349	0.688515839035582	344.61907817364	0.0238866826995791	0.0168786140405906
1023	Choctaw County	1	Alabama	NO	NA	NA	2008	31	53360793.075109	0.0233906001228977	0.0109435937604348	1.79856799023178	0.0398225968597302	1.14119677976574	500.721229742849	0.0515730602511301	0.040254467967576
1023	Choctaw County	1	Alabama	NO	NA	NA	2008	32	17760540.931291	0.0464164392908587	0.0106994651716874	2.04666101860015	0.0379855780029477	1.09114868809047	521.843835376355	0.0480694700978229	0.0366566886662299
1023	Choctaw County	1	Alabama	NO	NA	NA	2008	41	303260.10715	0.576361584841947	0.0125405462634154	10.5579860086198	0.0168753310534411	0.475813208350532	1198.61653272457	0.0294360742123254	0.00300402140091507
1023	Choctaw County	1	Alabama	NO	NA	NA	2008	42	90306.62005	0.551522371935824	0.0125947121036717	10.1909696855193	0.0178522613940362	0.511392212966717	1172.8061864315	0.0312537358293433	0.00487945699674329
1023	Choctaw County	1	Alabama	NO	NA	NA	2008	43	329384.5208	0.550967252847849	0.0125959226288182	10.1827674221335	0.0178740943193281	0.512187350263066	1172.22936397143	0.0312943578354794	0.00492137016450134
1023	Choctaw County	1	Alabama	NO	NA	NA	2008	51	120130.97471	0.450158259489567	0.0189424221952746	10.6526563779086	0.0249439321488868	0.623721179486403	1795.22875643447	0.107777412313455	0.00303088493895956
1023	Choctaw County	1	Alabama	NO	NA	NA	2008	52	5018608.110068	0.280747080140559	0.0144631957464774	6.54397078133973	0.0277034106988947	0.734371994183952	1189.34921284423	0.0618677674514722	0.0136014229134202
1023	Choctaw County	1	Alabama	NO	NA	NA	2008	53	690892.82898	0.281804182835468	0.0144563689371173	6.55770146697715	0.0276478702662538	0.731606660426326	1191.08976524109	0.0617102235853353	0.0134500025607388
1023	Choctaw County	1	Alabama	NO	NA	NA	2008	54	257258.768284	0.142009231299106	0.0132340013093069	4.01428320408724	0.0326509246681498	0.970509310384418	836.246991164293	0.0554110438276674	0.0282518660833587
1023	Choctaw County	1	Alabama	NO	NA	NA	2008	61	4929852.39445	0.447751494213808	0.0183838218024249	10.4248172640088	0.0244377131966263	0.595761838456354	1757.5857064034	0.100805661237563	0.00196470443597775
1023	Choctaw County	1	Alabama	NO	NA	NA	2008	62	7427014.432896	0.464593557049878	0.0192373265197759	10.9730451167907	0.0246131915183314	0.609116109806369	1841.76517834028	0.11058153550685	0.00191696438787824
1023	Choctaw County	1	Alabama	NO	NA	NA	2011	11	1728585.7209	0.0225754729666921	0.00722295267581254	0.753568890869345	0.04410347111008	2.21706844846968	363.780097197458	0.0296199366463597	0.00379466766102997
1023	Choctaw County	1	Alabama	NO	NA	NA	2011	21	86943548.99866	0.020293341879052	0.00684255830349238	1.03058186005285	0.0385239335833597	0.928030032337715	345.595010972304	0.0154963584620816	0.0173844589650611
1023	Choctaw County	1	Alabama	NO	NA	NA	2011	31	90324503.3044	0.0177863020598108	0.00935565829885985	1.51130024984802	0.0389179863906812	0.897001483276324	477.218456457366	0.0278171167165883	0.025767752069533
1023	Choctaw County	1	Alabama	NO	NA	NA	2011	32	30191150.8021	0.024718745124695	0.0091338290425687	1.64517015161597	0.0375542348028315	0.927890215491277	479.320236263582	0.0310677656017245	0.0275447203988996
1023	Choctaw County	1	Alabama	NO	NA	NA	2011	41	74291.997751	0.677111124571514	0.0138994939597771	12.2847021430369	0.0228014856591254	0.728511178974151	1618.57724825257	0.0185560631627091	0.00197107418846613
1023	Choctaw County	1	Alabama	NO	NA	NA	2011	42	154284.5811419	0.508731579385266	0.00890961379029495	8.26092187375131	0.0138268118595016	0.592481589631845	1068.96510854219	0.925218827554055	0.00866903822215657
1023	Choctaw County	1	Alabama	NO	NA	NA	2011	43	411454.373698	0.351410859524437	0.00713495583790502	5.28693664928231	0.0128207046951898	0.883239079542147	782.027045560177	0.0277422500875467	0.00410454564014034
1023	Choctaw County	1	Alabama	NO	NA	NA	2011	51	246024.2667223	0.687995544188531	0.014959313534389	12.4340842281704	0.0243673073278938	0.769552331465598	1654.50008575314	0.019898756961641	0.00400127831153288
1023	Choctaw County	1	Alabama	NO	NA	NA	2011	52	6475153.7516	0.222799477824686	0.0110269014274444	4.11488246362156	0.0263088535912102	0.758118036708057	940.926482322851	0.034094065119178	0.0134583649954463
1023	Choctaw County	1	Alabama	NO	NA	NA	2011	53	592745.12698	0.181559485299181	0.0102319954387071	3.75261831911329	0.0263172515670755	0.65251874559453	875.987235216292	0.0284031737780945	0.0102270963712655
1023	Choctaw County	1	Alabama	NO	NA	NA	2011	54	216684.94833	0.152927054994338	0.0148840839570002	4.51034851700648	0.0312508125441913	1.75907636470278	952.862599119148	0.0593708457989099	0.0231177027427075
1023	Choctaw County	1	Alabama	NO	NA	NA	2011	61	7221106.3089298	0.517224930813134	0.0143305625282369	10.0434472482864	0.0240141313606322	0.578510234660138	1671.43976552659	0.0174647403764376	0.00182244634331438
1023	Choctaw County	1	Alabama	NO	NA	NA	2011	62	3890755.8191	0.570450061810305	0.0151881955894368	11.3137770008539	0.0241879817016862	0.579646055547552	1767.54274351095	0.0162198536495235	0.00184487862593412
1023	Choctaw County	1	Alabama	NO	NA	NA	2014	11	1792059.41770377	0.0237552014880932	0.00847384711034857	0.856481568882734	0.0400275413373462	1.72758290708359	367.947397846291	0.0275777041931193	0.00262140360979267
1023	Choctaw County	1	Alabama	NO	NA	NA	2014	21	68133699.1482262	0.0189905663062472	0.00789686697948737	0.903145776189826	0.0339623356268618	0.83294127067408	345.250907670093	0.0147969654440868	0.0166875668955852
1023	Choctaw County	1	Alabama	NO	NA	NA	2014	31	81217709.779042	0.0232249443389556	0.0106910654922452	1.84050821145078	0.039610748516437	1.26926922461943	480.294088660093	0.036342119434406	0.0335861928598794
1023	Choctaw County	1	Alabama	NO	NA	NA	2014	32	5417204.09707723	0.0269345300138339	0.00967388741186272	1.39220539467661	0.0299333738365639	0.968183599000748	454.874446785924	0.0335660086057572	0.0279017152866924
1023	Choctaw County	1	Alabama	NO	NA	NA	2014	41	209567.706315797	0.918830586678066	0.0144913926692372	14.8954031595588	0.0227567036067738	0.876611425506891	1635.81176637872	0.014298369763811	0.00213255463346727
1023	Choctaw County	1	Alabama	NO	NA	NA	2014	42	194598.584650883	0.313123896615065	0.0163099110350955	7.4401810472707	0.0172744894511727	0.818210599212721	1049.62410765557	0.00983996786065667	0.00719934179285392
1023	Choctaw County	1	Alabama	NO	NA	NA	2014	43	575999.987125497	0.241235642002072	0.00691403935161532	3.75716884112624	0.012901869837538	0.623499895875964	768.629455356299	0.0406591232206962	0.00363075973216258
1023	Choctaw County	1	Alabama	NO	NA	NA	2014	51	52287.8171683038	0.51914900489352	0.0150930717001623	9.3742189939044	0.0237493165582027	0.643276351193119	1674.62988331659	0.0323945789738403	0.0031547855219362
1023	Choctaw County	1	Alabama	NO	NA	NA	2014	52	3540000.10547922	0.251502918246332	0.0103358065763885	4.26608480344246	0.0254328978014039	0.909380920028534	907.559118863421	0.0452368938456417	0.0153786183182715
1023	Choctaw County	1	Alabama	NO	NA	NA	2014	53	3226918.06415465	0.18047038999245	0.00966683720366351	3.08829888281818	0.0270592219158141	0.558807378062829	791.230523912918	0.0331733862440177	0.00779132077497567
1023	Choctaw County	1	Alabama	NO	NA	NA	2014	54	136000.003040337	0.158280653744508	0.0193294181754429	5.6152532893597	0.0338045309385221	2.36057268527796	990.939881920022	0.0738594978911527	0.0314526412116975
1023	Choctaw County	1	Alabama	NO	NA	NA	2014	61	7651334.74860688	0.331138256415466	0.0135101275246447	7.88339167887211	0.0243649347389201	0.430903438189015	1559.36478946798	0.0256982653228276	0.00172429056977732
1023	Choctaw County	1	Alabama	NO	NA	NA	2014	62	4040354.63605149	0.319170771892996	0.0141290153561422	8.0421604216353	0.0245861410638643	0.36667478892388	1638.4226858056	0.0260828645006836	0.00164664725518614
1023	Choctaw County	1	Alabama	NO	NA	NA	2017	11	1927547.61854	0.0235306283213724	0.00800601935121986	0.791350055973897	0.044644406767943	2.10031164085154	387.748617718946	0.0276160121015654	0.00306935679496734
1023	Choctaw County	1	Alabama	NO	NA	NA	2017	21	71698076.037371	0.0131415451217687	0.00713931782256281	0.586558257247727	0.029028800820876	0.540397575444742	340.876385943219	0.0115028620086025	0.0109375879467604
1023	Choctaw County	1	Alabama	NO	NA	NA	2017	31	88715648.0736	0.0175201331293663	0.00969720003842436	1.35217528721383	0.0351135560040499	0.843942446321518	477.114829839368	0.0267657737708712	0.0218755995523999
1023	Choctaw County	1	Alabama	NO	NA	NA	2017	32	6773265.139993	0.0167405425449807	0.00868718035292679	0.935872659973928	0.0274246655851647	0.583478510806274	438.858434288891	0.0239859280546095	0.0178983684995326
1023	Choctaw County	1	Alabama	NO	NA	NA	2017	41	244655.216173	0.608436741144814	0.014623828818738	10.5036293042901	0.0236080960582648	0.658263166816155	1673.0547570325	0.0240020279511371	0.00218786528048253
1023	Choctaw County	1	Alabama	NO	NA	NA	2017	42	227179.8459986	0.120905573429795	0.021615921309272	3.94217599655652	0.0270617851840594	0.723528958306553	1170.8142656861	0.0152420045801381	0.0146125002845001
1023	Choctaw County	1	Alabama	NO	NA	NA	2017	43	672438.533995	0.180272263475843	0.00711509656472687	3.06094706347531	0.017173544812758	0.39355449966011	833.380864350857	0.0498436800126919	0.00292200627219131
1023	Choctaw County	1	Alabama	NO	NA	NA	2017	51	52360.708080175	0.329715088721993	0.0145966808997684	6.42465487399915	0.0242730371122305	0.443859410104719	1668.88396168356	0.039556760128548	0.0029877307817523
1023	Choctaw County	1	Alabama	NO	NA	NA	2017	52	3544934.970842	0.188993381676294	0.0087439273155235	3.17161810176663	0.0237683051287607	0.531529724538213	893.623507107788	0.0416061874825006	0.00716482495238303
1023	Choctaw County	1	Alabama	NO	NA	NA	2017	53	3231416.483189	0.139085713944097	0.00868897695714068	2.31891761061012	0.0257906359369218	0.384233646504929	776.663525237748	0.0341699605476137	0.00574867634256884
1023	Choctaw County	1	Alabama	NO	NA	NA	2017	54	136189.5910328	0.0910244550740442	0.0202369271204352	6.6350261640818	0.0379743103762731	5.2429763294738	989.301238776653	0.178582347011649	0.0504391534626948
1023	Choctaw County	1	Alabama	NO	NA	NA	2017	61	7026565.31054224	0.235803007488852	0.0143356531128688	5.93856271173877	0.0246713780771402	0.306042480570657	1671.99407588939	0.0302230783807079	0.00185505562079803
1023	Choctaw County	1	Alabama	NO	NA	NA	2017	62	3710368.56844	0.143367063439419	0.0142099527063354	3.87082215500092	0.024936349092594	0.163322680640792	1680.329711938	0.0324017867567655	0.00165003715245938
1025	Clarke County	1	Alabama	NO	NA	NA	2008	11	1233221	0.0286271070636381	0.0080951081101371	0.787804049189623	0.0373727207027935	6.49815544823434	365.941492050288	0.0651871778053966	0.00520402762179692
1025	Clarke County	1	Alabama	NO	NA	NA	2008	21	180416596	0.0156740901462683	0.00799506640081028	0.997366252776263	0.0436212793759751	0.71515686702126	361.84807013461	0.0244795551511498	0.0174817951595217
1025	Clarke County	1	Alabama	NO	NA	NA	2008	31	85899618.025658	0.025059072494946	0.0113553050014694	1.82155881449747	0.0397256500566906	1.1725777892971	519.567585627405	0.0521512652473333	0.0412098137805081
1025	Clarke County	1	Alabama	NO	NA	NA	2008	32	28570389.26812	0.0497008025419204	0.0110922684588712	2.10032675560039	0.0378766210491888	1.12309691660502	541.154597210964	0.0485888859308979	0.0375256626907014
1025	Clarke County	1	Alabama	NO	NA	NA	2008	41	454621.304709	0.593629809371141	0.012814098909074	10.7605566732055	0.0172267663127464	0.489794487840306	1224.73469246376	0.0295275245857151	0.00314455287437756
1025	Clarke County	1	Alabama	NO	NA	NA	2008	42	135718.314011	0.566713108813203	0.0128747162945903	10.3638649618962	0.0182411039957635	0.528415062576945	1197.06229943941	0.0314717458644351	0.00515848066139089
1025	Clarke County	1	Alabama	NO	NA	NA	2008	43	495046.79924	0.566113094537923	0.0128760675484916	10.3550220991108	0.018263715128523	0.529275974043846	1196.44543962741	0.0315150855196437	0.00520337418089892
1025	Clarke County	1	Alabama	NO	NA	NA	2008	51	178797.644585	0.474691939605201	0.0194219971106399	10.8542880934524	0.0249308405777673	0.642540480173225	1839.24992022279	0.108905693338703	0.00327153905653216
1025	Clarke County	1	Alabama	NO	NA	NA	2008	52	7603185.175714	0.291173750563464	0.0148794426859923	6.63412580872949	0.0278745312866649	0.769956613413374	1215.36652996428	0.0628466304630993	0.0144985078374946
1025	Clarke County	1	Alabama	NO	NA	NA	2008	53	1046481.318186	0.292324679617618	0.0148732302836587	6.64943638371733	0.0278172785649939	0.767073738162322	1217.2947134511	0.0626900857087358	0.0143398597661578
1025	Clarke County	1	Alabama	NO	NA	NA	2008	54	398118.025174	0.144866419079148	0.0136400009192641	4.03546818394009	0.0328841906999862	1.01457922997306	854.209194268773	0.0567014024407252	0.0295061905317691
1025	Clarke County	1	Alabama	NO	NA	NA	2008	61	7328514.685651	0.472676210226315	0.0188688711305149	10.6461499044293	0.0244006211106755	0.613720956447487	1803.61838645199	0.101940570863382	0.00211522255776914
1025	Clarke County	1	Alabama	NO	NA	NA	2008	62	11034347.240122	0.490750092472723	0.0197312141473958	11.1951832516992	0.0245745938695375	0.626091089623162	1888.79310262704	0.111803026056413	0.00206471952446237
1025	Clarke County	1	Alabama	NO	NA	NA	2011	11	2628202.0101	0.0226967907765516	0.00728850343461276	0.753982399774134	0.0441038075987202	2.79903315320571	367.081279041824	0.0309316899260194	0.00473605161732541
1025	Clarke County	1	Alabama	NO	NA	NA	2011	21	128475957.50979	0.0158729638846588	0.00684241880353645	0.910102626089015	0.0385534848829145	0.795905035561816	345.724097882627	0.0140597355884441	0.0166500940961061
1025	Clarke County	1	Alabama	NO	NA	NA	2011	31	143463350.9302	0.0175541079325739	0.00937086541959926	1.49416868459221	0.0386442674241306	0.921509900069157	478.031622489557	0.0290450447958938	0.0269333681245358
1025	Clarke County	1	Alabama	NO	NA	NA	2011	32	47947718.554	0.0244108446394874	0.009152105651749	1.63087980546162	0.0372918102376834	0.954207931710656	480.231962799992	0.0323256125178268	0.0288702340111919
1025	Clarke County	1	Alabama	NO	NA	NA	2011	41	110411.17891	0.677144020271108	0.0139188638349283	12.222419370546	0.0228015545212223	0.729361841283794	1620.77944247847	0.0187277707759547	0.00198935166015301
1025	Clarke County	1	Alabama	NO	NA	NA	2011	42	229332.977935	0.50895112352896	0.00893097241748445	8.22159670753645	0.0138268301732079	0.595647360452995	1071.50354618573	0.925917796611667	0.00972944403917253
1025	Clarke County	1	Alabama	NO	NA	NA	2011	43	611599.655248	0.352124029484205	0.00718256802940319	5.27277101266431	0.0128207169501765	0.916185905564492	787.100237800829	0.0314431505765619	0.00485496889209751
1025	Clarke County	1	Alabama	NO	NA	NA	2011	51	361018.201892	0.688367555113667	0.0149948443573367	12.3774694119933	0.0243673592881639	0.789313455487316	1658.35111108766	0.0211592056706913	0.0046078464809297
1025	Clarke County	1	Alabama	NO	NA	NA	2011	52	9550888.1095	0.223763446617076	0.011088794022241	4.16105467861591	0.026308950620492	0.854952084814307	945.940427262148	0.0399788109235058	0.0178308294957296
1025	Clarke County	1	Alabama	NO	NA	NA	2011	53	874302.38763	0.181721359417751	0.010259522702181	3.74547053074185	0.0263173128199821	0.668964688068651	878.581585589487	0.0296984370397559	0.0109441480352101
1025	Clarke County	1	Alabama	NO	NA	NA	2011	54	320770.72867	0.154417073896269	0.0150139482867977	4.61268327428493	0.0312508411574024	2.22014698020482	960.956945710828	0.073893093512771	0.0295154997052614
1025	Clarke County	1	Alabama	NO	NA	NA	2011	61	14615180.6427633	0.517296350982848	0.014350647982046	9.9914216431566	0.0240141347374978	0.580084803092903	1673.78989978739	0.0176355086753697	0.00186129482080356
1025	Clarke County	1	Alabama	NO	NA	NA	2011	62	7874707.104	0.570619112936673	0.015213045927746	11.2551886563071	0.0241879999699783	0.581775308216238	1770.41814783998	0.016509533140429	0.00189624215118922
1025	Clarke County	1	Alabama	NO	NA	NA	2014	11	3266291.95967154	0.0235382565436812	0.00850344403276461	0.837715498500922	0.0412387761637833	1.71857813482634	369.235068983876	0.0275745622736349	0.00270351883331446
1025	Clarke County	1	Alabama	NO	NA	NA	2014	21	125745557.321334	0.0148824050949062	0.00783710281454659	0.73250749672729	0.0316247800099825	0.638672372918747	342.70473144505	0.0126194635575635	0.0137091647881982
1025	Clarke County	1	Alabama	NO	NA	NA	2014	31	148797457.543524	0.0203033405704821	0.0105690388216633	1.50208597080948	0.0356270575560574	0.979535602018501	477.595841117305	0.0300781343606934	0.0264647890290664
1025	Clarke County	1	Alabama	NO	NA	NA	2014	32	10910724.6487693	0.0236152998475592	0.0096800331714748	1.16101163743223	0.0278512244882223	0.745260886251819	454.594753003944	0.0282198579296618	0.0221874806648537
1025	Clarke County	1	Alabama	NO	NA	NA	2014	41	278678.071847373	0.775288932605612	0.0144560374178324	13.4344872062487	0.0227526944611152	0.82754649465447	1638.4811199303	0.0172231523165049	0.0021350890974572
1025	Clarke County	1	Alabama	NO	NA	NA	2014	42	258772.495148589	0.241474389364899	0.0165137792523546	6.54823870100855	0.0173898244230302	0.736682156269804	1051.32081355155	0.0104942071157666	0.0069048408650052
1025	Clarke County	1	Alabama	NO	NA	NA	2014	43	1391999.97925338	0.245441063924157	0.0067810020463414	3.92264367323474	0.0127692015202614	0.578328911771849	771.672792708616	0.04044730146922	0.00302699398240313
1025	Clarke County	1	Alabama	NO	NA	NA	2014	51	97899.843188232	0.535786612910148	0.0146845173625898	9.0014701201804	0.0234201050165974	0.577212366011328	1679.21384733341	0.0248197515357343	0.0022819755325421
1025	Clarke County	1	Alabama	NO	NA	NA	2014	52	5950000.13299286	0.215408587456669	0.010994057267306	3.84745577843584	0.0261856658561706	0.816441852867338	909.737034379675	0.0446080412978055	0.015748101615506
1025	Clarke County	1	Alabama	NO	NA	NA	2014	53	6512835.91557322	0.180526093310803	0.00967944398933126	3.06940519936086	0.0270454282441275	0.55858246762512	792.367065250314	0.0329636171218071	0.00779493715643836
1025	Clarke County	1	Alabama	NO	NA	NA	2014	54	256000.005722046	0.136016685611264	0.0195900019833975	5.10578443759323	0.0340500090369941	2.12804521163432	992.32081634755	0.0646477549726054	0.030903229758907
1025	Clarke County	1	Alabama	NO	NA	NA	2014	61	14736639.6456104	0.313681706611543	0.0134906477323002	7.47594647385547	0.0243646341709977	0.407884837410993	1560.23339025927	0.0268491265520383	0.00172271435337825
1025	Clarke County	1	Alabama	NO	NA	NA	2014	62	7786009.53096398	0.318905456112662	0.0141359156796965	7.99032333769434	0.024585538568461	0.366259369637239	1639.22232812009	0.0260004933586841	0.0016454442143024
1025	Clarke County	1	Alabama	NO	NA	NA	2017	11	3464553.75197	0.0234977547832665	0.00801140233143756	0.787885512672847	0.0445763162210668	2.19799190884721	388.000912857051	0.0277529809060288	0.00319946223804698
1025	Clarke County	1	Alabama	NO	NA	NA	2017	21	128464718.084693	0.0129477952830585	0.00713497921948694	0.578543932327941	0.0290544095371195	0.525001224896484	340.505447656004	0.0112234075986454	0.0106168681419113
1025	Clarke County	1	Alabama	NO	NA	NA	2017	31	163872177.34323	0.0175766941733955	0.00967454397199468	1.33745867141517	0.0350452934094846	0.820430067515547	477.359040652437	0.0260821949250856	0.0211121005846472
1025	Clarke County	1	Alabama	NO	NA	NA	2017	32	12393489.882238	0.0168924919624538	0.00866670570453218	0.925909769160989	0.0273683872731108	0.566437938604712	439.216861454729	0.0234005539333016	0.0173036696915723
1025	Clarke County	1	Alabama	NO	NA	NA	2017	41	302190.220252	0.608855938540209	0.0146259964320021	10.4778785440556	0.0236073469665259	0.658598409541981	1673.28495745814	0.0239842190737036	0.00219053808946351
1025	Clarke County	1	Alabama	NO	NA	NA	2017	42	280605.200997	0.324944841658596	0.0152301112446203	8.40706074565946	0.0215339810695274	0.778589060222261	1195.72459336156	0.0144909665958404	0.00698744736694657
1025	Clarke County	1	Alabama	NO	NA	NA	2017	43	1509443.41625066	0.180000738174943	0.0071476556679208	3.05230497848583	0.0172141162659763	0.396649920109606	833.627873547379	0.049642692394253	0.00299796766605163
1025	Clarke County	1	Alabama	NO	NA	NA	2017	51	97205.193548	0.33285694889006	0.0143646708282485	6.38167286365741	0.0240745193418085	0.389232668285312	1671.10926500225	0.036829667245051	0.00231749052097263
1025	Clarke County	1	Alabama	NO	NA	NA	2017	52	5907781.856	0.177452008598114	0.00948411289460942	3.10810741639588	0.0247493665184378	0.565294317578019	895.381158759944	0.0415003527774901	0.00902370117456944
1025	Clarke County	1	Alabama	NO	NA	NA	2017	53	6466624.03333	0.139192956471839	0.00869131965861836	2.31415743945409	0.0257883285745035	0.384178473249379	776.925100988291	0.0340859363451035	0.00575247485059827
1025	Clarke County	1	Alabama	NO	NA	NA	2017	54	254183.5547909	0.118114065394699	0.0198127243623936	6.76583036073713	0.0374012693542422	5.10777906554314	990.975970435266	0.171939381043588	0.0486154932539586
1025	Clarke County	1	Alabama	NO	NA	NA	2017	61	13271974.6933102	0.235686602762671	0.0143307170312562	5.92216004045655	0.0246669018636763	0.305594861428521	1671.41263196978	0.0301374431976477	0.00185422548783032
1025	Clarke County	1	Alabama	NO	NA	NA	2017	62	7012032.21023	0.143299728507525	0.0142049314897144	3.86023834408695	0.0249320441994173	0.163183827733625	1679.73953333661	0.0323476114423068	0.00164918493609257
1027	Clay County	1	Alabama	NO	NA	NA	2008	11	717220	0.0313554160245646	0.00813820173481554	0.854417961783447	0.0389107272406227	5.53357204419002	367.898107250584	0.0716365825592508	0.00498529029060474
1027	Clay County	1	Alabama	NO	NA	NA	2008	21	99363792	0.0159749001569583	0.0075546994235819	0.967998350223303	0.0433138800567667	0.676401812787834	341.93108971675	0.0247725031210687	0.0168784862926013
1027	Clay County	1	Alabama	NO	NA	NA	2008	31	48518579.481988	0.0249545075555032	0.0108675500504402	1.80339692582205	0.0398232188994151	1.12779621410888	497.247081546684	0.0535368021160886	0.0402504608409775
1027	Clay County	1	Alabama	NO	NA	NA	2008	32	16148878.828112	0.0478177947663491	0.0106221028943353	2.05042708769765	0.0379861257346524	1.07938224937748	518.013391687744	0.0499075797216217	0.0366513329589614
1027	Clay County	1	Alabama	NO	NA	NA	2008	41	275835.9318	0.576348176536533	0.0124080327431667	10.7996503136667	0.0168758240634667	0.484113709263333	1185.85596467333	0.0320708949710333	0.00300339804060333
1027	Clay County	1	Alabama	NO	NA	NA	2008	42	82138.8962	0.551588105146995	0.0124625165027422	10.4234504243995	0.0178524355077354	0.518525913496165	1160.37251780271	0.0338592242827667	0.00487674529950039
1027	Clay County	1	Alabama	NO	NA	NA	2008	43	299593.454	0.551034746571925	0.01246373415091	10.4150427978063	0.0178742616288598	0.519294985927327	1159.80299263349	0.0338991913468405	0.00491861241504644
1027	Clay County	1	Alabama	NO	NA	NA	2008	51	109231.643176	0.450168144493857	0.0187477727577359	10.8869992211782	0.0249441679744129	0.624384217987922	1776.7339898612	0.107943382818672	0.00302974810818865
1027	Clay County	1	Alabama	NO	NA	NA	2008	52	4563349.73856	0.281160805240922	0.014310096040877	6.68386925229579	0.0277036050925531	0.731579489057225	1176.49769400394	0.0626555359360629	0.0135919142416598
1027	Clay County	1	Alabama	NO	NA	NA	2008	53	628219.19624	0.282212257258607	0.0143032113896849	6.69797081744866	0.0276480657062542	0.728889185868463	1178.21108600355	0.0624927002281601	0.0134406158757748
1027	Clay County	1	Alabama	NO	NA	NA	2008	54	233921.43376	0.142974080081522	0.0131008273215096	4.09217935263999	0.0326510206154629	0.961136644974844	827.455356360162	0.0568073227402793	0.0282305674093979
1027	Clay County	1	Alabama	NO	NA	NA	2008	61	4482587.4982	0.447722265623545	0.0181926153965587	10.6546998830743	0.0244379572883997	0.597136596873823	1739.28431370686	0.100960209586701	0.00196444370885465
1027	Clay County	1	Alabama	NO	NA	NA	2008	62	6753165.044232	0.464561419254572	0.0190396429691156	11.2148948794176	0.0246134279567062	0.610206777199585	1822.81026915618	0.110691035195377	0.00191669884721556
1027	Clay County	1	Alabama	NO	NA	NA	2011	11	1635431.1323	0.0228102085093761	0.00722899424907444	0.758888800900565	0.0441030720882407	2.1011405357858	364.08290554619	0.0298034523762514	0.00377364804725896
1027	Clay County	1	Alabama	NO	NA	NA	2011	21	77833524.98962	0.0230353670146952	0.00688529446753432	1.08763475128148	0.0385076462529164	1.06889542220235	347.855918967984	0.0176734750299821	0.0205458680902112
1027	Clay County	1	Alabama	NO	NA	NA	2011	31	88394446.9143	0.019617604043953	0.00940423573746468	1.59327452827026	0.0389327938355257	1.04444500620057	479.383615912789	0.0332568863616051	0.0311051890509947
1027	Clay County	1	Alabama	NO	NA	NA	2011	32	29547456.7691	0.0266721761063852	0.00918917236587724	1.73563062525537	0.0375654091144836	1.08243608603304	481.916520205002	0.0371665235685732	0.0332991108416772
1027	Clay County	1	Alabama	NO	NA	NA	2011	41	64569.736655	0.677086843006608	0.0138202298019938	12.3668034906911	0.0228015218043605	0.728789699734017	1609.29356470859	0.0186137309063337	0.00197062347484868
1027	Clay County	1	Alabama	NO	NA	NA	2011	42	134084.151392	0.508803005751617	0.0088534321566168	8.31308085949508	0.0138268724969732	0.593297432903622	1062.22969675856	0.925464963501083	0.00864318601802127
1027	Clay County	1	Alabama	NO	NA	NA	2011	43	357582.235093	0.351692303725513	0.00708500561589866	5.32272236632861	0.01282073268282	0.884545258768315	776.417215994842	0.0283320309258432	0.00408621786110393
1027	Clay County	1	Alabama	NO	NA	NA	2011	51	214841.6930107	0.688300475571507	0.0148746680195149	12.517575812952	0.0243672444468433	0.770220123732476	1645.08194116632	0.0200311686472321	0.00398233818863347
1027	Clay County	1	Alabama	NO	NA	NA	2011	52	5641540.326	0.223064544030428	0.0109514256679551	4.14141064582088	0.0263087322221474	0.756387106692074	934.407271439612	0.034596416240093	0.0133384550354346
1027	Clay County	1	Alabama	NO	NA	NA	2011	53	516434.92421	0.181816968685788	0.0101583942432316	3.77980434588041	0.0263173464799866	0.652271606479935	869.622867960532	0.0286466194183587	0.010207420011478
1027	Clay County	1	Alabama	NO	NA	NA	2011	54	188488.375062	0.154110930545064	0.0147944870397209	4.54265761432075	0.0312508080024259	1.69316573290056	946.969169146999	0.0598324994553759	0.0229597350718308
1027	Clay County	1	Alabama	NO	NA	NA	2011	61	5168580.52897831	0.517221082576658	0.0142494770067366	10.111931686138	0.0240136881777586	0.579005610159797	1661.9868132666	0.0175207587130871	0.0018212178575557
1027	Clay County	1	Alabama	NO	NA	NA	2011	62	2784848.2243	0.570456474892853	0.0151032828448079	11.3909522384825	0.024187840565403	0.580375785788133	1757.65954218987	0.0163192046788875	0.00184325879749209
1027	Clay County	1	Alabama	NO	NA	NA	2014	11	1507222.66745937	0.0245061389557716	0.00857093711267997	0.860819420588748	0.0395380218087853	2.48651673256953	372.219427350779	0.0295785808460181	0.00390655368626158
1027	Clay County	1	Alabama	NO	NA	NA	2014	21	55105644.3331889	0.0231681344730665	0.00811890321965301	1.02402450670193	0.0339710250095877	1.11353472282008	354.975614857903	0.0190169819467901	0.0228554474442546
1027	Clay County	1	Alabama	NO	NA	NA	2014	31	71556031.9218652	0.0277135639390884	0.0109510940358577	2.03884202224059	0.0395472232270479	1.66492479962616	491.596925847359	0.0486805103286921	0.0460281774805636
1027	Clay County	1	Alabama	NO	NA	NA	2014	32	3273255.64822405	0.0324766134928988	0.00984085424189304	1.57653394227061	0.029717548698729	1.26390981800363	469.779110824598	0.0451772944512866	0.0371192837828463
1027	Clay County	1	Alabama	NO	NA	NA	2014	41	233434.628956894	0.927969833522092	0.0145174272473618	15.0428479075101	0.0227910538333284	0.88535712983477	1638.72952253969	0.0145023486071149	0.00216318250706388
1027	Clay County	1	Alabama	NO	NA	NA	2014	42	0	0.330980003328635	0.0137206247551952	9.49454833329327	0.0218008571461088	0.83450051883325	1279.78332688089	0.367452487193732	0.00954623615068473
1027	Clay County	1	Alabama	NO	NA	NA	2014	43	304000.009059906	0.247266920655385	0.00664733630103736	3.78436280837181	0.0127812478327806	0.553334928344071	769.337398996893	0.0373685497735081	0.00261176091534083
1027	Clay County	1	Alabama	NO	NA	NA	2014	51	53186.5577925415	0.535345274949433	0.0146414151611155	9.47416990873366	0.0234119639586568	0.562136162163379	1681.63432889723	0.027952274818452	0.00229185149441414
1027	Clay County	1	Alabama	NO	NA	NA	2014	52	4313161.73322112	0.260705779092167	0.010201228526348	4.40622435310939	0.0251280539871756	0.997316835276225	915.135037282125	0.0510051751164783	0.0182453397103752
1027	Clay County	1	Alabama	NO	NA	NA	2014	53	1301720.57539315	0.182352136318968	0.00968268679192635	3.12830851603346	0.0269761408847581	0.565217267649569	793.512410195185	0.0338996832243129	0.00783965412177191
1027	Clay County	1	Alabama	NO	NA	NA	2014	54	136000.002026158	0.120870558061672	0.0205588203858711	5.46800257507826	0.0351476848829288	2.49207113012793	989.495731270804	0.0815987380369089	0.035209425474042
1027	Clay County	1	Alabama	NO	NA	NA	2014	61	6236097.58671236	0.334575145170774	0.0134894339610661	7.94242649317486	0.0243369301021973	0.433914392959934	1556.96999610148	0.0260113260224358	0.00173901509206902
1027	Clay County	1	Alabama	NO	NA	NA	2014	62	3276333.24476824	0.321727091293719	0.0140933815929882	8.0933636406408	0.0245653155712056	0.368341565331998	1634.29210728171	0.0263510915668247	0.0016574761281384
1027	Clay County	1	Alabama	NO	NA	NA	2017	11	1587883.45037	0.0246139684486599	0.00814348333864057	0.830271508756175	0.042644160276019	3.62346524659322	394.150596988782	0.0299287586990599	0.00517217868305777
1027	Clay County	1	Alabama	NO	NA	NA	2017	21	54431868.6148038	0.0162019308376591	0.0073311792378425	0.729269965723632	0.0308407172129587	0.769888595678168	349.886396518458	0.014686593619851	0.0158511671862797
1027	Clay County	1	Alabama	NO	NA	NA	2017	31	79564218.2253	0.0230777707881871	0.00998847741550655	1.80476544726987	0.0385651583020439	1.31940237804958	491.225369091141	0.0390881912169397	0.035323320747526
1027	Clay County	1	Alabama	NO	NA	NA	2017	32	4012041.5050039	0.0241322865079538	0.00916013122053788	1.48721408325504	0.0317152059122203	1.10064456596414	462.853092224245	0.0390363836777411	0.03296544235812
1027	Clay County	1	Alabama	NO	NA	NA	2017	41	403764.277015	1.11634150433666	0.0146711087017009	17.4687720054052	0.0236840652783732	0.834627407668229	1667.20302137714	0.0216083090078674	0.00221575143955524
1027	Clay County	1	Alabama	NO	NA	NA	2017	42	0	0.200692201187689	0.0136902670121194	6.80018076066825	0.0241586349624991	0.612614526783923	1346.85387342499	0.479792112277688	0.0117137591346446
1027	Clay County	1	Alabama	NO	NA	NA	2017	43	525818.9168302	0.180363341998353	0.00736497641962771	3.15892497665175	0.0175641696389474	0.520242052351661	827.985829375772	0.0591140043622289	0.00495757934273524
1027	Clay County	1	Alabama	NO	NA	NA	2017	51	52244.0069782	0.397519951176937	0.0144834740184755	7.21533881199458	0.0241454468921614	0.482468403546857	1672.64829528576	0.0313677957039765	0.00236634811873879
1027	Clay County	1	Alabama	NO	NA	NA	2017	52	4236725.54514	0.22062248044798	0.00933535368551806	3.72306526647775	0.0245664476113506	0.699493737399299	896.683574095041	0.0421722926366262	0.0105900969369842
1027	Clay County	1	Alabama	NO	NA	NA	2017	53	1278651.986054	0.140940926751643	0.0086721866462282	2.38161509937342	0.0258480380327335	0.390644926846066	775.638661679091	0.0353921104085899	0.00579835344619383
1027	Clay County	1	Alabama	NO	NA	NA	2017	54	133589.8619898	0.197506477495223	0.0189846024803966	8.24215095846495	0.0363747400594633	5.44820758585151	995.387227397031	0.195029770957633	0.0409200669407016
1027	Clay County	1	Alabama	NO	NA	NA	2017	61	5669103.06097	0.230893121752095	0.0140956391244018	5.83786530891666	0.0246554215787512	0.2969302975396	1646.36234903664	0.0307215911634304	0.00187217827301668
1027	Clay County	1	Alabama	NO	NA	NA	2017	62	2978374.24503	0.144780004982799	0.0141144868700783	3.94224887244112	0.0249554017066278	0.164984503330936	1669.03119396998	0.0329887741895016	0.00166792735770654
1029	Cleburne County	1	Alabama	NO	NA	NA	2008	11	1703481	0.0392882956910287	0.00879084439172523	0.884801604069736	0.0453631991542392	5.22574652235242	397.404602742514	0.0713031593474183	0.00452132049889037
1029	Cleburne County	1	Alabama	NO	NA	NA	2008	21	236044107	0.0182731565749637	0.00765103202987407	1.05302937867903	0.047692692095692	0.661687138944514	346.300642256267	0.0259826820856357	0.0159470793511411
1029	Cleburne County	1	Alabama	NO	NA	NA	2008	31	115259842.073114	0.027859016257488	0.0112071222628612	1.9362779723554	0.0437694927867994	1.11245907661865	512.666534256461	0.054095920379769	0.0385322230684345
1029	Cleburne County	1	Alabama	NO	NA	NA	2008	32	38362992.189591	0.0489684686367307	0.0109370163642848	2.15603477763772	0.0416537607971958	1.05583130827296	532.652797256336	0.0503283370065946	0.0350460000670838
1029	Cleburne County	1	Alabama	NO	NA	NA	2008	41	655362.821399	0.57314003315153	0.0141556779731345	12.5168032317152	0.0188633986340534	0.467137329575089	1353.2804622065	0.0301438224694289	0.00253000152407361
1029	Cleburne County	1	Alabama	NO	NA	NA	2008	42	195153.911025	0.548630099974658	0.0141490289069266	12.0711545829856	0.0198319225221754	0.500757558411759	1321.08430449887	0.0320168952459373	0.00432434870025447
1029	Cleburne County	1	Alabama	NO	NA	NA	2008	43	711804.385676	0.548082328388608	0.0141488803071929	12.0611947978906	0.0198535680265713	0.501508935657071	1320.36475376631	0.0320587564798367	0.00436445049863671
1029	Cleburne County	1	Alabama	NO	NA	NA	2008	51	259487.927769	0.408001661364659	0.0195774659644123	11.4470563219764	0.0249877665539533	0.572728865338121	1857.55330533861	0.104722690892984	0.00261670344077867
1029	Cleburne County	1	Alabama	NO	NA	NA	2008	52	10840699.669046	0.266305032415314	0.0156009989094374	7.38819461098544	0.0279955325389364	0.666860259817644	1298.08761078933	0.0607872708536763	0.0127238921577292
1029	Cleburne County	1	Alabama	NO	NA	NA	2008	53	1492398.39233	0.267325606625521	0.0156003750892329	7.40570550232054	0.0279320210181166	0.663968116392425	1300.48946841749	0.0606173064932861	0.0125792152761509
1029	Cleburne County	1	Alabama	NO	NA	NA	2008	54	555705.407738	0.140698589953285	0.0141285138518115	4.61242825874491	0.0335967323283245	0.905591031566448	916.309596469679	0.0559549116706814	0.0267245885029822
1029	Cleburne County	1	Alabama	NO	NA	NA	2008	61	10648737.759035	0.407929792145077	0.0191589266750628	11.2781409683894	0.0243936673075222	0.54126236075439	1834.10224586893	0.0977772990795136	0.00159876429036364
1029	Cleburne County	1	Alabama	NO	NA	NA	2008	62	16042636.55274	0.420416073267495	0.0198528402881248	11.7734146403189	0.0246198381962023	0.558957473941109	1902.50844278371	0.107358400872396	0.00155184782700446
1029	Cleburne County	1	Alabama	NO	NA	NA	2011	11	2720078.5853	0.0266261034182261	0.00772775667905921	0.784752161596013	0.0496709317252239	2.27217197832729	389.204361082251	0.0292876131633019	0.00393490018111426
1029	Cleburne County	1	Alabama	NO	NA	NA	2011	21	123871044.07957	0.0225664633944539	0.00680243327132855	1.01725194223259	0.0420594933331646	0.651708129145499	343.700838621264	0.0134660940067849	0.0112810644762704
1029	Cleburne County	1	Alabama	NO	NA	NA	2011	31	178583216.9839	0.0185421959265336	0.00952713555042751	1.55237467489859	0.0424695035822914	0.671499276291209	485.663914829474	0.0226788767097649	0.0171079824500306
1029	Cleburne County	1	Alabama	NO	NA	NA	2011	32	59652710.1772	0.0247349676569602	0.0091790393450661	1.63698618885386	0.0406820124581296	0.686092493528432	481.521211487895	0.0243889847896673	0.018251381883133
1029	Cleburne County	1	Alabama	NO	NA	NA	2011	41	217745.902477	0.58046750660941	0.0147089181302087	13.4303780987121	0.0227048344944181	0.600007237930184	1712.7470247271	0.0145448510471784	0.00150163043512848
1029	Cleburne County	1	Alabama	NO	NA	NA	2011	42	452859.7914461	0.488032301083241	0.0117867022224774	10.9319815980249	0.0194317033522853	0.625520232238521	1411.96863300456	0.808893903583037	0.00768287630045262
1029	Cleburne County	1	Alabama	NO	NA	NA	2011	43	1207748.56049	0.339990336130488	0.00928715663699528	7.11456771591105	0.0165124419600726	0.818214384015341	1015.72745939766	0.0291740894883209	0.00390715975910904
1029	Cleburne County	1	Alabama	NO	NA	NA	2011	51	512281.6982688	0.575667550196398	0.0157739101418433	13.6317443104758	0.0239650786934523	0.654351309987612	1748.15874910624	0.0170801912729821	0.00364554489105456
1029	Cleburne County	1	Alabama	NO	NA	NA	2011	52	11053480.869	0.200178064303601	0.0111093985473848	4.2572303906394	0.0246703627375519	0.794068503488917	946.233854411695	0.0399216964904795	0.01826167232331
1029	Cleburne County	1	Alabama	NO	NA	NA	2011	53	4260774.59597	0.163921901550175	0.0102224752887896	3.71215744821108	0.0237749695054742	0.463809906079377	868.226621579783	0.0197261480187355	0.00635393783009455
1029	Cleburne County	1	Alabama	NO	NA	NA	2011	54	482047.123919	0.162552930507974	0.0161560017896168	5.11122280095215	0.0286157377083658	1.85510929451649	1038.17331748066	0.0673451447696548	0.0245569796926237
1029	Cleburne County	1	Alabama	NO	NA	NA	2011	61	35943983.2088284	0.460592216316373	0.0152877812542521	10.9014434013212	0.0239315859367705	0.506984055606451	1782.94114088267	0.0149833103380334	0.0015811329058706
1029	Cleburne County	1	Alabama	NO	NA	NA	2011	62	55530348.4221	0.610286611550787	0.0185704599161095	18.4577364255522	0.0414636206440234	1.94611388588894	2160.58257922745	0.259799873280291	0.00131150023813688
1029	Cleburne County	1	Alabama	NO	NA	NA	2014	11	3019147.2859888	0.0281076231964779	0.00886365494507487	0.868342875684709	0.0431473153130308	1.75787840401314	384.884172662291	0.0268713400540231	0.00259335208541603
1029	Cleburne County	1	Alabama	NO	NA	NA	2014	21	120718998.637451	0.0196071526776519	0.00775397278579206	0.830157323743057	0.0366036296281581	0.52403321175753	338.755622600101	0.0119772659234186	0.00961452978010056
1029	Cleburne County	1	Alabama	NO	NA	NA	2014	31	193466103.893622	0.0243683853312236	0.0106108828218096	1.78167527158296	0.0423095252532702	0.837884476548308	480.827596804936	0.0257663374802427	0.019043440814037
1029	Cleburne County	1	Alabama	NO	NA	NA	2014	32	9933185.02699985	0.0329743401197297	0.00912266411769742	1.35674208529674	0.0311866644671001	0.615391045836484	458.018267416338	0.0234272197217705	0.0148082821519928
1029	Cleburne County	1	Alabama	NO	NA	NA	2014	41	1317771.97363633	0.769209612526436	0.0152171807930634	16.2342571626401	0.0226153890733485	0.69850855448154	1717.71215160801	0.0108520272502096	0.0015552374027358
1029	Cleburne County	1	Alabama	NO	NA	NA	2014	42	477947.603121974	0.221012531496458	0.0245440494081872	7.41247390068712	0.026685088258546	0.641184193159835	1354.44812953099	0.00722864445684204	0.0064715082048794
1029	Cleburne County	1	Alabama	NO	NA	NA	2014	43	480000.007156287	0.223883041364864	0.0091246151763384	5.00634805222411	0.0165267435927736	0.56749696551906	1001.93790319333	0.0390377085541203	0.00319729129982884
1029	Cleburne County	1	Alabama	NO	NA	NA	2014	51	59183.3860157223	0.414612436509113	0.0150261542222325	9.86057073609863	0.022938749925561	0.441628685694742	1725.79033379379	0.0204688899361821	0.00164074854628635
1029	Cleburne County	1	Alabama	NO	NA	NA	2014	52	7360000.19187896	0.231105133927656	0.0100597170857277	4.41322315109613	0.0232814289654665	0.798523462219884	921.989329974327	0.0416963542664086	0.0138403600875959
1029	Cleburne County	1	Alabama	NO	NA	NA	2014	53	12140566.6965499	0.176945148047761	0.010314463085025	3.27283301545768	0.0260169036527759	0.523690165956418	843.339049767188	0.0312885666502246	0.00733517282995437
1029	Cleburne County	1	Alabama	NO	NA	NA	2014	54	164000.005276533	0.180086122001595	0.0217043001687436	6.20722330885378	0.031066197461692	2.19897480506464	1063.81236377963	0.0745637019008389	0.0280148700704854
1029	Cleburne County	1	Alabama	NO	NA	NA	2014	61	19555223.58118	0.319511868971644	0.0142006769916922	8.36117401397431	0.0238524926875049	0.395621270130513	1639.08385402085	0.0230665377838815	0.00154002533048721
1029	Cleburne County	1	Alabama	NO	NA	NA	2014	62	34842455.0703948	0.35854705394187	0.0159480900582814	11.6217173950232	0.033454636594091	1.0169282615846	1848.98769586044	0.254095372391154	0.00140988029396481
1029	Cleburne County	1	Alabama	NO	NA	NA	2017	11	3555100.71104	0.0277410000188089	0.00812774692664747	0.824381224818963	0.0446831839204205	2.09936582488204	393.604441976264	0.0263632665794934	0.00293890694040432
1029	Cleburne County	1	Alabama	NO	NA	NA	2017	21	133406067.690052	0.0148812795732939	0.00700232611223552	0.597752114056723	0.0321149426368533	0.346122745850672	334.311320227977	0.00996921759836464	0.00622651264903233
1029	Cleburne County	1	Alabama	NO	NA	NA	2017	31	238673164.499651	0.0212875016620572	0.00967312538463497	1.55689623518103	0.0400725868782193	0.654687972073033	477.683051002391	0.0217195250391922	0.0138763948699937
1029	Cleburne County	1	Alabama	NO	NA	NA	2017	32	14003265.5150208	0.029987803904821	0.00819181930720691	1.28517543014186	0.0311518292564263	0.509805599158817	459.359455702062	0.0214379879567977	0.0114155479935709
1029	Cleburne County	1	Alabama	NO	NA	NA	2017	41	1817242.962854	0.949366953069856	0.0152725273436582	18.6147391613938	0.0229827813343316	0.650662022918449	1735.54285773113	0.0157894287081903	0.001544929738652
1029	Cleburne County	1	Alabama	NO	NA	NA	2017	42	659102.5882794	0.364062212071438	0.0241744115138011	8.34547773651338	0.0295609521908733	0.700096118145786	1423.12171884995	0.0114443032071135	0.0112508251772168
1029	Cleburne County	1	Alabama	NO	NA	NA	2017	43	661932.908326	0.157745128101643	0.008865570666789	3.83077572807035	0.0177169483465709	0.332551854750026	1038.63747160592	0.0462997273949666	0.00228661684183727
1029	Cleburne County	1	Alabama	NO	NA	NA	2017	51	74576.4202001	0.306638538317474	0.0149744366385503	7.34186837791629	0.0231511083126981	0.358581676114791	1729.37807152437	0.0222251223697822	0.00163476746920674
1029	Cleburne County	1	Alabama	NO	NA	NA	2017	52	9274265.847275	0.19853560880942	0.00921257355612262	3.7958758271934	0.022324153310608	0.568913831274823	917.456757649209	0.0351796323918818	0.00819392057111221
1029	Cleburne County	1	Alabama	NO	NA	NA	2017	53	15298211.97913	0.137746782261646	0.00941656690682912	2.5184643009153	0.0248431690064532	0.361965609484464	840.413181089921	0.0321121448603086	0.00534981037367331
1029	Cleburne County	1	Alabama	NO	NA	NA	2017	54	206654.8353761	0.329605274685196	0.0194933380940589	10.0256871264916	0.0301496858218492	4.69216176609203	1081.93979131108	0.167815169555318	0.0315714609178883
1029	Cleburne County	1	Alabama	NO	NA	NA	2017	61	24620147.7100795	0.220654092604085	0.014478545801643	5.92048658164823	0.0237929144149576	0.264782226199617	1691.04397262806	0.0267850924820952	0.00161445327246442
1029	Cleburne County	1	Alabama	NO	NA	NA	2017	62	43865845.71433	0.148765067853459	0.0148342619308761	5.09535359832891	0.0275292429423757	0.349323191748144	1753.95684753624	0.159410866311952	0.00140712673710515
1031	Coffee County	1	Alabama	NO	NA	NA	2008	11	1847923	0.028567634765132	0.00806094375571732	0.732964678584191	0.0350732548516722	6.3089005624641	364.404441300804	0.0661159143587816	0.00552784930911621
1031	Coffee County	1	Alabama	NO	NA	NA	2008	21	291721730	0.0169331437092868	0.00847923015379473	1.03614361783773	0.044021974410027	0.737495245570045	383.753584073799	0.0253828177275409	0.0182698614206917
1031	Coffee County	1	Alabama	NO	NA	NA	2008	31	134241468.110335	0.0275089601406325	0.0119088709276093	1.85155567878125	0.0395891375952022	1.20177172834558	544.915641264952	0.0532873654457718	0.042545008259003
1031	Coffee County	1	Alabama	NO	NA	NA	2008	32	44604777.180623	0.0544316130993756	0.0116212549928835	2.17296094389292	0.0377227149417143	1.15481942658247	567.190153630857	0.0496355725058105	0.0387419396961725
1031	Coffee County	1	Alabama	NO	NA	NA	2008	41	637717.421913	0.622833906911862	0.0132477299900292	11.1468138264672	0.0178206200215437	0.516519409847691	1266.09182843995	0.0306649167341081	0.00337500669905079
1031	Coffee County	1	Alabama	NO	NA	NA	2008	42	191165.103911	0.592286101567738	0.0133158360221184	10.6966093555199	0.0188920805443669	0.559048865377413	1235.11483156616	0.0327885033242483	0.00561526497350518
1031	Coffee County	1	Alabama	NO	NA	NA	2008	43	697358.779736	0.591608010137064	0.0133173478203054	10.6866158456635	0.0189158645180648	0.559992922046004	1234.42721306488	0.0328356420909402	0.00566499358481755
1031	Coffee County	1	Alabama	NO	NA	NA	2008	51	247664.421332	0.5164048383607	0.0201946515119289	11.2447966892359	0.0249076545658266	0.674900196421166	1910.04873529013	0.111034188725501	0.00368032149144841
1031	Coffee County	1	Alabama	NO	NA	NA	2008	52	10846847.338538	0.308109551564537	0.0155209956162555	6.8051827571313	0.0281506863394879	0.823849652383123	1254.75518404119	0.0646882973535045	0.0159483026173547
1031	Coffee County	1	Alabama	NO	NA	NA	2008	53	1492420.177666	0.30942127186672	0.0155161234181031	6.823222609934	0.0280908096108418	0.820870949723361	1257.00339083265	0.0645332433544617	0.0157787797317653
1031	Coffee County	1	Alabama	NO	NA	NA	2008	54	587328.391166	0.149341978127705	0.0142350125708435	4.0793668888345	0.0332407329058695	1.07280177871218	879.92670064353	0.0590190759482873	0.0314219557366868
1031	Coffee County	1	Alabama	NO	NA	NA	2008	61	10130401.043036	0.515182358476113	0.0196539799966714	11.0703492032809	0.0243363951924437	0.645242279540993	1878.09844595865	0.104075685227379	0.00237187554670125
1031	Coffee County	1	Alabama	NO	NA	NA	2008	62	15238002.668869	0.535433551523359	0.0205315020397977	11.6243225903621	0.0245077523388134	0.655932524782479	1964.97851562366	0.114094157416959	0.00231722353667393
1031	Coffee County	1	Alabama	NO	NA	NA	2011	11	4154681.1509	0.0225092973192712	0.00722237793941368	0.748448820066925	0.0441036979418906	2.264751440972	363.748952033016	0.0295675397343715	0.00381837267629827
1031	Coffee County	1	Alabama	NO	NA	NA	2011	21	198300210.9132	0.0165061589228151	0.00689824862022143	0.956965198847345	0.0385500377511402	0.907307615076951	348.568942038356	0.015369282895058	0.019134637886578
1031	Coffee County	1	Alabama	NO	NA	NA	2011	31	232910562.1403	0.0179851949511504	0.00941381903158757	1.54141108346934	0.0386382431436348	1.00564093330802	480.335029285832	0.0315941048217189	0.0297256268717385
1031	Coffee County	1	Alabama	NO	NA	NA	2011	32	77911916.975	0.0248444202660863	0.00919756502395811	1.68260522787053	0.0372904033873393	1.03866382659522	482.614948106113	0.0351302844426232	0.0318681016023483
1031	Coffee County	1	Alabama	NO	NA	NA	2011	41	148457.84461	0.677098642916233	0.0139171101327132	12.2314672407098	0.0228016122662701	0.728410382499894	1620.5575831663	0.0185354111241559	0.00197076310841813
1031	Coffee County	1	Alabama	NO	NA	NA	2011	42	307908.6966426	0.508705040197799	0.00892128324493439	8.22770662482878	0.0138267519168138	0.592120934379694	1070.36107886805	0.925117880265466	0.00865322317639618
1031	Coffee County	1	Alabama	NO	NA	NA	2011	43	821124.780122	0.351281171700106	0.00714391670991082	5.26461279346527	0.0128207154703955	0.8818108711825	783.045950056755	0.0274330639701793	0.00409332249484422
1031	Coffee County	1	Alabama	NO	NA	NA	2011	51	517669.432927	0.68782907502395	0.0149743949757099	12.3784684620596	0.0243672257609354	0.766111140870074	1656.17430687829	0.0196515142489523	0.00391298874032002
1031	Coffee County	1	Alabama	NO	NA	NA	2011	52	13062749.3304	0.222620448544223	0.0110401424814404	4.09061150375361	0.0263087234117488	0.750301248755179	942.110992774563	0.0334200131924993	0.013140201213025
1031	Coffee County	1	Alabama	NO	NA	NA	2011	53	1195783.34472	0.18145423850526	0.0102479315781688	3.7329298131954	0.0263172208065206	0.651115539376234	877.348928059454	0.0282197103555162	0.0101747822463797
1031	Coffee County	1	Alabama	NO	NA	NA	2011	54	424900.85276	0.152455409594175	0.014901050575724	4.48378307070503	0.0312507755558094	1.76755058828331	953.998169659922	0.0587970037942933	0.022985880125017
1031	Coffee County	1	Alabama	NO	NA	NA	2011	61	13095613.089035	0.517220449973228	0.0143467475127474	9.99948685914113	0.0240140249905172	0.578082642744047	1673.33955675893	0.0174178019269274	0.00181651249169339
1031	Coffee County	1	Alabama	NO	NA	NA	2011	62	7055961.4466	0.570441807057535	0.0152045558893119	11.2642334977264	0.0241878681492001	0.579045709340767	1769.44418967398	0.0161383595695737	0.0018370334220454
1031	Coffee County	1	Alabama	NO	NA	NA	2014	11	5567285.74591804	0.0242487958567355	0.00838831504174808	0.743546961414641	0.0360973207951196	2.64425808916737	364.285965119753	0.0314604384543186	0.00441991548541799
1031	Coffee County	1	Alabama	NO	NA	NA	2014	21	225488413.29869	0.0167464478905976	0.00850680800923707	0.756052140187547	0.0314449092649031	0.684622916041373	372.660419014247	0.013490288061259	0.0147679536064012
1031	Coffee County	1	Alabama	NO	NA	NA	2014	31	272833705.919436	0.0221937527803768	0.0114010395677362	1.50252049806432	0.0347635433089099	1.05828778782754	511.155337861251	0.0318476149137388	0.0288274840522471
1031	Coffee County	1	Alabama	NO	NA	NA	2014	32	15012179.1681565	0.0234452379186495	0.0103993834368029	1.15137942564718	0.0274283884506935	0.800610695135358	478.395365053794	0.0297678429460313	0.0242548578224529
1031	Coffee County	1	Alabama	NO	NA	NA	2014	41	739446.660962771	0.869869508301592	0.0155054514974235	14.2667084205593	0.0231328552640597	0.915382918884447	1757.42763468997	0.0192445000022854	0.00248550970500377
1031	Coffee County	1	Alabama	NO	NA	NA	2014	42	199081.8049331	0.239972749660227	0.0174153921918906	6.7161957527616	0.0193475396412101	0.977351913704946	1086.2513730192	0.0184121562612855	0.0152284807049387
1031	Coffee County	1	Alabama	NO	NA	NA	2014	43	1919999.94277924	0.269112174861628	0.0069828373979119	4.08903351537611	0.0140311645586546	0.610848846701367	801.953460274435	0.0419722640240875	0.00314460668743861
1031	Coffee County	1	Alabama	NO	NA	NA	2014	51	199798.8790041	0.622022698112315	0.0164479100957736	9.80412989536271	0.0238948352600262	0.788124116018062	1820.19471022609	0.0356791675831861	0.00338783639874661
1031	Coffee County	1	Alabama	NO	NA	NA	2014	52	9389999.99999	0.249842329322056	0.011890100364024	4.27991210868124	0.0253712423864326	0.896370981966003	1018.42452503659	0.0479525873702129	0.0157500603291657
1031	Coffee County	1	Alabama	NO	NA	NA	2014	53	9569861.54099	0.198511614958376	0.0104366715678921	3.32877060501662	0.0261531967937873	0.617217802858238	865.201334713214	0.0358115172401623	0.00830472814548582
1031	Coffee County	1	Alabama	NO	NA	NA	2014	54	736000.000004	0.198364448256859	0.0198916647663813	5.59469210753101	0.0329403586185261	2.28854237118835	1085.93711141296	0.0677610055212475	0.0309183806503409
1031	Coffee County	1	Alabama	NO	NA	NA	2014	61	19465079.6408954	0.370287386989722	0.014240808005084	7.83116507481127	0.0238627992299852	0.444085270330256	1647.02409189605	0.0302123673415861	0.00197888037300772
1031	Coffee County	1	Alabama	NO	NA	NA	2014	62	9381873.456	0.367191408819616	0.014708929357983	8.23484799912633	0.0241859564783816	0.387828157771605	1705.7565827362	0.0286393634211836	0.00184933969827742
1031	Coffee County	1	Alabama	NO	NA	NA	2017	11	5999658.4702	0.0240088314258372	0.00807675353647993	0.742311391666822	0.0436929426246837	3.60846466419701	390.990302427322	0.031697901687706	0.0053925329116891
1031	Coffee County	1	Alabama	NO	NA	NA	2017	21	230571970.919029	0.0120161973355711	0.00755782864574899	0.475255222659986	0.0272450224123485	0.454054576302207	361.671030278461	0.0105087666534446	0.0100061928324118
1031	Coffee County	1	Alabama	NO	NA	NA	2017	31	308062060.9747	0.0167217539876832	0.0100693051911598	1.05599825443723	0.0312777714400314	0.688696451590302	494.54173822577	0.0233424301513955	0.0189656541280539
1031	Coffee County	1	Alabama	NO	NA	NA	2017	32	17503195.752469	0.0161091506540205	0.00899724743556516	0.774425778237543	0.0254403206457621	0.500133506597003	450.989651402997	0.0214785641278459	0.0164368549463598
1031	Coffee County	1	Alabama	NO	NA	NA	2017	41	795925.62772	0.635184739872999	0.0153705360121714	11.2045333756512	0.0242350834113956	0.740531153471717	1761.46717005146	0.0282305911868298	0.00254546428352242
1031	Coffee County	1	Alabama	NO	NA	NA	2017	42	214287.680387	0.13980584476997	0.0196272658593215	4.57167297428968	0.0258391609073926	0.783223495968045	1189.56325912227	0.0205244842003273	0.0151180482921259
1031	Coffee County	1	Alabama	NO	NA	NA	2017	43	2066649.6186054	0.200955634125036	0.00744923378188572	3.36137154689058	0.0177388879811406	0.423015552985609	861.935710317128	0.0574541875714599	0.00350251338655867
1031	Coffee County	1	Alabama	NO	NA	NA	2017	51	199401.395947	0.403142159907673	0.0153384484551034	6.95778072228813	0.0246752157867193	0.447545084402431	1781.65422561452	0.0416542740657296	0.00273444266879044
1031	Coffee County	1	Alabama	NO	NA	NA	2017	52	9371319.38228	0.175993762100785	0.0103081822022411	3.02793899600987	0.0254516336761629	0.521952456808694	980.917306055192	0.0457277219810218	0.008280626130141
1031	Coffee County	1	Alabama	NO	NA	NA	2017	53	9550823.10361	0.152748245030404	0.00929733119539042	2.48936806150861	0.0262252114075974	0.419715354615198	836.104620191163	0.0370891384242203	0.00614213058324545
1031	Coffee County	1	Alabama	NO	NA	NA	2017	54	734535.789891	0.138014955026728	0.0205805622999134	6.73339755097595	0.0377080944511677	5.27532864240142	1065.42266747791	0.170734701568274	0.0495794483204729
1031	Coffee County	1	Alabama	NO	NA	NA	2017	61	18689463.2504	0.166475219333417	0.0143101945288823	4.04134740881274	0.0248652013682173	0.210046869423722	1688.51344682631	0.0385043220251852	0.00209281832006886
1031	Coffee County	1	Alabama	NO	NA	NA	2017	62	9007344.613	0.162062297808301	0.0146067874013606	3.96400593513246	0.025171394027656	0.177607729170188	1727.31659263973	0.0362301944783786	0.00188742701217352
1033	Colbert County	1	Alabama	NO	NA	NA	2008	11	2421867	0.0336592103281872	0.00807127713365267	0.727670177830499	0.0338012447682468	5.88952861137941	364.873284393812	0.0804276689431881	0.00570928281890432
1033	Colbert County	1	Alabama	NO	NA	NA	2008	21	397805541	0.0200160039661022	0.00868688961895549	1.06097891633594	0.0442202177730603	0.764915041117191	393.159175351568	0.0278711169529975	0.0186581142383201
1033	Colbert County	1	Alabama	NO	NA	NA	2008	31	179930849.325599	0.0320540627667495	0.0121662314275291	1.87901030449683	0.0395182890235284	1.23872082768148	556.699350253323	0.0582574079614375	0.0432347483520603
1033	Colbert County	1	Alabama	NO	NA	NA	2008	32	59755357.359453	0.059845668614534	0.0118640456933258	2.22330100209121	0.0376425600922716	1.19225832216066	579.068292627369	0.0542553138808244	0.0393729083104137
1033	Colbert County	1	Alabama	NO	NA	NA	2008	41	804018.224438	0.640897216230965	0.0134326406076226	11.6614543350512	0.0181877890414575	0.549413859645079	1283.66187137562	0.0365720157847127	0.00351548294311097
1033	Colbert County	1	Alabama	NO	NA	NA	2008	42	241628.269194	0.608179079712982	0.0135049323991491	11.1639670544768	0.0192917874501236	0.594265507081482	1250.7788315848	0.0387663177037091	0.00589509358790351
1033	Colbert County	1	Alabama	NO	NA	NA	2008	43	881494.929008	0.607454692346269	0.0135065329567013	11.152952567116	0.0193162302389013	0.595258533281533	1250.05079322019	0.0388149000729404	0.00594777873663857
1033	Colbert County	1	Alabama	NO	NA	NA	2008	51	309884.172727	0.542637230658377	0.0205450938520699	11.7379085039411	0.0248935652777637	0.698245450202863	1941.70178624964	0.112877540605889	0.00393732659296319
1033	Colbert County	1	Alabama	NO	NA	NA	2008	52	13818865.44128	0.319255507074882	0.0158072850777961	7.05487918272307	0.0283160365047514	0.865117524706729	1269.96787395753	0.0677265702387878	0.0168247326159708
1033	Colbert County	1	Alabama	NO	NA	NA	2008	53	1900952.552144	0.320655996547335	0.0158032352152899	7.0751177299446	0.0282546797485449	0.862059360879066	1272.39199104282	0.0675590191965548	0.0166490575290619
1033	Colbert County	1	Alabama	NO	NA	NA	2008	54	763000.413328	0.154051869152969	0.0144995189326298	4.18499512083939	0.03344315279511	1.11943393934695	889.47048629965	0.0636539730977312	0.0325287664615883
1033	Colbert County	1	Alabama	NO	NA	NA	2008	61	12659079.568909	0.541896944810664	0.0200146390355652	11.5832802353744	0.0242964232343702	0.668115296969369	1912.21848094987	0.105855715051456	0.00253311574772442
1033	Colbert County	1	Alabama	NO	NA	NA	2008	62	19029812.035795	0.56356003910834	0.0208984251786674	12.1521011851551	0.0244661064974303	0.677225228496233	1999.83055748408	0.115899270457415	0.00247605099655978
1033	Colbert County	1	Alabama	NO	NA	NA	2011	11	5249714.8886	0.0237707406836829	0.00725489980135452	0.668197720444791	0.0391012673726404	2.78282367853199	365.387201115172	0.0348652621793088	0.00523339234196102
1033	Colbert County	1	Alabama	NO	NA	NA	2011	21	296950272.89797	0.0206939256005296	0.0076969739454855	0.958995914941192	0.0394563367555879	0.838813156416969	388.910507435143	0.0158310013270233	0.0173729116138231
1033	Colbert County	1	Alabama	NO	NA	NA	2011	31	301057637.9487	0.0238619874218759	0.0102925469383376	1.53488418972187	0.038560710309927	0.988456522843197	525.10618729723	0.0315408424793622	0.0287238758604284
1033	Colbert County	1	Alabama	NO	NA	NA	2011	32	100576756.9418	0.0318506254088796	0.0100737283382692	1.69310953431309	0.0373819067718346	1.03266261897562	528.638860609651	0.0357068711627234	0.0307364596518043
1033	Colbert County	1	Alabama	NO	NA	NA	2011	41	199690.422692	0.81289831754732	0.0153828113687611	13.6831553602218	0.023372280375303	0.854080210786056	1791.20565140158	0.0225162058069735	0.00252948137895006
1033	Colbert County	1	Alabama	NO	NA	NA	2011	42	415036.6760408	0.519885723024639	0.00908308727723636	8.8726875407625	0.0160973094591642	0.697970608786963	1090.38304191485	1.00823367794624	0.011460621479733
1033	Colbert County	1	Alabama	NO	NA	NA	2011	43	1106860.982183	0.401725316453433	0.00755248452217812	5.68978967898661	0.0149237109304472	1.05051663627989	826.487298800037	0.0362409679644303	0.00550912249764102
1033	Colbert County	1	Alabama	NO	NA	NA	2011	51	610072.9364103	0.811658489921338	0.0162392974704697	13.63035871782	0.0244821970543938	0.90553707844546	1794.53265431725	0.0250905478380971	0.00527338462576601
1033	Colbert County	1	Alabama	NO	NA	NA	2011	52	16705443.5989	0.265346363778251	0.0125063268868249	4.80103302389498	0.0265392685719877	0.989250950920967	1076.49911539171	0.0464350583952466	0.0187680053131763
1033	Colbert County	1	Alabama	NO	NA	NA	2011	53	1250994.501282	0.201291864497744	0.0109536258499426	4.08498889567192	0.0264013674830764	0.776322946419728	945.28122684441	0.0348361196534678	0.0127609111340952
1033	Colbert County	1	Alabama	NO	NA	NA	2011	54	560050.348247	0.184734803186678	0.016628885992897	5.07465917976389	0.0315390544251497	2.37884084544379	1073.48696634223	0.0845007436046323	0.0320663875226948
1033	Colbert County	1	Alabama	NO	NA	NA	2011	61	24256279.6529769	0.630909007100444	0.0155538155879417	11.0338983178284	0.0240329803502275	0.678411709453357	1814.11304259697	0.0216158788140277	0.00236209912869599
1033	Colbert County	1	Alabama	NO	NA	NA	2011	62	11885073.197	0.669482948882187	0.0160829849584106	12.1028461491267	0.0241945481538426	0.651150068028899	1871.65905378967	0.0195894213004804	0.00229220547875958
1033	Colbert County	1	Alabama	NO	NA	NA	2014	11	6958032.05836551	0.0250153931262178	0.00806098637775314	0.705613853413794	0.0328590238397016	2.24187550063751	350.057223054181	0.0317281120576411	0.00395435807991482
1033	Colbert County	1	Alabama	NO	NA	NA	2014	21	296093784.200582	0.0191398125087851	0.00854908899879755	0.73771146925941	0.0309314388323694	0.666422937543702	373.522251184567	0.0137482583831811	0.0141036243890984
1033	Colbert County	1	Alabama	NO	NA	NA	2014	31	332646737.213301	0.0250748921570508	0.0113588544116218	1.45673045389354	0.033738294685391	1.02709163564285	510.153315872447	0.0315936586531302	0.0274126702466784
1033	Colbert County	1	Alabama	NO	NA	NA	2014	32	31350703.0247216	0.0238320415013782	0.0102881314579277	1.13322233066659	0.0277746144301115	0.762428215544323	471.319360270879	0.0295191375744725	0.0225787752230369
1033	Colbert County	1	Alabama	NO	NA	NA	2014	41	1526130.033	0.864843132423959	0.015331483001264	14.4046997668409	0.0230771462553873	0.912302803667844	1737.68735671844	0.0193531313705088	0.00246956137766263
1033	Colbert County	1	Alabama	NO	NA	NA	2014	42	410881.163	0.229732933925949	0.0174191429623665	6.49556830815055	0.0194650056779843	0.851196438321559	1066.56168029986	0.0132744720762787	0.00990322654003406
1033	Colbert County	1	Alabama	NO	NA	NA	2014	43	1565261.572	0.268867805562175	0.00684923037380873	4.14477631686904	0.0139419397393026	0.592828746072225	792.619457840111	0.0410352804303369	0.00278573929517782
1033	Colbert County	1	Alabama	NO	NA	NA	2014	51	214060.977	0.626355525944554	0.0157683550031644	9.85235594742334	0.0235511813693778	0.648227706987341	1806.47009241166	0.028767109588758	0.00267681422657078
1033	Colbert County	1	Alabama	NO	NA	NA	2014	52	16609999.998	0.238269368459008	0.0114325430846123	4.16264530763367	0.0258156594775853	0.882837671268421	967.240806838717	0.0497387382438963	0.0160188999211619
1033	Colbert County	1	Alabama	NO	NA	NA	2014	53	7416839.22405	0.19535716666106	0.0101906073908163	3.32188481901663	0.0261863199983711	0.610117896396549	843.138674650694	0.0364412891200768	0.0082116003644562
1033	Colbert County	1	Alabama	NO	NA	NA	2014	54	848000	0.209951326276455	0.0192905239428389	5.70061839137429	0.0323952247315359	2.21583082124976	1070.07682070295	0.0669636918120345	0.0298901891920581
1033	Colbert County	1	Alabama	NO	NA	NA	2014	61	26599162.627	0.359290572264224	0.013997960149722	7.87604387949968	0.0238546962229684	0.439214017581938	1618.92895365567	0.0299728267534833	0.0019339843511409
1033	Colbert County	1	Alabama	NO	NA	NA	2014	62	12849508.2859452	0.355231838356579	0.0144514058178547	8.28012489850025	0.02419346015312	0.383900679153758	1675.87790661454	0.0283866496560798	0.00180646808767333
1033	Colbert County	1	Alabama	NO	NA	NA	2017	11	7398364.0805	0.0249402952457395	0.0078444075383308	0.752440583767573	0.0397336068296551	2.98474474040351	379.841801640808	0.0320847040453102	0.00472618028404027
1033	Colbert County	1	Alabama	NO	NA	NA	2017	21	294672188.881935	0.0153675968036318	0.00761570190421936	0.569080933010156	0.0288927248367123	0.529002561022376	363.51290664018	0.0113166558119339	0.0109175371018752
1033	Colbert County	1	Alabama	NO	NA	NA	2017	31	374933705.278401	0.0202104174925355	0.0101753198379968	1.28181126138789	0.0342780054910192	0.831609506973534	498.739617534119	0.0257942596610471	0.0218762507236692
1033	Colbert County	1	Alabama	NO	NA	NA	2017	32	36719315.55543	0.0175868751035076	0.00896192174757111	0.901907528845176	0.0272525243132311	0.563887780675085	447.434025350999	0.0231884102198765	0.0173519860198675
1033	Colbert County	1	Alabama	NO	NA	NA	2017	41	1676005.59392	0.67430448594034	0.0152783365292593	11.2392236243316	0.0241884414738078	0.733428809089628	1747.91019874442	0.0273307760272851	0.00254055480694356
1033	Colbert County	1	Alabama	NO	NA	NA	2017	42	451232.276439	0.200110437751244	0.0194264339827622	5.7321118408511	0.0257253720862134	0.821534941313671	1180.11447208352	0.0166498872891961	0.0131262847778097
1033	Colbert County	1	Alabama	NO	NA	NA	2017	43	1718980.09621	0.196486298950747	0.00728598634864376	3.25281319675425	0.0176299489594287	0.436478652549037	853.396824604761	0.0579546297927731	0.00328058371504518
1033	Colbert County	1	Alabama	NO	NA	NA	2017	51	211014.282291	0.385457557300822	0.0152048144686978	6.99704212895173	0.0246762311142402	0.444688197158312	1768.85353650849	0.0435076988937121	0.00273227913977243
1033	Colbert County	1	Alabama	NO	NA	NA	2017	52	16373592.679	0.181446963304948	0.0106926459587855	3.31589977739912	0.0260652394375462	0.664382473337876	944.365630389371	0.0472391444064686	0.0118983185978377
1033	Colbert County	1	Alabama	NO	NA	NA	2017	53	7311276.6079	0.150382992761248	0.00909927457623134	2.5205667595013	0.0261509652333403	0.416305236410751	817.321557453077	0.0378638752884279	0.00607409357783633
1033	Colbert County	1	Alabama	NO	NA	NA	2017	54	835930.559908	0.229038799590785	0.0195724035112784	7.73955482860469	0.036393885878088	4.88002716211972	1056.61486279198	0.167076877495424	0.0464250940916862
1033	Colbert County	1	Alabama	NO	NA	NA	2017	61	24710564.4498542	0.259205984156411	0.0145071803829144	6.1919837276016	0.0248554695928256	0.333885422112409	1692.00591515577	0.0339245343774289	0.00205775228548477
1033	Colbert County	1	Alabama	NO	NA	NA	2017	62	11936256.7777	0.158871870046506	0.0144086201727205	4.04170152314013	0.0251062611964997	0.176207420510087	1703.86012973839	0.0360877181633902	0.00185259920135748
1035	Conecuh County	1	Alabama	NO	NA	NA	2008	11	1735319	0.0340249668329655	0.0087422501376138	0.847939319204088	0.0451494779844659	5.98499945414479	395.20838102992	0.0609994576359345	0.00453667649877971
1035	Conecuh County	1	Alabama	NO	NA	NA	2008	21	240448920	0.0159131056977324	0.00770269890781506	1.03947017198617	0.047548100180051	0.667104106823596	348.624635635518	0.0244975440858279	0.0159770484419891
1035	Conecuh County	1	Alabama	NO	NA	NA	2008	31	117410399.63931	0.0247283176526224	0.0112638182182823	1.91099515495667	0.0436386626206043	1.11719657817003	515.26197109744	0.0508639130045446	0.0385892288983976
1035	Conecuh County	1	Alabama	NO	NA	NA	2008	32	39078772.115325	0.046204645906063	0.0109964663399768	2.12969409475396	0.0415320645507214	1.05948532305814	535.653394883421	0.0473026559517285	0.0350992907714129
1035	Conecuh County	1	Alabama	NO	NA	NA	2008	41	667464.358132	0.573253424798589	0.0142438459524711	12.1087660642185	0.0187976779585425	0.453859638921585	1361.80326103263	0.0258095811823495	0.00254600234157573
1035	Conecuh County	1	Alabama	NO	NA	NA	2008	42	198759.13394	0.548595295157589	0.0142378308264139	11.6785932565438	0.0197665105493609	0.488507363689118	1329.42589639669	0.027725474892584	0.00434320710211397
1035	Conecuh County	1	Alabama	NO	NA	NA	2008	43	724954.208628	0.548044216148573	0.0142376963957107	11.6689794209443	0.0197881627716431	0.489281697919148	1328.70230193605	0.027768292771417	0.00438337242822976
1035	Conecuh County	1	Alabama	NO	NA	NA	2008	51	264331.180455	0.40934091780032	0.0197624277935411	11.1168071032585	0.0249862230242516	0.572248599647495	1875.09303575923	0.104333226823961	0.00263037401367552
1035	Conecuh County	1	Alabama	NO	NA	NA	2008	52	11042929.857338	0.265996216709207	0.0157237911700331	7.16820757946503	0.0279851913285169	0.667937895201221	1308.28144864487	0.0594644566865449	0.0127525104593831
1035	Conecuh County	1	Alabama	NO	NA	NA	2008	53	1520238.64975	0.267028589287537	0.0157231320507551	7.18508260772967	0.0279219540500307	0.665001563249646	1310.69711690301	0.0593038759593123	0.0126076203887372
1035	Conecuh County	1	Alabama	NO	NA	NA	2008	54	566070.162934	0.138932960621573	0.0142300566835847	4.47905712703767	0.0335638313497521	0.910362939674725	922.730516332367	0.0536179097381123	0.0267739397225037
1035	Conecuh County	1	Alabama	NO	NA	NA	2008	61	10847480.577445	0.409267206675155	0.019336985461944	10.9502027276021	0.0243951254868857	0.540313918755761	1851.08203578597	0.0974253029281933	0.00161094807020953
1035	Conecuh County	1	Alabama	NO	NA	NA	2008	62	16342077.591956	0.421899414364884	0.0200420408578549	11.4338968086367	0.0246195953452755	0.558258606308978	1920.59375415138	0.107057322150955	0.00156395639729855
1035	Conecuh County	1	Alabama	NO	NA	NA	2011	11	2857718.6222	0.026008163378398	0.00768751281776772	0.772357521581608	0.0494118343400002	2.37319149720072	387.175555948127	0.0288102053577422	0.00388585036998609
1035	Conecuh County	1	Alabama	NO	NA	NA	2011	21	161383932.58082	0.0192707555472035	0.00677284165343949	0.961235552843464	0.0419186753826873	0.52150277224931	342.185635416247	0.0115965880065833	0.00846856104491165
1035	Conecuh County	1	Alabama	NO	NA	NA	2011	31	166896080.2883	0.0163836737284861	0.00949404227091129	1.47144782005123	0.0423122965433659	0.542513183568132	484.069382876209	0.0180821058601752	0.0125837517340343
1035	Conecuh County	1	Alabama	NO	NA	NA	2011	32	55748908.6843	0.0224887607158601	0.00914672477243619	1.54986507413498	0.0405532177046536	0.552136621553292	479.786123879925	0.01929864455879	0.0133792917802772
1035	Conecuh County	1	Alabama	NO	NA	NA	2011	41	180084.48465	0.583741311785018	0.0147722147215574	13.2498668693211	0.02270812037682	0.603745426018076	1720.13217180773	0.0145555496615816	0.00151656474391604
1035	Conecuh County	1	Alabama	NO	NA	NA	2011	42	374531.1428312	0.488664201329136	0.0117625287619918	10.7322495139929	0.019239899805483	0.62244641609633	1409.15155559349	0.812327823709344	0.00766115986658768
1035	Conecuh County	1	Alabama	NO	NA	NA	2011	43	998850.90674	0.339419104553454	0.00927220342744523	6.97588602158181	0.0163858840422487	0.813941558160156	1014.33797216001	0.0275788996686715	0.00387470207552229
1035	Conecuh County	1	Alabama	NO	NA	NA	2011	51	433345.7519227	0.577505440767248	0.0158500303683587	13.4580976975422	0.0239745182460512	0.652832741635829	1756.56908508277	0.0167077077882358	0.00361881392944361
1035	Conecuh County	1	Alabama	NO	NA	NA	2011	52	9429274.1823	0.199985076288512	0.0111793197380394	4.20150457473783	0.0247351461618957	0.782476761080321	952.436425346176	0.0376207587163058	0.017780419328586
1035	Conecuh County	1	Alabama	NO	NA	NA	2011	53	3525227.15451	0.161343642513353	0.0103008371322294	3.66749483857147	0.0237995195883233	0.465270603828519	874.97618433359	0.0196165479872057	0.0063796711835669
1035	Conecuh County	1	Alabama	NO	NA	NA	2011	54	407746.504755	0.157703098748496	0.0161949716421598	5.01966139060963	0.0287132049273956	1.90379828336616	1040.80289586104	0.0646763854138466	0.0241827288851396
1035	Conecuh County	1	Alabama	NO	NA	NA	2011	61	21379140.8524285	0.462766141251381	0.0153454958137354	10.7534567597453	0.0239347344431677	0.507691975915333	1789.69317527659	0.0148539873867246	0.0015865782587063
1035	Conecuh County	1	Alabama	NO	NA	NA	2011	62	32216868.8424	0.609736954331551	0.0186257609174125	18.1530328726847	0.0412305133220962	1.92662302632151	2167.02500446419	0.256368517094398	0.00131696210044605
1035	Conecuh County	1	Alabama	NO	NA	NA	2014	11	3135594.00308599	0.0267739209271392	0.00880149679478552	0.861124107786653	0.0432985094691983	1.44498001863092	382.160548172582	0.0259168443824299	0.00204180896224078
1035	Conecuh County	1	Alabama	NO	NA	NA	2014	21	147974566.297287	0.0163814463804851	0.00767439862400201	0.775280793900874	0.036414179043398	0.402707339242736	335.583582614553	0.0100537834052344	0.00698066445938061
1035	Conecuh County	1	Alabama	NO	NA	NA	2014	31	168882385.617894	0.0204503251949369	0.0105602062269125	1.68303119765623	0.0423482180989135	0.668685061593104	475.972197135419	0.020347933428143	0.0138964795628844
1035	Conecuh County	1	Alabama	NO	NA	NA	2014	32	14938441.9264462	0.0227240468794619	0.0093958151023445	1.20967077183691	0.0320540109293368	0.485596063773382	441.852389876546	0.0181830589107888	0.011479793644612
1035	Conecuh County	1	Alabama	NO	NA	NA	2014	41	1166369.79969013	0.771933557813463	0.01523602709585	15.9582780918787	0.0226037494844793	0.701849699856153	1719.8611565244	0.0108178203513518	0.00156815422482571
1035	Conecuh County	1	Alabama	NO	NA	NA	2014	42	474177.7605329	0.217410266058518	0.0245063671089938	7.18703085200376	0.0262688790007067	0.653310785109472	1348.08005889565	0.00759622058703718	0.00688557961864731
1035	Conecuh County	1	Alabama	NO	NA	NA	2014	43	704000.005245709	0.221447762317166	0.00947379202273302	4.93140724253653	0.016647162008629	0.646531487883131	993.185717090016	0.0418896158694808	0.00432959068397646
1035	Conecuh County	1	Alabama	NO	NA	NA	2014	51	49725.0338146478	0.411639580345148	0.0155415919655015	9.72350866743909	0.0232961161027142	0.518601176829025	1727.12021221983	0.0246468562494105	0.00242359460834127
1035	Conecuh County	1	Alabama	NO	NA	NA	2014	52	3997482.23982356	0.215044292607671	0.0110277163428217	4.24691203500829	0.0243645826987416	0.816447199526533	924.67964229884	0.0399573818653388	0.0156015703600879
1035	Conecuh County	1	Alabama	NO	NA	NA	2014	53	15808203.9227803	0.175505616510177	0.0103427367283078	3.21781874431662	0.026089718097727	0.519906331025043	845.305879310671	0.0302663983129154	0.00733237757709832
1035	Conecuh County	1	Alabama	NO	NA	NA	2014	54	132000.000983477	0.205754308327178	0.0198425561478798	6.43851684799431	0.0294257395297028	2.02749052719968	1073.50193433512	0.0640544309185606	0.0238749874763076
1035	Conecuh County	1	Alabama	NO	NA	NA	2014	61	19905378.4902231	0.318613842053682	0.0142524174925948	8.24052758612791	0.0238847569921188	0.394394531281872	1645.06176769148	0.0228185561402976	0.00154190693568826
1035	Conecuh County	1	Alabama	NO	NA	NA	2014	62	34414516.4896377	0.383711717549138	0.0166303810577437	13.0462194850911	0.0380788335269561	1.35639138456736	1927.86385325237	0.36890501036755	0.00141179066498899
1035	Conecuh County	1	Alabama	NO	NA	NA	2017	11	3293827.23446	0.0263168376862511	0.00806243374153578	0.79422048022614	0.0446280634587027	1.73469953531158	390.524956311154	0.0257937166221772	0.00237577236900392
1035	Conecuh County	1	Alabama	NO	NA	NA	2017	21	147088678.300114	0.0131846278440432	0.00701372809631717	0.567286425854219	0.0319790096413066	0.307612424918448	334.596866134318	0.0092216797085733	0.00532432028080481
1035	Conecuh County	1	Alabama	NO	NA	NA	2017	31	185134413.17101	0.0190209435169237	0.00968877750341517	1.48500127131987	0.039967890418418	0.593876860132437	477.42027278366	0.0195108744187455	0.0119186652626174
1035	Conecuh County	1	Alabama	NO	NA	NA	2017	32	15295205.732799	0.0200968602475665	0.00865074642946097	1.15455660846927	0.0324760973724973	0.468983444659171	441.551230391884	0.0184204192769528	0.0108869732113882
1035	Conecuh County	1	Alabama	NO	NA	NA	2017	41	1388769.521652	0.95949498990961	0.0152971178318918	18.0743411778248	0.0230130606012386	0.66098951654645	1738.38191712172	0.0158941823434087	0.0015874213128165
1035	Conecuh County	1	Alabama	NO	NA	NA	2017	42	564592.4837969	0.257060066833738	0.0255437717414342	6.28808064535016	0.0305467709785213	0.685572458782295	1398.50157737252	0.0127526147672372	0.0138240980828493
1035	Conecuh County	1	Alabama	NO	NA	NA	2017	43	838236.50976	0.159272277589953	0.00877571556831111	3.67910268569388	0.0176560309770015	0.328931378853536	1028.11448261025	0.0421714305242838	0.00233004613081741
1035	Conecuh County	1	Alabama	NO	NA	NA	2017	51	53819.446899704	0.308473381007529	0.0152634725188085	7.14605370217696	0.0233944639497613	0.38993033087656	1734.06999817824	0.0231391225331522	0.00243300008320624
1035	Conecuh County	1	Alabama	NO	NA	NA	2017	52	4326639.268086	0.19258521261738	0.00968863502499797	3.6536201465416	0.0229423273679094	0.577094549694553	922.147518812021	0.0338424537808863	0.00878742375023507
1035	Conecuh County	1	Alabama	NO	NA	NA	2017	53	17109868.59682	0.136979511012701	0.0094345159235486	2.44431835416715	0.0248913150365458	0.36015627420221	842.072097253576	0.0310940763545764	0.00536519060952942
1035	Conecuh County	1	Alabama	NO	NA	NA	2017	54	142869.02200085	0.241718415716435	0.0210681906515438	8.82987296169787	0.0322136197788348	5.57752184386158	1071.55443103857	0.194176760490376	0.0369832997334826
1035	Conecuh County	1	Alabama	NO	NA	NA	2017	61	21182069.79668	0.220719735454378	0.0145801992299835	5.7836883852153	0.023821097222517	0.262247776727729	1702.96841785127	0.0261684075179084	0.00161847228813305
1035	Conecuh County	1	Alabama	NO	NA	NA	2017	62	36621097.06076	0.148402381423199	0.0149244338584995	4.9383532297862	0.0274295760978269	0.341499984959196	1764.64193330234	0.154250847538544	0.00141411595353698
1037	Coosa County	1	Alabama	NO	NA	NA	2008	11	874717	0.0302876216009586	0.00813078706755174	0.844914381450663	0.0389109373104354	5.68024821448593	367.567193021466	0.0688378048430882	0.00498491133870672
1037	Coosa County	1	Alabama	NO	NA	NA	2008	21	121215802	0.0154710167224168	0.00757268152367151	0.966964463774843	0.0433142349036966	0.676405134052946	342.737907487219	0.0243624082038354	0.0168795002852648
1037	Coosa County	1	Alabama	NO	NA	NA	2008	31	59188004.143186	0.0242955842714874	0.0108897306207749	1.80097631494585	0.0398232384820014	1.12752929864337	498.260240784701	0.0526427958469906	0.0402559103231374
1037	Coosa County	1	Alabama	NO	NA	NA	2008	32	19700072.477398	0.047227193255834	0.0106449716059788	2.04815404587727	0.03798612912912	1.07898841995047	519.151862163087	0.0490749538827499	0.0366579643302895
1037	Coosa County	1	Alabama	NO	NA	NA	2008	41	336383.685352	0.576353284692393	0.0124511695847208	10.7137062074412	0.016875610820663	0.480531807697069	1190.00721220874	0.0309329472413533	0.00300572129233271
1037	Coosa County	1	Alabama	NO	NA	NA	2008	42	100170.328408	0.551555121455577	0.0125054685776807	10.3407029395626	0.0178525272511419	0.515188766141373	1164.40760034226	0.0327331872681885	0.00488124564335719
1037	Coosa County	1	Alabama	NO	NA	NA	2008	43	365361.42512	0.551000919595601	0.0125066820789633	10.3323668743927	0.0178743598722777	0.51596329732933	1163.83548730406	0.0327734199403324	0.00492316080755072
1037	Coosa County	1	Alabama	NO	NA	NA	2008	51	133251.243112	0.450195464448467	0.0188128818258837	10.8054571409805	0.0249440673603871	0.624445431472152	1782.92886159757	0.10806903406143	0.00303126301113073
1037	Coosa County	1	Alabama	NO	NA	NA	2008	52	5566778.128372	0.280992265514968	0.0143601793740475	6.63492874975231	0.0277038357175275	0.731377161673794	1180.72736057831	0.0623797027008805	0.0136029810879128
1037	Coosa County	1	Alabama	NO	NA	NA	2008	53	766357.383188	0.282046129887791	0.014353322948106	6.64890019472805	0.0276482982686925	0.728675704944347	1182.45013753033	0.0622193284119243	0.0134515514072141
1037	Coosa County	1	Alabama	NO	NA	NA	2008	54	285358.088572	0.142561282062683	0.0131431913466083	4.06478639971528	0.032651247796661	0.961616309629104	830.276083150753	0.0562056640147995	0.0282545099390794
1037	Coosa County	1	Alabama	NO	NA	NA	2008	61	5468284.458328	0.447763835349758	0.0182565831450242	10.5746675561742	0.0244379196074971	0.597012000054746	1745.41077914818	0.101079589860159	0.00196507400233942
1037	Coosa County	1	Alabama	NO	NA	NA	2008	62	8238161.73881	0.464608319296776	0.0191058673637986	11.130755983471	0.0246133110093475	0.610258599033135	1829.16516894093	0.110850773553888	0.00191722720501088
1037	Coosa County	1	Alabama	NO	NA	NA	2011	11	1813536.7821	0.022784706953692	0.00725583003530965	0.760514034993611	0.0441033910818422	2.38617512590367	365.434714857973	0.0303338716138003	0.00417999339190298
1037	Coosa County	1	Alabama	NO	NA	NA	2011	21	87223888.00218	0.0173765914449754	0.00663644243740739	0.867187258317912	0.0385116745622132	0.496661131068242	335.240574837996	0.0104616542506815	0.00843351491581684
1037	Coosa County	1	Alabama	NO	NA	NA	2011	31	99924959.9965	0.0156222313423597	0.00913899607504719	1.29892737681607	0.0389303191756434	0.510994286127149	465.974300493441	0.0157714136996521	0.0126138229683677
1037	Coosa County	1	Alabama	NO	NA	NA	2011	32	33394167.5731	0.022323195914596	0.00890695066037385	1.40910912550351	0.0375648852573884	0.532000844489899	467.326563340722	0.0176359615427171	0.0133755674836801
1037	Coosa County	1	Alabama	NO	NA	NA	2011	41	82154.830781	0.677044667857874	0.013863706251263	12.3351097906	0.0228016282854304	0.729116108079663	1614.34052999075	0.0186799500732867	0.00197870589452514
1037	Coosa County	1	Alabama	NO	NA	NA	2011	42	170661.2037661	0.508850843418519	0.00888758038670278	8.29309689401322	0.0138267970126267	0.594564557202047	1066.30601234895	0.925727793452018	0.00911099311999609
1037	Coosa County	1	Alabama	NO	NA	NA	2011	43	455131.18091	0.35190681705817	0.00712783085277109	5.314540435693	0.0128207257220535	0.898912043281636	781.107893546599	0.0298331909788729	0.00441729434068627
1037	Coosa County	1	Alabama	NO	NA	NA	2011	51	267589.300672	0.688360215508994	0.0149279793574204	12.4891116182805	0.0243672512449038	0.779620174110008	1650.97171594606	0.0206161567927609	0.00426847147595874
1037	Coosa County	1	Alabama	NO	NA	NA	2011	52	7103142.3391	0.223411266636144	0.0110124247746213	4.16195834093579	0.0263089030838532	0.800823855541622	939.514462836002	0.0371686689551391	0.0153262489026959
1037	Coosa County	1	Alabama	NO	NA	NA	2011	53	650232.12873	0.18180928310931	0.0102027011223841	3.77601942449747	0.0263173538922111	0.659999397357678	873.551183085816	0.0291963860581211	0.0105334821165911
1037	Coosa County	1	Alabama	NO	NA	NA	2011	54	239131.946687	0.154398224629419	0.0148925038858026	4.5868697398995	0.0312508239781216	1.91349019233523	953.194801651592	0.0661445456556152	0.0257903166106102
1037	Coosa County	1	Alabama	NO	NA	NA	2011	61	8037901.96253452	0.517276305122718	0.0142943155383473	10.0849614520527	0.0240139936041266	0.579683103948888	1667.21030444812	0.0175937439391875	0.00183960549071266
1037	Coosa County	1	Alabama	NO	NA	NA	2011	62	4330847.753	0.570541019404013	0.01515200498228	11.360400844524	0.0241879747965548	0.581286854819207	1763.32037167149	0.016443264784101	0.00186758011165598
1037	Coosa County	1	Alabama	NO	NA	NA	2014	11	1878780.80800199	0.0238285698595515	0.00846633930177721	0.863017309280328	0.0403852467741227	1.53429162293303	367.611061848939	0.0270934639397221	0.00231795601380126
1037	Coosa County	1	Alabama	NO	NA	NA	2014	21	70938407.5924038	0.0148501064417219	0.00755213617179213	0.701784083960244	0.0340524562857262	0.366070580929072	329.689747204467	0.00861825308453694	0.00651319860348523
1037	Coosa County	1	Alabama	NO	NA	NA	2014	31	89700550.8093461	0.0193646631361329	0.0102187034263728	1.50979761765732	0.0395110761392924	0.609504954557211	462.924534204539	0.0171194309992601	0.0128006226319341
1037	Coosa County	1	Alabama	NO	NA	NA	2014	32	4947421.13041831	0.0259293196799793	0.00912991781150148	1.13853549534758	0.0296375293777772	0.451480438641146	440.835853707488	0.0158944551243494	0.0101522944923547
1037	Coosa County	1	Alabama	NO	NA	NA	2014	41	394702.229881521	0.911151255002212	0.0144007121665322	14.8381442017366	0.0227281705437438	0.869812180889209	1625.57761111194	0.0141813066280674	0.00210698269012433
1037	Coosa County	1	Alabama	NO	NA	NA	2014	42	0	0.330980003328635	0.0137206247551952	9.49454833329327	0.0218008571461088	0.83450051883325	1279.78332688089	0.367452487193732	0.00954623615068473
1037	Coosa County	1	Alabama	NO	NA	NA	2014	43	160000.002384186	0.243562089346767	0.00663186054485508	3.74250554053295	0.0125721628329039	0.543024901539348	767.540647553628	0.0361648057231099	0.00255566978230393
1037	Coosa County	1	Alabama	NO	NA	NA	2014	51	42723.4996364797	0.51262600369181	0.0149815636308453	9.32345171168962	0.0237388293730193	0.636935699206976	1662.3807223631	0.0320476254096636	0.00311621947498362
1037	Coosa County	1	Alabama	NO	NA	NA	2014	52	1820000.01357106	0.250831594208105	0.0101558184443465	4.24655665893272	0.0253714148775303	0.908926328542016	898.194632219731	0.0454105773362365	0.0155326674665126
1037	Coosa County	1	Alabama	NO	NA	NA	2014	53	5428268.53144375	0.179150463156173	0.00959783387951574	3.07162938749044	0.0271252032456817	0.554267803844143	784.757870910341	0.0330086436605872	0.0077528521163601
1037	Coosa County	1	Alabama	NO	NA	NA	2014	54	160000.001197093	0.17540479185616	0.0186565432036508	5.68829208314004	0.0331921317178284	2.26710284248723	984.817633747724	0.0704621948891573	0.0296675489321599
1037	Coosa County	1	Alabama	NO	NA	NA	2014	61	8891642.0858	0.328375936981892	0.0134614004298207	7.8748886434405	0.0243875398373539	0.429216048720727	1553.74393561963	0.025560030467485	0.00171231380486343
1037	Coosa County	1	Alabama	NO	NA	NA	2014	62	4714425.10418699	0.317139659015081	0.0140906915059998	8.04067667118177	0.0246022326827232	0.365818027767611	1633.966793387	0.0259859783826064	0.00163804048222952
1037	Coosa County	1	Alabama	NO	NA	NA	2017	11	2085746.11188	0.0238627284419112	0.00795855746788228	0.817997054453337	0.043270550623115	1.79275218367732	385.492231822483	0.0271674575758405	0.0026270748968587
1037	Coosa County	1	Alabama	NO	NA	NA	2017	21	76023299.2617653	0.012209779501133	0.00694068472733418	0.534892752213967	0.0308453885623043	0.30827223821126	331.169260846747	0.008229076122507	0.00568314368392935
1037	Coosa County	1	Alabama	NO	NA	NA	2017	31	104832926.113254	0.0174010341540547	0.00952153097826107	1.38886727785751	0.0386520062026415	0.590182046074288	468.099472031926	0.0180614759186258	0.0127526796578668
1037	Coosa County	1	Alabama	NO	NA	NA	2017	32	4531349.455494	0.0185451224970993	0.00870568829648962	1.10310400735165	0.0317465459300067	0.479545716258295	438.983566227394	0.0176445394656799	0.011752914166212
1037	Coosa County	1	Alabama	NO	NA	NA	2017	41	919415.410403	1.09590993531993	0.0145476189098378	17.2320178266613	0.0235477490977153	0.815405695258742	1653.19560637767	0.0209619409791264	0.00214062507914266
1037	Coosa County	1	Alabama	NO	NA	NA	2017	42	0	0.200692201187689	0.0136902670121194	6.80018076066825	0.0241586349624991	0.612614526783923	1346.85387342499	0.479792112277688	0.0117137591346446
1037	Coosa County	1	Alabama	NO	NA	NA	2017	43	372702.398111	0.179707540251881	0.00705133828536703	3.03200998615165	0.0171321405168204	0.391563436726158	826.122820796706	0.0510018559284419	0.00288887677391224
1037	Coosa County	1	Alabama	NO	NA	NA	2017	51	44715.93859991	0.379920480004061	0.0145528988066426	7.06524410599918	0.0242139152601383	0.498367396957707	1652.17604978506	0.0312877326753991	0.00312889594742306
1037	Coosa County	1	Alabama	NO	NA	NA	2017	52	1904876.957171	0.218663560327294	0.00890191068747484	3.61489088879693	0.0240542383978962	0.591399214337109	880.018465896719	0.0371600108719394	0.00680659528879043
1037	Coosa County	1	Alabama	NO	NA	NA	2017	53	5681419.5454	0.137761424083898	0.00856854707210428	2.32972060694888	0.0257445653658678	0.381825388804818	765.317887901484	0.0343232247011354	0.00570883353947798
1037	Coosa County	1	Alabama	NO	NA	NA	2017	54	167461.7089993	0.190510697457308	0.0187213927712352	8.12573590962258	0.0361274991901367	5.43491193131576	981.123230936858	0.190238390962365	0.040115472403514
1037	Coosa County	1	Alabama	NO	NA	NA	2017	61	8451993.52492	0.227127698246852	0.0140900967722868	5.79304017876619	0.0246175157699553	0.292092887307597	1645.71402077446	0.0300172762505841	0.00183935818296538
1037	Coosa County	1	Alabama	NO	NA	NA	2017	62	4481250.22758	0.142191678497161	0.0141050989270968	3.91087144417568	0.0249206596108658	0.162741534905185	1667.92077871308	0.0323247847700569	0.00163509208004844
1039	Covington County	1	Alabama	NO	NA	NA	2008	11	1786049	0.0283314463395881	0.00805889117363969	0.728397856842832	0.0350030879448173	6.47004828658658	364.308488544581	0.0658909005874121	0.0055379066444834
1039	Covington County	1	Alabama	NO	NA	NA	2008	21	282591018	0.0168764647955724	0.00850191108805907	1.03765806049348	0.0440346646200519	0.742544191143744	384.779043671058	0.0253720644479112	0.0182914316895242
1039	Covington County	1	Alabama	NO	NA	NA	2008	31	129911852.679543	0.0274652084946043	0.0119368789136922	1.85276230791788	0.039586521639919	1.20777015131404	546.199691617649	0.053231828015078	0.0425734439772165
1039	Covington County	1	Alabama	NO	NA	NA	2008	32	43164893.796102	0.0544713978223112	0.0116484783725039	2.17590631895996	0.0377195218443871	1.16038436524705	568.531707998548	0.0495805085566802	0.0387699863880267
1039	Covington County	1	Alabama	NO	NA	NA	2008	41	614931.012839	0.623778502377946	0.0132776692790317	11.1296899351043	0.0178398012825808	0.516473610990622	1268.97285252788	0.0304090435648699	0.00337972638788385
1039	Covington County	1	Alabama	NO	NA	NA	2008	42	184361.709505	0.593095805897737	0.0133460115140505	10.6789501343939	0.0189133879799836	0.559476137287955	1237.83514424963	0.0325491550482733	0.00562947172030025
1039	Covington County	1	Alabama	NO	NA	NA	2008	43	672542.606556	0.592414822772178	0.0133475283269174	10.6689462483763	0.0189372155606275	0.560430551277735	1237.14406242376	0.0325966534748849	0.00567940340114745
1039	Covington County	1	Alabama	NO	NA	NA	2008	51	238775.146107	0.517796238210759	0.0202448366160955	11.22897408603	0.0249077712780202	0.676024568758381	1914.71980178909	0.111081302652669	0.00369483963818874
1039	Covington County	1	Alabama	NO	NA	NA	2008	52	10467528.156968	0.308629912007856	0.0155611832825065	6.79423179145371	0.0281606498345028	0.827123458676993	1257.63042892723	0.0646926781996719	0.01600371328824
1039	Covington County	1	Alabama	NO	NA	NA	2008	53	1440213.6675	0.309947503222803	0.0155563694401786	6.81230495615974	0.0281006885194965	0.824119297019874	1259.89319652409	0.0645378486698694	0.0158337475008072
1039	Covington County	1	Alabama	NO	NA	NA	2008	54	567390.887424	0.149411603890147	0.0142707923185702	4.07224431551809	0.033253180400566	1.07818673526286	881.83406278642	0.0590150204724777	0.0315002146234805
1039	Covington County	1	Alabama	NO	NA	NA	2008	61	9766116.668865	0.516607524721711	0.0197042578529248	11.0560648087507	0.0243351176616172	0.646145796889547	1882.88314292423	0.104122435192985	0.00238050817394163
1039	Covington County	1	Alabama	NO	NA	NA	2008	62	14689596.463795	0.536931768627307	0.020583081447228	11.6087520821047	0.0245063938238513	0.656804629881379	1969.89942869882	0.114149647219717	0.00232572144716528
1039	Covington County	1	Alabama	NO	NA	NA	2011	11	4339227.6025	0.0224484563569283	0.00721624576195159	0.749771125013164	0.0441035074344663	2.21563912250948	363.438156426735	0.0294251961668194	0.00375436451284235
1039	Covington County	1	Alabama	NO	NA	NA	2011	21	177645614.1106	0.0194432889037645	0.00684109597552866	1.02533097094653	0.0385085401760414	0.918547099018458	345.610111120557	0.0151946134390717	0.0171751683335044
1039	Covington County	1	Alabama	NO	NA	NA	2011	31	263410163.5444	0.0171059958466343	0.00935049378313527	1.49261226060305	0.0389210541927338	0.866949847327899	476.907524171174	0.0266318777670084	0.0247561611222945
1039	Covington County	1	Alabama	NO	NA	NA	2011	32	88079764.6135	0.0240220854022167	0.00912643470833501	1.62487644317683	0.0375545308279704	0.895900573665602	478.952594508611	0.0297326535091141	0.0264442137456105
1039	Covington County	1	Alabama	NO	NA	NA	2011	41	177646.23841	0.677096378472087	0.0139281467345661	12.2370654634972	0.0228015869502452	0.728285865596336	1621.86005219732	0.0185094117778657	0.00196992711653308
1039	Covington County	1	Alabama	NO	NA	NA	2011	42	368692.8649233	0.508693188788604	0.00892856344801752	8.23110450192402	0.0138268333298653	0.591745371579543	1071.24632093547	0.925020297962632	0.00860391691110871
1039	Covington County	1	Alabama	NO	NA	NA	2011	43	983236.790301	0.351176064592517	0.00714888340536691	5.26584059933219	0.012820590947011	0.879820940100943	783.619775708098	0.0271183835919823	0.0040584848928519
1039	Covington County	1	Alabama	NO	NA	NA	2011	51	597707.13454	0.687756454090063	0.0149858861749991	12.384792270883	0.024367310511619	0.766240186885841	1657.46061708423	0.0196407629248139	0.00392751511960763
1039	Covington County	1	Alabama	NO	NA	NA	2011	52	15422243.526	0.222533573365585	0.0110486909535694	4.09221386009088	0.0263087655599817	0.748651473183747	942.866059113882	0.0331678962444442	0.0130733362621697
1039	Covington County	1	Alabama	NO	NA	NA	2011	53	1411774.92425	0.18138932294322	0.0102572749940896	3.73534392985589	0.0263173711197683	0.65067210881766	878.152176583087	0.0281220055413419	0.0101639267379928
1039	Covington County	1	Alabama	NO	NA	NA	2011	54	509112.32618	0.152092049307518	0.0149065144165777	4.48132352920908	0.0312509112344486	1.7438409110108	954.386558972627	0.0579709800759163	0.0227081232000033
1039	Covington County	1	Alabama	NO	NA	NA	2011	61	15369599.4697979	0.517208420368522	0.0143585434753813	10.0038277406233	0.0240140507832931	0.577988402814525	1674.7201864554	0.017407011468586	0.00181759116527383
1039	Covington County	1	Alabama	NO	NA	NA	2011	62	8281191.848	0.570416574277969	0.0152170388244724	11.2691622071693	0.024187782714653	0.578899940870009	1770.90277608842	0.0161185060724824	0.00183847173933701
1039	Covington County	1	Alabama	NO	NA	NA	2014	11	4655521.455	0.0238394306984458	0.00839154196172853	0.797332889842132	0.0372467234054579	2.14568516633804	364.392148161628	0.0294384037428993	0.00337811007556961
1039	Covington County	1	Alabama	NO	NA	NA	2014	21	154261772.76991	0.018597683938011	0.00824355051176842	0.888822767542247	0.0338019939045596	0.796113440976911	360.78553786847	0.0142785245232827	0.0159020686421655
1039	Covington County	1	Alabama	NO	NA	NA	2014	31	244992885.293343	0.0242054505203945	0.011068457355675	1.80295980246031	0.038807636392179	1.22747972271737	500.158979383843	0.0342659810675762	0.0317950776280102
1039	Covington County	1	Alabama	NO	NA	NA	2014	32	19292440.0108625	0.0296479668754547	0.00988504261270426	1.38422158193849	0.0292897178611083	0.925222134514838	472.79031123107	0.0315898324965872	0.0258768942919394
1039	Covington County	1	Alabama	NO	NA	NA	2014	41	486544.496499844	0.970766707577899	0.0150591014070783	15.2805349254871	0.0229421234751539	0.922620393058262	1699.89007941765	0.0150674545744955	0.00230737604438274
1039	Covington County	1	Alabama	NO	NA	NA	2014	42	451791.318535569	0.267390310341413	0.0179525029046189	6.65582989644366	0.0189850628271121	0.91005349371367	1066.23965253616	0.0119558122118731	0.0103599837534755
1039	Covington County	1	Alabama	NO	NA	NA	2014	43	1407999.95803833	0.256898876063527	0.00681239060996256	3.81084610120956	0.0133253715883614	0.569458820905102	788.445363117816	0.0364704384032631	0.00275763551343394
1039	Covington County	1	Alabama	NO	NA	NA	2014	51	148798.344434536	0.573823555975096	0.0153228794708323	9.71527482146458	0.023488188995434	0.592648180433913	1757.56672612701	0.029442509609619	0.002501140484786
1039	Covington County	1	Alabama	NO	NA	NA	2014	52	12530000.3734031	0.2793311146473	0.0105147052293547	4.54129572010967	0.0246528350760986	0.916675761969436	969.889059681741	0.0446303022332472	0.0136224681004428
1039	Covington County	1	Alabama	NO	NA	NA	2014	53	4139873.51432784	0.189855396881678	0.010100956090947	3.20997186851319	0.0265795500162646	0.588203248991564	832.579988959017	0.0341717787894635	0.00806122255224148
1039	Covington County	1	Alabama	NO	NA	NA	2014	54	516000.015377998	0.205989299091754	0.0191754410592812	5.9356955120428	0.0327992457161067	2.42062374012417	1044.9414148713	0.0732295850726522	0.0303958092584514
1039	Covington County	1	Alabama	NO	NA	NA	2014	61	18217527.1705377	0.360184297407382	0.0139157225712153	8.02359946353717	0.0241169605423738	0.448249432819525	1606.20883374054	0.0271051506618989	0.00184889626266559
1039	Covington County	1	Alabama	NO	NA	NA	2014	62	9208577.18621849	0.341607335576474	0.0144361205381795	8.11602623471963	0.0243976811028089	0.376061053312046	1674.07849155734	0.027157288632071	0.00174134466394704
1039	Covington County	1	Alabama	NO	NA	NA	2017	11	5082468.847	0.0237276894881457	0.00800854031898545	0.764131789598119	0.0430909591760199	2.75972733473792	387.803014453082	0.0295519672383369	0.00406072657978297
1039	Covington County	1	Alabama	NO	NA	NA	2017	21	157806788.143972	0.013251166823188	0.00737939361829197	0.567407370747701	0.029168375426666	0.516418203108648	352.473589597067	0.0110257012396377	0.0105132941556748
1039	Covington County	1	Alabama	NO	NA	NA	2017	31	278742692.53927	0.0185352855712302	0.00992633037769116	1.31118429881193	0.0348806994957332	0.812054849964852	491.440210425484	0.025364496985275	0.0208987340185372
1039	Covington County	1	Alabama	NO	NA	NA	2017	32	22070674.048495	0.0194688134025664	0.00876409750065459	0.932182611260473	0.0271180101813182	0.554886976862153	454.613196883142	0.0232168071689798	0.0165913302389747
1039	Covington County	1	Alabama	NO	NA	NA	2017	41	581028.98469	0.641840063041857	0.0150144637582996	10.6953056808109	0.0239162406993328	0.695171589649059	1717.73341051927	0.0254111316262097	0.00236551219257168
1039	Covington County	1	Alabama	NO	NA	NA	2017	42	539526.914922	0.245593765059909	0.0179456755852751	6.61703388065138	0.0241013358021747	0.801611502281964	1190.15926841905	0.0157048544193116	0.0110765066988265
1039	Covington County	1	Alabama	NO	NA	NA	2017	43	1681426.45287	0.188356893008332	0.00723556661691977	3.10348552643993	0.0173977588258863	0.408882998224776	847.495980820765	0.0504898742785652	0.00310085854118493
1039	Covington County	1	Alabama	NO	NA	NA	2017	51	150726.150004	0.359648321358178	0.0148454195478646	6.58829276260879	0.0243781626332151	0.415167062155745	1727.03303829014	0.0395757820444025	0.00252837936299246
1039	Covington County	1	Alabama	NO	NA	NA	2017	52	12692336.89498	0.197345088095395	0.00946634871710607	3.2895690446938	0.0244965906587817	0.575784348761002	939.925156378265	0.0436163874775831	0.00816637219505718
1039	Covington County	1	Alabama	NO	NA	NA	2017	53	4193509.00103	0.146031627326121	0.00899719167300833	2.39655303630483	0.0260092713904545	0.401858808192757	806.797235339485	0.0355409405088028	0.00594953168609302
1039	Covington County	1	Alabama	NO	NA	NA	2017	54	522685.222006	0.291674023837765	0.0179820120315442	7.8382526350371	0.0345922133048408	4.4596834710058	1038.26419331335	0.140158688890943	0.0395908514281818
1039	Covington County	1	Alabama	NO	NA	NA	2017	61	17216154.2217071	0.249674218246054	0.0145128135033646	5.98109910849208	0.0247935628262814	0.319696083127584	1692.6693079289	0.0317965994030548	0.00197189145109124
1039	Covington County	1	Alabama	NO	NA	NA	2017	62	8701945.917	0.152564568224048	0.0144032683536445	3.90172344234265	0.0250502869029079	0.170263224912884	1703.22022358678	0.0342422875954215	0.00176684448097735
1041	Crenshaw County	1	Alabama	NO	NA	NA	2008	11	795863	0.0285563783392931	0.00811848858299439	0.829236633258739	0.038910858672566	6.05811014535586	367.005237987203	0.064202838158324	0.0049822399026812
1041	Crenshaw County	1	Alabama	NO	NA	NA	2008	21	110271337	0.0146644308120098	0.00759984103729134	0.964774833223099	0.0433138155922841	0.679896832584195	343.96385271108	0.0237209467931559	0.0168807165828146
1041	Crenshaw County	1	Alabama	NO	NA	NA	2008	31	53844380.823825	0.0232444783633954	0.0109226379231571	1.79596004572306	0.0398231480427646	1.13067181031565	499.763492805439	0.0512240756901603	0.0402452952347264
1041	Crenshaw County	1	Alabama	NO	NA	NA	2008	32	17921495.432584	0.0462809355741055	0.0106785940185495	2.04291461431108	0.0379861154694684	1.08139073442676	520.824771608423	0.0477414656942187	0.0366471774682523
1041	Crenshaw County	1	Alabama	NO	NA	NA	2008	41	305997.354377	0.576361245297292	0.0125136575314093	10.5783119901459	0.016875709574377	0.474309868092883	1196.0364038042	0.0289553087600532	0.00300512591719917
1041	Crenshaw County	1	Alabama	NO	NA	NA	2008	42	91121.873183	0.551514034736971	0.0125675508504522	10.2104341290205	0.0178527058526155	0.509446632875379	1170.27368483938	0.0307748740496066	0.00487916267465876
1041	Crenshaw County	1	Alabama	NO	NA	NA	2008	43	332358.08782	0.550958737780549	0.0125687552832783	10.2022126243924	0.0178745402174197	0.510231885549713	1169.6979276776	0.0308155385364651	0.00492104451508164
1041	Crenshaw County	1	Alabama	NO	NA	NA	2008	51	121218.367884	0.450134143000588	0.0189049180799262	10.6731899957863	0.0249438056393885	0.622809835049773	1791.65450027464	0.107583209526162	0.00302990469475181
1041	Crenshaw County	1	Alabama	NO	NA	NA	2008	52	5064051.977574	0.280696575357951	0.0144315158189077	6.55631085515602	0.0277041648834208	0.730863021792095	1186.77165199173	0.0616677403541957	0.0135932911257716
1041	Crenshaw County	1	Alabama	NO	NA	NA	2008	53	697148.898938	0.28175424787396	0.0144247107476202	6.57008404933066	0.0276486240430133	0.72813605431731	1188.508532713	0.0615115356422481	0.0134419846401632
1041	Crenshaw County	1	Alabama	NO	NA	NA	2008	54	259589.003258	0.1419093105458	0.0132030267701027	4.02053009702235	0.03265202563283	0.963318234985968	834.308762483948	0.0551149516167539	0.0282329661370104
1041	Crenshaw County	1	Alabama	NO	NA	NA	2008	61	4974476.192828	0.447732815429618	0.0183472266682618	10.4451123840143	0.024437669076821	0.595128826389615	1754.06193823118	0.100629910133075	0.00196460125755378
1041	Crenshaw County	1	Alabama	NO	NA	NA	2008	62	7494239.613563	0.464572761358981	0.0191994723504897	10.9942567806382	0.0246130013163081	0.608481329098406	1838.11255222889	0.110391092098774	0.00191676167803633
1041	Crenshaw County	1	Alabama	NO	NA	NA	2011	11	1933993.5105	0.0226275336490649	0.00725473473987337	0.756239992475404	0.0441033515968988	2.49604228554768	365.379496029524	0.0302420007113731	0.00424563882935987
1041	Crenshaw County	1	Alabama	NO	NA	NA	2011	21	87004559.15102	0.0199217057900663	0.00683221843074293	1.02283893438843	0.0385193272182716	0.908624615410211	345.098650329465	0.0152308928520556	0.0170164512030045
1041	Crenshaw County	1	Alabama	NO	NA	NA	2011	31	110457151.8229	0.0175427245508251	0.00935264483955751	1.50605452819178	0.0389285284477958	0.889838783990683	476.864517890555	0.0275577693052259	0.0255854961979182
1041	Crenshaw County	1	Alabama	NO	NA	NA	2011	32	36915257.0544	0.0244838892037191	0.009129510414315	1.6397984166564	0.0375591281183058	0.920431362172641	479.001265969356	0.0307746720841858	0.0273489899121558
1041	Crenshaw County	1	Alabama	NO	NA	NA	2011	41	76630.095567	0.677119098952043	0.0139011119504454	12.2754502887308	0.0228015266788921	0.728944463476425	1618.7243056575	0.018645032290398	0.00197992852179918
1041	Crenshaw County	1	Alabama	NO	NA	NA	2011	42	159175.3272575	0.508825529649575	0.00891424252014657	8.25523860616227	0.0138268052039028	0.5940380506056	1069.5198521299	0.925563090095532	0.00918216680715217
1041	Crenshaw County	1	Alabama	NO	NA	NA	2011	43	424499.298497	0.351723499185138	0.0071526067890351	5.28977838424246	0.0128207128225235	0.899086529938337	783.881571017088	0.0295229603445839	0.00446767317818737
1041	Crenshaw County	1	Alabama	NO	NA	NA	2011	51	250687.0238955	0.688186340193848	0.0149684979294759	12.4286096073915	0.0243672735674486	0.779428191747038	1655.46407447536	0.0205312287106472	0.00430425530260543
1041	Crenshaw County	1	Alabama	NO	NA	NA	2011	52	6642704.7159	0.223261683806648	0.0110506650336238	4.14506803673516	0.0263087621453241	0.805571610859024	942.813472383601	0.036997930151836	0.0156042028600228
1041	Crenshaw County	1	Alabama	NO	NA	NA	2011	53	608082.98944	0.181630671318213	0.0102390619167776	3.75640784891468	0.0263173136516795	0.660646191730214	876.704226377775	0.0290718100445925	0.0105790456591102
1041	Crenshaw County	1	Alabama	NO	NA	NA	2011	54	223351.255913	0.153597230850551	0.0149392604522565	4.56913504672629	0.0312508458858562	1.98066579678465	956.273755778879	0.0664445824564106	0.0262181861130641
1041	Crenshaw County	1	Alabama	NO	NA	NA	2011	61	7055374.14265442	0.517265945668292	0.0143316706922184	10.0354095374441	0.0240140631269224	0.579347999853389	1671.57247309353	0.0175557297423655	0.00184187094580476
1041	Crenshaw County	1	Alabama	NO	NA	NA	2011	62	3801458.6092	0.570545827591119	0.0151913037923891	11.3046018860012	0.0241877200201294	0.580812173098696	1767.89715161137	0.0163787348006783	0.00187058924363416
1041	Crenshaw County	1	Alabama	NO	NA	NA	2014	11	2207299.62389133	0.0236460724526131	0.00851606308389579	0.864597797773719	0.04037463917532	1.92118687523447	369.793025334601	0.0277597426960422	0.00290466029431374
1041	Crenshaw County	1	Alabama	NO	NA	NA	2014	21	76327080.720719	0.0180346221542951	0.00780330164187121	0.878200999434698	0.0339143651661917	0.775156342726295	341.664149246653	0.0139515761170274	0.0154894720669338
1041	Crenshaw County	1	Alabama	NO	NA	NA	2014	31	109622066.561767	0.0226077256381074	0.0105708054112577	1.8043775181859	0.0395910139893209	1.18707325608856	476.939454799991	0.0338538054702146	0.0310270525728436
1041	Crenshaw County	1	Alabama	NO	NA	NA	2014	32	6246240.32240104	0.0246421935910683	0.00964249704503661	1.34839901655593	0.0301476704073031	0.904953210601089	449.394926823984	0.0312612755497913	0.026055941151805
1041	Crenshaw County	1	Alabama	NO	NA	NA	2014	41	351665.888860345	0.912058038356042	0.0144350265262484	14.8001799403687	0.0227314771944502	0.870246618108344	1629.44068005657	0.0141561375428465	0.00211001920446579
1041	Crenshaw County	1	Alabama	NO	NA	NA	2014	42	326546.896298892	0.0380779516243046	0.0238651167070439	2.3703930490879	0.0216777680807528	0.928593180140567	1040.71789031661	0.0133713161868488	0.0152285136595888
1041	Crenshaw County	1	Alabama	NO	NA	NA	2014	43	480000.010728836	0.243756754253195	0.00664932380129853	3.72892609137576	0.0125833891501406	0.541583607770038	769.572357613551	0.0354773484329278	0.00255869560229661
1041	Crenshaw County	1	Alabama	NO	NA	NA	2014	51	54854.5244086981	0.520748897215678	0.014524921802023	9.28974819908816	0.0233892131245305	0.548501333839713	1668.22226752858	0.0269237168819281	0.00222259294154937
1041	Crenshaw County	1	Alabama	NO	NA	NA	2014	52	4990000.0371784	0.233150312434481	0.0110442741950997	4.16715398114503	0.0263610976028879	0.963766517715212	901.717990770295	0.0466438393324042	0.0188338459041635
1041	Crenshaw County	1	Alabama	NO	NA	NA	2014	53	3460362.82573871	0.179153241044786	0.00962020974855879	3.06334651233686	0.0271194890717555	0.553634022417353	786.690513580426	0.0327259059015376	0.00775618514760117
1041	Crenshaw County	1	Alabama	NO	NA	NA	2014	54	168000.001256998	0.17925775931547	0.0185532831713828	5.69126662308055	0.0330341600762842	2.26345614885586	987.467342156143	0.0694890005867827	0.0292867959397491
1041	Crenshaw County	1	Alabama	NO	NA	NA	2014	61	9958034.49642058	0.328447475050669	0.0134834624921919	7.85016358322248	0.0243868597083723	0.428675645525411	1556.29289654888	0.0254731454451457	0.00171263095029569
1041	Crenshaw County	1	Alabama	NO	NA	NA	2014	62	5279269.10266767	0.317184008661475	0.0141130748164845	8.01517607784157	0.0246016854124657	0.36549484731047	1636.57133021133	0.0259030227571653	0.00163828284743742
1041	Crenshaw County	1	Alabama	NO	NA	NA	2017	11	2076863.66698	0.0235945585662303	0.0080687520421577	0.796102715672787	0.0446521441007755	2.71022917253507	390.703115884725	0.028257278791716	0.00387725327834477
1041	Crenshaw County	1	Alabama	NO	NA	NA	2017	21	67688613.499633	0.0133115013794702	0.00715121212479592	0.602854700824149	0.0290303658045092	0.578939257062347	341.685734338778	0.0120399956127696	0.0118585420673304
1041	Crenshaw County	1	Alabama	NO	NA	NA	2017	31	106639335.92516	0.0181722462993088	0.0096912632057734	1.3891672573267	0.0350482869924653	0.898056371287753	479.223323152483	0.0284299846542345	0.0235549869224348
1041	Crenshaw County	1	Alabama	NO	NA	NA	2017	32	6530772.503669	0.0176834603420924	0.00866839225777899	0.967437039814808	0.027328614317899	0.619096981785485	441.956861072326	0.0257231911672199	0.0191066682224294
1041	Crenshaw County	1	Alabama	NO	NA	NA	2017	41	376589.816414	0.608094473485462	0.0145983823261523	10.4891458909328	0.0236050215565151	0.657725999308966	1670.12360850583	0.0239480338650883	0.00218608334408812
1041	Crenshaw County	1	Alabama	NO	NA	NA	2017	42	349690.54742	0.0361698132643851	0.0242449197855969	2.10201709155596	0.0293493481360349	0.732302325904432	1158.82973101779	0.0168085796818865	0.0192656224948116
1041	Crenshaw County	1	Alabama	NO	NA	NA	2017	43	514019.4813184	0.171988512394358	0.00765610246498132	3.01777565559671	0.0178298763235326	0.457529877907823	829.613639927475	0.0525254882153027	0.0042825417684256
1041	Crenshaw County	1	Alabama	NO	NA	NA	2017	51	47713.069489	0.33197288981904	0.0143257652919987	6.38346791111983	0.0240636994707075	0.388453913100623	1666.62863439199	0.0367616625062858	0.00231048948379587
1041	Crenshaw County	1	Alabama	NO	NA	NA	2017	52	4340357.022342	0.176194822486511	0.00950724139900299	3.11308383416401	0.0248092067388903	0.589599003587783	892.119203853445	0.0424305314243368	0.0100639520174939
1041	Crenshaw County	1	Alabama	NO	NA	NA	2017	53	3009861.718111	0.138999140500714	0.00867051659992467	2.31552604469439	0.0257883088058995	0.383579217953058	774.966279645189	0.0340746255666357	0.00574668951479217
1041	Crenshaw County	1	Alabama	NO	NA	NA	2017	54	146128.2549993	0.329690757935921	0.0164462476381451	7.94829471546789	0.0329574535337371	3.96043916266651	997.625334531334	0.120715126881842	0.0342525902202968
1041	Crenshaw County	1	Alabama	NO	NA	NA	2017	61	7685100.16322	0.235636659932366	0.0143138901279136	5.93214476281619	0.0246699093592142	0.30564089791308	1669.45314232037	0.0301510870740463	0.00185363698480935
1041	Crenshaw County	1	Alabama	NO	NA	NA	2017	62	4074205.53936	0.143245193069935	0.0141881278227468	3.86662086815901	0.0249350549000565	0.163188623362211	1677.74351152423	0.0323531983290195	0.00164866117933782
1043	Cullman County	1	Alabama	NO	NA	NA	2008	11	3891759	0.0365118429612053	0.00851070257488897	0.833118612444185	0.0413998900786717	5.58807936145109	384.740756476356	0.0731656629721424	0.00490338750776085
1043	Cullman County	1	Alabama	NO	NA	NA	2008	21	568774783	0.0183948768208694	0.00796830994747082	1.04365766398368	0.0460838290333356	0.698076599716031	360.649396362302	0.0263210834605224	0.0168922845432607
1043	Cullman County	1	Alabama	NO	NA	NA	2008	31	270942943.992728	0.0285445269530019	0.0114589192665832	1.90019210847642	0.0420318993770601	1.15460651332706	524.242012717245	0.0550028804254965	0.0401164634015821
1043	Cullman County	1	Alabama	NO	NA	NA	2008	32	90117520.027097	0.0518300410148827	0.0111817129211155	2.15899127648082	0.0400233985313352	1.10149121293205	545.016620990535	0.0511967198989134	0.0365035154019201
1043	Cullman County	1	Alabama	NO	NA	NA	2008	41	1436839.795534	0.591014887833131	0.01380772912958	12.0589382467549	0.0184796266509461	0.489016939732562	1319.87840802695	0.031676699639838	0.00282724765431411
1043	Cullman County	1	Alabama	NO	NA	NA	2008	42	428907.07809	0.564414371195603	0.0138263749627048	11.6076907051245	0.0194834207503497	0.525997452299818	1287.99564995765	0.0336381213963025	0.00478490906532954
1043	Cullman County	1	Alabama	NO	NA	NA	2008	43	1564480.882876	0.563821357952979	0.0138267906398179	11.5976309092365	0.0195057986312731	0.526821869884268	1287.28487813303	0.0336818479558955	0.00482855179442108
1043	Cullman County	1	Alabama	NO	NA	NA	2008	51	564834.189007	0.446109376983183	0.0197513299374855	11.4016423874599	0.0249489528165186	0.609569177358958	1871.8807286026	0.107102885070848	0.00299284609889687
1043	Cullman County	1	Alabama	NO	NA	NA	2008	52	24011224.123534	0.281541833321962	0.0155324937370175	7.18710018857501	0.0280418990652716	0.72666612719974	1278.72228920499	0.0627049444869038	0.0139060424326568
1043	Cullman County	1	Alabama	NO	NA	NA	2008	53	3304852.73437	0.282660611106224	0.0155302872459636	7.20492202463083	0.027979778751453	0.723708849685939	1281.06613937512	0.0625363049382197	0.0137518539815478
1043	Cullman County	1	Alabama	NO	NA	NA	2008	54	1256749.424802	0.144313991706272	0.0141356984964758	4.41645250491263	0.0334430783786611	0.972729541645004	900.06963997964	0.0579919596298555	0.0284999755183954
1043	Cullman County	1	Alabama	NO	NA	NA	2008	61	23151991.543725	0.445548913735635	0.0192891909070133	11.2302898790324	0.0243637568975774	0.578636996371587	1845.38097332197	0.100131328303958	0.00187029859149084
1043	Cullman County	1	Alabama	NO	NA	NA	2008	62	34859463.955822	0.460722791708137	0.0200474214761303	11.7483523117112	0.0245698151691933	0.593675829007677	1920.25895034392	0.109849122999958	0.00182035931558535
1043	Cullman County	1	Alabama	NO	NA	NA	2011	11	8354267.638	0.0249123582939395	0.00750919449744207	0.779564242194487	0.0468440467066564	2.37863950166472	378.195091344762	0.0303674543685908	0.00424231558835176
1043	Cullman County	1	Alabama	NO	NA	NA	2011	21	398339477.82851	0.0245899607964845	0.00688979092940609	1.09328421147696	0.0403964988719264	0.953118975099873	348.046165557938	0.0169566903689944	0.0178067776732888
1043	Cullman County	1	Alabama	NO	NA	NA	2011	31	510963520.9432	0.0201183376981437	0.00949408432175753	1.61183243369359	0.0407281170075563	0.918131085339012	484.158918856845	0.0301758624903801	0.0260772330608151
1043	Cullman County	1	Alabama	NO	NA	NA	2011	32	170935277.611	0.0267930993327364	0.00921375575300968	1.72816674197881	0.039150852909843	0.946147805623369	483.413701021731	0.0332083102719785	0.0278675464214648
1043	Cullman County	1	Alabama	NO	NA	NA	2011	41	478621.47287	0.621624907676115	0.014312708652623	13.0275626570331	0.0227460776583273	0.655257092897634	1666.60139122788	0.0163615349766395	0.00170479962323697
1043	Cullman County	1	Alabama	NO	NA	NA	2011	42	991743.6812934	0.496961263736406	0.0105193485987535	9.84396270525697	0.0170303192207545	0.613207187895701	1260.83483521898	0.859222039341181	0.0083053079425537
1043	Cullman County	1	Alabama	NO	NA	NA	2011	43	2644707.810338	0.345408806473126	0.00834068956375202	6.37297953277569	0.0149304700703286	0.85572065179112	912.794192981423	0.0301640865157269	0.00413337420580897
1043	Cullman County	1	Alabama	NO	NA	NA	2011	51	1466382.467425	0.613827439997586	0.0154532515322941	13.3016736262762	0.0241007420656922	0.692361476270533	1711.46802745411	0.0180395384593533	0.00369981011875463
1043	Cullman County	1	Alabama	NO	NA	NA	2011	52	32287070.7375	0.211260264258345	0.0110248821014217	4.23094391078592	0.0254323895438599	0.791817383629071	939.695730496617	0.0389040548227015	0.0165600287110962
1043	Cullman County	1	Alabama	NO	NA	NA	2011	53	8031624.24724	0.167520086480977	0.0102040128787575	3.73763592934018	0.0242099989132987	0.497159817956419	867.838702930162	0.0214044846965684	0.0070488728241686
1043	Cullman County	1	Alabama	NO	NA	NA	2011	54	1198100.96817	0.1603496381395	0.0155589742619365	4.91349060886136	0.0297964628716656	1.88491802022509	997.985698017684	0.0685214305879581	0.0255029860781976
1043	Cullman County	1	Alabama	NO	NA	NA	2011	61	56103991.2516463	0.486275582886007	0.0147966884883087	10.5845505393775	0.0239689282472102	0.539750547795534	1725.72753870606	0.0161473013426738	0.00168417827063098
1043	Cullman County	1	Alabama	NO	NA	NA	2011	62	61083773.33	0.60132771453587	0.0177818314396099	16.9104948178813	0.0375873262178383	1.63975245278778	2068.93066473109	0.205179205110445	0.00142701532698877
1043	Cullman County	1	Alabama	NO	NA	NA	2014	11	10114633.8602802	0.0267356078838457	0.00853236563646063	0.797047372443896	0.0374605071885027	2.30190204348682	370.529543778421	0.0304074398635187	0.00373746735529829
1043	Cullman County	1	Alabama	NO	NA	NA	2014	21	424397072.150059	0.0223121197150229	0.00821516447086628	0.894737768374605	0.0348687477529775	0.749795151792898	360.016274580037	0.0148778890470082	0.0145418947860657
1043	Cullman County	1	Alabama	NO	NA	NA	2014	31	586463611.74093	0.0276200614803461	0.0111166176754117	1.8301586674349	0.0400662290487371	1.15961764965824	501.051156937119	0.0342204715260563	0.0291708389655893
1043	Cullman County	1	Alabama	NO	NA	NA	2014	32	37054615.7305011	0.0302958003469011	0.00991404215077168	1.3764360988066	0.0303759947916622	0.871926491191686	468.714755010578	0.0317165719014049	0.0239199757321665
1043	Cullman County	1	Alabama	NO	NA	NA	2014	41	2681402.79702199	0.938617539604497	0.0153789204313923	16.1152840947714	0.0228510577896699	0.876792087803031	1735.97099282843	0.0143120812217745	0.00216124511406321
1043	Cullman County	1	Alabama	NO	NA	NA	2014	42	721916.137621305	0.320756715535999	0.0195112238589832	8.63172199587203	0.0223621254647079	0.878058292126219	1229.85061308794	0.0108096706827639	0.00841690535099826
1043	Cullman County	1	Alabama	NO	NA	NA	2014	43	2750156.71550974	0.261823620404816	0.00789338520261561	4.5071799928687	0.0156708259373107	0.586117792501746	906.439203467661	0.0374918054426552	0.00260422096551944
1043	Cullman County	1	Alabama	NO	NA	NA	2014	51	319029.076751004	0.545344970059739	0.0154894241649142	10.1197915048898	0.0232056044753533	0.563887823788607	1778.12764048159	0.0281723349602381	0.00237522598055202
1043	Cullman County	1	Alabama	NO	NA	NA	2014	52	30420000.4503233	0.265309960677389	0.0106686057080045	4.67115439751723	0.0239414459141186	0.908628110553569	974.475049286889	0.046897782259769	0.0145464774612874
1043	Cullman County	1	Alabama	NO	NA	NA	2014	53	14797996.4355773	0.189765952564937	0.0103971929841364	3.36110249297553	0.0260414437192751	0.577708476237761	856.567618016842	0.0345817214180059	0.00785651109829181
1043	Cullman County	1	Alabama	NO	NA	NA	2014	54	976000.013545534	0.238224199787861	0.0197707805493972	6.49784073902754	0.0312149251805938	2.32064917414726	1092.25877723401	0.0736360170151726	0.0282672124484012
1043	Cullman County	1	Alabama	NO	NA	NA	2014	61	46287747.5658992	0.352615551367044	0.0143965778349047	8.31181292946372	0.0239685990859756	0.430956219820739	1637.34850400079	0.026023291025586	0.00178976385823048
1043	Cullman County	1	Alabama	NO	NA	NA	2014	62	47730874.8113773	0.369072784509094	0.0157981435778374	11.3816812422505	0.0327844436070382	0.982064125409049	1831.62620806479	0.239195504303906	0.001516027496178
1043	Cullman County	1	Alabama	NO	NA	NA	2017	11	11019488.59899	0.0260291860304228	0.0080917669511168	0.787239505530557	0.0430533224057387	3.02226074768672	391.732646842364	0.0303843852868408	0.00459669612624095
1043	Cullman County	1	Alabama	NO	NA	NA	2017	21	427829682.584359	0.0152158357351412	0.0073475118204045	0.582266091206282	0.0296719150629756	0.484685875771002	351.506856977647	0.0114961481462233	0.00975989179415965
1043	Cullman County	1	Alabama	NO	NA	NA	2017	31	675548964.53142	0.0203798674514439	0.00994333227442775	1.34721458160493	0.0355083687314743	0.771307370220905	490.877635005598	0.0255758259491593	0.0194666604546243
1043	Cullman County	1	Alabama	NO	NA	NA	2017	32	45294528.788239	0.0197440732195466	0.00873716851887333	0.937290079666065	0.0275682147998685	0.525954093116611	449.106696982644	0.0233822636797318	0.0155385295692573
1043	Cullman County	1	Alabama	NO	NA	NA	2017	41	3079497.16085	0.617882195976807	0.0152584695919014	11.2499966964539	0.0239396743665973	0.661525496233626	1745.62772591037	0.0243215348320573	0.00222728891537313
1043	Cullman County	1	Alabama	NO	NA	NA	2017	42	829095.36565	0.232986848474346	0.0205229367832793	6.957454323455	0.0271402228294176	0.800739823616808	1308.78625071513	0.0165523898669608	0.01216170771332
1043	Cullman County	1	Alabama	NO	NA	NA	2017	43	3158458.62705	0.18853846495432	0.00806954053245527	3.56505725882049	0.0185490531312571	0.414163334670305	945.155556761916	0.0555829045396955	0.00296088757283746
1043	Cullman County	1	Alabama	NO	NA	NA	2017	51	343126.219003	0.339280467440875	0.0150520429798093	6.84409198680159	0.0242869882252498	0.392325171889441	1751.08677637617	0.0376109194863601	0.00233638958349389
1043	Cullman County	1	Alabama	NO	NA	NA	2017	52	32717706.61135	0.186929451510511	0.00965397541330935	3.40929060494236	0.0237564888483363	0.566333993133108	951.191313496096	0.0436661726845469	0.00863476870178036
1043	Cullman County	1	Alabama	NO	NA	NA	2017	53	15915729.73894	0.146273871088313	0.00938185794757632	2.54832589039468	0.0255510446981199	0.393983126415737	840.597655042604	0.0354321135219923	0.00576006029734538
1043	Cullman County	1	Alabama	NO	NA	NA	2017	54	1049719.974005	0.469354997350664	0.0163833392209783	9.75836089490871	0.0304192259531126	3.469965037062	1102.77117695006	0.10377718536676	0.0279081670151663
1043	Cullman County	1	Alabama	NO	NA	NA	2017	61	48818899.21014	0.232086775228702	0.0153091638645951	5.95889641840561	0.0248205809459271	0.291039476753701	1698.95717605368	0.0288179463130545	0.00187955556611956
1043	Cullman County	1	Alabama	NO	NA	NA	2017	62	50335247.3385	0.15393258873126	0.0147364033965596	4.75534225686098	0.0267727672094272	0.29468030737198	1742.47335329609	0.119765477675954	0.00157749738783513
1045	Dale County	1	Alabama	NO	NA	NA	2008	11	3786797	0.0288034210603989	0.00800744680672117	0.638589232755908	0.0312957326556862	6.46250093895499	361.989038016944	0.0687795841178062	0.00606988914522942
1045	Dale County	1	Alabama	NO	NA	NA	2008	21	669813956	0.0187567215508996	0.00917366743350578	1.09367956778148	0.0445878460325621	0.781413109123802	415.176181243261	0.0267501575783434	0.0193544172349295
1045	Dale County	1	Alabama	NO	NA	NA	2008	31	293674172.653408	0.0313043317695664	0.012775247742167	1.90320707253385	0.0394021919231142	1.2624669539459	584.589611712079	0.0552365612586989	0.0445137676391261
1045	Dale County	1	Alabama	NO	NA	NA	2008	32	97436851.066686	0.0616997592544758	0.0124536484343779	2.29256104027926	0.0375083410049302	1.21814364694702	608.188813151612	0.0514347156854598	0.0405448300842403
1045	Dale County	1	Alabama	NO	NA	NA	2008	41	1159210.628576	0.681836303478186	0.0141851670988968	11.8730795029288	0.0190278373124967	0.570920052964111	1355.59517984919	0.0330325324201032	0.00383994471122227
1045	Dale County	1	Alabama	NO	NA	NA	2008	42	350334.891568	0.643403725594893	0.0142569830483193	11.3108436221007	0.0201966361967854	0.621572435467658	1316.87485833812	0.0354937618500652	0.00652324694368856
1045	Dale County	1	Alabama	NO	NA	NA	2008	43	1278230.916936	0.642557689707466	0.0142585639693464	11.2984668376492	0.0202223655611881	0.622687472130351	1316.02248820384	0.0355479421455235	0.0065823158407158
1045	Dale County	1	Alabama	NO	NA	NA	2008	51	439085.621312	0.60247875034812	0.0218811399014366	11.9850932009517	0.0248718414616616	0.74205613523778	2064.86869243923	0.115230469625338	0.00452747038143758
1045	Dale County	1	Alabama	NO	NA	NA	2008	52	20380288.995136	0.340245924596812	0.0168086265403451	7.09749286978164	0.0286859525451646	0.932470945601513	1335.26736912958	0.0682520835636649	0.0187126903543501
1045	Dale County	1	Alabama	NO	NA	NA	2008	53	2802321.967448	0.341892709825303	0.0168074974472111	7.12086202852065	0.0286216091591613	0.929332798148209	1338.20874036341	0.0681021474360027	0.0185250161101737
1045	Dale County	1	Alabama	NO	NA	NA	2008	54	1172157.480144	0.157216889720553	0.0153275075336294	4.14340961485924	0.0338698595669233	1.18664370316938	928.450329996127	0.0632431625696251	0.0347690314794423
1045	Dale County	1	Alabama	NO	NA	NA	2008	61	17884254.854448	0.603440824034675	0.021374871246798	11.8864716294552	0.024215091757286	0.710448155521983	2041.44100013842	0.108322166056554	0.00290649284112527
1045	Dale County	1	Alabama	NO	NA	NA	2008	62	26846237.291088	0.628484854444793	0.0222918494190051	12.4493004281972	0.0243805103065187	0.717734527806609	2132.6320763407	0.118643715729704	0.00284467687862686
1045	Dale County	1	Alabama	NO	NA	NA	2011	11	5345310.9953	0.0229853152015273	0.00719251268253294	0.669828275209916	0.0401400376143274	2.46030480049663	362.245200410856	0.032393521030172	0.00438539325930995
1045	Dale County	1	Alabama	NO	NA	NA	2011	21	285661109.20211	0.0171757773330582	0.00750790168548422	0.89977292018694	0.0392825549097853	0.723994983739338	379.381368621967	0.0136120833133781	0.0148207878955802
1045	Dale County	1	Alabama	NO	NA	NA	2011	31	306228822.566	0.0202541658711987	0.0100816038415895	1.45300075242855	0.038575691689424	0.853425379522516	514.402594658002	0.0263326659025451	0.0242388865516684
1045	Dale County	1	Alabama	NO	NA	NA	2011	32	102321863.3286	0.0279010083316166	0.00985706184245575	1.60009596829786	0.0373643102264315	0.888974230540365	517.315337106962	0.0297880742701314	0.0259074742511585
1045	Dale County	1	Alabama	NO	NA	NA	2011	41	213178.932488	0.783745494854117	0.0151597806040731	13.2033106126565	0.0232501404174102	0.825917583195474	1765.29553161368	0.0214075903861245	0.00239919606434107
1045	Dale County	1	Alabama	NO	NA	NA	2011	42	442943.7951584	0.517343895323094	0.00910329373376168	8.63171756977207	0.0156120683047823	0.671114360445769	1092.72316628913	0.989375517694197	0.0102435013492046
1045	Dale County	1	Alabama	NO	NA	NA	2011	43	1181279.299654	0.389831378784148	0.00749483810265922	5.52109344501958	0.0144742698194328	0.988400969189206	820.725593581971	0.0303913365415388	0.00476981873330105
1045	Dale County	1	Alabama	NO	NA	NA	2011	51	662691.4113241	0.781580720536743	0.0160221387517496	13.168154971313	0.0244549894742597	0.85755106914027	1770.99445014403	0.0226382419028022	0.00461547682914805
1045	Dale County	1	Alabama	NO	NA	NA	2011	52	17909023.1494	0.254678375579027	0.0122413807623273	4.54489899972177	0.0264885039186078	0.876990549029984	1052.27468468742	0.0384368444811923	0.015059591673431
1045	Dale County	1	Alabama	NO	NA	NA	2011	53	1406849.908622	0.195580498596628	0.0108421689723669	3.93271397211894	0.0263798390244638	0.731111568859532	933.764858924097	0.0314442367738945	0.0116250749026858
1045	Dale County	1	Alabama	NO	NA	NA	2011	54	598611.029381	0.174124734414786	0.0162843480189411	4.79960991328202	0.0314770331323602	2.04561237032484	1050.03713848706	0.0684127748178678	0.0264001004686129
1045	Dale County	1	Alabama	NO	NA	NA	2011	61	25564793.9771541	0.604562948357982	0.0153639330474961	10.661005368367	0.0240286396645041	0.652974013807793	1791.98337601373	0.0203966694581206	0.00221497541334356
1045	Dale County	1	Alabama	NO	NA	NA	2011	62	12814732.4017	0.644718474131943	0.0159505733936343	11.7511724939588	0.0241928533556762	0.629800406842857	1856.26687138674	0.0182646330127947	0.0021492550794698
1045	Dale County	1	Alabama	NO	NA	NA	2014	11	6282506.52976671	0.0245315783404117	0.00826612302465468	0.690541230832862	0.0334906410555682	2.64909220639298	358.973314409964	0.0325689452056738	0.00454748530822218
1045	Dale County	1	Alabama	NO	NA	NA	2014	21	277432496.966448	0.0167084474826159	0.00872905489102327	0.712357244879727	0.0314125368646637	0.587134369838209	382.138919886232	0.0121800507513165	0.0124610563258331
1045	Dale County	1	Alabama	NO	NA	NA	2014	31	313874152.070464	0.0223710859449844	0.0116465701702642	1.41544231522972	0.0343117534418974	0.925188033259083	522.10655996678	0.0275717042173631	0.0243297419207607
1045	Dale County	1	Alabama	NO	NA	NA	2014	32	19675774.2937287	0.0275059262644098	0.0104056546634547	1.12378190633939	0.0268011067781423	0.692120852069717	491.852331852008	0.0261103806763664	0.0196672705911667
1045	Dale County	1	Alabama	NO	NA	NA	2014	41	606696.794080973	0.926448807201349	0.0161256042343225	14.778935426011	0.0233603921693155	0.968025212321323	1827.71701155356	0.0204694077543198	0.00269508710031253
1045	Dale County	1	Alabama	NO	NA	NA	2014	42	163341.443867954	0.296353041083479	0.0154873738521134	8.06140982719092	0.0190597084831646	0.924238352361583	1093.67557072529	0.014683444438944	0.00959631796032079
1045	Dale County	1	Alabama	NO	NA	NA	2014	43	2272000.06771488	0.281206705618181	0.00722437983608008	4.19678062550878	0.0149062434996855	0.672795254930094	818.723662217558	0.0456039239685103	0.00374357837442582
1045	Dale County	1	Alabama	NO	NA	NA	2014	51	194206.284	0.677694588449671	0.0165678711618683	10.1344484858152	0.0236183650350305	0.685406810602792	1898.08951459006	0.030276614635511	0.00291249196798163
1045	Dale County	1	Alabama	NO	NA	NA	2014	52	13769999.99997	0.303072053943628	0.0107549484998891	4.74272558604573	0.0232837297498966	0.850120382249797	1083.99221293484	0.0487277450434032	0.0101998528961248
1045	Dale County	1	Alabama	NO	NA	NA	2014	53	7010604.25803	0.208306084280707	0.0108433653353692	3.47202989430022	0.025669368382234	0.649374414742171	904.365818017005	0.0374343591463709	0.00858127970412712
1045	Dale County	1	Alabama	NO	NA	NA	2014	54	743999.999994	0.17000593254364	0.0218535072996421	5.51634165978158	0.0342624045018083	2.55830974019375	1125.21878852838	0.0774455443004248	0.0361167181550728
1045	Dale County	1	Alabama	NO	NA	NA	2014	61	21450724.357	0.402642781627796	0.0146648122125557	8.0404726618249	0.0235759413581224	0.464966171817281	1696.07790773664	0.0321671348015709	0.00212530770568878
1045	Dale County	1	Alabama	NO	NA	NA	2014	62	9770523.5198157	0.399200249862002	0.0150837147521385	8.40443520375487	0.0239211890760904	0.402241059310416	1749.27786284295	0.0304167294544751	0.00198452973763516
1045	Dale County	1	Alabama	NO	NA	NA	2017	11	6574774.369	0.0243554829584106	0.00800083129538516	0.729379484734011	0.0403154729502752	3.77638024025533	387.314119461133	0.032915006073884	0.00561484665179533
1045	Dale County	1	Alabama	NO	NA	NA	2017	21	276120422.478331	0.0139372733070087	0.00777916104684968	0.546132677957714	0.0294158042618019	0.485244742165328	371.88991865052	0.010473426771625	0.00990258638603356
1045	Dale County	1	Alabama	NO	NA	NA	2017	31	345176469.35579	0.0188018617556829	0.0104035675791601	1.24122402129246	0.0348244948430846	0.7717525450557	510.364787024591	0.0233746831984355	0.0198584318484199
1045	Dale County	1	Alabama	NO	NA	NA	2017	32	24077054.656904	0.0191982776868968	0.00917305241013881	0.879498655056068	0.0271963393047461	0.523867573883135	467.143806313783	0.0211991492120984	0.0156630304121172
1045	Dale County	1	Alabama	NO	NA	NA	2017	41	629583.25324	0.715578864434656	0.0158800169302026	11.2837503909456	0.0246070896098183	0.777507397304646	1816.76069226577	0.0287315037893269	0.0027567665471317
1045	Dale County	1	Alabama	NO	NA	NA	2017	42	169503.182948	0.306765529683312	0.0165531827697355	7.90448457241642	0.0233878538339281	0.888285825200806	1203.94571944792	0.0167017441924472	0.00992284761843272
1045	Dale County	1	Alabama	NO	NA	NA	2017	43	2357706.8617	0.206058543412439	0.00748873301871164	3.24121846809256	0.0178866320779462	0.446828643567628	877.154707045293	0.0543564721825868	0.00349272534562863
1045	Dale County	1	Alabama	NO	NA	NA	2017	51	187692.912406	0.414500626281215	0.0158298743245413	7.07020365930109	0.0249998718770095	0.469052521393768	1841.58302997135	0.045425745672706	0.00295996945246509
1045	Dale County	1	Alabama	NO	NA	NA	2017	52	13308175.96636	0.237541322258478	0.00956142417662094	3.69811900626328	0.0241924913479007	0.590190241218128	1033.90070767055	0.0481339518825194	0.00622905175369985
1045	Dale County	1	Alabama	NO	NA	NA	2017	53	6775479.67303	0.160087849315357	0.00962212254008448	2.58719822131014	0.0264613467802674	0.438941491791472	867.834766118166	0.0387801772725658	0.00635270087049098
1045	Dale County	1	Alabama	NO	NA	NA	2017	54	719047.41558	0.508653555827227	0.0167362516159756	9.552909804194	0.0322441261429257	3.96461847301929	1139.69559816704	0.110901527085272	0.0312553561971133
1045	Dale County	1	Alabama	NO	NA	NA	2017	61	20171708.329	0.28148516409224	0.0149227391512718	6.17166180671083	0.0250810120538991	0.352622122551423	1740.53230558346	0.0357617917057994	0.00223920150021072
1045	Dale County	1	Alabama	NO	NA	NA	2017	62	9187126.4122	0.173630617420863	0.0148500454838174	4.03300426015577	0.0253188548072089	0.186551922062438	1756.11248871711	0.0386504260532306	0.00203430243561618
1047	Dallas County	1	Alabama	NO	NA	NA	2008	11	1567740	0.0295851610631045	0.00808481369124714	0.765853974877684	0.0362196114297701	6.46347786355967	365.485783022681	0.0685789456151205	0.00536738067101132
1047	Dallas County	1	Alabama	NO	NA	NA	2008	21	238436059	0.0168088185859853	0.00824653539974186	1.01990774343591	0.0438329876343514	0.733518424109233	373.225972639135	0.0253684885073753	0.0178938869593617
1047	Dallas County	1	Alabama	NO	NA	NA	2008	31	111544367.826258	0.0269494799914408	0.0116402514357531	1.84108662543755	0.0396582343336069	1.19586990019561	532.616637851183	0.0536353962145887	0.0418934842538699
1047	Dallas County	1	Alabama	NO	NA	NA	2008	32	37081062.710848	0.0526977659022192	0.0113638699612048	2.142558396913	0.0378003222689315	1.14720066668817	554.503239470069	0.0499694297770894	0.0381490540858373
1047	Dallas County	1	Alabama	NO	NA	NA	2008	41	559249.380833	0.607758240581037	0.0130132662979437	10.9991939625764	0.0175152149601381	0.506583043075109	1243.719122932	0.0312954772942279	0.00325445021730999
1047	Dallas County	1	Alabama	NO	NA	NA	2008	42	167289.755647	0.579133154142927	0.0130785085702897	10.5746810973188	0.0185583130805263	0.547326684324667	1214.52809830775	0.0333166490402677	0.00538006574723292
1047	Dallas County	1	Alabama	NO	NA	NA	2008	43	610234.33044	0.578496370476602	0.0130799599270733	10.5652375325169	0.0185815174766728	0.548233053124999	1213.87872497838	0.0333616113203816	0.00542735144725228
1047	Dallas County	1	Alabama	NO	NA	NA	2008	51	218658.003362	0.494846842877202	0.0197776035329244	11.0904746685673	0.0249212235447888	0.659190733599185	1871.75323909349	0.110123926698176	0.00346952734277867
1047	Dallas County	1	Alabama	NO	NA	NA	2008	52	9432349.475742	0.299671051526076	0.0151833141061981	6.74682410678747	0.0280117035519807	0.799557651772962	1233.68691485592	0.0641811539191789	0.0152136728441902
1047	Dallas County	1	Alabama	NO	NA	NA	2008	53	1298025.387142	0.300896978524775	0.0151776603377133	6.76353789756975	0.0279531362384617	0.796601550655129	1235.7642220184	0.0640224457272037	0.0150495186587148
1047	Dallas County	1	Alabama	NO	NA	NA	2008	54	502140.44249	0.147512002740754	0.0139313455776798	4.07401415730694	0.033064310956063	1.04902638152408	866.570930127936	0.0585587212854833	0.0304711866382392
1047	Dallas County	1	Alabama	NO	NA	NA	2008	61	8953439.918102	0.493175241812481	0.0192301377234525	10.8976582795166	0.0243711936559942	0.629850399109036	1837.86547594339	0.103144995359616	0.00223930975030955
1047	Dallas County	1	Alabama	NO	NA	NA	2008	62	13474545.875421	0.512285494574827	0.0200989325357502	11.4512660454821	0.0245439310422976	0.64128962191415	1923.77585229844	0.113073238495082	0.00218667964536378
1047	Dallas County	1	Alabama	NO	NA	NA	2011	11	3706787.8278	0.0226095760861314	0.00722850052576888	0.755987318452961	0.0441034003618566	2.25902419354357	364.062057601699	0.0297398395474789	0.00386401567418301
1047	Dallas County	1	Alabama	NO	NA	NA	2011	21	217902278.8391	0.0212645393002235	0.00688538656065546	1.07180928420668	0.0385072757384482	1.0321764668899	347.859410605123	0.0167340694520601	0.0195062280454137
1047	Dallas County	1	Alabama	NO	NA	NA	2011	31	174950823.2548	0.0180774129897236	0.00937627667068405	1.53495283133173	0.0389224139964152	0.93585053708234	478.18154138106	0.0290606995850699	0.0270814721389844
1047	Dallas County	1	Alabama	NO	NA	NA	2011	32	58517238.6633	0.0250255742738445	0.00915516309409997	1.6710674111208	0.0375574066780854	0.967101621290084	480.365359849524	0.0324377721735952	0.0289441227543303
1047	Dallas County	1	Alabama	NO	NA	NA	2011	41	169764.11399	0.677069601024458	0.0139008157183385	12.3053720782865	0.0228016021270327	0.728573103847411	1618.68380749094	0.0185684609363053	0.00197174304467808
1047	Dallas County	1	Alabama	NO	NA	NA	2011	42	352165.0292435	0.508736411214727	0.00891056450714366	8.27420008985435	0.0138267859067977	0.592714297140585	1069.07508019797	0.925276876168781	0.00870925356717381
1047	Dallas County	1	Alabama	NO	NA	NA	2011	43	939150.425356	0.351466459835734	0.00713648774352885	5.29648242224439	0.0128207367688072	0.884898592384107	782.189078826682	0.0279565202360756	0.00413301839940034
1047	Dallas County	1	Alabama	NO	NA	NA	2011	51	579943.380331	0.688003526305119	0.0149585044200109	12.4546709862828	0.0243672492994875	0.768087102090423	1654.41319022477	0.0198062925236672	0.00395385014889329
1047	Dallas County	1	Alabama	NO	NA	NA	2011	52	14727958.5001	0.222816730743631	0.0110270192717024	4.12139475766365	0.0263088011672961	0.757181092656357	940.943188551265	0.0340675069671776	0.0133994668096657
1047	Dallas County	1	Alabama	NO	NA	NA	2011	53	1348219.04874	0.181592214392031	0.010232491523317	3.75973036334434	0.0263172714479474	0.652394013670417	876.028512626072	0.0284050049623407	0.0102172845173463
1047	Dallas County	1	Alabama	NO	NA	NA	2011	54	481072.18733	0.153134697736965	0.0148893632603718	4.52379652294334	0.0312509173339381	1.77499796074282	953.189288915943	0.05993950719711	0.0233285209202595
1047	Dallas County	1	Alabama	NO	NA	NA	2011	61	23783102.0186645	0.517231320351748	0.0143313458959661	10.0600298064669	0.0240140612063808	0.578397651874262	1671.54750153876	0.0174529217130874	0.00181916186366783
1047	Dallas County	1	Alabama	NO	NA	NA	2011	62	12814416.72	0.570514559547163	0.0151887973549732	11.3324318705503	0.0241877858181094	0.579487000233297	1767.61470749298	0.0161984624099332	0.00184055383988152
1047	Dallas County	1	Alabama	NO	NA	NA	2014	11	4610279.382	0.0245011617207801	0.00822996922654957	0.738342628488062	0.034355621291404	1.93469330424834	357.359933738306	0.0304470923287182	0.00321031452789253
1047	Dallas County	1	Alabama	NO	NA	NA	2014	21	226026809.81922	0.0206361030501257	0.00861827669034942	0.905338815876842	0.0338194869250891	0.829558570110068	376.384245510616	0.0150785973285838	0.0165182877342806
1047	Dallas County	1	Alabama	NO	NA	NA	2014	31	184844707.22216	0.0253647785659972	0.011546956546151	1.79512314357914	0.0384734695753828	1.28009604230081	515.797064779443	0.0358942255847786	0.0332860877794687
1047	Dallas County	1	Alabama	NO	NA	NA	2014	32	16450759.391071	0.0259032607464234	0.010438484873625	1.33582711409388	0.0295095067785033	0.968654626865997	477.593666407117	0.0331625573015511	0.0278568359705606
1047	Dallas County	1	Alabama	NO	NA	NA	2014	41	778763.505	1.03600506311543	0.015664231417511	15.9853954566733	0.0231798427031965	0.981991958277423	1768.19616758826	0.0162069602018626	0.00252626910964581
1047	Dallas County	1	Alabama	NO	NA	NA	2014	42	209667.098	0.380331660339101	0.0149820602575717	9.00490777474299	0.018098038723389	0.917508893589818	1076.74934275231	0.0109857105708593	0.00733961856686517
1047	Dallas County	1	Alabama	NO	NA	NA	2014	43	1327999.999996	0.259706702367919	0.00765285471506612	3.96451071190444	0.0148269372186275	0.821178434930576	798.745423125644	0.0516573397327641	0.00590152364455422
1047	Dallas County	1	Alabama	NO	NA	NA	2014	51	163700.152	0.627929751126071	0.0159906540308075	10.2470217336414	0.0235595713638348	0.633959171288857	1836.63453263819	0.0321412428648301	0.00273264626940285
1047	Dallas County	1	Alabama	NO	NA	NA	2014	52	6810000.00002	0.278578476457447	0.0121433804377218	4.74663434058738	0.0254123493424931	1.03969765457369	1030.85360246085	0.0500125218974948	0.0173352746364889
1047	Dallas County	1	Alabama	NO	NA	NA	2014	53	9325561.30601	0.20091702912318	0.0105194507245144	3.39341770727177	0.0260418335911425	0.626058903688788	873.280806499142	0.0366057993559211	0.00836840926838751
1047	Dallas County	1	Alabama	NO	NA	NA	2014	54	180000	0.199766111680178	0.0206632844972999	6.05885504235978	0.0336202664644	2.67025645089365	1091.13055779762	0.0830861271857711	0.0344022042712126
1047	Dallas County	1	Alabama	NO	NA	NA	2014	61	16278711.65	0.393587167972927	0.0142924112504223	8.29303807521402	0.0238357692074704	0.470838836122157	1649.69666170418	0.0291266129220957	0.00199244235475306
1047	Dallas County	1	Alabama	NO	NA	NA	2014	62	7805607.496	0.370035158413556	0.0147281398726073	8.32414652042068	0.0241624755482401	0.389604649526128	1707.97795161029	0.0289191008170621	0.00186139123269234
1047	Dallas County	1	Alabama	NO	NA	NA	2017	11	4755759.275	0.0241671674008412	0.00790922201055692	0.744303402043132	0.0415243249797655	2.32332119693998	383.057162922978	0.0304955209117371	0.00365620441444122
1047	Dallas County	1	Alabama	NO	NA	NA	2017	21	226046066.876082	0.0143524507898274	0.00763688977310877	0.576417814650635	0.0293760806942188	0.541024073251814	364.322277053092	0.0113195285366538	0.0110725412782679
1047	Dallas County	1	Alabama	NO	NA	NA	2017	31	199842316.49196	0.0186614294442758	0.0102622637835931	1.30213893137515	0.034982807198763	0.848830372202056	501.208078634079	0.0260565991435449	0.0222697973133178
1047	Dallas County	1	Alabama	NO	NA	NA	2017	32	17865384.906594	0.0167201996564911	0.00918695135003898	0.894767456892194	0.0275236102091241	0.586212573613596	454.652223142068	0.0230091087865237	0.0182874264733203
1047	Dallas County	1	Alabama	NO	NA	NA	2017	41	821448.004	0.680796617394995	0.0154457122355494	11.0929818990759	0.0242812900985636	0.73933764657475	1767.07250206802	0.0273241129464051	0.00257221761879592
1047	Dallas County	1	Alabama	NO	NA	NA	2017	42	221159.077	0.292162353723445	0.0167364920649063	7.66508878365164	0.0233417441934231	0.847213462408479	1197.07496712704	0.0161570169848474	0.00966738093935373
1047	Dallas County	1	Alabama	NO	NA	NA	2017	43	1400788.4839948	0.195176833135265	0.00750631134162615	3.18655219786403	0.0178460439389272	0.451920358048792	859.958369732828	0.0554233523935079	0.00370686393517505
1047	Dallas County	1	Alabama	NO	NA	NA	2017	51	157236.357315	0.386625313950506	0.015622255928602	6.93845582786113	0.0249298457227443	0.506900639596104	1785.727287452	0.0461632370488328	0.00349081166818912
1047	Dallas County	1	Alabama	NO	NA	NA	2017	52	6541103.64099	0.197836182198977	0.0107080151553719	3.42428298547308	0.0258973728657902	0.675546651994808	986.896786104268	0.0479714130506499	0.0114039830569276
1047	Dallas County	1	Alabama	NO	NA	NA	2017	53	8957336.71297	0.153791136544496	0.009323636936346	2.52084441802165	0.0262565004195009	0.423415927909455	838.776475634206	0.0377733505014272	0.00617000679026613
1047	Dallas County	1	Alabama	NO	NA	NA	2017	54	172892.597847	0.389168918079525	0.0175679926651696	8.67594962472522	0.0336746858368498	4.27149300668739	1088.84202728294	0.129752064014476	0.0364174918949227
1047	Dallas County	1	Alabama	NO	NA	NA	2017	61	15072784.7057239	0.264675155022083	0.0146854571250682	6.11844613776096	0.0249290488662347	0.336600764652633	1712.81069537548	0.0339722542755732	0.00209814655042522
1047	Dallas County	1	Alabama	NO	NA	NA	2017	62	7226798.0907	0.162502578709065	0.0145928388967891	3.99458020008842	0.0251771699666708	0.178259940440229	1725.66371787689	0.0364826997891447	0.00189296470609613
1049	DeKalb County	1	Alabama	NO	NA	NA	2008	11	3314203	0.0372245621581892	0.00834643968563585	0.827353896402949	0.0392975310630625	5.48912865773984	377.313071243308	0.0778857358357034	0.00508278162257142
1049	DeKalb County	1	Alabama	NO	NA	NA	2008	21	497962949	0.0192438059035769	0.00801320722458023	1.03053669155299	0.0450240468851472	0.70961771512496	362.684967643994	0.0268675461667767	0.0172773773939711
1049	DeKalb County	1	Alabama	NO	NA	NA	2008	31	234243131.021534	0.0298139805575606	0.0114450361252574	1.87429239374968	0.0409612776440771	1.16881657996273	523.639910364569	0.0565272473925314	0.0407962584276634
1049	DeKalb County	1	Alabama	NO	NA	NA	2008	32	77882704.145041	0.053888053191093	0.0111680517946132	2.147427763726	0.039020822839263	1.11821328127533	544.533830214172	0.0526390270565017	0.0371306827776368
1049	DeKalb County	1	Alabama	NO	NA	NA	2008	41	1195709.556184	0.600734737483573	0.0134539935883178	11.891253023191	0.0181901250028217	0.506244975121909	1285.9239803004	0.0342639336732199	0.00299223215243254
1049	DeKalb County	1	Alabama	NO	NA	NA	2008	42	357430.32184	0.572968866170796	0.0134879991183829	11.4339331605844	0.0192129327814417	0.544472173366552	1254.6728990519	0.0362456795044095	0.00503728259174321
1049	DeKalb County	1	Alabama	NO	NA	NA	2008	43	1303803.213476	0.572350762685606	0.0134887561245799	11.423752640847	0.0192357017788746	0.545323159247668	1253.97721037647	0.0362897956782267	0.00508280800636783
1049	DeKalb County	1	Alabama	NO	NA	NA	2008	51	468098.339794	0.466019291175681	0.0196153835085949	11.4766886847157	0.0248952460803309	0.63038967970491	1857.71443063943	0.108644156176266	0.00319605436184354
1049	DeKalb County	1	Alabama	NO	NA	NA	2008	52	20099153.014624	0.289111439809748	0.0152886169885925	7.12093664874326	0.0280243179075121	0.758249778767225	1250.37078977564	0.0642680577891141	0.014530593217047
1049	DeKalb County	1	Alabama	NO	NA	NA	2008	53	2766079.2803	0.290279219981672	0.0152852551441423	7.13896053293981	0.0279633787172136	0.755299925420195	1252.62692839613	0.0640972477926147	0.0143716387616179
1049	DeKalb County	1	Alabama	NO	NA	NA	2008	54	1064310.655432	0.14631773829614	0.0139628681481345	4.33330094917663	0.0332841189151384	1.00437999780637	879.121429446754	0.0599238523828971	0.0293897405469683
1049	DeKalb County	1	Alabama	NO	NA	NA	2008	61	19173612.58435	0.465201115420662	0.0191276620453899	11.2993557068911	0.0243195103508197	0.600127999950909	1829.22240541442	0.101644599003673	0.00201580775274737
1049	DeKalb County	1	Alabama	NO	NA	NA	2008	62	28859800.378946	0.481866059059939	0.0199208989287503	11.8392822910305	0.0245114021151969	0.613523212602852	1907.61192998846	0.111427130237158	0.00196447338530547
1049	DeKalb County	1	Alabama	NO	NA	NA	2011	11	6519295.486	0.0248210024543348	0.00750002801846862	0.784109398219352	0.0463377979283972	2.48744375135231	377.734381554829	0.0312368275557222	0.00459857388144747
1049	DeKalb County	1	Alabama	NO	NA	NA	2011	21	303619518.59535	0.0254959927663209	0.00688195247486154	1.09790084336615	0.0400752389578344	0.984673927128833	347.615167784737	0.01752656028694	0.0186615526511933
1049	DeKalb County	1	Alabama	NO	NA	NA	2011	31	389555223.4423	0.0207514509931923	0.00946367647521989	1.61554359703456	0.0404126507834001	0.954245249594483	482.439079927681	0.0316068380217688	0.0275839404226737
1049	DeKalb County	1	Alabama	NO	NA	NA	2011	32	130285462.919	0.0275852533087502	0.00919526036941957	1.73755636766243	0.0388628944160094	0.986119364346822	482.457561769531	0.0348989669200594	0.0294808452434909
1049	DeKalb County	1	Alabama	NO	NA	NA	2011	41	339544.78345	0.630499741089867	0.0141801124679555	12.980916313138	0.0227548832978091	0.667843036375236	1651.16037177104	0.016890727535482	0.00175537266572581
1049	DeKalb County	1	Alabama	NO	NA	NA	2011	42	704031.7114315	0.498981336208677	0.0102145135142815	9.63877506603241	0.0165155812790769	0.612729945844466	1224.44128766112	0.870558551523101	0.00882911797182499
1049	DeKalb County	1	Alabama	NO	NA	NA	2011	43	1877485.982118	0.347098141034091	0.00812194670125607	6.23798027358257	0.0145914954000713	0.878375438601262	888.838847806369	0.0325383865894582	0.00445809613358825
1049	DeKalb County	1	Alabama	NO	NA	NA	2011	51	1048930.894243	0.624074322438937	0.0153282808149583	13.260315123039	0.0241355060582367	0.712783695759364	1697.2530457093	0.0190731941405133	0.00398880555723981
1049	DeKalb County	1	Alabama	NO	NA	NA	2011	52	23854986.0402	0.214158700192801	0.0109882174193418	4.26797299373336	0.0255832331051267	0.83445072679695	936.496995517106	0.0420697424401673	0.0181296156191003
1049	DeKalb County	1	Alabama	NO	NA	NA	2011	53	5288839.71861	0.169436850297562	0.0101573292917405	3.7608037993827	0.0243597033477036	0.511785024514712	864.294181572583	0.0223755003478574	0.00741707493117378
1049	DeKalb County	1	Alabama	NO	NA	NA	2011	54	873550.997628	0.16156811435504	0.0154297144193157	4.93439186101026	0.0300389808486592	1.99497230835376	989.081035628418	0.0747499432819273	0.0279227395085813
1049	DeKalb County	1	Alabama	NO	NA	NA	2011	61	41779186.6728672	0.491511147643593	0.014649130102985	10.5534086919841	0.0239766097959917	0.548197216055914	1708.52880492497	0.0165814031648416	0.00172814982925153
1049	DeKalb County	1	Alabama	NO	NA	NA	2011	62	41617282.758	0.598558678626646	0.0174795308474853	16.4974098210268	0.0363667067377979	1.54467114391308	2033.78071203372	0.188167020854399	0.00147987578821121
1049	DeKalb County	1	Alabama	NO	NA	NA	2014	11	8055104.795	0.0265150150529382	0.00855125650163115	0.829055831214819	0.0386604332965106	2.11119583567032	371.346258526212	0.0295960243711019	0.0034089092571129
1049	DeKalb County	1	Alabama	NO	NA	NA	2014	21	318984770.585043	0.0229641730965152	0.00807889779846267	0.904026028491759	0.0347228109957184	0.785461198926407	353.928439323026	0.0154491012648807	0.0153573161780994
1049	DeKalb County	1	Alabama	NO	NA	NA	2014	31	439208731.309864	0.0283401506110753	0.0109210581628988	1.85149465236204	0.0400266106464072	1.20446274411495	493.715228400491	0.0359448202515161	0.0307316667316345
1049	DeKalb County	1	Alabama	NO	NA	NA	2014	32	22845033.2384881	0.0287792684515212	0.00987531081088248	1.37680150112918	0.0305558968982342	0.913767550459277	460.560304312239	0.0334685425959944	0.0256774457242744
1049	DeKalb County	1	Alabama	NO	NA	NA	2014	41	1695781.40231728	0.91524592161945	0.0150198550832418	15.877511956457	0.0228072960374003	0.859449008023922	1695.43442419454	0.0140428473814248	0.0020912875803225
1049	DeKalb County	1	Alabama	NO	NA	NA	2014	42	456556.530700806	0.332341595617636	0.0182740417733017	8.7876022867923	0.0206960940113415	0.938334121881534	1188.4913802866	0.014103654651505	0.0113437243975554
1049	DeKalb County	1	Alabama	NO	NA	NA	2014	43	2896000.01078854	0.248739153528275	0.00799705586393178	4.3794637619486	0.0151631668466294	0.684961440167399	867.241668330915	0.0466848981179365	0.00419726122087579
1049	DeKalb County	1	Alabama	NO	NA	NA	2014	51	278903.671804614	0.510575943272285	0.0165399101077794	10.0465272602732	0.0241967640227671	0.923553299495782	1730.27191532609	0.0510111818186684	0.00737111562642693
1049	DeKalb County	1	Alabama	NO	NA	NA	2014	52	24309999.6377328	0.253442678730799	0.0107616144140074	4.53833820007278	0.0246036640336389	0.925339643793922	945.548854129921	0.0479595105523389	0.015948397528499
1049	DeKalb County	1	Alabama	NO	NA	NA	2014	53	10900736.2825264	0.186292284193047	0.010121758520877	3.30255357956853	0.0263129053781461	0.568899568197677	831.857183966515	0.0344706084418891	0.00778966892625701
1049	DeKalb County	1	Alabama	NO	NA	NA	2014	54	675999.990922815	0.23326202658751	0.0190209265951178	6.40748884831474	0.0311585888830587	2.2096350004477	1057.4553436168	0.0705234958829515	0.02724223741617
1049	DeKalb County	1	Alabama	NO	NA	NA	2014	61	36316301.9527326	0.344473037546839	0.0139155376515442	8.29206820894717	0.0239824417416583	0.429405366835612	1606.16527121873	0.0258641424771479	0.00172467584669279
1049	DeKalb County	1	Alabama	NO	NA	NA	2014	62	35249530.3793148	0.332330003309614	0.0148772301311225	9.29394195347202	0.0267729868460434	0.534654197611366	1725.14349994969	0.0876972373637193	0.00151481795832129
1049	DeKalb County	1	Alabama	NO	NA	NA	2017	11	8758104.88306	0.0262349029336455	0.0080656634577776	0.812673869555887	0.0420941833403664	2.79180844057116	390.493295300119	0.0296702516966172	0.0041988311860733
1049	DeKalb County	1	Alabama	NO	NA	NA	2017	21	325995395.721804	0.0163407382659611	0.00731503134874535	0.648241108941656	0.0313923628235731	0.542751888639815	349.543580549649	0.012172209348282	0.0108012288301279
1049	DeKalb County	1	Alabama	NO	NA	NA	2017	31	509884488.77835	0.023345648892243	0.00997771178654117	1.63514725846817	0.0390078586213394	0.965706104638471	491.587857814249	0.0296450857280499	0.0241181947122182
1049	DeKalb County	1	Alabama	NO	NA	NA	2017	32	26107118.056635	0.0232676994198318	0.00907795207671548	1.31488995022682	0.0320888930714182	0.796483671192589	456.900203563541	0.0292532772326411	0.0224833380167146
1049	DeKalb County	1	Alabama	NO	NA	NA	2017	41	1894721.05611	1.09114816615257	0.0151278975177026	18.2935621783716	0.0237237496700729	0.803991261609287	1719.10339904312	0.0207045008063876	0.00211416941627764
1049	DeKalb County	1	Alabama	NO	NA	NA	2017	42	510117.207801	0.511469312793467	0.0196419019957689	10.1064826088894	0.0260025125564972	0.906904452666451	1291.34182912275	0.0133594478946617	0.0119037054074448
1049	DeKalb County	1	Alabama	NO	NA	NA	2017	43	3235742.6440994	0.182451760024152	0.00799314008185536	3.48848773277741	0.0181155342632072	0.434995475943161	925.100836404671	0.0571332151419593	0.00343526486409519
1049	DeKalb County	1	Alabama	NO	NA	NA	2017	51	303296.702	0.382076388779737	0.0149617088570144	7.48531562452677	0.0240483560616949	0.458102168080661	1727.89554671937	0.0297542362395007	0.00222428264318866
1049	DeKalb County	1	Alabama	NO	NA	NA	2017	52	26436162.2329	0.214604825290199	0.00986772203234679	3.86527508778401	0.0241652408702463	0.678824234579228	931.762609686985	0.0412252297575523	0.0103753038099636
1049	DeKalb County	1	Alabama	NO	NA	NA	2017	53	11854119.17293	0.144035156006783	0.00919138032112917	2.52393966257368	0.0255100325054711	0.389920213721112	822.706044324047	0.035387411010051	0.00570990294008796
1049	DeKalb County	1	Alabama	NO	NA	NA	2017	54	735123.230005	0.507788121007209	0.0157542232441982	11.1267498988132	0.0295081087300591	3.71969419665007	1080.22629728753	0.115862504266211	0.0236403515114423
1049	DeKalb County	1	Alabama	NO	NA	NA	2017	61	39697395.2172	0.230243740534775	0.0143655547969311	5.95605403447675	0.0241598005357513	0.284106626922816	1677.89296654609	0.0293331724283474	0.00175900768818373
1049	DeKalb County	1	Alabama	NO	NA	NA	2017	62	38528454.0105	0.151342569625612	0.0146060625950172	4.73024585231425	0.0266440701037124	0.285963026314536	1727.05308245675	0.114565289095529	0.00155472015164047
1051	Elmore County	1	Alabama	NO	NA	NA	2008	11	2414758	0.0311846544506883	0.00824033132807847	0.799500662064085	0.0386238039893873	6.02927042603411	372.50916721726	0.06780934030566	0.005122442021835
1051	Elmore County	1	Alabama	NO	NA	NA	2008	21	355681026	0.0166398265667079	0.00802687526956128	1.01615975661429	0.0445229427404053	0.706810011098614	363.287516797799	0.0251624481086713	0.0173416770307764
1051	Elmore County	1	Alabama	NO	NA	NA	2008	31	168828401.444762	0.0263539236792272	0.011437786723791	1.85046070366122	0.0405290929997121	1.16377671020946	523.316461247536	0.0531564534303256	0.0409282101256125
1051	Elmore County	1	Alabama	NO	NA	NA	2008	32	56147753.445285	0.0507281722855451	0.0111677920298548	2.12563550473549	0.0386224920452659	1.1137405494754	544.678883964108	0.0495131918912445	0.0372598283234955
1051	Elmore County	1	Alabama	NO	NA	NA	2008	41	885636.275667	0.595140076186634	0.0132097426163895	11.2515065952285	0.0177286265333151	0.492047239955737	1262.60542455584	0.0304886515440212	0.00304861813514271
1051	Elmore County	1	Alabama	NO	NA	NA	2008	42	264473.996549	0.568032034625572	0.0132557286100296	10.8309472973642	0.0187438439803784	0.530145494119746	1233.12774918717	0.0324447327987111	0.0050608784899714
1051	Elmore County	1	Alabama	NO	NA	NA	2008	43	964703.546324	0.567427952622199	0.0132567533727777	10.8215754545987	0.0187664673258495	0.530994484617587	1232.47086170412	0.0324883225755835	0.00510572017518556
1051	Elmore County	1	Alabama	NO	NA	NA	2008	51	347843.638461	0.467634665576697	0.0196019356412055	11.0777621779426	0.0249346244559079	0.633131776690622	1856.60031762837	0.108438651588356	0.00320383996065328
1051	Elmore County	1	Alabama	NO	NA	NA	2008	52	14827451.618212	0.289004522681341	0.0151670878903076	6.84197885523384	0.0279579958737203	0.757445030325616	1241.33487579323	0.0629305213177711	0.0144055437405111
1051	Elmore County	1	Alabama	NO	NA	NA	2008	53	2040752.195664	0.290157519166892	0.0151624235245687	6.85840850544729	0.0278987737981061	0.754544804502865	1243.43964078564	0.0627701568476928	0.0142475658656366
1051	Elmore County	1	Alabama	NO	NA	NA	2008	54	778573.415844	0.144912349520506	0.0138684373970107	4.17204241953471	0.0331148069545025	1.00132099984004	872.798763913263	0.0573052665538693	0.0293059386634817
1051	Elmore County	1	Alabama	NO	NA	NA	2008	61	14255043.821799	0.466215552628224	0.0190827045829407	10.8854785083383	0.0243813415299689	0.603619172481916	1824.57451527034	0.101474920080495	0.00204721032444627
1051	Elmore County	1	Alabama	NO	NA	NA	2008	62	21461634.331187	0.483402845253923	0.0199085139908719	11.4238408453968	0.0245664787972049	0.616808273787856	1906.15126777884	0.111297692742221	0.00199654065607996
1051	Elmore County	1	Alabama	NO	NA	NA	2011	11	6021478.91463	0.0241167504692928	0.00725534892223109	0.691629280556686	0.0408675237530946	2.79989091070195	365.40923638292	0.0330995906825735	0.00497638862010053
1051	Elmore County	1	Alabama	NO	NA	NA	2011	21	316000024.76255	0.0193453036830855	0.00749096213940242	0.991034312439381	0.0390985042921026	0.943803436446704	378.457471452657	0.016516746383404	0.0199482770930047
1051	Elmore County	1	Alabama	NO	NA	NA	2011	31	365106879.59492	0.0219646506569308	0.010053699477637	1.58350324227992	0.0385222566454831	1.08429437778463	512.933856280367	0.0341386466615659	0.0322366336534287
1051	Elmore County	1	Alabama	NO	NA	NA	2011	32	122049404.47012	0.0295497638290218	0.00982503780716862	1.73994496711886	0.0372373167878168	1.12589385509224	515.762127313968	0.0383172695577714	0.0345218509808609
1051	Elmore County	1	Alabama	NO	NA	NA	2011	41	245511.501562	0.764297822290389	0.0148826753697943	13.0408994899323	0.0230282584301487	0.806643443795924	1733.00379781504	0.0210243793726735	0.00232533996795669
1051	Elmore County	1	Alabama	NO	NA	NA	2011	42	509740.60909943	0.52978514640704	0.00945942469921377	8.91655445990457	0.0160864943844412	0.680170049235127	1135.27430084537	0.994106457997577	0.0106823678517987
1051	Elmore County	1	Alabama	NO	NA	NA	2011	43	1359396.7582361	0.396313714651082	0.00780166722682755	5.74466530178518	0.0149123668799095	1.01964564648891	853.760575176066	0.0338098295141436	0.00517161267251307
1051	Elmore County	1	Alabama	NO	NA	NA	2011	51	775721.4838782	0.768971582871515	0.0158400921516444	13.0943128424034	0.0242561523352314	0.855467772798537	1750.91021175006	0.0231280443300603	0.00487592738177339
1051	Elmore County	1	Alabama	NO	NA	NA	2011	52	20195781.08939	0.251567669508351	0.0121802864984585	4.57089779157129	0.0263007367923477	0.928517868267525	1045.02696812682	0.0424373547051042	0.0177757715301552
1051	Elmore County	1	Alabama	NO	NA	NA	2011	53	1861080.062907	0.200410813305003	0.011141026479877	4.0380267998139	0.0260384941259346	0.7526077622237	958.190573466173	0.0324418899682367	0.0117690920560145
1051	Elmore County	1	Alabama	NO	NA	NA	2011	54	672227.11098	0.176071491644177	0.0163282888909004	4.91017891897937	0.0312548975835307	2.31180674472443	1050.71966546049	0.0785594619102365	0.0303219344392666
1051	Elmore County	1	Alabama	NO	NA	NA	2011	61	23158649.8211589	0.59141240964658	0.0151529377968158	10.5779296653448	0.0238690976419945	0.642185668954739	1767.35724502041	0.020126946170538	0.00217904031874473
1051	Elmore County	1	Alabama	NO	NA	NA	2011	62	13079738.8166	0.669971389278039	0.0162686856964666	12.9996343071412	0.0276158652616929	0.945918499944797	1893.14786640049	0.0724076884330314	0.00214867667060461
1051	Elmore County	1	Alabama	NO	NA	NA	2014	11	9024309.52609086	0.0235804652601759	0.00797859908480283	0.731896248770679	0.0341185866349483	2.16447216663935	346.472569486013	0.0295203913855091	0.00360828798330428
1051	Elmore County	1	Alabama	NO	NA	NA	2014	21	381453913.550928	0.0165109974590828	0.00799511571698423	0.71621194046624	0.0302823417115104	0.647729325319844	350.060477824112	0.0129826821279003	0.013861241378055
1051	Elmore County	1	Alabama	NO	NA	NA	2014	31	479125199.601534	0.0218376414232181	0.0106814084102911	1.437056048398	0.0333709204219336	0.997102186895584	480.465145071036	0.0304516718639886	0.0269253672457135
1051	Elmore County	1	Alabama	NO	NA	NA	2014	32	27338640.0170787	0.0226628009195371	0.00998549987969494	1.113155044548	0.0268844663291052	0.761840050380731	458.998998486674	0.0288424127327468	0.0228684691675441
1051	Elmore County	1	Alabama	NO	NA	NA	2014	41	1118715.82800525	0.884595999004457	0.0156514927458932	14.4331723116447	0.0230386956611444	0.925928395525786	1773.9764033351	0.0195493234376545	0.00253027735714357
1051	Elmore County	1	Alabama	NO	NA	NA	2014	42	301192.723732182	0.198495400689916	0.0201421563831696	5.88549113245903	0.0218769029750813	0.985882436341912	1137.46907837287	0.0180883212350514	0.0160106523343822
1051	Elmore County	1	Alabama	NO	NA	NA	2014	43	3360000.07509175	0.277567636756281	0.00761809448371355	4.33543766553666	0.0152302085681587	0.716287135131888	845.083281738573	0.0487755964424021	0.0041681519932329
1051	Elmore County	1	Alabama	NO	NA	NA	2014	51	317804.596103486	0.641751130656737	0.0160841984997187	9.87603888172771	0.0234508145640548	0.654896270088074	1842.65738557592	0.0288556505905655	0.00273329267733555
1051	Elmore County	1	Alabama	NO	NA	NA	2014	52	16320000.3657404	0.250639851537452	0.0114395214928135	4.2936407969288	0.0242911493770273	0.878280435935793	1009.21020412588	0.0483184258457046	0.0150831911200027
1051	Elmore County	1	Alabama	NO	NA	NA	2014	53	15724014.1844391	0.209155337884871	0.0109836699062074	3.52519186919948	0.0253697641500156	0.650150977258106	917.081365150231	0.0376654987083953	0.00853643685104499
1051	Elmore County	1	Alabama	NO	NA	NA	2014	54	1328000.02968311	0.240787454869364	0.0192217140198335	5.88499881505927	0.0315470753799523	2.22623061907883	1110.39956190895	0.0650562792768171	0.0282758547201228
1051	Elmore County	1	Alabama	NO	NA	NA	2014	61	32719466.0488839	0.409687099879958	0.014774016296919	8.08425144133802	0.023448141525154	0.459333539495357	1708.71533259783	0.0317924642295281	0.00209034911649272
1051	Elmore County	1	Alabama	NO	NA	NA	2014	62	18146129.6512032	0.42527292913794	0.0156529993956395	9.76858907291928	0.0277752726083813	0.687472742394676	1815.096417326	0.129209660296026	0.00191357320191866
1051	Elmore County	1	Alabama	NO	NA	NA	2017	11	9855303.65918	0.0237212156957978	0.00767467713846841	0.76243550204684	0.0399064484464998	2.95988644841122	371.641378695891	0.0298235227141386	0.00440365017957021
1051	Elmore County	1	Alabama	NO	NA	NA	2017	21	397702727.320168	0.0135958416892417	0.00714508805104697	0.552561934203068	0.027827168892714	0.521998388705692	341.589843010535	0.0108734400841216	0.010712418184938
1051	Elmore County	1	Alabama	NO	NA	NA	2017	31	551761254.2861	0.0180486660404435	0.00960171239989983	1.25410741292511	0.0332868102683413	0.815853899841049	471.082245424991	0.0251477042751168	0.0214641739330632
1051	Elmore County	1	Alabama	NO	NA	NA	2017	32	32327317.450949	0.0173439133260056	0.00870684264882517	0.886198477434573	0.0264586465251868	0.567031669536065	438.177682006587	0.0227726251601309	0.0175253011509074
1051	Elmore County	1	Alabama	NO	NA	NA	2017	41	1228000.64571	0.682080154987008	0.0155117723228706	11.1784456433673	0.0243917986710279	0.742881225215785	1774.62897949959	0.0274525999593608	0.00259589003853776
1051	Elmore County	1	Alabama	NO	NA	NA	2017	42	330615.559072	0.192699278915084	0.0206887847611709	5.52889851953589	0.0272854388607617	0.843231337986212	1228.43167457779	0.0169699743235854	0.0143041480874042
1051	Elmore County	1	Alabama	NO	NA	NA	2017	43	3688230.8790957	0.201801890610803	0.00774942579666728	3.32650229146033	0.0185948230628188	0.455428775382496	896.201029359811	0.0564190580733627	0.00356338356006233
1051	Elmore County	1	Alabama	NO	NA	NA	2017	51	330368.191925	0.39082310243167	0.0154462166189608	6.96531781355452	0.0249137848000387	0.448889065027267	1796.94984540815	0.0434350743830333	0.00278637700968233
1051	Elmore County	1	Alabama	NO	NA	NA	2017	52	16965170.05286	0.198964790496477	0.0100206006990916	3.3603317431004	0.0254129656568954	0.626770301237491	960.327156072533	0.0463012985290616	0.0097798700241508
1051	Elmore County	1	Alabama	NO	NA	NA	2017	53	16345623.07453	0.161464452719414	0.00974250965964642	2.63168512514431	0.0266574329948402	0.439240331109558	877.299174755648	0.0391210262761979	0.00629429565139133
1051	Elmore County	1	Alabama	NO	NA	NA	2017	54	1380499.131567	0.283442542469503	0.0196247622976298	8.00831386571955	0.0361325929248213	4.86577729238707	1093.34887071836	0.159703357177484	0.0443672010612924
1051	Elmore County	1	Alabama	NO	NA	NA	2017	61	33699735.2089	0.276150819822283	0.0145426948238679	6.06137420096179	0.0247718780605262	0.34581211823851	1696.20301699841	0.0351840771617049	0.00216305041302654
1051	Elmore County	1	Alabama	NO	NA	NA	2017	62	18690058.2884	0.172649143440465	0.01460133797266	4.2481600916132	0.0258596062466379	0.232355206833097	1726.62540027269	0.0702117541336934	0.0019581320109931
1053	Escambia County	1	Alabama	NO	NA	NA	2008	11	2286979	0.0318154612508037	0.00847484494191904	0.780054503284471	0.040474904750223	6.21662437005674	383.118264383497	0.0628502962326512	0.00503868637074339
1053	Escambia County	1	Alabama	NO	NA	NA	2008	21	344163905	0.0167507572806745	0.00823085143666205	1.05416171507609	0.0462317813169623	0.710624803884081	372.519929892465	0.0251563723553057	0.0172597180187192
1053	Escambia County	1	Alabama	NO	NA	NA	2008	31	161775915.606944	0.0266943194283434	0.0117549888296269	1.89989497774666	0.0419754609611752	1.16842814650973	537.799834457671	0.0521177696768389	0.0407011427885779
1053	Escambia County	1	Alabama	NO	NA	NA	2008	32	53787164.834599	0.0512472550255111	0.0114690121557035	2.17662851241064	0.0399608693801082	1.11521921224143	559.216366993096	0.0484873683160422	0.0370369935955194
1053	Escambia County	1	Alabama	NO	NA	NA	2008	41	823707.188161	0.601672498989327	0.0141213615543751	11.93468587791	0.0187348713281546	0.484035732598681	1349.90828347022	0.0274171042740973	0.00291058416655274
1053	Escambia County	1	Alabama	NO	NA	NA	2008	42	246252.632311	0.57364540793992	0.0141397562946352	11.4733922478161	0.0197587596051213	0.523475013550221	1316.2482648946	0.0295029771334797	0.00495299826548553
1053	Escambia County	1	Alabama	NO	NA	NA	2008	43	898260.864788	0.573021551540642	0.0141401657440641	11.4631242901971	0.0197815503846783	0.524352894446286	1315.49902488424	0.029549406680132	0.00499846046144974
1053	Escambia County	1	Alabama	NO	NA	NA	2008	51	322465.357339	0.461209557659858	0.0202507215888639	11.2932546163456	0.0249510682516537	0.61839990773007	1918.41430343812	0.107230960002423	0.00313933915434632
1053	Escambia County	1	Alabama	NO	NA	NA	2008	52	13854287.274566	0.287306546922483	0.0159430025712982	7.1008245692607	0.0281574364056303	0.744685446812215	1308.24667228061	0.0618705232510938	0.0144481163467748
1053	Escambia County	1	Alabama	NO	NA	NA	2008	53	1906636.715346	0.288493276142527	0.0159415793691947	7.11928166101683	0.0280941974592194	0.741637239129506	1310.758489163	0.0617117557184783	0.0142896343887094
1053	Escambia County	1	Alabama	NO	NA	NA	2008	54	734140.05353	0.1444439965022	0.0144944577914079	4.34528393734289	0.0335965544389163	0.996720412425398	919.035099694406	0.0563690072947901	0.0292530610879103
1053	Escambia County	1	Alabama	NO	NA	NA	2008	61	13207809.966881	0.460991457661899	0.0197934907129077	11.1391572828638	0.0243487547581602	0.586504229399529	1893.42963521368	0.100308399502348	0.00196147899109849
1053	Escambia County	1	Alabama	NO	NA	NA	2008	62	19879817.114054	0.476900412663891	0.0205601212627767	11.6454129817295	0.0245553807875489	0.601381417495394	1969.21885651989	0.110119107539528	0.001909825120866
1053	Escambia County	1	Alabama	NO	NA	NA	2011	11	4904359.5605	0.0242213885685105	0.00745292703375597	0.758564671772703	0.0468092614169536	2.25111081531845	375.362712048934	0.0290253786903396	0.00378523937692231
1053	Escambia County	1	Alabama	NO	NA	NA	2011	21	237492421.91331	0.0201450920842795	0.00685819210866551	1.03630969823133	0.0403648793687487	0.823799418539356	346.499358316928	0.0146691888492035	0.0150627360992436
1053	Escambia County	1	Alabama	NO	NA	NA	2011	31	293758737.0143	0.0172435974611491	0.00947943787372548	1.53604553062199	0.0407086079012447	0.797724669859715	483.388747093671	0.0253576392262349	0.0219356837444593
1053	Escambia County	1	Alabama	NO	NA	NA	2011	32	98172277.1414	0.0238295371650724	0.00919211223233125	1.64663471565921	0.0391318464623437	0.819667449331616	482.354656475836	0.0278301115137359	0.0234279185991573
1053	Escambia County	1	Alabama	NO	NA	NA	2011	41	257931.428853	0.622177633994266	0.0144305340620871	12.8066637322068	0.0227466353459987	0.654908275731034	1680.3452830682	0.0161533771255233	0.00170228177699816
1053	Escambia County	1	Alabama	NO	NA	NA	2011	42	536148.1922503	0.496952721540039	0.0105923798991707	9.67651649840566	0.0169955944614715	0.609268222446872	1269.63307219781	0.858934027148228	0.00798946749602964
1053	Escambia County	1	Alabama	NO	NA	NA	2011	43	1429856.933019	0.344164432727164	0.0083934024255545	6.25274993989531	0.0149076913443686	0.838428525836612	918.869793161833	0.0269628957959794	0.00390663952208943
1053	Escambia County	1	Alabama	NO	NA	NA	2011	51	677573.205367	0.613461039902541	0.0155730081934227	13.0786375142576	0.0241029478525167	0.687442404109124	1724.80860906466	0.0174819109575287	0.00366254173571614
1053	Escambia County	1	Alabama	NO	NA	NA	2011	52	16160118.0479	0.209940045905636	0.0111195841508993	4.13834894887457	0.0254427532882527	0.758642854151981	948.085334093768	0.034908786392689	0.0153111119256744
1053	Escambia County	1	Alabama	NO	NA	NA	2011	53	3990096.50981	0.1643716920248	0.0103018907867397	3.6693530160382	0.0242192914081313	0.495557572119141	876.210130131133	0.0209569611949877	0.00698906411811977
1053	Escambia County	1	Alabama	NO	NA	NA	2011	54	627818.647466	0.154810711471649	0.0156348169091387	4.76821384068736	0.0298130227716829	1.79905083181176	1003.27346067989	0.0608271409594168	0.0232046238829609
1053	Escambia County	1	Alabama	NO	NA	NA	2011	61	33197403.7286239	0.486601717906697	0.0149184288227722	10.4039696758612	0.0239694753287736	0.538025020325205	1739.94306493179	0.0159190146415034	0.00168283266848924
1053	Escambia County	1	Alabama	NO	NA	NA	2011	62	35933292.675	0.601161206887145	0.0178935323457157	16.6060691171308	0.0375105325077811	1.63210629914054	2081.93326743826	0.203881248944738	0.00142746942672667
1053	Escambia County	1	Alabama	NO	NA	NA	2014	11	5465714.84219313	0.0257505524073089	0.00850505998659991	0.777975566506393	0.0377170197566256	2.00908915317613	369.312830903057	0.0292166569283816	0.00317803427222086
1053	Escambia County	1	Alabama	NO	NA	NA	2014	21	231359895.983985	0.0188530731603635	0.00824055497978179	0.862774600427978	0.0351614561813668	0.66460867285705	360.468430456418	0.0132142106493736	0.0128831114127
1053	Escambia County	1	Alabama	NO	NA	NA	2014	31	312028134.968677	0.0235090904832452	0.0111764854029679	1.7753438125345	0.0403980542144591	1.04708487459782	501.479580109575	0.0301086742028981	0.0258889268001356
1053	Escambia County	1	Alabama	NO	NA	NA	2014	32	22150411.0740957	0.0244552077193084	0.0100347600248304	1.30023587310845	0.0308480942746502	0.780731039657977	463.755331605426	0.0274654056378507	0.0215408508406959
1053	Escambia County	1	Alabama	NO	NA	NA	2014	41	924312.539	0.904924867764236	0.0155788683702148	16.0648921601052	0.0228603919913717	0.838364537879346	1758.55812959214	0.013407955565573	0.0020402301155789
1053	Escambia County	1	Alabama	NO	NA	NA	2014	42	858290.215	0.287293768794778	0.0209566291909738	8.13611192645835	0.0235548029296592	0.817341230448328	1267.32394330053	0.00953446916996089	0.00779929976547658
1053	Escambia County	1	Alabama	NO	NA	NA	2014	43	1231999.9999997	0.249709845381361	0.00849907289843332	4.57885445057861	0.0161138247631789	0.643096045943907	935.236924490478	0.041140842686035	0.00374988346765091
1053	Escambia County	1	Alabama	NO	NA	NA	2014	51	148087.982551671	0.518562168542674	0.0156151966841776	10.0093691928284	0.0231701900403024	0.530750428032766	1793.51684129134	0.0256594227308955	0.00216270544524686
1053	Escambia County	1	Alabama	NO	NA	NA	2014	52	8870000.03307332	0.248791057075973	0.011333601077671	4.52820596491057	0.0243715844283787	0.89635579412439	981.43990395972	0.043573504530832	0.0154412558356046
1053	Escambia County	1	Alabama	NO	NA	NA	2014	53	17322434.9785011	0.187801588575904	0.0105390412666682	3.3203059929395	0.0259391131950942	0.567455415130475	868.005577653371	0.0328805099633772	0.00779118683543462
1053	Escambia County	1	Alabama	NO	NA	NA	2014	54	455999.9999945	0.19401279646059	0.0211395928264962	6.21252444488853	0.0317933635114019	2.4225214606665	1096.412335912	0.0769509508513185	0.0302567178965572
1053	Escambia County	1	Alabama	NO	NA	NA	2014	61	26592061.9656211	0.353324298275662	0.0143716395623386	8.29724813458808	0.0237850921321613	0.4260094405389	1658.83555925558	0.0254224012083754	0.00173499018380933
1053	Escambia County	1	Alabama	NO	NA	NA	2014	62	32570483.456331	0.328712411051944	0.0150834980622342	8.94397901679706	0.0259846496643197	0.475887511249243	1749.14988405191	0.0691140843827739	0.00148537110492464
1053	Escambia County	1	Alabama	NO	NA	NA	2017	11	5861725.94931	0.0252342710010074	0.00801984779569582	0.748773786765745	0.0431852196526959	2.52125575978011	388.381127581876	0.0292140298281573	0.00374101044090485
1053	Escambia County	1	Alabama	NO	NA	NA	2017	21	239887124.23902	0.0136035142027148	0.00738584032143779	0.554017565392491	0.029827589245748	0.440415998585359	352.650113801743	0.0105148374865047	0.00868839243181464
1053	Escambia County	1	Alabama	NO	NA	NA	2017	31	344312314.05311	0.0180262443166951	0.010014129937173	1.28358193790214	0.0357012625033594	0.707631414099679	491.352727815647	0.0230280817773651	0.0174053615153084
1053	Escambia County	1	Alabama	NO	NA	NA	2017	32	24824871.481839	0.0169965668716362	0.00883161790654375	0.875279714793658	0.027797297462695	0.47816386389938	445.688100944889	0.0203944014376506	0.0140221121158518
1053	Escambia County	1	Alabama	NO	NA	NA	2017	41	1195136.935103	0.598942566195218	0.0154550172136064	11.0199765923236	0.0237577213149497	0.631359128991096	1768.13654319262	0.0227207951272258	0.0021048176089676
1053	Escambia County	1	Alabama	NO	NA	NA	2017	42	1109770.010731	0.165540944703849	0.0231631498596454	5.31437590092995	0.0290661343732519	0.737494910478278	1329.29453238817	0.0153854637705431	0.013780551823909
1053	Escambia County	1	Alabama	NO	NA	NA	2017	43	1592977.09613	0.181655735160481	0.00830352493310848	3.54241770446219	0.0182031883394016	0.386674005783825	972.563291623138	0.0480652805326703	0.00283792651720544
1053	Escambia County	1	Alabama	NO	NA	NA	2017	51	156998.52844	0.324582359134284	0.0152108282111214	6.65678177745689	0.0240096781412055	0.3686082738737	1769.56940653275	0.034276961903646	0.00219211170550195
1053	Escambia County	1	Alabama	NO	NA	NA	2017	52	9403713.47219	0.179709647611525	0.0100099251918187	3.28268635790057	0.023899498213386	0.538404887217264	959.930354173355	0.039597072000647	0.0082277178517383
1053	Escambia County	1	Alabama	NO	NA	NA	2017	53	18364736.70269	0.145206091049718	0.00951792109991367	2.4868389652153	0.0254496260367692	0.387323150360521	852.653352550524	0.0337044932322805	0.00571049292426889
1053	Escambia County	1	Alabama	NO	NA	NA	2017	54	483437.799597	0.393968815622964	0.0175769588563106	9.18199774561552	0.0306838245001473	3.84952190691904	1109.00386437575	0.116430811998417	0.0311533561023935
1053	Escambia County	1	Alabama	NO	NA	NA	2017	61	27602826.8865	0.238184567778393	0.0147608490390255	5.99658691110286	0.0241296287151788	0.290307773490239	1721.59851076276	0.0283236532536476	0.00174920138095851
1053	Escambia County	1	Alabama	NO	NA	NA	2017	62	33803927.6148	0.150732459464926	0.0147857662050092	4.43358104959665	0.026073466828413	0.255067998754697	1748.35221293407	0.0949787207365192	0.00154423359915413
1055	Etowah County	1	Alabama	NO	NA	NA	2008	11	4307044	0.0346484611210981	0.00811342137896094	0.678763015347809	0.0326572490359918	6.0075322585494	366.776961284289	0.0782310459045856	0.00591987082771919
1055	Etowah County	1	Alabama	NO	NA	NA	2008	21	763999741	0.0207623266915759	0.00898708737520748	1.0861135188071	0.044808977931991	0.776398939850778	406.74194782865	0.0280554962298381	0.0190477868985885
1055	Etowah County	1	Alabama	NO	NA	NA	2008	31	334581788.84634	0.0337653128383667	0.0125735002245224	1.90186705047783	0.0397543291330439	1.25712526934122	575.342491424826	0.0580582126865947	0.0439589429240036
1055	Etowah County	1	Alabama	NO	NA	NA	2008	32	111005389.337573	0.0631456657993902	0.0122543155336488	2.27107093309291	0.0378400379313717	1.2115999566484	598.238468678746	0.054058709923505	0.0400277875194639
1055	Etowah County	1	Alabama	NO	NA	NA	2008	41	1314041.102803	0.680657373721248	0.0143759752164792	12.438343653336	0.0194091578085259	0.57810249686215	1373.86284526814	0.0366449876771096	0.00369339219373465
1055	Etowah County	1	Alabama	NO	NA	NA	2008	42	397223.997621	0.642289246537278	0.0144254003440015	11.8430572604815	0.0205657665036978	0.627785544230844	1333.40014276074	0.0390731728699187	0.00635464972957476
1055	Etowah County	1	Alabama	NO	NA	NA	2008	43	1449318.128236	0.641444839081199	0.0144264880944147	11.8299561709699	0.0205912211995	0.628878970955523	1332.50963779742	0.0391266124780528	0.00641321880424016
1055	Etowah County	1	Alabama	NO	NA	NA	2008	51	497387.491797	0.58653389457638	0.021640654925934	12.2551093279699	0.0247839491946631	0.727024808540708	2042.58789289767	0.114712256340698	0.00438703472841535
1055	Etowah County	1	Alabama	NO	NA	NA	2008	52	23125653.421962	0.334367584543487	0.016731760262234	7.30131724974199	0.0286460367100135	0.916013663604686	1331.3199036594	0.0691119974015911	0.0184408534277696
1055	Etowah County	1	Alabama	NO	NA	NA	2008	53	3179755.170366	0.335984948960806	0.0167318687971593	7.32581992318399	0.0285805775376877	0.912833074174962	1334.35215448699	0.0689506381650288	0.0182551835935133
1055	Etowah County	1	Alabama	NO	NA	NA	2008	54	1332280.102998	0.156684694309917	0.0152284842263877	4.26389914873775	0.033903406013961	1.17187023258441	925.48860445029	0.0652677468423148	0.0342978173848903
1055	Etowah County	1	Alabama	NO	NA	NA	2008	61	20256280.263471	0.588073308209762	0.0211704149101352	12.1694463310641	0.0241117167516589	0.694490054319356	2022.54280061434	0.107755571991822	0.00277828582123358
1055	Etowah County	1	Alabama	NO	NA	NA	2008	62	30405089.900082	0.611696768842107	0.0220424921461359	12.7290403932841	0.02428444032438	0.702645081939753	2109.27241529872	0.117989635213398	0.00271670266856996
1055	Etowah County	1	Alabama	NO	NA	NA	2011	11	7941658.3664	0.0254176866303106	0.00730487620015384	0.604532930992462	0.0361636390402436	3.1204179585468	367.904253408782	0.037791432877321	0.00603251257529163
1055	Etowah County	1	Alabama	NO	NA	NA	2011	21	491184787.02291	0.0281785811130837	0.00821648759373578	1.16781362187786	0.0400110855432538	1.14977827869198	415.038588325599	0.0200072293896299	0.0218784473266778
1055	Etowah County	1	Alabama	NO	NA	NA	2011	31	495218206.7418	0.0279308834567574	0.0109679415093303	1.64938807472847	0.0390723218822479	1.13043909890959	559.396386791075	0.0353631626822072	0.0330610075574805
1055	Etowah County	1	Alabama	NO	NA	NA	2011	32	165416284.21405	0.0366399098722676	0.0107274586684613	1.8210725070692	0.0379209326382275	1.18017229055714	563.029693174351	0.0403559628724802	0.0352799922890519
1055	Etowah County	1	Alabama	NO	NA	NA	2011	41	344159.533879	0.889227292457853	0.0164967034249584	14.6697580419267	0.0236254781023311	0.916525112923704	1920.94572830336	0.0243996280533369	0.00282143376709475
1055	Etowah County	1	Alabama	NO	NA	NA	2011	42	715404.63167305	0.535392778651132	0.00994537503254564	9.8727190593583	0.019036385138308	0.786456615990286	1193.89899912194	1.05885866852425	0.0128736885612576
1055	Etowah County	1	Alabama	NO	NA	NA	2011	43	1907917.8507641	0.443070653973922	0.00842830405665534	6.37327144933935	0.0174331326721692	1.15807546090187	920.987926286185	0.0403775453268386	0.00620799267557954
1055	Etowah County	1	Alabama	NO	NA	NA	2011	51	967592.8554472	0.871313348463296	0.017349708112449	14.6364406552785	0.0243094115589686	0.959342757830453	1917.17978038781	0.0271121043152348	0.00581209127570732
1055	Etowah County	1	Alabama	NO	NA	NA	2011	52	25673021.95843	0.294945001652763	0.0137742985497585	5.31958641030204	0.0263629645849456	1.13680154351408	1191.3120876071	0.0533155121730689	0.0220524962165884
1055	Etowah County	1	Alabama	NO	NA	NA	2011	53	2849472.43111	0.203076231867964	0.0114521282477459	4.20536646524818	0.0250154911293684	0.729769451415733	986.31881148666	0.0317833871765001	0.0113056273988867
1055	Etowah County	1	Alabama	NO	NA	NA	2011	54	893262.063007	0.208590666898495	0.0181931525744738	5.51573060332754	0.0312405424896545	2.73817511390419	1180.06866044714	0.0979656916495985	0.0366697959170109
1055	Etowah County	1	Alabama	NO	NA	NA	2011	61	34530732.8861082	0.719639736209338	0.0167739896002412	11.9130496720641	0.0238937778721716	0.750299958979731	1956.39933113106	0.0245999816386947	0.0027709441221787
1055	Etowah County	1	Alabama	NO	NA	NA	2011	62	22679964.445	0.756112466590509	0.0181082437847543	16.0164356922818	0.033179013901806	1.43048617998828	2107.04386007277	0.151995281530328	0.00228687311703579
1055	Etowah County	1	Alabama	NO	NA	NA	2014	11	11049604.1063481	0.0252223634872155	0.00802413536934	0.703392211596379	0.0316975957734071	2.28606430147284	348.45270152698	0.0313072871060149	0.00385808705663171
1055	Etowah County	1	Alabama	NO	NA	NA	2014	21	511761708.769499	0.0226232481911178	0.00843148149100235	0.89122613282757	0.0332082908025826	0.819753443268025	368.738240943336	0.0155252816078829	0.0162095589199251
1055	Etowah County	1	Alabama	NO	NA	NA	2014	31	596018509.649534	0.0273041452329059	0.0112959867832006	1.76485306741278	0.037573783447694	1.26400209725219	504.573296873633	0.0363729736029206	0.0327199743518036
1055	Etowah County	1	Alabama	NO	NA	NA	2014	32	37605636.2096011	0.0312968058363448	0.010793459695813	1.36850150806464	0.0292328544661774	0.990298907143443	500.113386544474	0.0347203801376099	0.027748441959987
1055	Etowah County	1	Alabama	NO	NA	NA	2014	41	1967148.6353436	1.078379916169	0.016292212675668	16.8221862040923	0.0232580072760768	1.01245143059336	1839.0754740665	0.016799957937411	0.00265230721744789
1055	Etowah County	1	Alabama	NO	NA	NA	2014	42	529616.941054046	0.431741975075637	0.0153529596823532	10.6788620948912	0.0200866476028908	1.0211188719707	1175.91430731051	0.0132616539950595	0.00852467729244989
1055	Etowah County	1	Alabama	NO	NA	NA	2014	43	2879999.97752393	0.285618927755789	0.0079323698793665	4.40951289580361	0.0163368884702766	0.732644606704609	880.363578036665	0.0480142647137792	0.00426274142854073
1055	Etowah County	1	Alabama	NO	NA	NA	2014	51	406320.65205145	0.649423224821664	0.0169830462186267	10.7608164634936	0.0237398871743641	0.737465974305824	1900.62757075059	0.038243919768459	0.00366497402829113
1055	Etowah County	1	Alabama	NO	NA	NA	2014	52	23750000.3579226	0.304047411008759	0.0131814131721766	5.19307678821847	0.0249585425852486	1.16691457827002	1117.9548690145	0.0563418628954836	0.0198155958700757
1055	Etowah County	1	Alabama	NO	NA	NA	2014	53	16474894.4604951	0.222762388224006	0.011577386858027	3.79539893115097	0.0250266753805141	0.689376715656042	971.662477769862	0.0400662152517185	0.00888569329720265
1055	Etowah County	1	Alabama	NO	NA	NA	2014	54	1048000.01461142	0.232552130431527	0.0212456430578976	6.44965059433079	0.0326108152342532	2.72294785324931	1141.27734055132	0.0864624086617402	0.0343083985054589
1055	Etowah County	1	Alabama	NO	NA	NA	2014	61	39773168.0229176	0.476132969827964	0.0156891089518127	9.0937238526304	0.023277213765508	0.510273593716111	1810.10994834722	0.0325045694577517	0.00227571872101981
1055	Etowah County	1	Alabama	NO	NA	NA	2014	62	27413141.675	0.429150801020693	0.0162293991659597	10.5350101596956	0.0287800083261	0.754829531594795	1881.91627559872	0.153863534645407	0.00186040909595781
1055	Etowah County	1	Alabama	NO	NA	NA	2017	11	11529639.19384	0.0249068558570832	0.00779313230887025	0.746313412322581	0.03966159551535	2.9387253395026	377.370762290515	0.0313725158327368	0.00460495719244371
1055	Etowah County	1	Alabama	NO	NA	NA	2017	21	502798124.688047	0.015248066912888	0.00747279830933683	0.574783578844422	0.0287934144841313	0.536095102046601	357.053533293848	0.0115904417853145	0.0110528520935407
1055	Etowah County	1	Alabama	NO	NA	NA	2017	31	655982299.85798	0.019573905628112	0.0100461898534352	1.29494469339364	0.0342343317226128	0.843751386904286	490.278664854499	0.0264537438278602	0.0222899767508649
1055	Etowah County	1	Alabama	NO	NA	NA	2017	32	43113840.84248	0.0210257789470409	0.00927587155985165	0.928536989110508	0.0272004707393561	0.596543741086177	471.692676193195	0.0245224480500076	0.018283402042401
1055	Etowah County	1	Alabama	NO	NA	NA	2017	41	2177618.21155	0.700753107916751	0.0158746420119311	11.6332638768492	0.0245931993531052	0.759600893312726	1816.1294173831	0.0282739698360764	0.00268158583654382
1055	Etowah County	1	Alabama	NO	NA	NA	2017	42	586281.826262	0.268936127138352	0.018812283406229	7.47251907320741	0.025896418201104	0.883687685102973	1261.34648851257	0.0173275706821366	0.0116910991088715
1055	Etowah County	1	Alabama	NO	NA	NA	2017	43	3188137.5345488	0.206334370963483	0.00796402245140364	3.51348208791944	0.0187128906535251	0.462296711710149	925.968588433858	0.0596755477913744	0.00355447525226722
1055	Etowah County	1	Alabama	NO	NA	NA	2017	51	409270.060099611	0.400331283354372	0.0157856377800444	7.23434633330598	0.0249730702940773	0.460292165496872	1835.69717576276	0.0447176812972321	0.0029208581578169
1055	Etowah County	1	Alabama	NO	NA	NA	2017	52	23922397.39259	0.211679438016479	0.0117738503311373	3.72965923196585	0.0267878231235017	0.74409080997718	1064.81518227805	0.0523867086610808	0.0128223521969766
1055	Etowah County	1	Alabama	NO	NA	NA	2017	53	16594482.7952	0.169605547701256	0.010159191647546	2.80599678815683	0.0267376913826763	0.459754781952328	917.945079297952	0.0413189251756466	0.00650491138466826
1055	Etowah County	1	Alabama	NO	NA	NA	2017	54	1055607.260733	0.353537791451082	0.0193822399149074	8.80762641321454	0.0347260117948805	4.60280069650181	1131.29868459779	0.15162583170375	0.0413388171106072
1055	Etowah County	1	Alabama	NO	NA	NA	2017	61	40668285.6421	0.28448099107442	0.0148833934302726	6.29583527472088	0.0247736118072676	0.350507283295262	1735.93515048875	0.0359187580295802	0.00219763982003552
1055	Etowah County	1	Alabama	NO	NA	NA	2017	62	28025444.2921	0.180416389976177	0.0149881310862914	4.60078285355898	0.02647834275134	0.271234905874866	1772.34641679186	0.0947581763015857	0.00199273427032928
1057	Fayette County	1	Alabama	NO	NA	NA	2008	11	920352	0.0312471879024673	0.00812575636233069	0.831367187768549	0.0382942708829085	5.66984568054456	367.335439288505	0.0717190496182411	0.00507213391985808
1057	Fayette County	1	Alabama	NO	NA	NA	2008	21	130386110	0.0163346448171961	0.0077367063756815	0.981986178352248	0.0434358659624442	0.691721900183248	350.163374352251	0.0250810013017689	0.0171261035992102
1057	Fayette County	1	Alabama	NO	NA	NA	2008	31	63010706.731422	0.0256228573928114	0.0110696744549842	1.81425307615264	0.0397802350829224	1.14590657981275	506.494925324599	0.053863532921753	0.0406374311577917
1057	Fayette County	1	Alabama	NO	NA	NA	2008	32	20966334.364691	0.0491424189288164	0.0108167548731663	2.07493075887435	0.037938335201347	1.09738901207446	527.580122491789	0.050200802276017	0.0370043059046781
1057	Fayette County	1	Alabama	NO	NA	NA	2008	41	348122.007948	0.583073688589783	0.0125691713808623	10.8147983073986	0.0170105290222096	0.489487927543239	1201.30085659048	0.0321016457308177	0.00306008283512335
1057	Fayette County	1	Alabama	NO	NA	NA	2008	42	103766.375596	0.557509384912185	0.0126264629987173	10.4293996430941	0.0180020563426267	0.525345761320786	1174.98386516074	0.0339448518452091	0.00498851137088218
1057	Fayette County	1	Alabama	NO	NA	NA	2008	43	378485.849116	0.556938626877485	0.0126277421124231	10.4207950909424	0.0180241935458101	0.526146336489726	1174.39630234279	0.0339860039420026	0.00503156617476074
1057	Fayette County	1	Alabama	NO	NA	NA	2008	51	137501.347809	0.459680294050344	0.0190107113144805	10.8970279005217	0.0249371593567144	0.632026237712922	1801.1062491509	0.108492981305907	0.00312329380230227
1057	Fayette County	1	Alabama	NO	NA	NA	2008	52	5784170.550262	0.28523672018268	0.0145357336972062	6.67957378964699	0.0277681402723657	0.747066414105297	1191.86450568526	0.0631191406915965	0.0139480912249371
1057	Fayette County	1	Alabama	NO	NA	NA	2008	53	796219.097546	0.286324271859142	0.0145290620241826	6.6941911341222	0.0277119283767144	0.744308149916913	1193.65924986473	0.0629562113761321	0.0137938627499866
1057	Fayette County	1	Alabama	NO	NA	NA	2008	54	299001.001658	0.144098963719314	0.0133192614634954	4.07931648829898	0.0327403372714752	0.982082498768803	838.272143870852	0.057410927089675	0.0287384241681228
1057	Fayette County	1	Alabama	NO	NA	NA	2008	61	5640038.340371	0.457375460436399	0.0184559443701574	10.6739050640932	0.0244216895529806	0.604283316385608	1764.33201209499	0.101501873787627	0.00202268108114279
1057	Fayette County	1	Alabama	NO	NA	NA	2008	62	8495048.738476	0.474691614830402	0.0193088924370499	11.2306000346504	0.0245966090600982	0.616995983477471	1848.49670073075	0.111276858286865	0.00197374170941832
1057	Fayette County	1	Alabama	NO	NA	NA	2011	11	2135507.9992	0.0227707826929792	0.00720957466969436	0.759050162321677	0.0441037541147507	1.98118974284824	363.104058089121	0.0294216050241344	0.00352356794793522
1057	Fayette County	1	Alabama	NO	NA	NA	2011	21	92065949.07817	0.0214133013084918	0.00679728727574739	1.01330953830188	0.0384986760130243	0.873044546156114	343.455380092796	0.0151960521124177	0.0162779082723723
1057	Fayette County	1	Alabama	NO	NA	NA	2011	31	124010038.4521	0.018365126748247	0.00930284267540254	1.48677517980655	0.038927124184014	0.846902889040774	474.348618547202	0.0267540847774921	0.0241296020404604
1057	Fayette County	1	Alabama	NO	NA	NA	2011	32	41454328.2758	0.0253289733500094	0.00907896225176387	1.61757719623102	0.0375533802136949	0.877871654927611	476.450072597087	0.0298532035462152	0.0257673013505658
1057	Fayette County	1	Alabama	NO	NA	NA	2011	41	94264.78193	0.677026132183702	0.0138288129840858	12.3866876165233	0.0228016525416472	0.728481665735563	1610.28190107881	0.0185500533098703	0.00196578481117396
1057	Fayette County	1	Alabama	NO	NA	NA	2011	42	195734.4071167	0.508705721008575	0.00885733767926344	8.32621649488853	0.0138267877773165	0.592243888602762	1062.69296147759	0.925213889794927	0.0083621440578553
1057	Fayette County	1	Alabama	NO	NA	NA	2011	43	521993.373662	0.351515504357072	0.00708049646209511	5.328159997301	0.012820704303734	0.87565988966736	775.99099892423	0.0272310423782063	0.00388728381954807
1057	Fayette County	1	Alabama	NO	NA	NA	2011	51	313616.21918	0.688252842927866	0.014880326116369	12.5361318515914	0.0243672868661849	0.764693754627254	1645.75165491411	0.0196498028165936	0.00382265448966274
1057	Fayette County	1	Alabama	NO	NA	NA	2011	52	8217095.4306	0.222803927643443	0.0109475402700386	4.13110263176193	0.0263087474568732	0.730981255974121	934.170834193622	0.0328990583728782	0.0121829399713488
1057	Fayette County	1	Alabama	NO	NA	NA	2011	53	752205.0381	0.181795975087923	0.01016371762856	3.78353925134326	0.0263173471098239	0.647840380433687	870.024378985637	0.0282202876240547	0.0100177995927411
1057	Fayette County	1	Alabama	NO	NA	NA	2011	54	274119.1542	0.153788641025883	0.0147745942004165	4.51765958106469	0.0312508434747899	1.59175273880382	945.785701506517	0.0558472022555839	0.0212639073531504
1057	Fayette County	1	Alabama	NO	NA	NA	2011	61	8538981.39632528	0.517205096794195	0.014258821806875	10.127709138359	0.024013983599937	0.57844580284873	1663.07648383425	0.0174594489878759	0.00181099867496531
1057	Fayette County	1	Alabama	NO	NA	NA	2011	62	4600831.3893	0.570409611849672	0.0151120314241323	11.4088034901466	0.024187681628557	0.57957249379441	1758.67391094266	0.0162100392656961	0.00182973307589305
1057	Fayette County	1	Alabama	NO	NA	NA	2014	11	1941282.01185471	0.0244234638792329	0.00851639073444696	0.859158126512443	0.0396259237104358	2.10746580253616	369.822919447703	0.0287154459174817	0.00327216198229627
1057	Fayette County	1	Alabama	NO	NA	NA	2014	21	65618681.0105023	0.0213316549788324	0.00799551131830079	0.940562242864185	0.0339626125683494	0.918656303503074	349.546249200862	0.0163502413368245	0.0184538689597637
1057	Fayette County	1	Alabama	NO	NA	NA	2014	31	93429916.9337381	0.0261102876665847	0.0107816491256836	1.90290307134871	0.0394496003570134	1.38589152377917	485.900230481598	0.0403145031727514	0.0369310451990052
1057	Fayette County	1	Alabama	NO	NA	NA	2014	32	4462754.12188691	0.0284322363205764	0.0097979833501542	1.4405250112532	0.0299611357978935	1.06488063877887	458.996110251653	0.0374885051772844	0.0310639045040396
1057	Fayette County	1	Alabama	NO	NA	NA	2014	41	216858.391537116	0.92817492533043	0.014532507879866	15.0709828676453	0.0227867538197896	0.885714382089594	1640.44530906452	0.0145199161325601	0.0021644042293517
1057	Fayette County	1	Alabama	NO	NA	NA	2014	42	201368.506000751	0.226796831480637	0.0187658797508628	5.93197892602325	0.0188955049193781	0.931728934305072	1049.27999118314	0.0137585225174302	0.0127676083160743
1057	Fayette County	1	Alabama	NO	NA	NA	2014	43	575999.982833862	0.247412595579373	0.00665755495988039	3.79211107488906	0.0127898877390121	0.554653711550073	770.518011871629	0.0377612509331716	0.00261404660632063
1057	Fayette County	1	Alabama	NO	NA	NA	2014	51	66224.169013183	0.534853245194863	0.0146506180755467	9.48968926135499	0.0234128517998852	0.562130088093842	1682.70668500494	0.0279825997019896	0.00228984657759515
1057	Fayette County	1	Alabama	NO	NA	NA	2014	52	5369999.91998076	0.250316380621219	0.0106325938633613	4.31968268226497	0.0256500998646725	0.944539817335224	914.099292058422	0.047556415497927	0.0166006532044107
1057	Fayette County	1	Alabama	NO	NA	NA	2014	53	1652347.5544121	0.182253324400366	0.00969020887518985	3.13201692045334	0.0269730769023163	0.565551339026568	794.057257750839	0.0339559967618995	0.00783617494164154
1057	Fayette County	1	Alabama	NO	NA	NA	2014	54	223999.99666664	0.187125282599656	0.0186785776805523	5.81047379691545	0.0330307183728887	2.28754046970437	997.054363116237	0.0715059222436348	0.0297462073736592
1057	Fayette County	1	Alabama	NO	NA	NA	2014	61	7115576.33798483	0.336173010984722	0.0135230336400707	7.96550781159153	0.0243192513066352	0.4350717246077	1560.84333445144	0.0261263342320362	0.00174570789222141
1057	Fayette County	1	Alabama	NO	NA	NA	2014	62	3729651.74	0.322927115003558	0.0141217584343266	8.11315367508656	0.0245522193596553	0.368937594635739	1637.58000588956	0.0264382695767621	0.00166242410818196
1057	Fayette County	1	Alabama	NO	NA	NA	2017	11	2069636.72871	0.0241154187937422	0.00806963676312675	0.809492404515291	0.0443542608714482	2.69437195397451	390.721162920669	0.0287328659717898	0.0039626788374257
1057	Fayette County	1	Alabama	NO	NA	NA	2017	21	65962482.34577	0.0143389855187286	0.00720845553366279	0.615269091349827	0.0290936634891882	0.592650796954419	344.054962613866	0.0124152965891883	0.0121890694347078
1057	Fayette County	1	Alabama	NO	NA	NA	2017	31	103744638.9402	0.0193837142116618	0.009741451497242	1.41203482720451	0.0350105760619648	0.917380630065826	481.910510894776	0.0294283792091215	0.024156828579984
1057	Fayette County	1	Alabama	NO	NA	NA	2017	32	5627477.1781226	0.0185113823105036	0.00871239133375281	0.987518792044059	0.0273504809852454	0.639193564375815	444.254252154551	0.0266787100324544	0.0198298111610857
1057	Fayette County	1	Alabama	NO	NA	NA	2017	41	255927.556184	0.61530420001271	0.0146371595059682	10.7037726613685	0.023667631252108	0.666734866666459	1674.55148308873	0.0245011304772178	0.00222468436663815
1057	Fayette County	1	Alabama	NO	NA	NA	2017	42	237647.0154592	0.122843571530541	0.0215141286199575	4.04283396269329	0.027098274497634	0.743390562311331	1166.91731973691	0.0160136020618474	0.0151800187967369
1057	Fayette County	1	Alabama	NO	NA	NA	2017	43	679772.023871	0.181990509908782	0.00710017779521895	3.1183803734752	0.0172218855366531	0.401916328065424	831.631979700289	0.0528428032762898	0.00295982336439791
1057	Fayette County	1	Alabama	NO	NA	NA	2017	51	65277.8855995	0.304828240058319	0.0177281605462795	7.02289212608635	0.026956904625542	1.23379939650772	1660.29662707906	0.0790498136667589	0.0136289841233107
1057	Fayette County	1	Alabama	NO	NA	NA	2017	52	5293267.449	0.180398848985412	0.00953185157541674	3.21310878982016	0.0248159852505263	0.622028899350194	899.855861626288	0.0452266757020473	0.0109183875957976
1057	Fayette County	1	Alabama	NO	NA	NA	2017	53	1628736.992983	0.14067774558167	0.00870955548115856	2.37301728159107	0.0258326057665358	0.389525819532928	779.01342978257	0.0351220695555884	0.00579192078777755
1057	Fayette County	1	Alabama	NO	NA	NA	2017	54	220799.238004	0.535592477660298	0.0134482589991923	9.27734525621283	0.028928158661144	2.93422480160141	1013.6486682412	0.0747169256978787	0.0211765620663218
1057	Fayette County	1	Alabama	NO	NA	NA	2017	61	6699343.40831	0.238314653401912	0.0143056201119328	6.03665221857907	0.0246906128641507	0.310477845517761	1668.48843272065	0.0309442876484942	0.00187628524417316
1057	Fayette County	1	Alabama	NO	NA	NA	2017	62	3511392.03432	0.145039415192944	0.0141825404848694	3.93536516867432	0.0249543412494418	0.16502656381993	1677.09138485127	0.0329652884492564	0.00167132025689858
1059	Franklin County	1	Alabama	NO	NA	NA	2008	11	1804514	0.0330869529065978	0.00811927763291072	0.813703710062626	0.0371646749292851	5.64776783006524	367.041433662579	0.0769253460595222	0.00523266126122478
1059	Franklin County	1	Alabama	NO	NA	NA	2008	21	265899008	0.0179234834367603	0.00798673347514796	1.0045858360307	0.0436607290530226	0.714784162058633	361.483358827518	0.0262883158098013	0.0175597438112013
1059	Franklin County	1	Alabama	NO	NA	NA	2008	31	126189029.341281	0.0280727771478178	0.0113424566851754	1.83320045893432	0.0397140040464783	1.17402972130808	518.986061867787	0.0559688353369911	0.0413352625502414
1059	Franklin County	1	Alabama	NO	NA	NA	2008	32	41966833.191341	0.0526541748661613	0.0110750267748639	2.11555940440522	0.0378632416524795	1.12585774258317	540.253819008959	0.0521484683696879	0.0376399368826065
1059	Franklin County	1	Alabama	NO	NA	NA	2008	41	661601.659719	0.596176205510662	0.012722459828578	11.0926063842923	0.0172781969068111	0.506641852771926	1215.87601491961	0.0342439808469538	0.00316533088279145
1059	Franklin County	1	Alabama	NO	NA	NA	2008	42	197575.335769	0.569097335757349	0.0127847241209136	10.6792710087699	0.0182973624323372	0.544590745681839	1188.29451927916	0.0361662998716852	0.00519802653013206
1059	Franklin County	1	Alabama	NO	NA	NA	2008	43	720682.234552	0.568493915986266	0.0127861116051539	10.6700603312213	0.0183200733000252	0.545436390735756	1187.67989909977	0.0362091364197545	0.00524332268737102
1059	Franklin County	1	Alabama	NO	NA	NA	2008	51	259839.122765	0.478302202932616	0.0192920710944302	11.1683648025833	0.0249292511461131	0.64776502580826	1826.68197020752	0.109679542389062	0.00330630068008211
1059	Franklin County	1	Alabama	NO	NA	NA	2008	52	11077581.871526	0.293448890798414	0.0147851175510074	6.81632454238986	0.0278991206483445	0.776264220789137	1206.09594352269	0.0645993801003631	0.0146238989996529
1059	Franklin County	1	Alabama	NO	NA	NA	2008	53	1524642.466014	0.294602942075025	0.0147788746990952	6.83235433736298	0.0278416304159399	0.773418520655374	1208.01879036634	0.0644319595938827	0.0144642759934056
1059	Franklin County	1	Alabama	NO	NA	NA	2008	54	581765.536546	0.147046884609713	0.0135686251863126	4.13199175322658	0.0329169068761884	1.01788946287997	848.159373002666	0.0596162306568188	0.029676191646439
1059	Franklin County	1	Alabama	NO	NA	NA	2008	61	10648405.066399	0.476269073062349	0.0187425797235717	10.9585074084547	0.0243955552618075	0.619464179074701	1791.479405126	0.102656856360218	0.00213711474652931
1059	Franklin County	1	Alabama	NO	NA	NA	2008	62	16031615.351208	0.494523126797197	0.0195998661414575	11.5218425479304	0.0245692990132724	0.631277024508689	1876.16093724111	0.112490459099949	0.00208625686672035
1059	Franklin County	1	Alabama	NO	NA	NA	2011	11	2641302.1666	0.0232294812341635	0.00730950633454343	0.772560954545503	0.0441038492060729	2.59551891019261	368.138858122648	0.0316559576489426	0.00472362151024936
1059	Franklin County	1	Alabama	NO	NA	NA	2011	21	124920713.61416	0.025041565340329	0.00691175900244985	1.11320815423176	0.0385161561762309	1.12927449882202	349.140499983106	0.0187654201844498	0.021700648749517
1059	Franklin County	1	Alabama	NO	NA	NA	2011	31	147788749.0458	0.0206968286581074	0.00940544738272594	1.60736891721054	0.0389262019725981	1.06336793554167	479.565275306444	0.0342711391839814	0.0315751717134663
1059	Franklin County	1	Alabama	NO	NA	NA	2011	32	49418947.2201	0.0278181772533316	0.00918896755136066	1.75073532972675	0.0375519169912932	1.10254151247224	482.148304800253	0.0382296289011817	0.0337767177894631
1059	Franklin County	1	Alabama	NO	NA	NA	2011	41	114748.04486	0.677169013012951	0.0137935540557915	12.4431499976792	0.0228015974247616	0.730219866892414	1606.15940779873	0.0189034431660329	0.00198838518496375
1059	Franklin County	1	Alabama	NO	NA	NA	2011	42	238142.2711296	0.508973829987443	0.00884344613916016	8.36121073581961	0.0138267765009186	0.598312000892056	1060.98605317151	0.926695322381752	0.0096741598619378
1059	Franklin County	1	Alabama	NO	NA	NA	2011	43	635081.594977	0.352845353012906	0.0071076577394961	5.36788381856379	0.0128207045720709	0.922746894637158	778.653042466754	0.0334924571147292	0.0048158892599411
1059	Franklin County	1	Alabama	NO	NA	NA	2011	51	386267.051193	0.689032256158305	0.0148613575394568	12.599881634234	0.0243669938710131	0.790165420310805	1643.5179015074	0.0214455581646057	0.0044994705608736
1059	Franklin County	1	Alabama	NO	NA	NA	2011	52	9953542.7881	0.224477180038791	0.0109714150958352	4.23171995324642	0.0263088367884443	0.849804283790337	935.731038452982	0.0414494193329543	0.017357973679438
1059	Franklin County	1	Alabama	NO	NA	NA	2011	53	911161.99093	0.182309504379643	0.0101430113273516	3.81909643699013	0.0263172208643701	0.669114489208712	868.507317414973	0.0303911799405581	0.010866678647746
1059	Franklin County	1	Alabama	NO	NA	NA	2011	54	328291.71035	0.157480940260272	0.0148855282903119	4.70253557124118	0.0312507197142512	2.09102105458789	952.374595094006	0.0756736633833264	0.0291471254193503
1059	Franklin County	1	Alabama	NO	NA	NA	2011	61	11324791.646325	0.517236305943026	0.014222633050047	10.1731391762194	0.0240139816510997	0.581381758951116	1658.84773750839	0.0177823576376987	0.00185408515708985
1059	Franklin County	1	Alabama	NO	NA	NA	2011	62	6101835.8548	0.570605114195508	0.015078672338123	11.4598117913426	0.024187783621629	0.58368248494576	1754.77025342285	0.016769096456249	0.00188671848603822
1059	Franklin County	1	Alabama	NO	NA	NA	2014	11	3337759.231	0.0253219830787627	0.00836806470420574	0.787652427580928	0.0360290844281093	2.20823008612816	363.386584109368	0.0307000088519027	0.00365354376590203
1059	Franklin County	1	Alabama	NO	NA	NA	2014	21	124641935.992888	0.023553234652078	0.00843403597991903	0.93977821548997	0.0338234434462601	0.916822520592283	368.817063969123	0.0169015676202716	0.0183127662052026
1059	Franklin County	1	Alabama	NO	NA	NA	2014	31	166776288.564557	0.0286908585297998	0.011310024571763	1.86768499583881	0.0387056694319883	1.3945866879014	507.487467000681	0.0405940251938414	0.03684524691132
1059	Franklin County	1	Alabama	NO	NA	NA	2014	32	8351123.3400211	0.0310689479315615	0.0101813112807833	1.4228582493707	0.0294236717438773	1.06180848429334	476.260207166371	0.0378833495375293	0.0304210445517051
1059	Franklin County	1	Alabama	NO	NA	NA	2014	41	497373.261	1.00073291599381	0.0151866402760445	15.813660107072	0.0230514647249362	0.951509934989248	1714.25547415369	0.0157608019905895	0.00240792614343174
1059	Franklin County	1	Alabama	NO	NA	NA	2014	42	133908.186	0.167627735869316	0.0207172204389366	4.87567423783442	0.0213384109191423	0.973845626488033	1058.57041752444	0.0135225199842888	0.0136838806017365
1059	Franklin County	1	Alabama	NO	NA	NA	2014	43	1103999.9999984	0.260242475782574	0.00702326402065512	3.93936427402368	0.0139157718234045	0.661798252496077	785.273080275374	0.0447141086780298	0.00378695395080223
1059	Franklin County	1	Alabama	NO	NA	NA	2014	51	124022.164	0.597989770824608	0.015441182290975	10.0836045037853	0.0235123669367356	0.613408423844128	1773.47791602765	0.0312079418132698	0.0025900469710972
1059	Franklin County	1	Alabama	NO	NA	NA	2014	52	8933814.18002	0.287230299268317	0.01086131090568	4.78165251095721	0.02469456153246	1.04837968181987	987.551141640742	0.0537103326803094	0.0177350181974239
1059	Franklin County	1	Alabama	NO	NA	NA	2014	53	2573938.05997	0.195223734537598	0.0101633922134245	3.33824526935188	0.0263418036571262	0.608873769427966	840.316827555792	0.0365810431331884	0.00819702020902978
1059	Franklin County	1	Alabama	NO	NA	NA	2014	54	404000	0.266975711505549	0.0180304763480426	6.43685746645297	0.0314437865607059	2.29735104276515	1062.69506669297	0.0695984497804941	0.027381835450261
1059	Franklin County	1	Alabama	NO	NA	NA	2014	61	11500916.086754	0.37831323163249	0.0139843615040681	8.27712529933149	0.0239644130054625	0.462923950975896	1614.12383426992	0.0285765672488651	0.0019267936741123
1059	Franklin County	1	Alabama	NO	NA	NA	2014	62	5651318.5092112	0.356660343199826	0.0144523833419118	8.33525922735132	0.024273007640089	0.38470908781789	1675.97389220449	0.0284547154023539	0.00180492459644355
1059	Franklin County	1	Alabama	NO	NA	NA	2017	11	3781230.4667	0.024759475666861	0.00801185076662696	0.784791968794606	0.0423808190521602	2.76465033015037	387.912159421499	0.0306324490718158	0.00430952224782639
1059	Franklin County	1	Alabama	NO	NA	NA	2017	21	136009493.189384	0.015301930168576	0.00749483171894179	0.597282523344927	0.0292860566155875	0.564734385805598	357.735271424909	0.0120764558095913	0.0116987929381597
1059	Franklin County	1	Alabama	NO	NA	NA	2017	31	196579333.46435	0.0197610426062056	0.0100970218968956	1.35038440322288	0.0350256022494939	0.88396838396371	493.99295935295	0.0280106978865261	0.0234851415800275
1059	Franklin County	1	Alabama	NO	NA	NA	2017	32	9507110.689762	0.019127589071563	0.00898081319191939	0.950584285710129	0.0273541009425535	0.611252920900882	454.026403760961	0.0255443364549739	0.0189101662346457
1059	Franklin County	1	Alabama	NO	NA	NA	2017	41	566681.37111	0.660543931492617	0.0151055514992029	11.124959103554	0.02409150133491	0.717903840897132	1728.13568261969	0.0266908703650715	0.00246480767485997
1059	Franklin County	1	Alabama	NO	NA	NA	2017	42	152568.061453	0.266678366883495	0.0172791681587376	7.24736543987772	0.0237792392213625	0.827459738338564	1184.24967791002	0.0164172496491246	0.0104790962038866
1059	Franklin County	1	Alabama	NO	NA	NA	2017	43	1257840.5065072	0.192370774332328	0.00725188293692151	3.21685909633277	0.0175588313155748	0.432326338540783	845.671794230726	0.0573133206809585	0.00327758407135858
1059	Franklin County	1	Alabama	NO	NA	NA	2017	51	129925.760128	0.374208007298751	0.0149761586573991	6.88783411606863	0.0245432446744623	0.433475643816898	1742.2411549521	0.0422752039306028	0.00264293958729948
1059	Franklin County	1	Alabama	NO	NA	NA	2017	52	9359073.92114	0.206761493437711	0.00950528042399156	3.49629746211127	0.0245359759975221	0.641514610694687	955.173268482564	0.0492486417664249	0.00987571595201348
1059	Franklin County	1	Alabama	NO	NA	NA	2017	53	2696460.44663	0.149992330125122	0.00907546257789292	2.51317106747493	0.0261293190060534	0.414793791122118	814.996648238444	0.0377137721051821	0.00605646526516637
1059	Franklin County	1	Alabama	NO	NA	NA	2017	54	423230.86139	0.656986946608293	0.0130016051340144	10.4127489115571	0.0279694198191684	2.73373583629257	1077.51520049583	0.0613039123692879	0.0173380529697472
1059	Franklin County	1	Alabama	NO	NA	NA	2017	61	11699387.6022744	0.25801445969954	0.0145036977140345	6.18691295243843	0.0248688343527659	0.332248053203715	1691.5924848918	0.0337061799929338	0.00204214178568613
1059	Franklin County	1	Alabama	NO	NA	NA	2017	62	5748448.7857	0.158081485840077	0.0144029300219528	4.03780896455174	0.0251205693082478	0.175429171496174	1703.18528309574	0.0358566759693482	0.00183696249168175
1061	Geneva County	1	Alabama	NO	NA	NA	2008	11	1119133	0.0277199323370928	0.00811363289521558	0.822588751551535	0.0389108846699141	6.15951585254097	366.790376946688	0.0621549376655332	0.00498249655913219
1061	Geneva County	1	Alabama	NO	NA	NA	2008	21	155071458	0.0142929477224981	0.00761022844144846	0.963671906315838	0.0433141084398269	0.679450112830026	344.434018843704	0.0234451283015069	0.016879265224211
1061	Geneva County	1	Alabama	NO	NA	NA	2008	31	75721012.971297	0.0227687744755186	0.0109355988228392	1.79364652312821	0.0398233171772903	1.13001700120555	500.355505396684	0.0506356757003569	0.0402510067972533
1061	Geneva County	1	Alabama	NO	NA	NA	2008	32	25202903.694658	0.045853131272266	0.0106920724343727	2.04048964547444	0.0379861559371892	1.08066116016089	521.497823902776	0.0471919801751659	0.0366529631230033
1061	Geneva County	1	Alabama	NO	NA	NA	2008	41	430530.685442	0.576356549055732	0.0125410515704233	10.5186349178289	0.0168758088941401	0.472110237037989	1198.6670378245	0.0282580114392653	0.0030073955177189
1061	Geneva County	1	Alabama	NO	NA	NA	2008	42	128203.52903	0.55149945936518	0.0125947738522403	10.1531926568323	0.0178523296741635	0.507348186578425	1172.84688331072	0.0300819062550997	0.00488134614801607
1061	Geneva County	1	Alabama	NO	NA	NA	2008	43	467609.568628	0.550943929727942	0.0125959744883606	10.1450254092096	0.0178741538797095	0.508135717442613	1172.26983019432	0.0301226683731921	0.00492322696056537
1061	Geneva County	1	Alabama	NO	NA	NA	2008	51	170472.003851	0.450116298768317	0.0189447804471056	10.6184823729253	0.0249442493181827	0.622471402464828	1795.44750326164	0.107516317698962	0.00303026009984062
1061	Geneva County	1	Alabama	NO	NA	NA	2008	52	7121734.916984	0.280565728222769	0.0144622267655919	6.52247055425619	0.0277043034979985	0.73037741304334	1189.37510042566	0.0614192009455609	0.0135976580160729
1061	Geneva County	1	Alabama	NO	NA	NA	2008	53	980422.40914	0.281625054506191	0.0144554368707595	6.53615309078342	0.0276487676173757	0.727645030666932	1191.1176368691	0.061264442989346	0.0134462797585577
1061	Geneva County	1	Alabama	NO	NA	NA	2008	54	365067.132992	0.141619446240728	0.0132291922783533	4.00100869460113	0.0326517067992164	0.963156650803074	836.062576693199	0.0546957853765821	0.0282439098019755
1061	Geneva County	1	Alabama	NO	NA	NA	2008	61	6995725.809185	0.447726669973137	0.0183863544818296	10.3912584807156	0.0244381523017756	0.594698136408927	1757.81203536428	0.100564810316602	0.0019643543986921
1061	Geneva County	1	Alabama	NO	NA	NA	2008	62	10539307.657915	0.464566984827169	0.0192400111659736	10.9378712751625	0.0246134767430549	0.60813955286267	1842.00272783931	0.110340471448709	0.00191665260664073
1061	Geneva County	1	Alabama	NO	NA	NA	2011	11	2721043.617	0.0224989544631427	0.00722615573150366	0.751354298284885	0.0441032744132231	2.30343215724351	363.938280093876	0.0296341931372892	0.00388032800574986
1061	Geneva County	1	Alabama	NO	NA	NA	2011	21	116844089.94404	0.020164504637924	0.00687248426170336	1.0545921315659	0.038511064987986	0.996323779141813	347.185033120895	0.0161119152141215	0.0187821357101147
1061	Geneva County	1	Alabama	NO	NA	NA	2011	31	157290696.2917	0.0176720408436647	0.00939273893171435	1.54092215919379	0.0389278031366844	0.955873126049266	478.920192858634	0.0294253846769788	0.0277969684003709
1061	Geneva County	1	Alabama	NO	NA	NA	2011	32	52580344.5122	0.0246949320200168	0.00916928121287704	1.67906924870288	0.0375515637752757	0.986748279834554	481.229193205629	0.0328389096816951	0.0297132981214698
1061	Geneva County	1	Alabama	NO	NA	NA	2011	41	107493.36607	0.677038730632933	0.0139194357933664	12.251125590052	0.0228015334940864	0.728465354747245	1620.82986537515	0.018547376233429	0.00197261984167503
1061	Geneva County	1	Alabama	NO	NA	NA	2011	42	223198.5098817	0.508731890204765	0.00892368266277845	8.24010626862942	0.0138268314687158	0.592356530542378	1070.65442530651	0.925165871739651	0.00875917426074862
1061	Geneva County	1	Alabama	NO	NA	NA	2011	43	595235.673993	0.351332034323239	0.00714905908820842	5.27427879177447	0.0128206890250969	0.884883424518024	783.596191908201	0.0277504012939279	0.00416827319508437
1061	Geneva County	1	Alabama	NO	NA	NA	2011	51	358657.864464	0.6878687170042	0.0149804445174915	12.4001277408805	0.0243672243318096	0.770201546715046	1656.83662032211	0.0199098971066755	0.00404089897511413
1061	Geneva County	1	Alabama	NO	NA	NA	2011	52	9391787.9025	0.222734647325391	0.0110486720258259	4.1078285530232	0.0263086618091459	0.764576376446061	942.795066014642	0.034237337987363	0.0137917024646032
1061	Geneva County	1	Alabama	NO	NA	NA	2011	53	859738.11997	0.18145415389034	0.0102514927689513	3.74195793986343	0.0263173207704871	0.65351020172113	877.687907804403	0.0283930430069289	0.0102818082998959
1061	Geneva County	1	Alabama	NO	NA	NA	2011	54	313180.62616	0.152495717680541	0.0149138868565426	4.50589921028249	0.0312507688357059	1.81563981325125	954.804381309434	0.0602357818343376	0.0236559114719983
1061	Geneva County	1	Alabama	NO	NA	NA	2011	61	8610576.49249107	0.517233692393397	0.0143496470530141	10.015534976597	0.0240139935866945	0.578392813370831	1673.67212664186	0.017451346486104	0.00182493557978447
1061	Geneva County	1	Alabama	NO	NA	NA	2011	62	4639407.082	0.570484855536546	0.0152083929775818	11.2823034917482	0.0241877757189922	0.579471825188803	1769.89333402203	0.0161962556991484	0.00184818516994603
1061	Geneva County	1	Alabama	NO	NA	NA	2014	11	3220142.97898387	0.0237854685940545	0.00828645474521262	0.819497965016236	0.0370481178000629	2.32199964327213	359.840542521576	0.0293647169152279	0.00364626997294918
1061	Geneva County	1	Alabama	NO	NA	NA	2014	21	107895032.433982	0.0190115418529525	0.00807191259002368	0.901822533299849	0.033429127695687	0.85269461451013	353.198753488867	0.0149077272475157	0.0172756652477213
1061	Geneva County	1	Alabama	NO	NA	NA	2014	31	156571643.504489	0.0239282960960295	0.0108503330677011	1.81954876268524	0.0385993766572722	1.30353579501147	488.727927550011	0.0366016200992676	0.0346525263620939
1061	Geneva County	1	Alabama	NO	NA	NA	2014	32	9699654.43188451	0.025984023757887	0.00997266265780372	1.38457874850097	0.0297507493358855	0.997700895703651	463.905967453173	0.0339641627806947	0.0291303054590112
1061	Geneva County	1	Alabama	NO	NA	NA	2014	41	786528.194860092	0.92522375328931	0.01456714608027	14.8677231540341	0.0227286325497815	0.881876525406723	1644.37343343535	0.0143494987517232	0.00215755746041102
1061	Geneva County	1	Alabama	NO	NA	NA	2014	42	211757.591577717	0.038552234179154	0.0239741373970916	2.39511319311836	0.0219567679564819	0.984676781580763	1045.45062503901	0.015104780576984	0.0175099442026945
1061	Geneva County	1	Alabama	NO	NA	NA	2014	43	806695.58400695	0.24270187790201	0.006943448055157	3.74845343642365	0.0130273847505366	0.620258658297136	771.01926044163	0.0384449049321086	0.00351941924242245
1061	Geneva County	1	Alabama	NO	NA	NA	2014	51	104834.662124316	0.170524628073556	0.0370593970429066	9.60276768750606	0.0390316118610191	4.13481486817323	1615.8904375877	0.223529794259265	0.0335646888059062
1061	Geneva County	1	Alabama	NO	NA	NA	2014	52	6610000.19699335	0.275813852403909	0.0105200350831511	4.52040947102871	0.0244856976953078	0.929324960754306	962.981376360979	0.0453980757803784	0.0142073360707131
1061	Geneva County	1	Alabama	NO	NA	NA	2014	53	5071214.77516397	0.194834224542498	0.0103059048964366	3.30164766780058	0.0260618790467226	0.606140465728354	854.223785644797	0.0352159531959152	0.0081971716326813
1061	Geneva County	1	Alabama	NO	NA	NA	2014	54	440000.013113022	0.175085824888636	0.0188632772971655	5.66000377195175	0.0330508008767094	2.32636592187339	995.064108465279	0.071441146649083	0.0302231308678025
1061	Geneva County	1	Alabama	NO	NA	NA	2014	61	12395896.3109301	0.394229808535138	0.0142807411916692	8.17065888232654	0.0239264292268758	0.458047963925584	1648.34416353994	0.0280281885387819	0.00191661577682262
1061	Geneva County	1	Alabama	NO	NA	NA	2014	62	6499983.65228595	0.384680793296801	0.0148731218683667	8.27361542065677	0.0241310352074651	0.385114847394831	1724.79979236951	0.0284428253375377	0.00183311792274917
1061	Geneva County	1	Alabama	NO	NA	NA	2017	11	3465261.12402	0.023670449259566	0.00798893337429027	0.767922054273184	0.0429036464674545	3.19581158230057	386.844688584739	0.0296679938424244	0.00457511541574548
1061	Geneva County	1	Alabama	NO	NA	NA	2017	21	108993137.871861	0.0132884772912563	0.00728781003680971	0.582653154647922	0.0288782563498474	0.563431004702864	348.208979799883	0.0115425879059414	0.0115221141615051
1061	Geneva County	1	Alabama	NO	NA	NA	2017	31	177935133.55248	0.0179005868523599	0.00983740589457577	1.33297995938611	0.0347446468629575	0.876555649558881	484.190862238489	0.0270430347969008	0.0230114564776962
1061	Geneva County	1	Alabama	NO	NA	NA	2017	32	9491120.493599	0.0170423478373809	0.00884486522942643	0.930161901382375	0.0273412071679942	0.608615786253948	446.116247863185	0.0240311139709843	0.018976150214733
1061	Geneva County	1	Alabama	NO	NA	NA	2017	41	865683.8308	0.613393881837558	0.014687875069646	10.4522167400108	0.023609019986983	0.663383974697646	1680.37393469066	0.0241091703253111	0.00221762449391645
1061	Geneva County	1	Alabama	NO	NA	NA	2017	42	233068.724946	0.036293706890288	0.0242932767887516	2.07707596336974	0.0293557549842555	0.739035959116754	1161.29390074078	0.0167910588816983	0.0193968773260133
1061	Geneva County	1	Alabama	NO	NA	NA	2017	43	887880.85245997	0.180926278322279	0.00722112494932594	3.04780817582623	0.0172982227408285	0.401700486912112	838.010665776112	0.0489376825388042	0.00311544022091631
1061	Geneva County	1	Alabama	NO	NA	NA	2017	51	104486.8408	0.33780243505993	0.0144789290998795	6.39482909621358	0.0241325990565267	0.393425940867438	1684.41316787346	0.0371602057430516	0.00235678596983309
1061	Geneva County	1	Alabama	NO	NA	NA	2017	52	6588069.50902	0.195106697775794	0.00961274094273381	3.26461484325806	0.0250285195019908	0.615847457592027	936.106193668539	0.0449424589362337	0.00981743232346625
1061	Geneva County	1	Alabama	NO	NA	NA	2017	53	5054389.47496	0.151333264388431	0.00916338365990388	2.43198977057055	0.0265788038991296	0.414646444984582	821.702363383514	0.0366631675745599	0.00606770262011961
1061	Geneva County	1	Alabama	NO	NA	NA	2017	54	438540.179005	0.240612191390692	0.017913525613261	7.39894557528998	0.0347009171417246	4.51267336139557	998.502507380729	0.142861626054499	0.040527036418783
1061	Geneva County	1	Alabama	NO	NA	NA	2017	61	11622924.1627128	0.257590702579996	0.0141650494539349	5.83264310169876	0.0247517887779265	0.330603348016514	1652.11035027299	0.0331528837154643	0.00204633827927576
1061	Geneva County	1	Alabama	NO	NA	NA	2017	62	6094509.57873	0.157532244818413	0.0141233400443533	3.82642166690609	0.0250050057585943	0.175355579903032	1670.11636892723	0.0357610337659685	0.00184097406414661
1063	Greene County	1	Alabama	NO	NA	NA	2008	11	1430941	0.036950229340532	0.00882030215051451	0.861912643240243	0.0458183573388963	5.81675919679182	398.720518916651	0.0653882928392716	0.00448634156897858
1063	Greene County	1	Alabama	NO	NA	NA	2008	21	198305527	0.0171000711629824	0.00770945795794119	1.05368456878964	0.0480012496764967	0.670393637825452	348.932210643696	0.0252630794477654	0.0158811813297913
1063	Greene County	1	Alabama	NO	NA	NA	2008	31	96831367.218774	0.026282793609789	0.011298251889783	1.93428469113398	0.0440472605567362	1.12198551864811	516.819520326511	0.0522907993205382	0.0384109599273249
1063	Greene County	1	Alabama	NO	NA	NA	2008	32	32229259.852313	0.0474498423875912	0.0110276190367768	2.15168129016403	0.041911843832362	1.06333030930121	537.067856707088	0.0486291108622356	0.0349320365261281
1063	Greene County	1	Alabama	NO	NA	NA	2008	41	550521.900929	0.572911662809684	0.0144083959915633	12.3834699026257	0.0190037002620667	0.458288145897597	1377.55752601678	0.0275679966110432	0.00249258065274865
1063	Greene County	1	Alabama	NO	NA	NA	2008	42	163935.082999	0.548336900818064	0.0143966325594884	11.9425451788103	0.0199716315649102	0.492782511372525	1344.5514443005	0.0294698325650655	0.00428105478396723
1063	Greene County	1	Alabama	NO	NA	NA	2008	43	597936.887412	0.54778768276077	0.0143963696601239	11.9326910113393	0.0199932637316805	0.493553421316646	1343.81379581034	0.029512336441535	0.0043210251522745
1063	Greene County	1	Alabama	NO	NA	NA	2008	51	217999.639204	0.405021446339353	0.0198219847531818	11.2549741301719	0.0249907813862729	0.568275017573119	1880.9413961132	0.104291487990929	0.00258736702299984
1063	Greene County	1	Alabama	NO	NA	NA	2008	52	9107326.189094	0.264795142979087	0.0158401544624881	7.29310776000965	0.0280154913582911	0.664067641597927	1319.26675320146	0.0599020179379688	0.0126591231178317
1063	Greene County	1	Alabama	NO	NA	NA	2008	53	1253771.334834	0.265819945583261	0.015840087078693	7.31046753740872	0.0279514269603423	0.661103671878904	1321.74771647896	0.0597368910043163	0.012514968680146
1063	Greene County	1	Alabama	NO	NA	NA	2008	54	466849.96481	0.139451914651617	0.0143265785009869	4.56490126066333	0.0336619520950774	0.908470232775601	931.095190524767	0.0545570517426176	0.0266097399160702
1063	Greene County	1	Alabama	NO	NA	NA	2008	61	8946146.729204	0.405161301689064	0.0194108187565621	11.0939040725111	0.0243905630987477	0.535957622228272	1858.38918103912	0.0973682612578671	0.00157321871930673
1063	Greene County	1	Alabama	NO	NA	NA	2008	62	13477665.551747	0.417343871124922	0.0200991178132854	11.5741968376859	0.0246202978992392	0.554208893982149	1926.24722722594	0.106970859227196	0.00152629473403918
1063	Greene County	1	Alabama	NO	NA	NA	2011	11	2171410.94	0.0267863808052722	0.00776960501463348	0.783841434221198	0.0503239753742606	2.37475319527662	391.311167572426	0.0288271392899273	0.00386230473992086
1063	Greene County	1	Alabama	NO	NA	NA	2011	21	141246009.81158	0.0203626266936062	0.00678145755253162	0.974457424728763	0.0424228850305376	0.50436721681641	342.592796049463	0.0115823385816525	0.00798196297573558
1063	Greene County	1	Alabama	NO	NA	NA	2011	31	113992915.52604	0.0169768369998095	0.00953572014073248	1.49967633596543	0.04285134896878	0.527737543746923	486.130670155729	0.0179013650423277	0.0118328610233121
1063	Greene County	1	Alabama	NO	NA	NA	2011	32	38071700.54672	0.0230253552124822	0.00916783251643637	1.5723573397593	0.0410175731089322	0.535216995372609	480.997793193545	0.0189488916653999	0.0125710628059632
1063	Greene County	1	Alabama	NO	NA	NA	2011	41	178377.532795	0.572590094290411	0.014872583585486	13.4552848966777	0.0226969186176292	0.589057774620399	1731.80188572189	0.014124417911198	0.00146210929146033
1063	Greene County	1	Alabama	NO	NA	NA	2011	42	371059.9616771	0.486238929750837	0.0121048200820244	11.1002384215892	0.019894808376545	0.626987426940488	1449.95188653488	0.79892855024014	0.00753115921505739
1063	Greene County	1	Alabama	NO	NA	NA	2011	43	989598.037576	0.338429256899739	0.00952854800729294	7.22976335234195	0.0168175204988634	0.808421829867645	1042.16913059973	0.0281906200207491	0.00384115027995099
1063	Greene County	1	Alabama	NO	NA	NA	2011	51	412885.8207122	0.569040150937097	0.0159176027268469	13.6328182768957	0.0239429039601217	0.64568591994971	1764.32068960438	0.0166504327866919	0.00360067814432299
1063	Greene County	1	Alabama	NO	NA	NA	2011	52	8757638.2819	0.197276702171129	0.0111988284389102	4.24517530628332	0.0245112836657826	0.790113060858981	953.823266389981	0.0390258860112376	0.0183972399306427
1063	Greene County	1	Alabama	NO	NA	NA	2011	53	3625793.581437	0.162019257957569	0.0102980837591939	3.69347041986077	0.0237204034013756	0.459685117688071	874.524835215718	0.0194104801184223	0.00625878263511226
1063	Greene County	1	Alabama	NO	NA	NA	2011	54	391174.491333	0.160568255150019	0.0163659424351327	5.12776709388873	0.0283784128733445	1.92069493357613	1052.22434854196	0.0659173221155776	0.0242287367986489
1063	Greene County	1	Alabama	NO	NA	NA	2011	61	29945028.4517138	0.455346319344462	0.0154802656436486	10.9227151846671	0.0239239830612319	0.49908195887324	1805.39033140519	0.0146078928754928	0.00155614038728108
1063	Greene County	1	Alabama	NO	NA	NA	2011	62	49041892.0179	0.611471460308804	0.0187765567853887	18.5643828960942	0.0419880473073391	1.98694280477706	2184.55864255678	0.267102324069693	0.00129411828886857
1063	Greene County	1	Alabama	NO	NA	NA	2014	11	2547726.15694612	0.0275267938827577	0.00883129597924596	0.869207017101971	0.0437461020343864	1.33583424192617	383.451376886681	0.0255898459824805	0.0018531809657881
1063	Greene County	1	Alabama	NO	NA	NA	2014	21	140964625.785812	0.0171740011365311	0.00766270482862862	0.775415269757997	0.0367104865789383	0.382582144618242	334.694068269121	0.00993747340123934	0.00646238692366474
1063	Greene County	1	Alabama	NO	NA	NA	2014	31	122383228.81309	0.0197022449039102	0.010625717509872	1.67692098880023	0.0429482368492876	0.638180186882327	472.848548883906	0.0198362328069749	0.0129853263067003
1063	Greene County	1	Alabama	NO	NA	NA	2014	32	9190439.08338605	0.0223441903741661	0.00939570883943738	1.20404269343136	0.0323652450826089	0.461550353132818	439.380244772329	0.0176008274639796	0.0106425053774324
1063	Greene County	1	Alabama	NO	NA	NA	2014	41	1058921.14719324	0.758469771203005	0.015273536678852	16.1493478402026	0.0225897254070314	0.686754861375501	1724.08777244604	0.0105803265603831	0.00151661913413608
1063	Greene County	1	Alabama	NO	NA	NA	2014	42	0	0.330980003328635	0.0137206247551952	9.49454833329327	0.0218008571461088	0.83450051883325	1279.78332688089	0.367452487193732	0.00954623615068473
1063	Greene County	1	Alabama	NO	NA	NA	2014	43	559999.992695801	0.221783652009994	0.00914820331492046	4.99973006340129	0.0165053809338077	0.543283140373557	1014.56140702139	0.0368890641602294	0.00292198862655137
1063	Greene County	1	Alabama	NO	NA	NA	2014	51	33567.3408119071	0.404094335778053	0.0155352599984064	9.80257954227297	0.0232641214661128	0.511242746374678	1726.56986042351	0.024400229970964	0.00237012342939804
1063	Greene County	1	Alabama	NO	NA	NA	2014	52	3363046.10828509	0.231032696626581	0.00972163388415562	4.32193285646248	0.0229568542650326	0.673907093160215	918.02788802267	0.0337113913494674	0.00910479987877202
1063	Greene County	1	Alabama	NO	NA	NA	2014	53	13334540.9349637	0.175471828688574	0.0103667062211856	3.24570579538891	0.0260357717425423	0.519051355161216	847.045135752563	0.0306043712273198	0.00729739083191657
1063	Greene County	1	Alabama	NO	NA	NA	2014	54	84076.1520245232	0.265246609095315	0.0170188546493677	6.98434739605782	0.0265831968569553	1.41797371138965	1085.77762399432	0.0416832701248629	0.0135717574073678
1063	Greene County	1	Alabama	NO	NA	NA	2014	61	16228181.5991453	0.31736408413479	0.0143075094974183	8.33032016401023	0.0238378738373333	0.391890142435869	1651.4233485113	0.0227071479070204	0.00152364857919721
1063	Greene County	1	Alabama	NO	NA	NA	2014	62	30012922.9925654	0.380847486593806	0.0165724182695137	12.9772213814329	0.0375993115385774	1.32151339329798	1921.17030190265	0.357285952617087	0.00140507749442952
1063	Greene County	1	Alabama	NO	NA	NA	2017	11	2833900.81275	0.0270647968853153	0.00808435853402823	0.807955035064598	0.044953281424795	1.70397473380803	391.578518673919	0.0255285470816268	0.00231622486082203
1063	Greene County	1	Alabama	NO	NA	NA	2017	21	155407984.389964	0.0138430914942141	0.00699546382479288	0.579228324556968	0.0321265380695857	0.307091725713998	333.931522825683	0.00938530358233019	0.00526321409287446
1063	Greene County	1	Alabama	NO	NA	NA	2017	31	139604935.064317	0.0185386164288692	0.00975378973375335	1.50292017400683	0.0404435922671149	0.593463688901162	474.212497799534	0.0198001728538555	0.011960550492031
1063	Greene County	1	Alabama	NO	NA	NA	2017	32	8881990.5652992	0.0214574713580439	0.00857223607206435	1.18499961019932	0.0324811379966	0.468654385099858	442.532110138627	0.018677541688423	0.0107617750565296
1063	Greene County	1	Alabama	NO	NA	NA	2017	41	1625512.385957	0.943072602236777	0.0153387892925757	18.3618819675223	0.0229444777875197	0.643605136955367	1743.10801243709	0.0154287424898915	0.00152143237133142
1063	Greene County	1	Alabama	NO	NA	NA	2017	42	0	0.200692201187689	0.0136902670121194	6.80018076066825	0.0241586349624991	0.612614526783923	1346.85387342499	0.479792112277688	0.0117137591346446
1063	Greene County	1	Alabama	NO	NA	NA	2017	43	859636.175001	0.156742494691196	0.00893066796704984	3.78799753058048	0.0176989930018784	0.325519350199108	1046.26829607151	0.043397771319579	0.00226302041550503
1063	Greene County	1	Alabama	NO	NA	NA	2017	51	39293.231019322	0.301566431720711	0.0152821434634253	7.22564370670233	0.0233159751864188	0.381251582548596	1736.28356323231	0.0227046946933749	0.00236715021042058
1063	Greene County	1	Alabama	NO	NA	NA	2017	52	3936711.949014	0.194099099568751	0.00942638291164107	3.70313521186054	0.0224901307443995	0.533620934872474	921.9891911692	0.0326086077641367	0.0071354699064208
1063	Greene County	1	Alabama	NO	NA	NA	2017	53	15609136.757873	0.136844442847952	0.00948050020209849	2.47982497835173	0.024815862113262	0.359025051963641	846.025787924752	0.0312416053128562	0.00532963778890322
1063	Greene County	1	Alabama	NO	NA	NA	2017	54	98417.79654971	0.317615788190699	0.0195546066879716	9.86411278318698	0.0300650850953023	4.86573465109161	1085.68174393596	0.166126981466264	0.0313895919332976
1063	Greene County	1	Alabama	NO	NA	NA	2017	61	18950416.04658	0.220247076748258	0.0145889241570201	5.84845092458293	0.0237788820011311	0.261934914673446	1703.98585133584	0.0262483474130405	0.00160575641664585
1063	Greene County	1	Alabama	NO	NA	NA	2017	62	35046948.18153	0.148628695865906	0.014949798653754	5.04640021203612	0.0275595402288849	0.35103625857512	1767.62361905375	0.160732008259508	0.00140139761709871
1065	Hale County	1	Alabama	NO	NA	NA	2008	11	843303	0.0296888197516789	0.00812565482312863	0.834587735767327	0.0389108148144136	6.01939084334433	367.332134282067	0.0675500822802407	0.00498349992792716
1065	Hale County	1	Alabama	NO	NA	NA	2008	21	116868008	0.0151980273672149	0.0076054340447021	0.96837228170659	0.0433133856812716	0.685592684426449	344.219216319356	0.0242029774291471	0.0168800401408432
1065	Hale County	1	Alabama	NO	NA	NA	2008	31	57065344.528103	0.0239449893281429	0.0109331880522523	1.80214163698346	0.0398226113397088	1.13807803864279	500.246826723506	0.0522509746015173	0.0402491052158788
1065	Hale County	1	Alabama	NO	NA	NA	2008	32	18993560.528092	0.0469089228670099	0.0106885802346302	2.05052265226432	0.0379856078217622	1.08851555938681	521.295318735367	0.0487025624940587	0.0366514194850353
1065	Hale County	1	Alabama	NO	NA	NA	2008	41	324282.579478	0.576361056670109	0.0125185725393081	10.6201587588758	0.0168750485739882	0.47874623718003	1196.48506911216	0.0303655491457572	0.00300531652305674
1065	Hale County	1	Alabama	NO	NA	NA	2008	42	96567.24197	0.55154435466434	0.012572922021743	10.2507679226437	0.0178521091038246	0.513997345267082	1170.73142646949	0.0321728158531481	0.00488052114890121
1065	Hale County	1	Alabama	NO	NA	NA	2008	43	352219.558452	0.550989741148254	0.0125741366455695	10.2425126294768	0.0178739448407309	0.514785151035855	1170.15587383181	0.0322132053675508	0.00492242896689725
1065	Hale County	1	Alabama	NO	NA	NA	2008	51	128471.331247	0.450182511097825	0.0189090840073435	10.7095552691098	0.0249440684620598	0.624234739773146	1792.0462514902	0.107936464072527	0.00303078050576874
1065	Hale County	1	Alabama	NO	NA	NA	2008	52	5367045.165994	0.280894623196343	0.014437735594027	6.57879469309773	0.0277041111689403	0.733896292816957	1187.16967421694	0.0621699645470436	0.0135993303356884
1065	Hale County	1	Alabama	NO	NA	NA	2008	53	738860.85591	0.281949721148401	0.0144308856213945	6.59261292628049	0.0276485729108636	0.731151146397562	1188.90491157174	0.0620105580862084	0.0134479377745008
1065	Hale County	1	Alabama	NO	NA	NA	2008	54	275119.830662	0.142344415435166	0.0132131718948188	4.03455072495784	0.0326516889385516	0.968240636324057	834.82284750803	0.0558984821956161	0.0282470682120016
1065	Hale County	1	Alabama	NO	NA	NA	2008	61	5272120.472765	0.447759868447227	0.0183509636649295	10.4806867675552	0.0244379386108757	0.596460800341447	1754.43067616996	0.100952929057477	0.00196479199959208
1065	Hale County	1	Alabama	NO	NA	NA	2008	62	7942650.613332	0.464604239191682	0.0192033822365535	11.0317001420948	0.0246132934978593	0.609748907520339	1838.49962175432	0.110725974456639	0.00191706622100384
1065	Hale County	1	Alabama	NO	NA	NA	2011	11	1825072.8681	0.0226486901025692	0.00721916247930769	0.757575883436366	0.0441034236330106	2.15582727285989	363.588606138449	0.0295752785442605	0.00371093334001057
1065	Hale County	1	Alabama	NO	NA	NA	2011	21	94639147.50728	0.0209285560867707	0.0068451509766105	1.03852791209888	0.0385148699883311	0.940696550575016	345.779204805624	0.0157428525643902	0.0175771125843413
1065	Hale County	1	Alabama	NO	NA	NA	2011	31	93240877.4167	0.0180779084878446	0.00935360914673585	1.51563555036191	0.038923939065754	0.896777535431113	476.995952434677	0.0279366478219784	0.0257015443877487
1065	Hale County	1	Alabama	NO	NA	NA	2011	32	31167934.9328	0.025084548689268	0.00913014597796253	1.65014506882765	0.037550075417238	0.927537500864626	479.20632046582	0.0311920616193829	0.0274587327762209
1065	Hale County	1	Alabama	NO	NA	NA	2011	41	76693.31893	0.677086100717431	0.0138885877607644	12.3377226668967	0.0228014192730699	0.728530440430191	1617.24793962154	0.018559990726749	0.00196941295811463
1065	Hale County	1	Alabama	NO	NA	NA	2011	42	159255.2621064	0.508707025965034	0.00890098432402759	8.29479912948992	0.0138268153292607	0.592539934912961	1067.92121645567	0.925249443417171	0.00857228897108546
1065	Hale County	1	Alabama	NO	NA	NA	2011	43	424709.546582	0.351457149087438	0.00712445910509166	5.30920978709666	0.0128207271048407	0.881380118853153	780.877758077058	0.0276521507728886	0.00403608034576788
1065	Hale County	1	Alabama	NO	NA	NA	2011	51	254936.494022	0.688083929875426	0.0149463712649707	12.4877365696741	0.0243672090422756	0.768196126855105	1653.06143108775	0.0198349308919406	0.00394136516970101
1065	Hale County	1	Alabama	NO	NA	NA	2011	52	6688545.7339	0.222822294949121	0.0110126605181187	4.1274419403693	0.0263088286091987	0.749989866606898	939.716793855442	0.0337794170739005	0.0130448028319716
1065	Hale County	1	Alabama	NO	NA	NA	2011	53	612279.34386	0.18165547863094	0.0102207002286265	3.76982572500335	0.0263173348293174	0.651270382969767	874.986457096645	0.0283732154832338	0.0101592339072222
1065	Hale County	1	Alabama	NO	NA	NA	2011	54	223334.031321	0.15327233649888	0.0148631938575649	4.52202693269209	0.0312508188959079	1.71443731652523	951.517780058144	0.0583269897664993	0.0225318719451358
1065	Hale County	1	Alabama	NO	NA	NA	2011	61	7746102.80026525	0.517213933175615	0.0143198267978522	10.0867196830656	0.0240139954430765	0.578538096376229	1670.19842289288	0.01746851342273	0.00181859673373454
1065	Hale County	1	Alabama	NO	NA	NA	2011	62	4173625.7441	0.570445183511968	0.0151766880103513	11.3624970315359	0.0241879660652154	0.579696080669908	1766.20189124566	0.0162270647825794	0.00183977217228532
1065	Hale County	1	Alabama	NO	NA	NA	2014	11	2019118.75017443	0.0240987382752037	0.00823759766265315	0.828737981102026	0.0373446087684828	1.86182988406157	357.69686704663	0.0284951130204401	0.00293257739942769
1065	Hale County	1	Alabama	NO	NA	NA	2014	21	81056347.1107446	0.0200485874626889	0.00801210708666962	0.894066931127783	0.0334647072207257	0.833890539141779	350.076521170321	0.0149050696429099	0.0166736395035733
1065	Hale County	1	Alabama	NO	NA	NA	2014	31	87588814.765415	0.0237320893671981	0.0108165755817111	1.79838114988238	0.0388384454167481	1.27128000167509	482.88700987692	0.0362864479067467	0.0336717317935088
1065	Hale County	1	Alabama	NO	NA	NA	2014	32	4640946.16702667	0.0253742687064765	0.00981271460405654	1.37604695175356	0.0303127467023205	0.960702079377197	454.475216323233	0.0333900423659126	0.0278152834934042
1065	Hale County	1	Alabama	NO	NA	NA	2014	41	238712.785	0.917305806650616	0.0144522332465184	14.9112357791947	0.0226986215202793	0.87558210399908	1631.38195243083	0.0143093032477276	0.00213095669109193
1065	Hale County	1	Alabama	NO	NA	NA	2014	42	221661.87464921	0.19654920613128	0.0194968214967975	5.3211996237909	0.0191721187349174	0.897955096738002	1045.03515894454	0.0126170134191817	0.0119584976538229
1065	Hale County	1	Alabama	NO	NA	NA	2014	43	624000	0.245501054975705	0.00665806723361859	3.76458405952821	0.0126840854837196	0.548430974694167	770.580745545064	0.0367831427992628	0.00258565096760385
1065	Hale County	1	Alabama	NO	NA	NA	2014	51	59591.5476680251	0.527730626079479	0.0145983379017333	9.4015176478988	0.0234050324458006	0.555632035868911	1676.71823200445	0.0274960111956445	0.00225657675387233
1065	Hale County	1	Alabama	NO	NA	NA	2014	52	4369999.86981585	0.268483573813869	0.00955809455350444	4.35042634761605	0.0246207869833016	0.874634064171966	905.586710197829	0.0445969955532013	0.0128936697021568
1065	Hale County	1	Alabama	NO	NA	NA	2014	53	3227471.83481484	0.178639402809308	0.00955873275234201	3.06617344949445	0.0269976880575111	0.553563196953041	781.491030318552	0.0330181024205547	0.00775497515517786
1065	Hale County	1	Alabama	NO	NA	NA	2014	54	128000.003814497	0.181619230021303	0.0185319338795504	5.71997679975988	0.032837606026141	2.27488048332549	986.926957972905	0.0702937815619352	0.0294434112769606
1065	Hale County	1	Alabama	NO	NA	NA	2014	61	8340014.5632759	0.322599333879124	0.0134793928868924	7.92324413699372	0.0243201228247028	0.425559183323597	1555.81911233465	0.0252893077070641	0.00169587774920653
1065	Hale County	1	Alabama	NO	NA	NA	2014	62	4399915.95365421	0.308372415968387	0.0140176327671124	8.03269700941783	0.0245952789984508	0.362159189537835	1625.52879064328	0.025607634034392	0.00161293517646908
1065	Hale County	1	Alabama	NO	NA	NA	2017	11	2082056.46601	0.0239027981751187	0.00792061471282729	0.779389115172848	0.0430439206346816	2.36241797555594	383.621377542346	0.0288309957259819	0.00354665496975619
1065	Hale County	1	Alabama	NO	NA	NA	2017	21	81914949.793193	0.013996824528395	0.0072529285959325	0.592920307072916	0.0288562767534243	0.57123015108261	346.301153412342	0.0118436821525471	0.0116896834666328
1065	Hale County	1	Alabama	NO	NA	NA	2017	31	91678448.80791	0.0178312917298678	0.00983569416085234	1.34410566265159	0.0348560138672891	0.888633194719919	479.892423141712	0.0277566693978395	0.0235403731292381
1065	Hale County	1	Alabama	NO	NA	NA	2017	32	5844001.3282059	0.0161298348964999	0.0086553356827619	0.923931467674555	0.0271645678912743	0.608597948672703	432.357230060851	0.0243217634263765	0.0191047347590546
1065	Hale County	1	Alabama	NO	NA	NA	2017	41	268577.559002	0.609088654083857	0.0145894452944387	10.5580570676862	0.0235679266338167	0.659544297291923	1669.09390303103	0.0241452733288652	0.00219481963511623
1065	Hale County	1	Alabama	NO	NA	NA	2017	42	249393.4517195	0.16743146536805	0.0200871081942873	4.9971037221066	0.0257574588819982	0.745058234087918	1172.2775134054	0.0155136374040111	0.0132121420457109
1065	Hale County	1	Alabama	NO	NA	NA	2017	43	702067.117459	0.180853635531926	0.00710969984368592	3.08536596830496	0.0171931254075903	0.397191601496894	832.748280308517	0.05130574791037	0.00293472308996953
1065	Hale County	1	Alabama	NO	NA	NA	2017	51	56998.9356015	0.334228219225091	0.0143672050012988	6.44941293409956	0.0240914250131643	0.3919493240598	1671.3869955284	0.0373641516667215	0.00232856548466286
1065	Hale County	1	Alabama	NO	NA	NA	2017	52	4179877.200556	0.191249068584588	0.00871566969523622	3.14949612072665	0.024682838916656	0.567082431522027	880.828556061349	0.0438709849202186	0.00826530131150291
1065	Hale County	1	Alabama	NO	NA	NA	2017	53	3087056.370032	0.138617853738274	0.00861658130462835	2.31795691808857	0.0258681106164825	0.383699459858381	769.594401878453	0.0344045190602686	0.00573933713400546
1065	Hale County	1	Alabama	NO	NA	NA	2017	54	122431.193649	0.119921799345958	0.0197046417313762	6.81132381165822	0.0371904912733442	5.05584346112551	985.683547917764	0.172444198266559	0.0485864452444755
1065	Hale County	1	Alabama	NO	NA	NA	2017	61	7346429.80777	0.231705951541145	0.0141566132801464	5.91667181488786	0.0245917639790307	0.304270927813847	1651.10805542214	0.0301277245137051	0.00183232075672636
1065	Hale County	1	Alabama	NO	NA	NA	2017	62	3875656.04634	0.140576373348316	0.0140333710323343	3.85716939352811	0.0248631407157121	0.16212123120407	1659.44923539788	0.0321645427333316	0.00162735741900955
1067	Henry County	1	Alabama	NO	NA	NA	2008	11	1111809	0.0280340443685592	0.00811496617996211	0.825411567130518	0.0389110807732344	6.07873005883833	366.847264456186	0.0626537687163067	0.00498398863600216
1067	Henry County	1	Alabama	NO	NA	NA	2008	21	154062272	0.0144180583878507	0.00760583979584802	0.964144270325358	0.0433143286513364	0.678205484050802	344.235522058026	0.0235132250941792	0.0168788084769483
1067	Henry County	1	Alabama	NO	NA	NA	2008	31	75227626.980943	0.0229263609019805	0.0109297623966746	1.79469059407748	0.0398233733802478	1.12860932398198	500.08889040634	0.0507792763076674	0.0402514955172194
1067	Henry County	1	Alabama	NO	NA	NA	2008	32	25038680.130682	0.0459936169106009	0.0106859185684372	2.04154555862287	0.0379862742734347	1.07942515848961	521.189953407357	0.0473275519322552	0.0366528073512423
1067	Henry County	1	Alabama	NO	NA	NA	2008	41	427662.887938	0.576371993985106	0.0125284246896248	10.5459515417579	0.016874804027875	0.4728100279593	1197.46197648918	0.028480176639314	0.00300691889714647
1067	Henry County	1	Alabama	NO	NA	NA	2008	42	127350.35983	0.551517577387207	0.0125821709984072	10.1794187657838	0.0178515269031646	0.507931591205867	1171.66720753053	0.0302999868888898	0.00488065112607808
1067	Henry County	1	Alabama	NO	NA	NA	2008	43	464497.784732	0.550962111076944	0.0125833721637499	10.1712271991921	0.0178733554843968	0.508716515892004	1171.09072547628	0.0303406574586748	0.0049225267872317
1067	Henry County	1	Alabama	NO	NA	NA	2008	51	169360.452418	0.450141407742319	0.0189275005453348	10.643768878717	0.0249442088335755	0.622838173818045	1793.82388002573	0.10765444497497	0.00303026758426265
1067	Henry County	1	Alabama	NO	NA	NA	2008	52	7075276.779932	0.280613744239234	0.0144483065932785	6.53812204344715	0.0277040443546941	0.730149442046465	1188.21575898476	0.0615257484274736	0.013595351562687
1067	Henry County	1	Alabama	NO	NA	NA	2008	53	974026.67064	0.28167255122759	0.0144415153860688	6.55184692985182	0.0276485031235751	0.727425676409607	1189.9560346917	0.0613708075012429	0.0134440165054967
1067	Henry County	1	Alabama	NO	NA	NA	2008	54	362685.796556	0.141712482775446	0.0132166406041597	4.01001245472665	0.0326517405266982	0.962097591255442	835.238280934953	0.0548030732227607	0.0282376969182745
1067	Henry County	1	Alabama	NO	NA	NA	2008	61	6950106.26435	0.447746807227427	0.0183694047789161	10.4161570090168	0.0244380134830021	0.595126311744383	1756.20434752993	0.100697111470447	0.00196473758682258
1067	Henry County	1	Alabama	NO	NA	NA	2008	62	10470588.41204	0.464589166546188	0.019222493329777	10.9639336510698	0.0246134390340642	0.608569280496884	1840.34101733599	0.110480335117668	0.00191693196518274
1067	Henry County	1	Alabama	NO	NA	NA	2011	11	2322099.5015	0.022599144450318	0.00725708880364789	0.755306369989159	0.0441036193398192	2.55207245276401	365.499305609493	0.0302743720230388	0.00430202793354848
1067	Henry County	1	Alabama	NO	NA	NA	2011	21	111843737.85558	0.019275745025332	0.00681097842108643	1.0019540053172	0.0385121636411445	0.855072126347499	344.066581847665	0.0145324099186173	0.0158583115662376
1067	Henry County	1	Alabama	NO	NA	NA	2011	31	127593434.9694	0.0170270841878959	0.0093222158999423	1.46880311395933	0.0389219626261898	0.822165602740681	475.445075795111	0.0253340498303623	0.0232256833350494
1067	Henry County	1	Alabama	NO	NA	NA	2011	32	42642462.7486	0.0239266793617988	0.00909720992932961	1.59844803735715	0.0375546494478045	0.850286379353782	477.421158755138	0.0282931196419566	0.0248051921512518
1067	Henry County	1	Alabama	NO	NA	NA	2011	41	88777.09078	0.67710306436516	0.0139133468301562	12.2635408386988	0.0228015552623001	0.728924037693613	1620.11050547922	0.0186417347419998	0.0019810240874692
1067	Henry County	1	Alabama	NO	NA	NA	2011	42	184406.1708307	0.508870056398842	0.00892295006917356	8.24763630562584	0.0138267988892626	0.594065888240854	1070.5721937039	0.925559994086546	0.00924524273691774
1067	Henry County	1	Alabama	NO	NA	NA	2011	43	491786.548592	0.351720938014048	0.00716182912939403	5.28548808212829	0.0128207064383583	0.900646211441102	784.906526918702	0.0296141200356953	0.00451230684208327
1067	Henry County	1	Alabama	NO	NA	NA	2011	51	290048.66208	0.688148229136327	0.014981816143371	12.4164863500414	0.0243672634107459	0.780437695355302	1656.94765177485	0.020585822858891	0.00433947824725612
1067	Henry County	1	Alabama	NO	NA	NA	2011	52	7684726.073	0.223264765115536	0.0110637749183167	4.14481570509219	0.0263088112318023	0.811081579593683	943.931922098507	0.0372186838855095	0.0158619911461172
1067	Henry County	1	Alabama	NO	NA	NA	2011	53	703471.16172	0.181604423174753	0.0102501892601008	3.75314294783288	0.0263171992437888	0.661485362557784	877.680152597116	0.0290869278056048	0.0106212668865052
1067	Henry County	1	Alabama	NO	NA	NA	2011	54	258364.385195	0.153477947296285	0.0149573881741343	4.5714824981269	0.0312507478831384	2.02059857177977	957.447085950944	0.0671291619485976	0.0265984431837257
1067	Henry County	1	Alabama	NO	NA	NA	2011	61	8886002.62181494	0.517280688771827	0.0143439635883291	10.0246494160516	0.024014129477346	0.579329144394536	1673.00981039349	0.0175534839680285	0.00184413447781361
1067	Henry County	1	Alabama	NO	NA	NA	2011	62	4787807.2112	0.570564113376847	0.0152043501411154	11.2925742213398	0.0241878302271228	0.580763720921604	1769.41685134195	0.0163719901473166	0.00187354076614913
1067	Henry County	1	Alabama	NO	NA	NA	2014	11	2776908.08868958	0.0236032976570011	0.00824898992290078	0.831471970719989	0.0376727710537756	1.90677465270897	358.191388663347	0.0282655386991947	0.00297544228539818
1067	Henry County	1	Alabama	NO	NA	NA	2014	21	100173647.06089	0.0176961033360412	0.00787271130370646	0.836729072487307	0.0334282032382901	0.70624048971777	344.028749483858	0.0129684502401404	0.0140609756466248
1067	Henry County	1	Alabama	NO	NA	NA	2014	31	127394193.380639	0.0223430436415865	0.010597142456568	1.71393942542125	0.0386448302998478	1.09245361547979	477.651616437163	0.0307040515299794	0.0280704554439499
1067	Henry County	1	Alabama	NO	NA	NA	2014	32	9994447.51161281	0.0288892172603392	0.00956363241890989	1.33344977575997	0.0292975463922945	0.823738597289011	460.025254831862	0.0284905802471384	0.0225377313393381
1067	Henry County	1	Alabama	NO	NA	NA	2014	41	312890.089668787	0.909944682084579	0.014406486176746	14.7451618107093	0.022670884890942	0.868231418273009	1626.23741426726	0.0141149253364811	0.00210623423435019
1067	Henry County	1	Alabama	NO	NA	NA	2014	42	290540.796838202	0.0977985806523673	0.0221974389215194	3.47564083189078	0.0206455777531419	0.931788017141899	1041.80361437447	0.0136865119448221	0.0147894474781057
1067	Henry County	1	Alabama	NO	NA	NA	2014	43	911999.99320197	0.241265833137396	0.00681188116101699	3.72851687519092	0.0127384962330513	0.589464476747192	768.503354841402	0.0379500844405599	0.00322131555318088
1067	Henry County	1	Alabama	NO	NA	NA	2014	51	67464.3530052972	0.520684525435615	0.0145327104475161	9.27812878595326	0.0233932599688502	0.548199521612074	1669.17407407877	0.0268686048822535	0.00222291639767693
1067	Henry County	1	Alabama	NO	NA	NA	2014	52	4210000.06278889	0.275776054674514	0.0100586099767964	4.47480394688324	0.0241894235072344	0.899989738817588	944.765230859853	0.0445635642088963	0.0132513184090395
1067	Henry County	1	Alabama	NO	NA	NA	2014	53	6226837.0168271	0.167189534731894	0.00906984123113948	2.87757586086755	0.0270494400763881	0.51774549950645	736.776543080859	0.0307730887394339	0.00747196692826818
1067	Henry County	1	Alabama	NO	NA	NA	2014	54	224000.00334126	0.153225970758873	0.0191554889946015	5.52960680250476	0.0336176335072292	2.33709698719763	979.392175769991	0.0728105246483772	0.0311888650984288
1067	Henry County	1	Alabama	NO	NA	NA	2014	61	11504206.090426	0.299823759100309	0.0133555798881216	7.82402067072677	0.0243618583501698	0.408020792118317	1541.53980456962	0.0237776084083808	0.00159818263534126
1067	Henry County	1	Alabama	NO	NA	NA	2014	62	6092510.82182176	0.288069543883289	0.013843994241772	7.88778048261625	0.0247271988625394	0.351226166616369	1605.45728234837	0.0242819830144387	0.00153000883076555
1067	Henry County	1	Alabama	NO	NA	NA	2017	11	2948589.10597	0.0234966730738707	0.00792661979254488	0.776339608419896	0.0432701275827003	2.4550224700507	383.913225749257	0.0285291764073282	0.003610498460188
1067	Henry County	1	Alabama	NO	NA	NA	2017	21	99647353.1160968	0.0126391607870663	0.00712880434443167	0.54991233354731	0.0287473855383673	0.472645277413613	340.904640422762	0.0104237948249615	0.00953044004638475
1067	Henry County	1	Alabama	NO	NA	NA	2017	31	142477816.65407	0.0172166572808027	0.0096520419582245	1.27257447958099	0.0346585278978721	0.747990270138652	476.053719974444	0.0235805981298705	0.0190422836117013
1067	Henry County	1	Alabama	NO	NA	NA	2017	32	12180022.126496	0.0186499865684393	0.00854637445950831	0.907298324350907	0.027007978574868	0.510013673271635	444.476563547465	0.0216426080363184	0.015018223829104
1067	Henry County	1	Alabama	NO	NA	NA	2017	41	361714.494393	0.602985320517504	0.0145508657985281	10.4258210588089	0.023509709786727	0.651945500926168	1664.68074447725	0.0236857346957751	0.00216243208677663
1067	Henry County	1	Alabama	NO	NA	NA	2017	42	335877.7475097	0.163597374549988	0.0202108248938307	4.88993950327095	0.0257755174176863	0.749110851097591	1173.56455392275	0.0157267881916368	0.0138351138209533
1067	Henry County	1	Alabama	NO	NA	NA	2017	43	1054311.4897116	0.176646129252573	0.00729680298388219	3.03611428326679	0.0173723261694296	0.411436682617542	832.197639310865	0.0496156583170797	0.00335686042128053
1067	Henry County	1	Alabama	NO	NA	NA	2017	51	66833.2456996	0.328995750815256	0.0143067067011878	6.35232627329352	0.0240324819030917	0.385138026660867	1664.34864417258	0.0363265932261592	0.00228738719948511
1067	Henry County	1	Alabama	NO	NA	NA	2017	52	4170616.912983	0.202137041691889	0.00874557106548345	3.26730096923404	0.0239635642533404	0.537811762032787	918.210078001018	0.0428349945715674	0.00659203011478807
1067	Henry County	1	Alabama	NO	NA	NA	2017	53	6168587.02998	0.130277267507896	0.00828395414959783	2.19527271102247	0.0253085029643127	0.360616295717307	737.660278908847	0.0319085880435031	0.00549407004921967
1067	Henry County	1	Alabama	NO	NA	NA	2017	54	221904.5596505	0.206445248707535	0.0181625899660012	7.21978381046384	0.0351758663037491	4.58372019986123	983.782592670345	0.148037708531092	0.0420087456125193
1067	Henry County	1	Alabama	NO	NA	NA	2017	61	10670015.40763	0.221954541770521	0.0141214706367979	5.83308062698957	0.0243581046549544	0.289302156181619	1646.99874405066	0.0281964598133156	0.00172712081049327
1067	Henry County	1	Alabama	NO	NA	NA	2017	62	5650638.35512	0.134364199986653	0.0139797638748284	3.79738346478631	0.0246334802790893	0.155085153545515	1653.09559959429	0.0302356042310317	0.00152215337945531
1069	Houston County	1	Alabama	NO	NA	NA	2008	11	4023253	0.0286369519008251	0.00801811023978554	0.661440668839585	0.0322411491220312	6.58562731262197	362.467909569524	0.0676463452033858	0.00593109014933791
1069	Houston County	1	Alabama	NO	NA	NA	2008	21	692362500	0.0182745562251798	0.00900992448465218	1.07984494082363	0.0444429021839875	0.774999159599725	407.763221164494	0.0263741324924787	0.0190980755781127
1069	Houston County	1	Alabama	NO	NA	NA	2008	31	307039524.267795	0.0303068315532866	0.0125635245231737	1.88996377589524	0.0394352806080574	1.25218958089976	574.896176920198	0.0546529526078662	0.0440299510272235
1069	Houston County	1	Alabama	NO	NA	NA	2008	32	101907183.693396	0.0598431104688191	0.0122499576968685	2.26234894235024	0.0375484809563135	1.20669066835901	598.158255409645	0.0508944234808417	0.0401013261379673
1069	Houston County	1	Alabama	NO	NA	NA	2008	41	1271264.559565	0.665322536088328	0.0139275314027713	11.6606236947764	0.0186841466571818	0.555232413147099	1331.01104224007	0.0322672145227055	0.00370895613806474
1069	Houston County	1	Alabama	NO	NA	NA	2008	42	383338.802987	0.629157569621561	0.0139996115369448	11.1308968850988	0.0198280522036526	0.604052537613863	1294.54581866997	0.0346402221553702	0.00627120859232809
1069	Houston County	1	Alabama	NO	NA	NA	2008	43	1398579.754068	0.628359624539597	0.0140012019155402	11.1192089742873	0.0198532913755422	0.605129706543493	1293.7412487048	0.0346925802785745	0.00632774221987916
1069	Houston County	1	Alabama	NO	NA	NA	2008	51	484835.326413	0.578212892170783	0.0214107323816847	11.7668607860458	0.0248732963122672	0.723125819931394	2021.7017814037	0.114045433414385	0.0042875688198499
1069	Houston County	1	Alabama	NO	NA	NA	2008	52	22148004.604712	0.331474464984062	0.0164621314846544	7.01232898491934	0.0285320929997841	0.90452479032693	1313.65114352877	0.0672429423083866	0.0179653611985255
1069	Houston County	1	Alabama	NO	NA	NA	2008	53	3045913.387252	0.333026723071137	0.0164598493208779	7.03420228482302	0.0284689026409477	0.901394920539192	1316.39676918131	0.0670914459326207	0.017782243149699
1069	Houston County	1	Alabama	NO	NA	NA	2008	54	1253785.73512	0.155082410011815	0.0150443100056737	4.12329180800935	0.0336964128362292	1.1603732573391	915.880649357403	0.0620756149245395	0.0339019368264414
1069	Houston County	1	Alabama	NO	NA	NA	2008	61	19771212.509047	0.578481529166949	0.0208933284883614	11.646277372623	0.0242407852884102	0.691814147618073	1995.73729847077	0.107119398998763	0.00275395308160051
1069	Houston County	1	Alabama	NO	NA	NA	2008	62	29695821.484253	0.602143826624412	0.0217987717983915	12.2058864972703	0.0244079209044895	0.700061389921015	2085.67416648296	0.117358021357368	0.00269393965889187
1069	Houston County	1	Alabama	NO	NA	NA	2011	11	8292977.5598	0.023724044532206	0.00722242650857486	0.583586204080301	0.0354048043864261	3.31362347439232	363.754388949577	0.0371071614496255	0.00598664786369943
1069	Houston County	1	Alabama	NO	NA	NA	2011	21	498601802.01346	0.0200836129463918	0.00827553817784098	0.9872631140483	0.0400035840758716	0.881744591669374	418.112985192005	0.0160267802367107	0.0182785516358485
1069	Houston County	1	Alabama	NO	NA	NA	2011	31	502911979.1627	0.0249608217443349	0.0110270998194464	1.55446722788717	0.0385005588791038	1.0423980465906	562.687242502627	0.031740963316357	0.030279358999576
1069	Houston County	1	Alabama	NO	NA	NA	2011	32	167984818.0291	0.0337467580444893	0.0108046108496623	1.73075007515175	0.0374416612013794	1.08867762728572	567.184383914538	0.0363623756208705	0.0323644853395428
1069	Houston County	1	Alabama	NO	NA	NA	2011	41	315935.96762	0.920344549151779	0.0167649558088463	14.4590335588648	0.0238239389763115	0.951536780618356	1952.19493688789	0.0252624053553501	0.0029643962000796
1069	Houston County	1	Alabama	NO	NA	NA	2011	42	656850.7716405	0.528528531590627	0.00935299531674017	9.15414220218436	0.0178868611608274	0.775037459558145	1123.30718495403	1.07199112538489	0.0132606788079877
1069	Houston County	1	Alabama	NO	NA	NA	2011	43	1751766.646527	0.439713896838806	0.0079853559694846	5.86541109128273	0.0165810147703207	1.15581358289	873.356044620614	0.037787568707959	0.00633300852919374
1069	Houston County	1	Alabama	NO	NA	NA	2011	51	913471.371512	0.933403993647978	0.0177439574794467	14.4641986343617	0.0245970368386169	1.02033426209839	1959.6471878806	0.0284423892194648	0.00618942834457788
1069	Houston County	1	Alabama	NO	NA	NA	2011	52	25674497.5277	0.299358696767917	0.0139367150246245	5.2271152687932	0.0267342239880287	1.13135482872736	1207.19307051013	0.0503801434145104	0.0213121494014913
1069	Houston County	1	Alabama	NO	NA	NA	2011	53	1560953.45212	0.224977133513408	0.0120953648987391	4.36830905052651	0.0265082520114783	0.917102783741438	1052.77714999536	0.0398605963342671	0.0155069287417119
1069	Houston County	1	Alabama	NO	NA	NA	2011	54	855835.98671	0.203645294400021	0.018183593419915	5.3311451380399	0.0317682779670044	2.85801633077959	1181.03214969146	0.0944002737028585	0.0367251270851109
1069	Houston County	1	Alabama	NO	NA	NA	2011	61	27937468.0432344	0.738950744504948	0.0169418911754499	11.6898995481191	0.0240509523414792	0.769343640497888	1976.02773247039	0.0251089361486812	0.00285348495673711
1069	Houston County	1	Alabama	NO	NA	NA	2011	62	12391433.4593	0.783734513891875	0.0173623418877313	12.6765682611634	0.024202265304752	0.726647787389584	2020.55501959839	0.022513954799123	0.00277389247690394
1069	Houston County	1	Alabama	NO	NA	NA	2014	11	11927210.323	0.02399946968441	0.00813630039038928	0.681413256192749	0.0333785920130537	2.21128751093509	353.312067498267	0.0311695026388393	0.00380269286063515
1069	Houston County	1	Alabama	NO	NA	NA	2014	21	534252545.178748	0.016705514194146	0.00857940043886487	0.723336220764354	0.0309782778358762	0.627089478473714	375.277326725979	0.0126289216837431	0.0134363976675686
1069	Houston County	1	Alabama	NO	NA	NA	2014	31	573148824.143429	0.0214634703956057	0.0114787302776793	1.42375428208596	0.0339425653021578	0.980149511977227	511.469930103637	0.0292704341710534	0.0263875713191493
1069	Houston County	1	Alabama	NO	NA	NA	2014	32	69964681.6029945	0.0224103420480788	0.0104123944713767	1.08791484798309	0.0268625821551252	0.735114876137915	476.070208617964	0.0273665953627826	0.0219861193202906
1069	Houston County	1	Alabama	NO	NA	NA	2014	41	1918503.81882413	0.933242278250336	0.0162111249687041	14.8105120673824	0.0233625731108408	0.974593931937231	1837.41309087837	0.0206104302316131	0.00272331730108302
1069	Houston County	1	Alabama	NO	NA	NA	2014	42	516520.258611496	0.361831010903387	0.01309666960095	9.59476297515374	0.0175487785267702	0.956449598298107	1099.62460757821	0.0162845480598863	0.00851801644104163
1069	Houston County	1	Alabama	NO	NA	NA	2014	43	3071999.90844726	0.282924944728031	0.00727213159179918	4.20527890750722	0.0150455235198266	0.682398733711149	822.26881774339	0.0459627583740736	0.00384553319347828
1069	Houston County	1	Alabama	NO	NA	NA	2014	51	408918.749	0.684781040722249	0.0166881505010356	10.1822325617503	0.0236458430310076	0.691321167874795	1911.87128847051	0.0305491380312034	0.00294776043084491
1069	Houston County	1	Alabama	NO	NA	NA	2014	52	23629999.9998	0.269391829386584	0.0118752901114429	4.49044161110538	0.024453216495066	0.908227445785867	1062.37552433988	0.0489088516375557	0.0148204847574484
1069	Houston County	1	Alabama	NO	NA	NA	2014	53	15900803.692	0.218387126014674	0.0112850473777768	3.60624221409864	0.0256392822220775	0.678560997111755	944.664199118282	0.0386766937187932	0.0088758348306748
1069	Houston County	1	Alabama	NO	NA	NA	2014	54	1072000	0.211119321839086	0.0206941279133998	5.73674179922127	0.0328407730540815	2.44953504496188	1133.45624725858	0.0723526628019517	0.0328211907267647
1069	Houston County	1	Alabama	NO	NA	NA	2014	61	41177760.895	0.434714489098254	0.0153575252630759	8.36144635497865	0.0235636314668974	0.483850092434755	1776.2224290015	0.0337053539436606	0.0022659481728777
1069	Houston County	1	Alabama	NO	NA	NA	2014	62	18582867.392	0.425889246122346	0.0156232357390499	8.64294538274344	0.0239054135886038	0.413922406418591	1811.89757389482	0.0316095822916132	0.00209697227079066
1069	Houston County	1	Alabama	NO	NA	NA	2017	11	12773924.975	0.0237000600077215	0.00778702013118501	0.698994208627249	0.0409170915077536	2.87075233452053	377.13511775195	0.0313965173727471	0.00449446418531839
1069	Houston County	1	Alabama	NO	NA	NA	2017	21	549520489.955701	0.0121180707183968	0.00757398882744241	0.44792191973796	0.0266682276304201	0.417699847625745	362.058837524383	0.00964331229436184	0.00919330388030731
1069	Houston County	1	Alabama	NO	NA	NA	2017	31	649223662.7065	0.0161827074632759	0.0100598397080113	0.982154884885784	0.030408595812223	0.637963584919473	490.532755292512	0.0211795873567217	0.0175617536409733
1069	Houston County	1	Alabama	NO	NA	NA	2017	32	74725398.1896669	0.0157694007291784	0.00894696568919478	0.725541919502984	0.0247504069649058	0.460180631648734	446.738006417736	0.0194649306290574	0.0150118817735876
1069	Houston County	1	Alabama	NO	NA	NA	2017	41	2114068.265	0.679426387162886	0.0159234875018831	11.5321127678498	0.0246398824540296	0.79073230065259	1824.84874317915	0.0303711438051446	0.00279135163758154
1069	Houston County	1	Alabama	NO	NA	NA	2017	42	569172.2250255	0.260238542587184	0.0139660683103228	7.50057045877619	0.0213513215463604	0.768010591564963	1209.30123343048	0.0706193850954009	0.00822740295682676
1069	Houston County	1	Alabama	NO	NA	NA	2017	43	3385147.035002	0.212327756151063	0.007640788502276	3.44421647089879	0.0180797552036518	0.44747349984425	882.756148205817	0.0599010924969938	0.00378701555040628
1069	Houston County	1	Alabama	NO	NA	NA	2017	51	404008.6060075	0.43743251598859	0.0160512416026985	7.2694549104827	0.0251221821514788	0.524636147046063	1855.27481029287	0.0464966580626794	0.00399433712217075
1069	Houston County	1	Alabama	NO	NA	NA	2017	52	23346259.8439	0.191330369484403	0.0100661642600643	3.14566452335034	0.0248848231961854	0.529328826934904	1008.41095780479	0.0481129199634113	0.00755833579808619
1069	Houston County	1	Alabama	NO	NA	NA	2017	53	15709872.8189	0.168308352669668	0.00999114029543349	2.68854366226183	0.026692438003143	0.460883664529864	903.98532477825	0.0406652934404467	0.00659059457723749
1069	Houston County	1	Alabama	NO	NA	NA	2017	54	1059127.827	0.300957092849396	0.0183226134318111	7.72415604579839	0.0341770536917984	4.48534998490019	1129.15091310087	0.135044076866749	0.0383511467572207
1069	Houston County	1	Alabama	NO	NA	NA	2017	61	39541672.928	0.188981345506838	0.0147032823871674	4.15696262857344	0.0251296289425658	0.232360240103284	1734.94356575415	0.0432880193630765	0.0023803414920819
1069	Houston County	1	Alabama	NO	NA	NA	2017	62	17842924.0767	0.184683882142497	0.015043803362563	4.07570354293195	0.0254021349638797	0.195003298642398	1779.06380491064	0.0409766205240464	0.00217493624107775
1071	Jackson County	1	Alabama	NO	NA	NA	2008	11	2991889	0.0336090940213287	0.0080961825285597	0.772896799277427	0.0353876333170535	5.62363920053316	365.998887390853	0.0793712731335332	0.00548185776320293
1071	Jackson County	1	Alabama	NO	NA	NA	2008	21	467532240	0.019181397602953	0.00835623218082424	1.03420582617743	0.043964939024363	0.737865721033944	378.199676997411	0.0272259542985955	0.0181699865674856
1071	Jackson County	1	Alabama	NO	NA	NA	2008	31	216108263.752923	0.030363430698298	0.0117661639021365	1.85624235716292	0.0396038215904418	1.20374456394663	538.382192547807	0.0573660676911599	0.0423612911165528
1071	Jackson County	1	Alabama	NO	NA	NA	2008	32	71816361.646991	0.0566506939326705	0.0114794203052081	2.17053867039852	0.0377397818683898	1.15699953914939	560.136442073362	0.0534423692345845	0.0385750995716997
1071	Jackson County	1	Alabama	NO	NA	NA	2008	41	1042448.701294	0.618514688172317	0.013046643113024	11.4245230102585	0.0177312654614816	0.529020807422274	1246.78811116323	0.0357356804189377	0.00333864843675517
1071	Jackson County	1	Alabama	NO	NA	NA	2008	42	312297.827938	0.588681397508354	0.0131149894336809	10.9676222325277	0.0187944092786058	0.570159374683614	1216.72689841418	0.0377896937248306	0.00554618015458346
1071	Jackson County	1	Alabama	NO	NA	NA	2008	43	1139228.160248	0.588018751824907	0.0131165075161101	10.9574737265671	0.0188180234239321	0.571073128862661	1216.05919021224	0.0378353166856439	0.00559521300786028
1071	Jackson County	1	Alabama	NO	NA	NA	2008	51	405490.32523	0.510286948563523	0.019869757448311	11.5017519730822	0.0249094010799375	0.672813288098726	1879.5817870577	0.111288475146408	0.00361965328374612
1071	Jackson County	1	Alabama	NO	NA	NA	2008	52	17683289.367528	0.306591306735662	0.0152673396285605	6.96552537835184	0.0281083010245561	0.819917730966711	1235.50431088651	0.0662720608631199	0.0157421232431261
1071	Jackson County	1	Alabama	NO	NA	NA	2008	53	2433167.274928	0.307866904367381	0.0152620762995145	6.98376417160152	0.0280487973857033	0.816976981469992	1237.66732346547	0.0661038964214178	0.0155740711647472
1071	Jackson County	1	Alabama	NO	NA	NA	2008	54	952970.22516	0.150762023453487	0.014019156456581	4.17326632247907	0.0331873568035411	1.06711312346888	867.491272679845	0.0618437666057511	0.0311595067749391
1071	Jackson County	1	Alabama	NO	NA	NA	2008	61	16591121.685738	0.508842282630525	0.0193294592568067	11.3181345032665	0.0243442086517479	0.643777798353425	1847.15666425462	0.104265927776686	0.00233333939729505
1071	Jackson County	1	Alabama	NO	NA	NA	2008	62	24959697.704858	0.528763056759124	0.0201981017553798	11.8866228854771	0.0245160482226267	0.654190129230767	1933.1123714641	0.114194951236305	0.00227919483177841
1071	Jackson County	1	Alabama	NO	NA	NA	2011	11	6010329.8871	0.0232294468512286	0.00728583319297619	0.772202774957663	0.0441033615905133	2.36064889642387	366.94438788586	0.031132841215294	0.00437711479433014
1071	Jackson County	1	Alabama	NO	NA	NA	2011	21	296184732.5065	0.0231986498307911	0.00679790586587775	1.03080877701273	0.038515871162266	0.915231924759392	343.385632189052	0.0161228916061285	0.0173551824105722
1071	Jackson County	1	Alabama	NO	NA	NA	2011	31	326930098.3142	0.0194841929289237	0.00929019134479253	1.50832369322404	0.0389298902468195	0.886457107162086	473.636728714389	0.0286139932940557	0.0256707792061819
1071	Jackson County	1	Alabama	NO	NA	NA	2011	32	109303023.6854	0.0264195099394942	0.00907028840627949	1.64022846400065	0.0375628498564716	0.920898755507154	475.774109451103	0.0319199973299233	0.027435531230972
1071	Jackson County	1	Alabama	NO	NA	NA	2011	41	243517.05664	0.677118476288758	0.01375404355649	12.4693215179065	0.0228015623519011	0.72990659693693	1601.54762140952	0.0188404416176743	0.00198199462444932
1071	Jackson County	1	Alabama	NO	NA	NA	2011	42	505526.9665822	0.508904829715457	0.00881272284206349	8.3777928657392	0.0138268108827243	0.597045021841285	1057.29101121455	0.926409913756081	0.00930333555714699
1071	Jackson County	1	Alabama	NO	NA	NA	2011	43	1348155.508941	0.352544801612764	0.00706925606015477	5.37504913450342	0.0128206552838615	0.91002945290721	774.459805235548	0.0320170339114514	0.00455345460776725
1071	Jackson County	1	Alabama	NO	NA	NA	2011	51	809102.003071	0.68890459773867	0.0148151725322286	12.6236815444342	0.0243672177949367	0.784179715300202	1638.41385451171	0.0210718614076434	0.00432360866970196
1071	Jackson County	1	Alabama	NO	NA	NA	2011	52	21041668.2759	0.224102479481962	0.0109190687073529	4.21765638384802	0.0263087291002786	0.816990466477312	931.344884624116	0.0393863296596359	0.0159446677109467
1071	Jackson County	1	Alabama	NO	NA	NA	2011	53	1926185.35607	0.182267384303935	0.0101037279350829	3.82245021956341	0.0263173646992713	0.663394834662912	865.044103130876	0.0299588946637173	0.0106348414939243
1071	Jackson County	1	Alabama	NO	NA	NA	2011	54	698343.06207	0.156910289174011	0.0148007618269342	4.66752387408708	0.0312508534687584	1.91618000962617	946.98894629796	0.0705318947890568	0.0269266199726859
1071	Jackson County	1	Alabama	NO	NA	NA	2011	61	26181534.4107525	0.517284334675173	0.0141821747585533	10.1952767070298	0.0240140510300961	0.580906078890434	1654.11873682456	0.0177305712739055	0.00184294659086914
1071	Jackson County	1	Alabama	NO	NA	NA	2011	62	14106697.965	0.570541193607104	0.0150350746017621	11.4847789857759	0.024187823773882	0.583067260592844	1749.70724890302	0.0166853668853028	0.00187199042157673
1071	Jackson County	1	Alabama	NO	NA	NA	2014	11	6688360.895	0.0253566697530965	0.0083793955830812	0.79343727772447	0.0362677988578546	2.18759701970538	363.879726481536	0.0306148834421741	0.00362410785004179
1071	Jackson County	1	Alabama	NO	NA	NA	2014	21	268988502.398015	0.0224878036924484	0.00832444775063913	0.893909201699444	0.0337763311720737	0.810013803461201	364.457440958168	0.0154435797530465	0.0160016777590348
1071	Jackson County	1	Alabama	NO	NA	NA	2014	31	333525606.807681	0.0278392840442296	0.0111712985866733	1.79547418396491	0.0386759129224427	1.24383117652345	502.926020262535	0.0361215276931213	0.0321144087449288
1071	Jackson County	1	Alabama	NO	NA	NA	2014	32	13435441.530117	0.028466904123414	0.0101245593154901	1.3444181886993	0.0295939587390709	0.944978982379276	468.805667710928	0.0336905516866201	0.0267957090831625
1071	Jackson County	1	Alabama	NO	NA	NA	2014	41	1513223.79690242	0.991197048841498	0.0150779622201443	15.7374173622342	0.0230167829729591	0.943068813562432	1701.99976631314	0.0156176363282437	0.0023759689165757
1071	Jackson County	1	Alabama	NO	NA	NA	2014	42	0	0.330980003328635	0.0137206247551952	9.49454833329327	0.0218008571461088	0.83450051883325	1279.78332688089	0.367452487193732	0.00954623615068473
1071	Jackson County	1	Alabama	NO	NA	NA	2014	43	1552024.40669907	0.256340505190133	0.00707004477843195	3.92510861556453	0.0138897853242597	0.673401059797901	778.678953162465	0.0433497723722082	0.00388651236971403
1071	Jackson County	1	Alabama	NO	NA	NA	2014	51	206690.526	0.495554054078986	0.0214657560449481	10.1069533074406	0.027550580485808	1.67689395971473	1746.27241388335	0.0905353933580468	0.0121951100326424
1071	Jackson County	1	Alabama	NO	NA	NA	2014	52	16590000.004	0.276688775549938	0.0110866779103809	4.68062485975078	0.0251034258236942	1.01577787004268	976.836732686417	0.0514949008665293	0.0170777609287761
1071	Jackson County	1	Alabama	NO	NA	NA	2014	53	7062770.38502	0.193925795927766	0.0100967947597237	3.32221389766579	0.0264064207080525	0.604502930921081	834.073216455715	0.0364133674773933	0.00816011137245357
1071	Jackson County	1	Alabama	NO	NA	NA	2014	54	611999.999998	0.204784207034813	0.0195390249758962	6.06882873813879	0.0332027984280278	2.45568090409972	1046.15299061616	0.0783267010338576	0.0320441589766353
1071	Jackson County	1	Alabama	NO	NA	NA	2014	61	25581861.28	0.373986117812066	0.0139167546353898	8.25747560491658	0.0240007021112265	0.460236867922771	1606.3129481702	0.0283517868437046	0.00190822248938495
1071	Jackson County	1	Alabama	NO	NA	NA	2014	62	12656383.4411896	0.353005738415844	0.0143953871909585	8.32382725888857	0.0243033707794893	0.383117682404022	1669.3528462439	0.0282655177155391	0.00178944223200394
1071	Jackson County	1	Alabama	NO	NA	NA	2017	11	7130021.577	0.0248692429113986	0.00802938258763006	0.793639452465977	0.0424805336509525	2.83689805525695	388.740589865948	0.0307229206152381	0.00442827467453954
1071	Jackson County	1	Alabama	NO	NA	NA	2017	21	271259781.467592	0.0150615254027126	0.00743512485192935	0.580286047758538	0.029245598794888	0.518501561894903	355.233803811068	0.0114971085810109	0.0106867545806977
1071	Jackson County	1	Alabama	NO	NA	NA	2017	31	376499171.5617	0.0199878210305427	0.0100025671248317	1.3252536740847	0.034950571990162	0.818216601713498	492.308922214699	0.0262291423833605	0.0213672885550464
1071	Jackson County	1	Alabama	NO	NA	NA	2017	32	16783901.28553	0.0191489251454072	0.00890282423267197	0.927362650108391	0.0273184226804407	0.565911683915471	451.726781349154	0.0238725023109811	0.0173057067599944
1071	Jackson County	1	Alabama	NO	NA	NA	2017	41	1896126.83004	0.655735390612742	0.0150233236257452	11.127790351324	0.0240464713336304	0.712845452631798	1718.72451040726	0.0265500284803259	0.00243925611705428
1071	Jackson County	1	Alabama	NO	NA	NA	2017	42	0	0.200692201187689	0.0136902670121194	6.80018076066825	0.0241586349624991	0.612614526783923	1346.85387342499	0.479792112277688	0.0117137591346446
1071	Jackson County	1	Alabama	NO	NA	NA	2017	43	1944745.408078	0.188778950276826	0.00738291896646074	3.20405746470534	0.0177186601190919	0.450077465019436	841.669059399932	0.0586588950494562	0.00365266115629592
1071	Jackson County	1	Alabama	NO	NA	NA	2017	51	205361.18912	0.287905045932791	0.022687911364482	7.80614386858569	0.0309386593231336	1.97514310896037	1702.63842434213	0.119771215522193	0.0187833368147698
1071	Jackson County	1	Alabama	NO	NA	NA	2017	52	16483300.8582	0.198326943373202	0.00979260616499399	3.43657184307988	0.0249821750542074	0.628113386513264	946.473060848888	0.0479356296995455	0.00973855087329296
1071	Jackson County	1	Alabama	NO	NA	NA	2017	53	7017345.93917	0.149036236422136	0.00901394151358329	2.51006522028334	0.0260977564131431	0.412601848918071	809.089778117455	0.0376820275209794	0.00602846446771995
1071	Jackson County	1	Alabama	NO	NA	NA	2017	54	608063.900122	0.365769316359335	0.017187621070602	8.60494252148887	0.0335885509508438	4.05179501472712	1049.44589874808	0.129999321274819	0.036226783040671
1071	Jackson County	1	Alabama	NO	NA	NA	2017	61	24359528.5753	0.256345352377465	0.0144580599104119	6.20120438778465	0.0248537305025462	0.331067724982783	1686.28349635321	0.0336194572443974	0.00202786750588863
1071	Jackson County	1	Alabama	NO	NA	NA	2017	62	12050860.1159	0.156986561999474	0.0143554034567816	4.04682111888378	0.0251065519474499	0.174708600152589	1697.56176681037	0.0356940349134782	0.00182292725512691
1073	Jefferson County	1	Alabama	YES	13820	Birmingham-Hoover, AL	2008	11	27719786	0.0371275498849042	0.00809800452120671	0.633746217677603	0.0373750346103434	5.39421446389723	366.082592615568	0.0701441824483356	0.00576178346334852
1073	Jefferson County	1	Alabama	YES	13820	Birmingham-Hoover, AL	2008	21	5216663729	0.0194915112696678	0.00886533289299011	0.952092420582296	0.0417972896258582	0.67886921105133	401.244770178735	0.0253353953757851	0.017375385656366
1073	Jefferson County	1	Alabama	YES	13820	Birmingham-Hoover, AL	2008	31	2230731984.83526	0.0345961097402401	0.0124887357423199	1.83223946078077	0.0381770534065542	1.2499711702294	571.486172238478	0.0600504928651188	0.0430377006254188
1073	Jefferson County	1	Alabama	YES	13820	Birmingham-Hoover, AL	2008	32	739542063.98368	0.0634432059028444	0.0121883029087074	2.20077238065577	0.0364089995316201	1.21130299173813	594.918930627487	0.0565743483237102	0.0392636624675908
1073	Jefferson County	1	Alabama	YES	13820	Birmingham-Hoover, AL	2008	41	7846561.103524	0.913749969345504	0.015818702877169	14.6039557504196	0.0203741297601912	0.806064761002358	1439.21832231729	0.0133411583738211	0.00373220580674501
1073	Jefferson County	1	Alabama	YES	13820	Birmingham-Hoover, AL	2008	42	2385283.50026	0.857241648605045	0.0158108911941878	13.8263502312801	0.0214862213846132	0.857670567898488	1392.35591978629	0.0186368483194902	0.00668593568535164
1073	Jefferson County	1	Alabama	YES	13820	Birmingham-Hoover, AL	2008	43	8704055.822916	0.856005113849235	0.0158107202562201	13.8093343964769	0.0215105565608709	0.858799824138853	1391.33046037233	0.018752730451325	0.00675057023131427
1073	Jefferson County	1	Alabama	YES	13820	Birmingham-Hoover, AL	2008	51	2916925.619993	0.892303230850848	0.0236011394820725	16.0555253941917	0.0244600283666247	1.12098063134095	2139.85242111068	0.082128848865189	0.00469385627204455
1073	Jefferson County	1	Alabama	YES	13820	Birmingham-Hoover, AL	2008	52	141168856.709084	0.471609126537041	0.0178563920807537	9.0084348502868	0.0283303880012098	1.17123738536692	1375.75829713145	0.0641918211519556	0.0199262051238284
1073	Jefferson County	1	Alabama	YES	13820	Birmingham-Hoover, AL	2008	53	19402374.37348	0.474067902287399	0.0178608394680211	9.04336500583173	0.0282670815793234	1.1679981023715	1379.24151674714	0.0639131282680829	0.0197307549138879
1073	Jefferson County	1	Alabama	YES	13820	Birmingham-Hoover, AL	2008	54	8444609.759372	0.205416542034338	0.0159691723285399	4.92485042873462	0.0332205717814029	1.37977605642548	951.237430820635	0.0758545982315558	0.035950042005206
1073	Jefferson County	1	Alabama	YES	13820	Birmingham-Hoover, AL	2008	61	118426515.901595	0.893941981072842	0.0231388643654798	15.9788675394131	0.0237679956378978	1.07177490146107	2126.48003451304	0.0758173571951324	0.0028637771867884
1073	Jefferson County	1	Alabama	YES	13820	Birmingham-Hoover, AL	2008	62	177493581.129259	0.936017825122488	0.0241126824864842	16.769448804497	0.0239385749569419	1.10712270863265	2216.36922126435	0.0828682805379576	0.00279904244842605
1073	Jefferson County	1	Alabama	YES	13820	Birmingham-Hoover, AL	2011	11	54407510.7038	0.0278690698860607	0.0072443374684619	0.599619690810545	0.0362970533160833	2.73915297336533	364.856349893978	0.0378487253336473	0.0053642732266778
1073	Jefferson County	1	Alabama	YES	13820	Birmingham-Hoover, AL	2011	21	4374132290.16338	0.0215321003383818	0.00803858425983107	0.926339159028315	0.0389123617483176	0.770607688754848	406.156702907525	0.0153341455059281	0.0159148092220777
1073	Jefferson County	1	Alabama	YES	13820	Birmingham-Hoover, AL	2011	31	3259828033.3279	0.0262909355422439	0.0108251658590605	1.49333630165649	0.0379829958210805	0.917403370127542	552.404549856661	0.0290985560523146	0.0260846614618324
[truncated: 159,728 more rows]
