# Supplementary material for: Health benefits of decreases in on-road transportation emissions in the United States from 2008 to 2017
Source: Proc Natl Acad Sci U S A. 2021 Dec 13;118(51):e2107402118. doi: 10.1073/pnas.2107402118 (PMC8713776; doi:10.1073/pnas.2107402118)
Supplement: Supplementary File [file pnas.2107402118.sd04.csv]

FIPS_STCOU	COUNTY_NAME	FIPS_STATE	STATE_NAME	COUNTY_IN_LARGE_MSA	CBSA_CODE_Metro_Area_Code	CBSA_NAME_Metro_Area_NAME	NEI_Data_Year	Vehicle_Type_VTYPE	VMT_SUM_FROM_ALL_VEHICLE_TYPES	VOC_EMISSIONS_SHORT_TONS	VOC_EF_grams_per_mile
1001	Autauga County	1	Alabama	NO	NA	NA	2011	0	681870735.006428	100.2013	0.133311323717838
1001	Autauga County	1	Alabama	NO	NA	NA	2014	0	716816418.153817	70.0932404	0.0887082333183762
1001	Autauga County	1	Alabama	NO	NA	NA	2017	0	787230981.003827	54.5616684	0.0628754636895821
1003	Baldwin County	1	Alabama	NO	NA	NA	2011	0	2666116219.99655	369.454	0.125712085774113
1003	Baldwin County	1	Alabama	NO	NA	NA	2014	0	3164837262.18693	314.392818	0.0901191256381105
1003	Baldwin County	1	Alabama	NO	NA	NA	2017	0	3626320717.0754	258.939882	0.0647781395676582
1005	Barbour County	1	Alabama	NO	NA	NA	2011	0	465825410.000393	63.16325	0.123009040079537
1005	Barbour County	1	Alabama	NO	NA	NA	2014	0	358711678.85167	42.284351	0.106937466019515
1005	Barbour County	1	Alabama	NO	NA	NA	2017	0	361344939.741522	30.817346	0.0773693580391587
1007	Bibb County	1	Alabama	YES	13820	Birmingham-Hoover, AL	2011	0	274489854.99599	37.13463	0.122729379787236
1007	Bibb County	1	Alabama	YES	13820	Birmingham-Hoover, AL	2014	0	269043491.869163	30.7129449	0.1035606352719
1007	Bibb County	1	Alabama	YES	13820	Birmingham-Hoover, AL	2017	0	295836149.18299	25.03037526	0.0767559155128805
1009	Blount County	1	Alabama	YES	13820	Birmingham-Hoover, AL	2011	0	614520935.004011	81.5081	0.120326095165352
1009	Blount County	1	Alabama	YES	13820	Birmingham-Hoover, AL	2014	0	675089840.630875	73.6032149	0.0989078924811284
1009	Blount County	1	Alabama	YES	13820	Birmingham-Hoover, AL	2017	0	729468339.30167	59.479456	0.0739701120933596
1011	Bullock County	1	Alabama	NO	NA	NA	2011	0	194783344.999708	25.15379	0.117151363435097
1011	Bullock County	1	Alabama	NO	NA	NA	2014	0	138425268.292295	14.57155	0.0954962050009101
1011	Bullock County	1	Alabama	NO	NA	NA	2017	0	144389728.399389	11.18207813	0.0702557637130834
1013	Butler County	1	Alabama	NO	NA	NA	2011	0	645840855.001054	94.3642	0.132549313936122
1013	Butler County	1	Alabama	NO	NA	NA	2014	0	560209981.8848	60.9282208	0.0986650611957086
1013	Butler County	1	Alabama	NO	NA	NA	2017	0	655321904.788796	52.8458369	0.0731563167015755
1015	Calhoun County	1	Alabama	NO	NA	NA	2011	0	1353583154.9939	201.9232	0.135330914112029
1015	Calhoun County	1	Alabama	NO	NA	NA	2014	0	1396134104.12736	152.608509	0.099162473110336
1015	Calhoun County	1	Alabama	NO	NA	NA	2017	0	1510523894.11835	120.1201161	0.0721412860248407
1017	Chambers County	1	Alabama	NO	NA	NA	2011	0	439283704.99887	60.1852	0.124291191301959
1017	Chambers County	1	Alabama	NO	NA	NA	2014	0	454247835.983999	51.1687411	0.10218981228689
1017	Chambers County	1	Alabama	NO	NA	NA	2017	0	517948296.872401	42.2791847	0.0740518530731464
1019	Cherokee County	1	Alabama	NO	NA	NA	2011	0	322967695.004424	41.4627	0.116464678359496
1019	Cherokee County	1	Alabama	NO	NA	NA	2014	0	313848073.277314	33.4589185	0.0967137378386376
1019	Cherokee County	1	Alabama	NO	NA	NA	2017	0	317160832.504869	26.05826098	0.0745352335132066
1021	Chilton County	1	Alabama	YES	13820	Birmingham-Hoover, AL	2011	0	801930549.999898	113.9424	0.128897454422941
1021	Chilton County	1	Alabama	YES	13820	Birmingham-Hoover, AL	2014	0	795273704.841882	89.1091693	0.101648624983909
1021	Chilton County	1	Alabama	YES	13820	Birmingham-Hoover, AL	2017	0	880856833.058877	72.9687765	0.0751497383603154
1023	Choctaw County	1	Alabama	NO	NA	NA	2011	0	228470290.000313	30.73738	0.122048613338491
1023	Choctaw County	1	Alabama	NO	NA	NA	2014	0	176187734.094642	19.4981233	0.100395183622129
1023	Choctaw County	1	Alabama	NO	NA	NA	2017	0	187960646.097797	15.44871494	0.074562621150419
1025	Clarke County	1	Alabama	NO	NA	NA	2011	0	357063439.990638	47.39372	0.120412382620187
1025	Clarke County	1	Alabama	NO	NA	NA	2014	0	325988867.093599	30.3572844	0.0844803854838784
1025	Clarke County	1	Alabama	NO	NA	NA	2017	0	343296979.44084	28.2431492	0.0746343705252396
1027	Clay County	1	Alabama	NO	NA	NA	2011	0	212481830.000021	27.48647	0.117352651473612
1027	Clay County	1	Alabama	NO	NA	NA	2014	0	147296088.908668	16.1605407	0.0995314676839746
1027	Clay County	1	Alabama	NO	NA	NA	2017	0	154874283.695485	14.61560357	0.0856117116942641
1029	Cleburne County	1	Alabama	NO	NA	NA	2011	0	474488319.998469	72.6754	0.138949708716979
1029	Cleburne County	1	Alabama	NO	NA	NA	2014	0	403534583.359272	41.5968584	0.0935137575032173
1029	Cleburne County	1	Alabama	NO	NA	NA	2017	0	486115579.381614	44.0224042	0.0821542345117902
1031	Coffee County	1	Alabama	NO	NA	NA	2011	0	549907539.997217	72.12004	0.118976727863235
1031	Coffee County	1	Alabama	NO	NA	NA	2014	0	570502726.05776	58.4397239	0.0929279095618656
1031	Coffee County	1	Alabama	NO	NA	NA	2017	0	612766636.578238	44.2005248	0.0654377036949397
1033	Colbert County	1	Alabama	NO	NA	NA	2011	0	760823884.992802	100.5965	0.119948402642845
1033	Colbert County	1	Alabama	NO	NA	NA	2014	0	735089100.376965	67.938138	0.0838434987350622
1033	Colbert County	1	Alabama	NO	NA	NA	2017	0	778948427.119488	63.8663278	0.0743804800970607
1035	Conecuh County	1	Alabama	NO	NA	NA	2011	0	455831709.998157	66.2294	0.13180807675622
1035	Conecuh County	1	Alabama	NO	NA	NA	2014	0	411582841.587444	43.39632	0.09565141035597
1035	Conecuh County	1	Alabama	NO	NA	NA	2017	0	433040086.144838	40.0651767	0.0839333772335496
1037	Coosa County	1	Alabama	NO	NA	NA	2011	0	243693345.000061	31.5841	0.117576512180203
1037	Coosa County	1	Alabama	NO	NA	NA	2014	0	189076921.808271	19.6963009	0.0945021922297162
1037	Coosa County	1	Alabama	NO	NA	NA	2017	0	209497156.653578	18.99020343	0.0822332056261703
1039	Covington County	1	Alabama	NO	NA	NA	2011	0	576595974.993402	81.08683	0.1275776071656
1039	Covington County	1	Alabama	NO	NA	NA	2014	0	470309731.906489	57.6460111	0.111193917633387
1039	Covington County	1	Alabama	NO	NA	NA	2017	0	509981963.337946	45.4829145	0.0809075789564391
1041	Crenshaw County	1	Alabama	NO	NA	NA	2011	0	255552924.997144	34.94094	0.124036488995811
1041	Crenshaw County	1	Alabama	NO	NA	NA	2014	0	219471421.012338	25.0508012	0.103547443528587
1041	Crenshaw County	1	Alabama	NO	NA	NA	2017	0	203479251.208116	17.54693154	0.0782306226919996
1043	Cullman County	1	Alabama	NO	NA	NA	2011	0	1252878559.98719	171.2968	0.124032646047052
1043	Cullman County	1	Alabama	NO	NA	NA	2014	0	1204715057.4854	129.812093	0.0977522021538179
1043	Cullman County	1	Alabama	NO	NA	NA	2017	0	1315940144.7485	108.272073	0.0746407599051843
1045	Dale County	1	Alabama	NO	NA	NA	2011	0	760351209.996892	107.1164	0.127801944951377
1045	Dale County	1	Alabama	NO	NA	NA	2014	0	673247026.584881	68.793653	0.0926978504859197
1045	Dale County	1	Alabama	NO	NA	NA	2017	0	705454744.866489	62.2295222	0.0800245137312321
1047	Dallas County	1	Alabama	NO	NA	NA	2011	0	510272920.008755	68.2708	0.121374710510856
1047	Dallas County	1	Alabama	NO	NA	NA	2014	0	474812567.021477	53.8666419	0.102918496520153
1047	Dallas County	1	Alabama	NO	NA	NA	2017	0	489081075.220177	39.7740284	0.0737758900128427
1049	DeKalb County	1	Alabama	NO	NA	NA	2011	0	947363340.001198	124.529	0.11924760407904
1049	DeKalb County	1	Alabama	NO	NA	NA	2014	0	901873449.787236	92.7155645	0.093261582647464
1049	DeKalb County	1	Alabama	NO	NA	NA	2017	0	993940238.913394	90.3399521	0.0824546816285923
1051	Elmore County	1	Alabama	NO	NA	NA	2011	0	871035634.996032	120.4864	0.125486741375436
1051	Elmore County	1	Alabama	NO	NA	NA	2014	0	986277386.198515	93.102415	0.0856362432385194
1051	Elmore County	1	Alabama	NO	NA	NA	2017	0	1084304903.74846	89.016581	0.0744758080600803
1053	Escambia County	1	Alabama	NO	NA	NA	2011	0	727138034.997799	105.7765	0.13196782733405
1053	Escambia County	1	Alabama	NO	NA	NA	2014	0	659977828.039024	77.4412798	0.106448344619959
1053	Escambia County	1	Alabama	NO	NA	NA	2017	0	708599560.76946	61.745668	0.0790499047302267
1055	Etowah County	1	Alabama	NO	NA	NA	2011	0	1250322465.00058	183.3212	0.133010643105106
1055	Etowah County	1	Alabama	NO	NA	NA	2014	0	1270677749.4719	140.52073	0.100323045683802
1055	Etowah County	1	Alabama	NO	NA	NA	2017	0	1330051429.59753	108.5336588	0.074027272065352
1057	Fayette County	1	Alabama	NO	NA	NA	2011	0	283174664.995684	37.16073	0.119048952291597
1057	Fayette County	1	Alabama	NO	NA	NA	2014	0	184604660.676411	20.5078901	0.10077993090829
1057	Fayette County	1	Alabama	NO	NA	NA	2017	0	195996398.796533	16.31741072	0.0755264183035502
1059	Franklin County	1	Alabama	NO	NA	NA	2011	0	354763574.999325	45.38694	0.116061349768995
1059	Franklin County	1	Alabama	NO	NA	NA	2014	0	334030397.57542	36.9311161	0.100300287639312
1059	Franklin County	1	Alabama	NO	NA	NA	2017	0	377910785.126529	30.9546905	0.0743075454796056
1061	Geneva County	1	Alabama	NO	NA	NA	2011	0	354535450.00247	49.3398	0.126250600988816
1061	Geneva County	1	Alabama	NO	NA	NA	2014	0	310313384.330395	36.6260914	0.107074437912573
1061	Geneva County	1	Alabama	NO	NA	NA	2017	0	331774206.195394	29.4330751	0.0804801460854635
1063	Greene County	1	Alabama	NO	NA	NA	2011	0	389195485.001384	59.808	0.139407847780472
1063	Greene County	1	Alabama	NO	NA	NA	2014	0	339761276.10692	33.4662903	0.089357175168532
1063	Greene County	1	Alabama	NO	NA	NA	2017	0	382894883.355854	32.4675845	0.0769247605110631
1065	Hale County	1	Alabama	NO	NA	NA	2011	0	241232514.999967	31.93802	0.120106878501925
1065	Hale County	1	Alabama	NO	NA	NA	2014	0	196914595.226053	21.247423	0.0978867914173523
1065	Hale County	1	Alabama	NO	NA	NA	2017	0	201407944.077448	16.16455925	0.0728086548303525
1067	Henry County	1	Alabama	NO	NA	NA	2011	0	307777125.000293	41.85285	0.123362861503995
1067	Henry County	1	Alabama	NO	NA	NA	2014	0	270179645.26975	29.9684454	0.100625331420727
1067	Henry County	1	Alabama	NO	NA	NA	2017	0	285954280.24531	23.87138601	0.0757315368468826
1069	Houston County	1	Alabama	NO	NA	NA	2011	0	1249849789.99142	189.121	0.137270643710487
1069	Houston County	1	Alabama	NO	NA	NA	2014	0	1295572635.96185	130.241077	0.0911972932245875
1069	Houston County	1	Alabama	NO	NA	NA	2017	0	1390215729.4524	96.7978636	0.0631654086931606
1071	Jackson County	1	Alabama	NO	NA	NA	2011	0	805288914.998227	99.2328	0.11178904886288
1071	Jackson County	1	Alabama	NO	NA	NA	2014	0	688412865.470622	73.5823821	0.0969662502288285
1071	Jackson County	1	Alabama	NO	NA	NA	2017	0	736238208.707752	58.9178038	0.0725978791775674
1073	Jefferson County	1	Alabama	YES	13820	Birmingham-Hoover, AL	2011	0	9435654784.9935	1168.29	0.112324463330324
1073	Jefferson County	1	Alabama	YES	13820	Birmingham-Hoover, AL	2014	0	9308670440.10528	478.350404	0.04661806319966
1073	Jefferson County	1	Alabama	YES	13820	Birmingham-Hoover, AL	2017	0	9842360484.64931	553.577815	0.0510240756730865
1075	Lamar County	1	Alabama	NO	NA	NA	2011	0	239461900.002651	31.1469	0.117997862616112
1075	Lamar County	1	Alabama	NO	NA	NA	2014	0	154022562.581635	17.1366806	0.100934141556919
1075	Lamar County	1	Alabama	NO	NA	NA	2017	0	161391364.30658	15.93811927	0.0895885517057645
1077	Lauderdale County	1	Alabama	NO	NA	NA	2011	0	1012842880.00557	141.2854	0.126546734340564
1077	Lauderdale County	1	Alabama	NO	NA	NA	2014	0	951732684.633561	110.65654	0.10547701690822
1077	Lauderdale County	1	Alabama	NO	NA	NA	2017	0	998979573.389867	85.4599528	0.0776071574698994
1079	Lawrence County	1	Alabama	NO	NA	NA	2011	0	531734919.999567	68.09959	0.116183659422456
1079	Lawrence County	1	Alabama	NO	NA	NA	2014	0	469170947.285808	48.6201757	0.0940115361070932
1079	Lawrence County	1	Alabama	NO	NA	NA	2017	0	508241175.724668	46.7026286	0.0833618250693638
1081	Lee County	1	Alabama	NO	NA	NA	2011	0	1450903835.00212	209.3872	0.13092037391372
1081	Lee County	1	Alabama	NO	NA	NA	2014	0	1770400595.64615	170.41527	0.0873238140493029
1081	Lee County	1	Alabama	NO	NA	NA	2017	0	1992164701.09462	134.5333268	0.0612632986757234
1083	Limestone County	1	Alabama	NO	NA	NA	2011	0	1242564390.00973	160.0279	0.116834885999839
1083	Limestone County	1	Alabama	NO	NA	NA	2014	0	1344889003.48868	121.668036	0.082070256592666
1083	Limestone County	1	Alabama	NO	NA	NA	2017	0	1483670841.33024	118.5729655	0.0725009765519841
1085	Lowndes County	1	Alabama	NO	NA	NA	2011	0	402837724.999677	56.9948	0.128351466634346
1085	Lowndes County	1	Alabama	NO	NA	NA	2014	0	368069347.270159	37.2058654	0.0917017230033011
1085	Lowndes County	1	Alabama	NO	NA	NA	2017	0	403834214.437084	34.4694623	0.0774331868788129
1087	Macon County	1	Alabama	NO	NA	NA	2011	0	629557109.998744	88.9416	0.128163848822778
1087	Macon County	1	Alabama	NO	NA	NA	2014	0	576650552.157958	57.6607362	0.0907116793386456
1087	Macon County	1	Alabama	NO	NA	NA	2017	0	614913085.096899	52.6863596	0.0777284832501828
1089	Madison County	1	Alabama	NO	NA	NA	2011	0	3490319799.99216	451.9333	0.11746401956026
1089	Madison County	1	Alabama	NO	NA	NA	2014	0	4263890091.4293	380.386855	0.0809310612499672
1089	Madison County	1	Alabama	NO	NA	NA	2017	0	4658277127.72253	295.27001	0.0575029007307276
1091	Marengo County	1	Alabama	NO	NA	NA	2011	0	368009790.000569	50.38273	0.124198988878718
1091	Marengo County	1	Alabama	NO	NA	NA	2014	0	314071346.99788	35.2054983	0.101689922137569
1091	Marengo County	1	Alabama	NO	NA	NA	2017	0	297231006.301597	24.5769478	0.0750117973133436
1093	Marion County	1	Alabama	NO	NA	NA	2011	0	554255784.999826	71.8263	0.117562549736278
1093	Marion County	1	Alabama	NO	NA	NA	2014	0	482965606.964603	50.4575945	0.0947776799991947
1093	Marion County	1	Alabama	NO	NA	NA	2017	0	526217463.793571	48.9131549	0.0843249621375989
1095	Marshall County	1	Alabama	NO	NA	NA	2011	0	1138718604.9988	142.0631	0.113177633061707
1095	Marshall County	1	Alabama	NO	NA	NA	2014	0	975615056.590544	112.832533	0.104918380893855
1095	Marshall County	1	Alabama	NO	NA	NA	2017	0	1061658960.26953	90.7541032	0.0775491382793239
1097	Mobile County	1	Alabama	NO	NA	NA	2011	0	4793790280.02048	752.2665	0.142360147054721
1097	Mobile County	1	Alabama	NO	NA	NA	2014	0	5157722997.79402	620.91529	0.109211928628504
1097	Mobile County	1	Alabama	NO	NA	NA	2017	0	5430724144.46894	475.236699	0.0793867391809739
1099	Monroe County	1	Alabama	NO	NA	NA	2011	0	344120905.003738	46.69867	0.123108826538265
1099	Monroe County	1	Alabama	NO	NA	NA	2014	0	246764837.159804	27.7789232	0.102124012119086
1099	Monroe County	1	Alabama	NO	NA	NA	2017	0	266028414.207623	22.29094072	0.0760144412455364
1101	Montgomery County	1	Alabama	NO	NA	NA	2011	0	3116132020.00738	446.2941	0.129927485251756
1101	Montgomery County	1	Alabama	NO	NA	NA	2014	0	3292468701.12607	313.934019	0.0864992737231689
1101	Montgomery County	1	Alabama	NO	NA	NA	2017	0	3402922385.94016	222.7471355	0.0593821366714726
1103	Morgan County	1	Alabama	NO	NA	NA	2011	0	1328376985.00343	181.9008	0.124224999240984
1103	Morgan County	1	Alabama	NO	NA	NA	2014	0	1505766735.60173	138.454959	0.0834154607167173
1103	Morgan County	1	Alabama	NO	NA	NA	2017	0	1627625867.98127	130.7262744	0.0728624947450743
1105	Perry County	1	Alabama	NO	NA	NA	2011	0	185298455.000469	23.99318	0.117465883674088
1105	Perry County	1	Alabama	NO	NA	NA	2014	0	110989518.3739	11.32157632	0.0925381191010249
1105	Perry County	1	Alabama	NO	NA	NA	2017	0	113162751.642902	9.75944539	0.0782379343037714
1107	Pickens County	1	Alabama	NO	NA	NA	2011	0	308600930.00455	40.3756	0.118690919654079
1107	Pickens County	1	Alabama	NO	NA	NA	2014	0	252510087.797465	27.1855511	0.0976686409700652
1107	Pickens County	1	Alabama	NO	NA	NA	2017	0	267010447.802202	21.60356584	0.0733994696497852
1109	Pike County	1	Alabama	NO	NA	NA	2011	0	514430635.003632	69.6841	0.122886056621001
1109	Pike County	1	Alabama	NO	NA	NA	2014	0	501090238.881268	57.6407219	0.104354024989607
1109	Pike County	1	Alabama	NO	NA	NA	2017	0	520238685.917476	43.6330074	0.0760866109058758
1111	Randolph County	1	Alabama	NO	NA	NA	2011	0	276606124.99931	35.97036	0.117971941815778
1111	Randolph County	1	Alabama	NO	NA	NA	2014	0	237125236.096567	25.7770761	0.0986169606604652
1111	Randolph County	1	Alabama	NO	NA	NA	2017	0	252185364.135962	24.0378216	0.0864710964217796
1113	Russell County	1	Alabama	NO	NA	NA	2011	0	803622690.001644	118.74778	0.134050687300351
1113	Russell County	1	Alabama	NO	NA	NA	2014	0	738285648.132674	80.558447	0.0989879648633853
1113	Russell County	1	Alabama	NO	NA	NA	2017	0	799462919.977647	64.1552033	0.0727996508293154
1115	St. Clair County	1	Alabama	YES	13820	Birmingham-Hoover, AL	2011	0	1251042609.99733	172.4242	0.125032194584517
1115	St. Clair County	1	Alabama	YES	13820	Birmingham-Hoover, AL	2014	0	1369792380.93316	123.632298	0.0818790757474692
1115	St. Clair County	1	Alabama	YES	13820	Birmingham-Hoover, AL	2017	0	1465329327.98375	116.0763704	0.0718628296659846
1117	Shelby County	1	Alabama	YES	13820	Birmingham-Hoover, AL	2011	0	2111164014.99386	227.9978	0.0979725513719377
1117	Shelby County	1	Alabama	YES	13820	Birmingham-Hoover, AL	2014	0	2554283570.55128	110.133581	0.039115274903949
1117	Shelby County	1	Alabama	YES	13820	Birmingham-Hoover, AL	2017	0	2784717280.4991	163.412805	0.0532354232347874
1119	Sumter County	1	Alabama	NO	NA	NA	2011	0	447557159.999313	67.1396	0.136089925518782
1119	Sumter County	1	Alabama	NO	NA	NA	2014	0	383571182.192429	38.0899978	0.0900867071224821
1119	Sumter County	1	Alabama	NO	NA	NA	2017	0	389653182.792429	33.1702353	0.0772264480703583
1121	Talladega County	1	Alabama	NO	NA	NA	2011	0	1203613780.00784	162.9348	0.122806806161682
1121	Talladega County	1	Alabama	NO	NA	NA	2014	0	1136603900.20172	128.7908947	0.102794944045195
1121	Talladega County	1	Alabama	NO	NA	NA	2017	0	1226135196.63791	99.7077118	0.0737710774907229
1123	Tallapoosa County	1	Alabama	NO	NA	NA	2011	0	571192514.998468	75.78371	0.120361915549208
1123	Tallapoosa County	1	Alabama	NO	NA	NA	2014	0	522014069.24237	61.2051354	0.106365648200056
1123	Tallapoosa County	1	Alabama	NO	NA	NA	2017	0	559321067.057439	47.5860256	0.0771816382470287
1125	Tuscaloosa County	1	Alabama	NO	NA	NA	2011	0	2511004724.99804	372.146	0.134450233761429
1125	Tuscaloosa County	1	Alabama	NO	NA	NA	2014	0	2789747590.24451	267.454045	0.0869721078436376
1125	Tuscaloosa County	1	Alabama	NO	NA	NA	2017	0	3072789548.06314	207.83357	0.0613590485826032
1127	Walker County	1	Alabama	NO	NA	NA	2011	0	945221154.998031	124.486	0.119476589099273
1127	Walker County	1	Alabama	NO	NA	NA	2014	0	894240088.831816	100.4203828	0.101874026895983
1127	Walker County	1	Alabama	NO	NA	NA	2017	0	964799020.755098	80.2503645	0.0754581052506246
1129	Washington County	1	Alabama	NO	NA	NA	2011	0	308323530.003122	41.41493	0.121855741933766
1129	Washington County	1	Alabama	NO	NA	NA	2014	0	264344759.452993	25.0554269	0.0859858201270961
1129	Washington County	1	Alabama	NO	NA	NA	2017	0	283353815.222001	23.9282594	0.0766086447977922
1131	Wilcox County	1	Alabama	NO	NA	NA	2011	0	219501145.000773	28.9068	0.119470027557895
1131	Wilcox County	1	Alabama	NO	NA	NA	2014	0	154911496.738674	16.3656585	0.0958397276110289
1131	Wilcox County	1	Alabama	NO	NA	NA	2017	0	167218368.722415	12.9980941	0.0705166107449498
1133	Winston County	1	Alabama	NO	NA	NA	2011	0	296608125.004768	38.44739	0.117592481663366
1133	Winston County	1	Alabama	NO	NA	NA	2014	0	253429747.599083	27.4249562	0.0981711973259227
1133	Winston County	1	Alabama	NO	NA	NA	2017	0	259502315.638066	25.072869	0.0876513340117667
4001	Apache County	4	Arizona	NO	NA	NA	2011	0	1093507836.00244	124.8482	0.103575281426895
4001	Apache County	4	Arizona	NO	NA	NA	2014	0	939990572.662212	78.445584	0.075707819625933
4001	Apache County	4	Arizona	NO	NA	NA	2017	0	1000001606.36601	72.3068305	0.0655955478569081
4003	Cochise County	4	Arizona	NO	NA	NA	2011	0	1605761074.03563	232.3339	0.131258486752936
4003	Cochise County	4	Arizona	NO	NA	NA	2014	0	1345854535.2117	151.721459	0.102269144795567
4003	Cochise County	4	Arizona	NO	NA	NA	2017	0	1422232556.20822	133.3106353	0.0850334732501787
4005	Coconino County	4	Arizona	NO	NA	NA	2011	0	2174737140.00013	239.0904	0.0997358063974955
4005	Coconino County	4	Arizona	NO	NA	NA	2014	0	2234976132.09268	190.366063	0.077270260244693
4005	Coconino County	4	Arizona	NO	NA	NA	2017	0	2497063340.10996	184.1585944	0.0669049374503143
4007	Gila County	4	Arizona	NO	NA	NA	2011	0	601645451.006313	76.66922	0.115604873759734
4007	Gila County	4	Arizona	NO	NA	NA	2014	0	622487710.004725	72.1149627	0.105097004544255
4007	Gila County	4	Arizona	NO	NA	NA	2017	0	629589853.444566	60.3644427	0.0869799615677352
4009	Graham County	4	Arizona	NO	NA	NA	2011	0	289882425.999445	36.48411	0.114176731239805
4009	Graham County	4	Arizona	NO	NA	NA	2014	0	334258889.19929	36.1129268	0.0980111439614232
4009	Graham County	4	Arizona	NO	NA	NA	2017	0	318229766.956903	29.67692787	0.0846006844400283
4011	Greenlee County	4	Arizona	NO	NA	NA	2011	0	58544191.9999658	7.004832	0.108544955179626
4011	Greenlee County	4	Arizona	NO	NA	NA	2014	0	69914470.1882655	6.569723	0.0852463364962658
4011	Greenlee County	4	Arizona	NO	NA	NA	2017	0	73155086.4361469	6.27448837	0.0778089450490885
4012	La Paz County	4	Arizona	NO	NA	NA	2011	0	776932995.969692	137.7308	0.160821178449301
4012	La Paz County	4	Arizona	NO	NA	NA	2014	0	795745320.502839	97.7311314	0.11141779755989
4012	La Paz County	4	Arizona	NO	NA	NA	2017	0	909786462.367092	112.7429359	0.112420524180112
4013	Maricopa County	4	Arizona	YES	38060	Phoenix-Mesa-Chandler, AZ	2011	0	32442925204.9266	1868.735	0.0522544704090513
4013	Maricopa County	4	Arizona	YES	38060	Phoenix-Mesa-Chandler, AZ	2014	0	32590419851.0546	1146.05547	0.0319015231570846
4013	Maricopa County	4	Arizona	YES	38060	Phoenix-Mesa-Chandler, AZ	2017	0	34769497728.5545	1247.55564	0.0325504684521074
4015	Mohave County	4	Arizona	NO	NA	NA	2011	0	2587178737.99787	374.9155	0.13146274565192
4015	Mohave County	4	Arizona	NO	NA	NA	2014	0	2391743995.24973	286.349576	0.108611944325399
4015	Mohave County	4	Arizona	NO	NA	NA	2017	0	2660682894.60512	264.5240019	0.090191934699917
4017	Navajo County	4	Arizona	NO	NA	NA	2011	0	1537744278.99545	175.9326	0.10379057959675
4017	Navajo County	4	Arizona	NO	NA	NA	2014	0	1364165246.19444	121.816604	0.0810093678428687
4017	Navajo County	4	Arizona	NO	NA	NA	2017	0	1458866194.52691	111.5104552	0.0693419202442335
4019	Pima County	4	Arizona	YES	46060	Tucson, AZ	2011	0	8523556780.93559	1147.6728	0.122149858026615
4019	Pima County	4	Arizona	YES	46060	Tucson, AZ	2014	0	7811820581.83955	787.851931	0.0914930446360081
4019	Pima County	4	Arizona	YES	46060	Tucson, AZ	2017	0	7644126974.6034	492.09951	0.058401066271749
4021	Pinal County	4	Arizona	YES	38060	Phoenix-Mesa-Chandler, AZ	2011	0	3353766857.01389	449.64	0.121626387248871
4021	Pinal County	4	Arizona	YES	38060	Phoenix-Mesa-Chandler, AZ	2014	0	3410300507.80945	369.158662	0.0982010541412177
4021	Pinal County	4	Arizona	YES	38060	Phoenix-Mesa-Chandler, AZ	2017	0	3568937385.82389	271.474533	0.0690058488037534
4023	Santa Cruz County	4	Arizona	NO	NA	NA	2011	0	463515079.000154	63.61062	0.12449774857469
4023	Santa Cruz County	4	Arizona	NO	NA	NA	2014	0	408570696.568158	51.6820801	0.114754177898699
4023	Santa Cruz County	4	Arizona	NO	NA	NA	2017	0	469021998.607889	47.0962714	0.0910938481601954
4025	Yavapai County	4	Arizona	NO	NA	NA	2011	0	2778629259.97837	317.3971	0.103625845227908
4025	Yavapai County	4	Arizona	NO	NA	NA	2014	0	2724422010.81715	265.992337	0.0885707823990756
4025	Yavapai County	4	Arizona	NO	NA	NA	2017	0	2997947696.99969	252.8583803	0.0765154322801717
4027	Yuma County	4	Arizona	NO	NA	NA	2011	0	1453430294.00113	240.0744	0.149846768051807
4027	Yuma County	4	Arizona	NO	NA	NA	2014	0	1786967771.83425	271.382913	0.137772175442
4027	Yuma County	4	Arizona	NO	NA	NA	2017	0	1781263094.15632	193.0889333	0.0983388328918387
5001	Arkansas County	5	Arkansas	NO	NA	NA	2011	0	170304882.999122	19.62919	0.104561309769682
5001	Arkansas County	5	Arkansas	NO	NA	NA	2014	0	203683124.615412	18.3324598	0.0816509851202717
5001	Arkansas County	5	Arkansas	NO	NA	NA	2017	0	202102604.198277	13.25887128	0.0595155403491967
5003	Ashley County	5	Arkansas	NO	NA	NA	2011	0	208617642.00231	24.71236	0.107462991462334
5003	Ashley County	5	Arkansas	NO	NA	NA	2014	0	210062621.639094	18.7023786	0.0807688313857787
5003	Ashley County	5	Arkansas	NO	NA	NA	2017	0	201043102.317997	13.2050641	0.059586389705097
5005	Baxter County	5	Arkansas	NO	NA	NA	2011	0	370076346.002594	39.06395	0.0957592121380127
5005	Baxter County	5	Arkansas	NO	NA	NA	2014	0	342207661.965455	29.5474903	0.0783297257329205
5005	Baxter County	5	Arkansas	NO	NA	NA	2017	0	361652605.218492	27.7894482	0.0697082309826851
5007	Benton County	5	Arkansas	NO	NA	NA	2011	0	1852249190.99945	201.2304	0.0985575531581646
5007	Benton County	5	Arkansas	NO	NA	NA	2014	0	2274442649.11493	192.956971	0.0769628636870401
5007	Benton County	5	Arkansas	NO	NA	NA	2017	0	2560907453.24981	153.9795292	0.0545462425771614
5009	Boone County	5	Arkansas	NO	NA	NA	2011	0	399838580.005133	54.56714	0.123806153755368
5009	Boone County	5	Arkansas	NO	NA	NA	2014	0	382573020.488296	40.6091586	0.0962953658863323
5009	Boone County	5	Arkansas	NO	NA	NA	2017	0	409192418.723448	30.6512813	0.0679542762389258
5011	Bradley County	5	Arkansas	NO	NA	NA	2011	0	66251175.0006738	7.970971	0.109147396315748
5011	Bradley County	5	Arkansas	NO	NA	NA	2014	0	111148500.191924	10.0463919	0.0819978084094902
5011	Bradley County	5	Arkansas	NO	NA	NA	2017	0	114612427.62413	9.47612539	0.0750057958490066
5013	Calhoun County	5	Arkansas	NO	NA	NA	2011	0	95338783.9993952	10.97193	0.104402081155255
5013	Calhoun County	5	Arkansas	NO	NA	NA	2014	0	101913541.068526	8.2118505	0.0730978963409017
5013	Calhoun County	5	Arkansas	NO	NA	NA	2017	0	107588841.381414	7.99179638	0.0673865024293836
5015	Carroll County	5	Arkansas	NO	NA	NA	2011	0	207793314.001064	28.34617	0.123753803076235
5015	Carroll County	5	Arkansas	NO	NA	NA	2014	0	249802470.374234	24.4726699	0.0888751526239
5015	Carroll County	5	Arkansas	NO	NA	NA	2017	0	276288683.23138	19.50412968	0.0640411637774509
5017	Chicot County	5	Arkansas	NO	NA	NA	2011	0	167775567.001583	19.29913	0.104352955225662
5017	Chicot County	5	Arkansas	NO	NA	NA	2014	0	168353632.585839	13.2113821	0.0711904106335113
5017	Chicot County	5	Arkansas	NO	NA	NA	2017	0	159087752.014893	9.27902854	0.0529128923307964
5019	Clark County	5	Arkansas	NO	NA	NA	2011	0	413619271.999651	61.6504	0.135216867010353
5019	Clark County	5	Arkansas	NO	NA	NA	2014	0	466535454.908201	37.3333214	0.0725951674439398
5019	Clark County	5	Arkansas	NO	NA	NA	2017	0	478598755.554322	29.4110538	0.0557487015689715
5021	Clay County	5	Arkansas	NO	NA	NA	2011	0	127973506.000337	13.86877	0.0983136033370588
5021	Clay County	5	Arkansas	NO	NA	NA	2014	0	136500145.149353	11.1016253	0.0737817901243868
5021	Clay County	5	Arkansas	NO	NA	NA	2017	0	155755753.196292	11.68838281	0.0680778867098871
5023	Cleburne County	5	Arkansas	NO	NA	NA	2011	0	175262000.99848	19.01678	0.0984339589965475
5023	Cleburne County	5	Arkansas	NO	NA	NA	2014	0	255669290.05694	21.4395287	0.0760733260733052
5023	Cleburne County	5	Arkansas	NO	NA	NA	2017	0	254487654.983358	15.81203105	0.0563659297261559
5025	Cleveland County	5	Arkansas	NO	NA	NA	2011	0	105430865.999135	11.9992	0.103247668783232
5025	Cleveland County	5	Arkansas	NO	NA	NA	2014	0	107799166.382623	9.0235063	0.0759373888625307
5025	Cleveland County	5	Arkansas	NO	NA	NA	2017	0	111204646.274256	6.83530397	0.0557610105566331
5027	Columbia County	5	Arkansas	NO	NA	NA	2011	0	229212339.999324	26.16106	0.103541172409367
5027	Columbia County	5	Arkansas	NO	NA	NA	2014	0	227599779.197759	19.793892	0.0788960201582871
5027	Columbia County	5	Arkansas	NO	NA	NA	2017	0	233766226.972194	18.2280909	0.0707383873110969
5029	Conway County	5	Arkansas	NO	NA	NA	2011	0	403790714.997558	50.1524	0.112675924097589
5029	Conway County	5	Arkansas	NO	NA	NA	2014	0	441556677.890323	35.6067141	0.0731545219231996
5029	Conway County	5	Arkansas	NO	NA	NA	2017	0	442040763.428725	26.9409078	0.055289879259852
5031	Craighead County	5	Arkansas	NO	NA	NA	2011	0	1016231508.99973	113.2226	0.101073243678721
5031	Craighead County	5	Arkansas	NO	NA	NA	2014	0	991171584.252023	82.210391	0.0752443001490144
5031	Craighead County	5	Arkansas	NO	NA	NA	2017	0	1116236888.95456	66.7418608	0.0542422475337392
5033	Crawford County	5	Arkansas	NO	NA	NA	2011	0	876250362.010509	103.8907	0.107558366597043
5033	Crawford County	5	Arkansas	NO	NA	NA	2014	0	810355134.326238	67.0252388	0.0750341069718415
5033	Crawford County	5	Arkansas	NO	NA	NA	2017	0	869646391.187713	53.2767429	0.0555764373261809
5035	Crittenden County	5	Arkansas	YES	32820	Memphis, TN-MS-AR	2011	0	865626569.992768	115.7533	0.121310540832312
5035	Crittenden County	5	Arkansas	YES	32820	Memphis, TN-MS-AR	2014	0	897973438.387076	68.2148864	0.0689146263547255
5035	Crittenden County	5	Arkansas	YES	32820	Memphis, TN-MS-AR	2017	0	917156728.329971	51.4529405	0.0508935070832676
5037	Cross County	5	Arkansas	NO	NA	NA	2011	0	150922077.00093	16.56691	0.0995828326750418
5037	Cross County	5	Arkansas	NO	NA	NA	2014	0	176408268.77951	14.7862017	0.0760384795883224
5037	Cross County	5	Arkansas	NO	NA	NA	2017	0	179444841.382343	11.07203958	0.0559747790478438
5039	Dallas County	5	Arkansas	NO	NA	NA	2011	0	79518046.999284	8.91714	0.101731539414146
5039	Dallas County	5	Arkansas	NO	NA	NA	2014	0	92550175.7300511	7.40089647	0.0725442203317593
5039	Dallas County	5	Arkansas	NO	NA	NA	2017	0	103596826.115559	7.70051554	0.067432473078166
5041	Desha County	5	Arkansas	NO	NA	NA	2011	0	118497304.001258	14.09164	0.1078819545923
5041	Desha County	5	Arkansas	NO	NA	NA	2014	0	152320317.733506	12.6782538	0.0755087604092951
5041	Desha County	5	Arkansas	NO	NA	NA	2017	0	144199955.83787	8.75986551	0.0551097000616231
5043	Drew County	5	Arkansas	NO	NA	NA	2011	0	171725475.000419	20.43063	0.107930147024144
5043	Drew County	5	Arkansas	NO	NA	NA	2014	0	234717236.6852	20.5906645	0.0795831481516311
5043	Drew County	5	Arkansas	NO	NA	NA	2017	0	251187764.934498	16.3755782	0.059141712796364
5045	Faulkner County	5	Arkansas	NO	NA	NA	2011	0	1144783002.01167	127.0028	0.100643529729923
5045	Faulkner County	5	Arkansas	NO	NA	NA	2014	0	1263844397.49233	109.092031	0.0783060208797636
5045	Faulkner County	5	Arkansas	NO	NA	NA	2017	0	1360605548.49212	83.3588936	0.0555796029944247
5047	Franklin County	5	Arkansas	NO	NA	NA	2011	0	309365038.995082	40.0882	0.117554987506672
5047	Franklin County	5	Arkansas	NO	NA	NA	2014	0	303729733.969385	24.0911531	0.0719558344706765
5047	Franklin County	5	Arkansas	NO	NA	NA	2017	0	315799597.315364	23.71289327	0.0681190701275987
5049	Fulton County	5	Arkansas	NO	NA	NA	2011	0	177878747.999976	23.88063	0.121791632565286
5049	Fulton County	5	Arkansas	NO	NA	NA	2014	0	133140346.046922	13.1321384	0.089479079135407
5049	Fulton County	5	Arkansas	NO	NA	NA	2017	0	136856430.337962	9.96632383	0.0660640999487359
5051	Garland County	5	Arkansas	NO	NA	NA	2011	0	954183755.000522	105.76334	0.100553889747766
5051	Garland County	5	Arkansas	NO	NA	NA	2014	0	881247334.687165	73.3670869	0.0755264714389874
5051	Garland County	5	Arkansas	NO	NA	NA	2017	0	939365725.724661	56.9652349	0.0550137080761906
5053	Grant County	5	Arkansas	NO	NA	NA	2011	0	258197593.000313	28.14048	0.0988723935634996
5053	Grant County	5	Arkansas	NO	NA	NA	2014	0	208682940.849452	17.224098	0.0748764551729075
5053	Grant County	5	Arkansas	NO	NA	NA	2017	0	232870576.551883	14.57364624	0.056773980083056
5055	Greene County	5	Arkansas	NO	NA	NA	2011	0	333293445.999	36.97669	0.100646110226276
5055	Greene County	5	Arkansas	NO	NA	NA	2014	0	377209187.357288	33.3527363	0.0802130341007439
5055	Greene County	5	Arkansas	NO	NA	NA	2017	0	390739461.479015	25.0903666	0.0582526208496301
5057	Hempstead County	5	Arkansas	NO	NA	NA	2011	0	365012165.003676	56.2268	0.139743547830847
5057	Hempstead County	5	Arkansas	NO	NA	NA	2014	0	432011763.728495	35.7630743	0.0750991477186625
5057	Hempstead County	5	Arkansas	NO	NA	NA	2017	0	456716480.819222	35.0041813	0.0695294793272914
5059	Hot Spring County	5	Arkansas	NO	NA	NA	2011	0	558582868.00429	74.8399	0.121546182513074
5059	Hot Spring County	5	Arkansas	NO	NA	NA	2014	0	553780156.566529	46.382256	0.0759819115059217
5059	Hot Spring County	5	Arkansas	NO	NA	NA	2017	0	614425655.071315	38.2983765	0.0565466341465543
5061	Howard County	5	Arkansas	NO	NA	NA	2011	0	85380311.0001463	9.896259	0.105149946664779
5061	Howard County	5	Arkansas	NO	NA	NA	2014	0	126259954.206204	10.644913	0.0764842874602685
5061	Howard County	5	Arkansas	NO	NA	NA	2017	0	131629840.735501	8.27442535	0.0570268289306277
5063	Independence County	5	Arkansas	NO	NA	NA	2011	0	376756060.002779	40.37471	0.097217602269371
5063	Independence County	5	Arkansas	NO	NA	NA	2014	0	378597528.320299	32.4100763	0.0776601125000511
5063	Independence County	5	Arkansas	NO	NA	NA	2017	0	413028936.794662	31.981706	0.0702452372163708
5065	Izard County	5	Arkansas	NO	NA	NA	2011	0	116032373.000606	15.98384	0.124967673758821
5065	Izard County	5	Arkansas	NO	NA	NA	2014	0	102956707.742305	10.7576083	0.0947887544450614
5065	Izard County	5	Arkansas	NO	NA	NA	2017	0	107572120.310815	8.25645411	0.0696289071318903
5067	Jackson County	5	Arkansas	NO	NA	NA	2011	0	210263466.996503	24.47475	0.105596659431494
5067	Jackson County	5	Arkansas	NO	NA	NA	2014	0	250839610.56676	21.0176773	0.0760123812731315
5067	Jackson County	5	Arkansas	NO	NA	NA	2017	0	279527302.19217	17.5490937	0.0569542577079832
5069	Jefferson County	5	Arkansas	NO	NA	NA	2011	0	930482296.004981	105.0665	0.102435829133389
5069	Jefferson County	5	Arkansas	NO	NA	NA	2014	0	804469779.600895	65.9899906	0.0744156138404144
5069	Jefferson County	5	Arkansas	NO	NA	NA	2017	0	841367234.830922	49.8454567	0.0537447095686556
5071	Johnson County	5	Arkansas	NO	NA	NA	2011	0	436485329.00786	68.7771	0.142945321262632
5071	Johnson County	5	Arkansas	NO	NA	NA	2014	0	400624387.031067	40.7660993	0.092311862161843
5071	Johnson County	5	Arkansas	NO	NA	NA	2017	0	433958254.809564	32.8768538	0.0687286846972399
5073	Lafayette County	5	Arkansas	NO	NA	NA	2011	0	94574386.9993898	13.9293	0.133613854657747
5073	Lafayette County	5	Arkansas	NO	NA	NA	2014	0	86095554.2776536	8.6567756	0.0912160306976814
5073	Lafayette County	5	Arkansas	NO	NA	NA	2017	0	85120843.3379105	6.20970797	0.0661806449435333
5075	Lawrence County	5	Arkansas	NO	NA	NA	2011	0	233307532.99781	25.47928	0.099072729050734
5075	Lawrence County	5	Arkansas	NO	NA	NA	2014	0	239151218.994398	19.6595201	0.0745754786675835
5075	Lawrence County	5	Arkansas	NO	NA	NA	2017	0	291753821.316847	21.944165	0.0682335934116951
5077	Lee County	5	Arkansas	NO	NA	NA	2011	0	94171740.000397	9.514556	0.0916565841412621
5077	Lee County	5	Arkansas	NO	NA	NA	2014	0	105382760.943528	8.0366576	0.0691833566519666
5077	Lee County	5	Arkansas	NO	NA	NA	2017	0	98165835.9596831	6.90499617	0.0638114787486262
5079	Lincoln County	5	Arkansas	NO	NA	NA	2011	0	158189832.003569	17.68478	0.101418418257725
5079	Lincoln County	5	Arkansas	NO	NA	NA	2014	0	137195742.948666	11.330645	0.0749220640337461
5079	Lincoln County	5	Arkansas	NO	NA	NA	2017	0	148433278.140117	9.19875791	0.0562203631656567
5081	Little River County	5	Arkansas	NO	NA	NA	2011	0	150657103.000165	17.10914	0.103023026551271
5081	Little River County	5	Arkansas	NO	NA	NA	2014	0	157708466.616746	13.1733249	0.0757767771173869
5081	Little River County	5	Arkansas	NO	NA	NA	2017	0	157025090.32084	11.9968509	0.0693096882943863
5083	Logan County	5	Arkansas	NO	NA	NA	2011	0	145290306.000334	21.4322	0.13382148692414
5083	Logan County	5	Arkansas	NO	NA	NA	2014	0	177745636.565187	19.1602455	0.0977907681344344
5083	Logan County	5	Arkansas	NO	NA	NA	2017	0	190905994.569451	15.09088406	0.0717118378771538
5085	Lonoke County	5	Arkansas	NO	NA	NA	2011	0	878494191.994435	113.331	0.117032252126251
5085	Lonoke County	5	Arkansas	NO	NA	NA	2014	0	882648035.852074	68.945053	0.0708616542942985
5085	Lonoke County	5	Arkansas	NO	NA	NA	2017	0	963046630.524396	56.1666676	0.052908698424735
5087	Madison County	5	Arkansas	NO	NA	NA	2011	0	195307834.999653	26.18499	0.121626576553341
5087	Madison County	5	Arkansas	NO	NA	NA	2014	0	170679989.13912	16.7378065	0.0889634614723123
5087	Madison County	5	Arkansas	NO	NA	NA	2017	0	188028784.907023	13.46592691	0.0649692195200217
5089	Marion County	5	Arkansas	NO	NA	NA	2011	0	196172445.001214	26.24441	0.121365303175765
5089	Marion County	5	Arkansas	NO	NA	NA	2014	0	138337365.676507	14.0845935	0.0923635362710472
5089	Marion County	5	Arkansas	NO	NA	NA	2017	0	151271627.880254	11.11646167	0.0666660664073895
5091	Miller County	5	Arkansas	NO	NA	NA	2011	0	617283019.003053	82.8248	0.121722763044581
5091	Miller County	5	Arkansas	NO	NA	NA	2014	0	577227641.291665	50.1953375	0.0788881906231182
5091	Miller County	5	Arkansas	NO	NA	NA	2017	0	619652057.112821	38.8644213	0.0568983989120714
5093	Mississippi County	5	Arkansas	NO	NA	NA	2011	0	548141697.004682	72.6561	0.120247201678129
5093	Mississippi County	5	Arkansas	NO	NA	NA	2014	0	652408215.922614	50.5854794	0.0703399709833017
5093	Mississippi County	5	Arkansas	NO	NA	NA	2017	0	709955795.243131	40.9658094	0.0523462973306691
5095	Monroe County	5	Arkansas	NO	NA	NA	2011	0	238685570.004785	35.3891	0.134505204825287
5095	Monroe County	5	Arkansas	NO	NA	NA	2014	0	234634089.860432	18.1461874	0.0701600705517787
5095	Monroe County	5	Arkansas	NO	NA	NA	2017	0	241728060.351244	14.25626562	0.0535025457990196
5097	Montgomery County	5	Arkansas	NO	NA	NA	2011	0	116202593.999106	16.61747	0.129731313928533
5097	Montgomery County	5	Arkansas	NO	NA	NA	2014	0	103606874.377067	10.8219533	0.0947573310147628
5097	Montgomery County	5	Arkansas	NO	NA	NA	2017	0	107087905.31892	8.11041543	0.0687065928803506
5099	Nevada County	5	Arkansas	NO	NA	NA	2011	0	162902009.000297	29.6697	0.165227545354146
5099	Nevada County	5	Arkansas	NO	NA	NA	2014	0	207319707.576518	20.0371936	0.087678284321507
5099	Nevada County	5	Arkansas	NO	NA	NA	2017	0	232835200.263529	16.80866069	0.0654907868764995
5101	Newton County	5	Arkansas	NO	NA	NA	2011	0	79682629.0003154	10.91991	0.124322902475195
5101	Newton County	5	Arkansas	NO	NA	NA	2014	0	77977632.387638	7.83115126	0.0911069072267707
5101	Newton County	5	Arkansas	NO	NA	NA	2017	0	70289233.3259961	5.13982257	0.0663368823527498
5103	Ouachita County	5	Arkansas	NO	NA	NA	2011	0	241468818.999315	27.10075	0.101815989925493
5103	Ouachita County	5	Arkansas	NO	NA	NA	2014	0	240894131.360291	20.9295612	0.0788187675155041
5103	Ouachita County	5	Arkansas	NO	NA	NA	2017	0	260487555.012467	20.68548252	0.0720401175433608
5105	Perry County	5	Arkansas	NO	NA	NA	2011	0	97005017.9987605	10.59124	0.0990486008239323
5105	Perry County	5	Arkansas	NO	NA	NA	2014	0	94465809.0681391	7.87111245	0.0755887571588305
5105	Perry County	5	Arkansas	NO	NA	NA	2017	0	101789188.266979	7.76023378	0.0691622144149891
5107	Phillips County	5	Arkansas	NO	NA	NA	2011	0	155354044.000158	17.21031	0.10049902918944
5107	Phillips County	5	Arkansas	NO	NA	NA	2014	0	197047564.741515	16.2670548	0.0748916836331477
5107	Phillips County	5	Arkansas	NO	NA	NA	2017	0	182365915.63825	13.45287909	0.066921752218885
5109	Pike County	5	Arkansas	NO	NA	NA	2011	0	97150845.9998656	10.82746	0.101105722589117
5109	Pike County	5	Arkansas	NO	NA	NA	2014	0	108204527.685317	9.1921491	0.0770668064424842
5109	Pike County	5	Arkansas	NO	NA	NA	2017	0	111999527.953233	8.72606279	0.0706802175690893
5111	Poinsett County	5	Arkansas	NO	NA	NA	2011	0	301277495.000316	33.83761	0.101889334382706
5111	Poinsett County	5	Arkansas	NO	NA	NA	2014	0	311382926.229527	25.0836421	0.0730788216691367
5111	Poinsett County	5	Arkansas	NO	NA	NA	2017	0	332750470.648308	19.86229838	0.0541510097838665
5113	Polk County	5	Arkansas	NO	NA	NA	2011	0	234067546.99948	34.90669	0.135289222695963
5113	Polk County	5	Arkansas	NO	NA	NA	2014	0	176613900.457889	19.7352605	0.101370996954985
5113	Polk County	5	Arkansas	NO	NA	NA	2017	0	185178498.472597	14.70993344	0.0720635886631216
5115	Pope County	5	Arkansas	NO	NA	NA	2011	0	661221160.001229	79.5722	0.109171771768607
5115	Pope County	5	Arkansas	NO	NA	NA	2014	0	721460797.458425	61.1977204	0.07695170446578
5115	Pope County	5	Arkansas	NO	NA	NA	2017	0	752040790.032773	47.0857466	0.0567994068315967
5117	Prairie County	5	Arkansas	NO	NA	NA	2011	0	273635166.999574	43.3744	0.143799476573555
5117	Prairie County	5	Arkansas	NO	NA	NA	2014	0	332941662.808511	26.2361546	0.0714871154562889
5117	Prairie County	5	Arkansas	NO	NA	NA	2017	0	369850441.393333	22.7250775	0.0557410272261716
5119	Pulaski County	5	Arkansas	NO	NA	NA	2011	0	4894585890.00642	585.183	0.108460470331377
5119	Pulaski County	5	Arkansas	NO	NA	NA	2014	0	5047617631.94836	398.757829	0.0716668820424689
5119	Pulaski County	5	Arkansas	NO	NA	NA	2017	0	5297003191.66656	271.569722	0.0465100545969145
5121	Randolph County	5	Arkansas	NO	NA	NA	2011	0	162373499.003165	18.43816	0.103014454257418
5121	Randolph County	5	Arkansas	NO	NA	NA	2014	0	160348984.759084	13.7840824	0.0779843366452879
5121	Randolph County	5	Arkansas	NO	NA	NA	2017	0	179849007.447523	13.93278587	0.0702790129694748
5123	St. Francis County	5	Arkansas	NO	NA	NA	2011	0	664475502.961552	103.2262	0.140931054630025
5123	St. Francis County	5	Arkansas	NO	NA	NA	2014	0	695460297.600396	52.6890398	0.068729578146641
5123	St. Francis County	5	Arkansas	NO	NA	NA	2017	0	799740936.511639	46.6372563	0.0529028905477482
5125	Saline County	5	Arkansas	NO	NA	NA	2011	0	1166019163.00918	144.4885	0.112414758233659
5125	Saline County	5	Arkansas	NO	NA	NA	2014	0	1118577845.62254	94.509399	0.0766486524785895
5125	Saline County	5	Arkansas	NO	NA	NA	2017	0	1221248320.85409	66.0448172	0.0490603338377797
5127	Scott County	5	Arkansas	NO	NA	NA	2011	0	146070402.996355	21.50798	0.133577445149597
5127	Scott County	5	Arkansas	NO	NA	NA	2014	0	115103473.80178	12.2032447	0.0961795244285208
5127	Scott County	5	Arkansas	NO	NA	NA	2017	0	127883488.123667	9.85908853	0.0699387762716942
5129	Searcy County	5	Arkansas	NO	NA	NA	2011	0	139575847.000093	19.21659	0.124899813094632
5129	Searcy County	5	Arkansas	NO	NA	NA	2014	0	107428354.572037	10.8567312	0.0916802729610604
5129	Searcy County	5	Arkansas	NO	NA	NA	2017	0	110959498.30432	9.84453757	0.0804871542530483
5131	Sebastian County	5	Arkansas	NO	NA	NA	2011	0	1127778387.00215	130.86043	0.105264107322897
5131	Sebastian County	5	Arkansas	NO	NA	NA	2014	0	1162985135.26876	104.357913	0.0814042271915792
5131	Sebastian County	5	Arkansas	NO	NA	NA	2017	0	1216691148.96943	77.0348077	0.0574384074820209
5133	Sevier County	5	Arkansas	NO	NA	NA	2011	0	187608988.999491	22.76084	0.110060220609353
5133	Sevier County	5	Arkansas	NO	NA	NA	2014	0	174253909.276968	15.4668947	0.0805223303468316
5133	Sevier County	5	Arkansas	NO	NA	NA	2017	0	184304369.403031	14.70863887	0.0723990037363455
5135	Sharp County	5	Arkansas	NO	NA	NA	2011	0	221231602.001502	29.95421	0.122830562925503
5135	Sharp County	5	Arkansas	NO	NA	NA	2014	0	155033610.440985	15.7485067	0.0921529526106612
5135	Sharp County	5	Arkansas	NO	NA	NA	2017	0	171691164.063308	12.77106447	0.0674799711676961
5137	Stone County	5	Arkansas	NO	NA	NA	2011	0	108495219.999617	15.15368	0.126707768792872
5137	Stone County	5	Arkansas	NO	NA	NA	2014	0	107492273.778447	11.2224708	0.0947124281307831
5137	Stone County	5	Arkansas	NO	NA	NA	2017	0	110927151.511613	8.46807973	0.0692536732754293
5139	Union County	5	Arkansas	NO	NA	NA	2011	0	423244624.99989	49.90758	0.106972167659166
5139	Union County	5	Arkansas	NO	NA	NA	2014	0	426877529.215732	37.9803314	0.0807144314424903
5139	Union County	5	Arkansas	NO	NA	NA	2017	0	448741057.047758	28.9421928	0.0585101702595124
5141	Van Buren County	5	Arkansas	NO	NA	NA	2011	0	257562522.006158	26.77622	0.0943109967617962
5141	Van Buren County	5	Arkansas	NO	NA	NA	2014	0	217025015.827489	17.0409336	0.0712326865100274
5141	Van Buren County	5	Arkansas	NO	NA	NA	2017	0	211136790.560695	15.18927259	0.0652632649608603
5143	Washington County	5	Arkansas	NO	NA	NA	2011	0	1919499340.99224	213.027	0.100679817638323
5143	Washington County	5	Arkansas	NO	NA	NA	2014	0	1969593932.96497	166.852492	0.0768513915685706
5143	Washington County	5	Arkansas	NO	NA	NA	2017	0	2238151300.17984	134.6992078	0.0545973213680551
5145	White County	5	Arkansas	NO	NA	NA	2011	0	779702301.988385	87.3361	0.101615676866751
5145	White County	5	Arkansas	NO	NA	NA	2014	0	865395418.572292	72.651506	0.0761597948946302
5145	White County	5	Arkansas	NO	NA	NA	2017	0	922663770.993117	56.3939623	0.0554478712994541
5147	Woodruff County	5	Arkansas	NO	NA	NA	2011	0	62387388.9991206	6.608023	0.096088291613767
5147	Woodruff County	5	Arkansas	NO	NA	NA	2014	0	80849371.3966062	6.37219628	0.0715003608023528
5147	Woodruff County	5	Arkansas	NO	NA	NA	2017	0	80812182.3920764	5.920599	0.0664637051676245
5149	Yell County	5	Arkansas	NO	NA	NA	2011	0	193128053.999075	27.72598	0.13023786776035
5149	Yell County	5	Arkansas	NO	NA	NA	2014	0	198246767.077937	21.7503216	0.0995302982058479
5149	Yell County	5	Arkansas	NO	NA	NA	2017	0	211497023.473808	17.39727122	0.0746229838566959
6001	Alameda County	6	California	YES	41860	San Francisco-Oakland-Berkeley, CA	2011	0	12771269213.9156	133.03	0.00944955305074175
6001	Alameda County	6	California	YES	41860	San Francisco-Oakland-Berkeley, CA	2014	0	14334244359.4887	113.787	0.00720134437655576
6001	Alameda County	6	California	YES	41860	San Francisco-Oakland-Berkeley, CA	2017	0	15141313703.588	93.975243	0.00563048280065618
6003	Alpine County	6	California	NO	NA	NA	2011	0	72631051.9996582	7.210285	0.0900587330482516
6003	Alpine County	6	California	NO	NA	NA	2014	0	57762285.3509113	2.016	0.0316622589416149
6003	Alpine County	6	California	NO	NA	NA	2017	0	57940086.1837436	1.4038878	0.0219810786058082
6005	Amador County	6	California	NO	NA	NA	2011	0	593212815.997401	6.632898	0.0101435162648322
6005	Amador County	6	California	NO	NA	NA	2014	0	366641282.213716	3.53745	0.00875275320644987
6005	Amador County	6	California	NO	NA	NA	2017	0	395247733.284512	3.242920191	0.00744325004944529
6007	Butte County	6	California	NO	NA	NA	2011	0	1803224859.98164	22.44764	0.011293187504758
6007	Butte County	6	California	NO	NA	NA	2014	0	1645637744.42833	6.75024	0.0037211802780234
6007	Butte County	6	California	NO	NA	NA	2017	0	1805830610.1221	6.67296042	0.00335225675637355
6009	Calaveras County	6	California	NO	NA	NA	2011	0	501779972.000756	60.57299	0.109511928037036
6009	Calaveras County	6	California	NO	NA	NA	2014	0	366100080.111264	3.33325	0.00825969099401997
6009	Calaveras County	6	California	NO	NA	NA	2017	0	376558042.355127	2.889492105	0.00696121938496366
6011	Colusa County	6	California	NO	NA	NA	2011	0	636009846.005266	7.65749	0.010922406497847
6011	Colusa County	6	California	NO	NA	NA	2014	0	513243358.630692	5.06126	0.00894604432763103
6011	Colusa County	6	California	NO	NA	NA	2017	0	562673752.965267	3.60096061	0.00580573822311335
6013	Contra Costa County	6	California	YES	41860	San Francisco-Oakland-Berkeley, CA	2011	0	8414684420.03573	87.73747	0.00945895174876563
6013	Contra Costa County	6	California	YES	41860	San Francisco-Oakland-Berkeley, CA	2014	0	8783696174.16265	67.14	0.00693425435442118
6013	Contra Costa County	6	California	YES	41860	San Francisco-Oakland-Berkeley, CA	2017	0	9371502937.80176	56.5603838	0.00547518550785825
6015	Del Norte County	6	California	NO	NA	NA	2011	0	393845766.998124	41.00678	0.0944550587304253
6015	Del Norte County	6	California	NO	NA	NA	2014	0	240972667.050815	3.95541	0.01489084897619
6015	Del Norte County	6	California	NO	NA	NA	2017	0	272953953.311874	1.244813022	0.00413723766961305
6017	El Dorado County	6	California	YES	40900	Sacramento-Roseville-Folsom, CA	2011	0	1898678216.99295	20.09265	0.00960022888714095
6017	El Dorado County	6	California	YES	40900	Sacramento-Roseville-Folsom, CA	2014	0	1542198492.89665	13.344	0.00784949098726115
6017	El Dorado County	6	California	YES	40900	Sacramento-Roseville-Folsom, CA	2017	0	1695128799.79907	11.40709063	0.00610475059391333
6019	Fresno County	6	California	NO	NA	NA	2011	0	7576060236.94092	90.5714	0.0108453456533779
6019	Fresno County	6	California	NO	NA	NA	2014	0	6833397100.9218	0	0.00714338603342148
6019	Fresno County	6	California	NO	NA	NA	2017	0	7763057527.21806	0	0.00703229740099598
6021	Glenn County	6	California	NO	NA	NA	2011	0	526372286.004087	7.08813	0.0122161510818719
6021	Glenn County	6	California	NO	NA	NA	2014	0	492478669.12356	4.61916	0.00850885881225253
6021	Glenn County	6	California	NO	NA	NA	2017	0	485038451.648559	3.84021076	0.00718248334336186
6023	Humboldt County	6	California	NO	NA	NA	2011	0	1505131832.0128	160.2942	0.0966137643611216
6023	Humboldt County	6	California	NO	NA	NA	2014	0	1177322555.49334	5.81305	0.00447923997399949
6023	Humboldt County	6	California	NO	NA	NA	2017	0	1234420755.65161	0.504925476	0.000371073383663773
6025	Imperial County	6	California	NO	NA	NA	2011	0	1771872719.98681	25.31186	0.0129594710014991
6025	Imperial County	6	California	NO	NA	NA	2014	0	2589028686.57035	10.6766	0.00374103564217917
6025	Imperial County	6	California	NO	NA	NA	2017	0	2016546732.44927	9.58427982	0.0043116840570481
6027	Inyo County	6	California	NO	NA	NA	2011	0	604078683.008782	71.15043	0.106851286357178
6027	Inyo County	6	California	NO	NA	NA	2014	0	618269110.410893	5.35926	0.0078636289729262
6027	Inyo County	6	California	NO	NA	NA	2017	0	603875706.219402	4.40675573	0.00662013972410258
6029	Kern County	6	California	NO	NA	NA	2011	0	8288439996.10563	105.5753	0.0115554074259961
6029	Kern County	6	California	NO	NA	NA	2014	0	8055451113.18777	10.6292	0.00119703389703673
6029	Kern County	6	California	NO	NA	NA	2017	0	8834794662.913	10.67630241	0.00109627659674252
6031	Kings County	6	California	NO	NA	NA	2011	0	1318583674.01293	16.37982	0.0112693058778165
6031	Kings County	6	California	NO	NA	NA	2014	0	1376308551.12622	0	0.00714338603342148
6031	Kings County	6	California	NO	NA	NA	2017	0	1527868486.23003	0	0.00703229740099598
6033	Lake County	6	California	NO	NA	NA	2011	0	632380646.004963	73.08823	0.104849076815501
6033	Lake County	6	California	NO	NA	NA	2014	0	609355719.359139	17.2757	0.0257193801828931
6033	Lake County	6	California	NO	NA	NA	2017	0	645456191.975266	13.35914689	0.0187761994519542
6035	Lassen County	6	California	NO	NA	NA	2011	0	775933492.00316	80.8028	0.0944708120795661
6035	Lassen County	6	California	NO	NA	NA	2014	0	407382612.703025	12.7381	0.028365987099744
6035	Lassen County	6	California	NO	NA	NA	2017	0	421410244.645464	9.52031462	0.0204947180402057
6037	Los Angeles County	6	California	YES	31080	Los Angeles-Long Beach-Anaheim, CA	2011	0	76095823871.6111	831.8468	0.00991695318590754
6037	Los Angeles County	6	California	YES	31080	Los Angeles-Long Beach-Anaheim, CA	2014	0	82961506277.176	693.538	0.00758384362149912
6037	Los Angeles County	6	California	YES	31080	Los Angeles-Long Beach-Anaheim, CA	2017	0	85534427377.4351	541.551569	0.00574373774845033
6039	Madera County	6	California	NO	NA	NA	2011	0	1821119188.99443	20.58611	0.0102549053136239
6039	Madera County	6	California	NO	NA	NA	2014	0	1501181690.93706	0	0.00714338603342148
6039	Madera County	6	California	NO	NA	NA	2017	0	1657886205.9189	0	0.00703229740099598
6041	Marin County	6	California	YES	41860	San Francisco-Oakland-Berkeley, CA	2011	0	2484654865.99835	24.04382	0.0087787591322236
6041	Marin County	6	California	YES	41860	San Francisco-Oakland-Berkeley, CA	2014	0	2685906630.42352	22.3855	0.00756086744313514
6041	Marin County	6	California	YES	41860	San Francisco-Oakland-Berkeley, CA	2017	0	2895135266.87297	18.01487596	0.00564492469519627
6043	Mariposa County	6	California	NO	NA	NA	2011	0	382208741.99612	45.02212	0.106861449618187
6043	Mariposa County	6	California	NO	NA	NA	2014	0	141577412.879593	1.76315	0.0112977256880045
6043	Mariposa County	6	California	NO	NA	NA	2017	0	158568932.224093	1.534491862	0.00877894289464779
6045	Mendocino County	6	California	NO	NA	NA	2011	0	1212633833.00982	137.2888	0.102707264915891
6045	Mendocino County	6	California	NO	NA	NA	2014	0	1056489027.23979	28.083	0.0241142770029334
6045	Mendocino County	6	California	NO	NA	NA	2017	0	1076118678.75653	21.83742541	0.0184092883841879
6047	Merced County	6	California	NO	NA	NA	2011	0	2612728519.99281	31.08126	0.0107919535291214
6047	Merced County	6	California	NO	NA	NA	2014	0	2502086414.3101	0	0.00714338603342148
6047	Merced County	6	California	NO	NA	NA	2017	0	2652812119.67111	0	0.00703229740099598
6049	Modoc County	6	California	NO	NA	NA	2011	0	299948621.000464	33.47561	0.101245881554309
6049	Modoc County	6	California	NO	NA	NA	2014	0	171707083.578162	4.75239	0.0251084323179136
6049	Modoc County	6	California	NO	NA	NA	2017	0	164178964.276581	3.555172573	0.0196444064591544
6051	Mono County	6	California	NO	NA	NA	2011	0	502386470.995364	5.267611	0.00951199244276672
6051	Mono County	6	California	NO	NA	NA	2014	0	309162098.061337	2.89372	0.00849113989811254
6051	Mono County	6	California	NO	NA	NA	2017	0	355884354.934602	2.400717091	0.00611966747010445
6053	Monterey County	6	California	NO	NA	NA	2011	0	3981084587.00699	42.55572	0.00969733220683387
6053	Monterey County	6	California	NO	NA	NA	2014	0	3460536339.18462	32.2083	0.00844345367233642
6053	Monterey County	6	California	NO	NA	NA	2017	0	3740464732.74361	27.1991231	0.00659667479329575
6055	Napa County	6	California	NO	NA	NA	2011	0	960185032.001969	10.67639	0.0100870746402853
6055	Napa County	6	California	NO	NA	NA	2014	0	1135131422.91185	8.23226	0.0065791330386705
6055	Napa County	6	California	NO	NA	NA	2017	0	1086986597.91176	6.22212391	0.00519290290458519
6057	Nevada County	6	California	NO	NA	NA	2011	0	1301395634.00275	13.89439	0.00968558542096815
6057	Nevada County	6	California	NO	NA	NA	2014	0	996702910.91779	9.17565	0.00835154544890015
6057	Nevada County	6	California	NO	NA	NA	2017	0	940016043.70225	8.00555515	0.00772595054729599
6059	Orange County	6	California	YES	31080	Los Angeles-Long Beach-Anaheim, CA	2011	0	26418285863.8508	274.938	0.00944117113924528
6059	Orange County	6	California	YES	31080	Los Angeles-Long Beach-Anaheim, CA	2014	0	27665970831.3604	225.525	0.00739510786502336
6059	Orange County	6	California	YES	31080	Los Angeles-Long Beach-Anaheim, CA	2017	0	27774936743.0979	177.6823211	0.00580345841146716
6061	Placer County	6	California	YES	40900	Sacramento-Roseville-Folsom, CA	2011	0	3204629357.01245	35.45158	0.0100358352876327
6061	Placer County	6	California	YES	40900	Sacramento-Roseville-Folsom, CA	2014	0	3500863683.97433	15.548	0.00402897959211811
6061	Placer County	6	California	YES	40900	Sacramento-Roseville-Folsom, CA	2017	0	3482715276.0076	15.54281744	0.0040486246163475
6063	Plumas County	6	California	NO	NA	NA	2011	0	216739350.000186	23.42507	0.0980480288300835
6063	Plumas County	6	California	NO	NA	NA	2014	0	255962558.731399	9.85565	0.0349304809542999
6063	Plumas County	6	California	NO	NA	NA	2017	0	261944694.307241	7.46344849	0.025847924104019
6065	Riverside County	6	California	YES	40140	Riverside-San Bernardino-Ontario, CA	2011	0	19110634299.9715	234.3137	0.0111229072607629
6065	Riverside County	6	California	YES	40140	Riverside-San Bernardino-Ontario, CA	2014	0	20037509022.178	140.506	0.00636131461936503
6065	Riverside County	6	California	YES	40140	Riverside-San Bernardino-Ontario, CA	2017	0	20874324600.9134	113.5284071	0.00493387165557065
6067	Sacramento County	6	California	YES	40900	Sacramento-Roseville-Folsom, CA	2011	0	10784648568.1541	119.0085	0.0100107754506802
6067	Sacramento County	6	California	YES	40900	Sacramento-Roseville-Folsom, CA	2014	0	11518878181.0078	106.595	0.00839503255792222
6067	Sacramento County	6	California	YES	40900	Sacramento-Roseville-Folsom, CA	2017	0	11850990963.3275	89.95953	0.00688633660139574
6069	San Benito County	6	California	YES	41940	San Jose-Sunnyvale-Santa Clara, CA	2011	0	569721718.999636	5.984007	0.00952851129492686
6069	San Benito County	6	California	YES	41940	San Jose-Sunnyvale-Santa Clara, CA	2014	0	486790726.657743	4.8597	0.00905655231201162
6069	San Benito County	6	California	YES	41940	San Jose-Sunnyvale-Santa Clara, CA	2017	0	553026709.860651	4.01168723	0.0065807697382752
6071	San Bernardino County	6	California	YES	40140	Riverside-San Bernardino-Ontario, CA	2011	0	20423645231.8828	244.3411	0.0108532299086739
6071	San Bernardino County	6	California	YES	40140	Riverside-San Bernardino-Ontario, CA	2014	0	21561412626.1817	126.167	0.00530840808419932
6071	San Bernardino County	6	California	YES	40140	Riverside-San Bernardino-Ontario, CA	2017	0	21746706789.8342	99.8406933	0.00416495031951783
6073	San Diego County	6	California	YES	41740	San Diego-Chula Vista-Carlsbad, CA	2011	0	27302301627.9032	289.6644	0.00962479746149656
6073	San Diego County	6	California	YES	41740	San Diego-Chula Vista-Carlsbad, CA	2014	0	29212370757.0298	146.264	0.00454220131310053
6073	San Diego County	6	California	YES	41740	San Diego-Chula Vista-Carlsbad, CA	2017	0	30011708933.0317	143.8924454	0.00434953674112474
6075	San Francisco County	6	California	YES	41860	San Francisco-Oakland-Berkeley, CA	2011	0	3657080676.96617	36.42705	0.00903618672985669
6075	San Francisco County	6	California	YES	41860	San Francisco-Oakland-Berkeley, CA	2014	0	3626462389.19483	27.8391	0.00696414411206436
6075	San Francisco County	6	California	YES	41860	San Francisco-Oakland-Berkeley, CA	2017	0	3733599968.43867	22.46244704	0.0054578930121075
6077	San Joaquin County	6	California	NO	NA	NA	2011	0	6435426333.94627	76.9282	0.010844361429101
6077	San Joaquin County	6	California	NO	NA	NA	2014	0	6322378648.71723	0	0.00714338603342148
6077	San Joaquin County	6	California	NO	NA	NA	2017	0	6627526754.16765	0	0.00703229740099598
6079	San Luis Obispo County	6	California	NO	NA	NA	2011	0	2656494099.00166	28.98273	0.00989751507049131
6079	San Luis Obispo County	6	California	NO	NA	NA	2014	0	2928434660.68239	24.1426	0.0074790121145542
6079	San Luis Obispo County	6	California	NO	NA	NA	2017	0	3107688278.82605	0	0.00703229740099598
6081	San Mateo County	6	California	YES	41860	San Francisco-Oakland-Berkeley, CA	2011	0	6442276892.00162	59.67622	0.00840345067938585
6081	San Mateo County	6	California	YES	41860	San Francisco-Oakland-Berkeley, CA	2014	0	7110657046.83257	49.5791	0.00632535118016543
6081	San Mateo County	6	California	YES	41860	San Francisco-Oakland-Berkeley, CA	2017	0	7091744320.1694	40.4679622	0.00517671197794394
6083	Santa Barbara County	6	California	NO	NA	NA	2011	0	3441832536.99918	37.28353	0.00982704681466619
6083	Santa Barbara County	6	California	NO	NA	NA	2014	0	3520571253.3216	29.7649	0.00766985273828781
6083	Santa Barbara County	6	California	NO	NA	NA	2017	0	3564548944.45602	56.2482252	0.0143152843034705
6085	Santa Clara County	6	California	YES	41940	San Jose-Sunnyvale-Santa Clara, CA	2011	0	14809943116.0119	152.8172	0.0093608348636831
6085	Santa Clara County	6	California	YES	41940	San Jose-Sunnyvale-Santa Clara, CA	2014	0	15310371182.2951	123.867	0.0073394858198817
6085	Santa Clara County	6	California	YES	41940	San Jose-Sunnyvale-Santa Clara, CA	2017	0	15577083135.7259	102.8361525	0.00598901523831185
6087	Santa Cruz County	6	California	NO	NA	NA	2011	0	2023939025.00358	21.97603	0.00985025675946285
6087	Santa Cruz County	6	California	NO	NA	NA	2014	0	1954165627.68378	13.2007	0.0061281773804978
6087	Santa Cruz County	6	California	NO	NA	NA	2017	0	1870125081.44481	10.95321721	0.00531332989723908
6089	Shasta County	6	California	NO	NA	NA	2011	0	2423021027.99196	29.28495	0.0109643537735534
6089	Shasta County	6	California	NO	NA	NA	2014	0	1803980933.01842	17.161	0.0086299123445231
6089	Shasta County	6	California	NO	NA	NA	2017	0	1886822790.94654	14.2566323	0.00685459139480872
6091	Sierra County	6	California	NO	NA	NA	2011	0	74257303.0002559	7.79344	0.0952107005567013
6091	Sierra County	6	California	NO	NA	NA	2014	0	82591072.4777075	3.26586	0.035872380223372
6091	Sierra County	6	California	NO	NA	NA	2017	0	113759252.837061	2.3829647	0.0190031945348221
6093	Siskiyou County	6	California	NO	NA	NA	2011	0	1065715555.0002	120.8855	0.102903143688514
6093	Siskiyou County	6	California	NO	NA	NA	2014	0	763858728.673257	29.8198	0.0354150139212765
6093	Siskiyou County	6	California	NO	NA	NA	2017	0	802060980.061802	22.10669574	0.0250041549529135
6095	Solano County	6	California	NO	NA	NA	2011	0	4562125844.02894	47.80771	0.0095066261758452
6095	Solano County	6	California	NO	NA	NA	2014	0	4753999862.35961	34.4113	0.00656655598388417
6095	Solano County	6	California	NO	NA	NA	2017	0	4989196255.71256	30.8404937	0.00560772193049566
6097	Sonoma County	6	California	NO	NA	NA	2011	0	3727147630.00604	40.10058	0.00976044896860987
6097	Sonoma County	6	California	NO	NA	NA	2014	0	3984875714.12504	35.562	0.00809593724831231
6097	Sonoma County	6	California	NO	NA	NA	2017	0	4330620965.12275	27.98614857	0.0058625788584472
6099	Stanislaus County	6	California	NO	NA	NA	2011	0	3718885801.99826	44.30819	0.0108085367406072
6099	Stanislaus County	6	California	NO	NA	NA	2014	0	4268744238.14215	0	0.00714338603342148
6099	Stanislaus County	6	California	NO	NA	NA	2017	0	4173767749.34705	0	0.00703229740099598
6101	Sutter County	6	California	NO	NA	NA	2011	0	911270768.004254	9.94943	0.00990481795818569
6101	Sutter County	6	California	NO	NA	NA	2014	0	829117570.360132	1.9052	0.00208458779361927
6101	Sutter County	6	California	NO	NA	NA	2017	0	871157984.943536	2.433779866	0.00253442887870396
6103	Tehama County	6	California	NO	NA	NA	2011	0	1096503798.00247	14.86726	0.0123003234664418
6103	Tehama County	6	California	NO	NA	NA	2014	0	882432584.859863	8.73287	0.00897782622302181
6103	Tehama County	6	California	NO	NA	NA	2017	0	876960311.69403	7.30785874	0.00755972401783751
6105	Trinity County	6	California	NO	NA	NA	2011	0	369388089.995746	40.91632	0.100486892041875
6105	Trinity County	6	California	NO	NA	NA	2014	0	164295980.945696	5.52848	0.030526326100776
6105	Trinity County	6	California	NO	NA	NA	2017	0	170716601.216467	2.144880706	0.0113978548760842
6107	Tulare County	6	California	NO	NA	NA	2011	0	3478307796.0034	41.19078	0.0107430535870439
6107	Tulare County	6	California	NO	NA	NA	2014	0	3337481751.16471	0	0.00714338603342148
6107	Tulare County	6	California	NO	NA	NA	2017	0	3594508528.62029	0	0.00703229740099598
6109	Tuolumne County	6	California	NO	NA	NA	2011	0	602697847.99869	73.46761	0.11058392675133
6109	Tuolumne County	6	California	NO	NA	NA	2014	0	506990030.614937	3.99345	0.007145696524957
6109	Tuolumne County	6	California	NO	NA	NA	2017	0	519824934.307524	3.44752684	0.00601653274703863
6111	Ventura County	6	California	NO	NA	NA	2011	0	6744473078.99612	74.93835	0.0100797981939455
6111	Ventura County	6	California	NO	NA	NA	2014	0	6728183793.28069	102.563	0.0138289308596981
6111	Ventura County	6	California	NO	NA	NA	2017	0	7053465588.08466	47.2485352	0.00607689221497034
6113	Yolo County	6	California	YES	40900	Sacramento-Roseville-Folsom, CA	2011	0	1994395415.00103	22.46059	0.0102165821010905
6113	Yolo County	6	California	YES	40900	Sacramento-Roseville-Folsom, CA	2014	0	1993921877.84085	11.1388	0.00506787627650403
6113	Yolo County	6	California	YES	40900	Sacramento-Roseville-Folsom, CA	2017	0	2255098240.5848	11.10511965	0.00446738634310744
6115	Yuba County	6	California	NO	NA	NA	2011	0	779782024.004882	9.47247	0.011020105580241
6115	Yuba County	6	California	NO	NA	NA	2014	0	605572245.596921	1.8976	0.00284272235912516
6115	Yuba County	6	California	NO	NA	NA	2017	0	621382289.417142	1.984799882	0.00289770113434219
8001	Adams County	8	Colorado	YES	19740	Denver-Aurora-Lakewood, CO	2011	0	4015101685.01223	45.2198	0.010217104253918
8001	Adams County	8	Colorado	YES	19740	Denver-Aurora-Lakewood, CO	2014	0	4479777820.94881	0	0.0540770124730921
8001	Adams County	8	Colorado	YES	19740	Denver-Aurora-Lakewood, CO	2017	0	4945838331.42745	216.1572059	0.0396483883000118
8003	Alamosa County	8	Colorado	NO	NA	NA	2011	0	196809504.000069	2.06621	0.00952410398653686
8003	Alamosa County	8	Colorado	NO	NA	NA	2014	0	173962804.198029	0	0.0540770124730921
8003	Alamosa County	8	Colorado	NO	NA	NA	2017	0	189050864.917432	13.18155665	0.063253384466388
8005	Arapahoe County	8	Colorado	YES	19740	Denver-Aurora-Lakewood, CO	2011	0	4082901930.02157	31.4387	0.00698540140671156
8005	Arapahoe County	8	Colorado	YES	19740	Denver-Aurora-Lakewood, CO	2014	0	4343139999.82651	0	0.0540770124730921
8005	Arapahoe County	8	Colorado	YES	19740	Denver-Aurora-Lakewood, CO	2017	0	4735346275.92743	220.4187428	0.042227222303607
8007	Archuleta County	8	Colorado	NO	NA	NA	2011	0	188366153.999162	2.20142	0.0106021946508484
8007	Archuleta County	8	Colorado	NO	NA	NA	2014	0	146143963.362695	0	0.0540770124730921
8007	Archuleta County	8	Colorado	NO	NA	NA	2017	0	163581012.295938	10.47575703	0.058096271591539
8009	Baca County	8	Colorado	NO	NA	NA	2011	0	97324946.9972086	5.0164	0.0467588390247623
8009	Baca County	8	Colorado	NO	NA	NA	2014	0	76714798.5389179	0	0.0540770124730921
8009	Baca County	8	Colorado	NO	NA	NA	2017	0	77951102.1923999	6.121481	0.0712409958706316
8011	Bent County	8	Colorado	NO	NA	NA	2011	0	67434700.99965	1.36576	0.0183732798119596
8011	Bent County	8	Colorado	NO	NA	NA	2014	0	66030523.2515146	0	0.0540770124730921
8011	Bent County	8	Colorado	NO	NA	NA	2017	0	66699723.6633869	5.25577692	0.0714839636027675
8013	Boulder County	8	Colorado	NO	NA	NA	2011	0	2110020950.99487	12.7803	0.00549477630881125
8013	Boulder County	8	Colorado	NO	NA	NA	2014	0	2265691752.66033	0	0.0540770124730921
8013	Boulder County	8	Colorado	NO	NA	NA	2017	0	2442109027.79819	110.8448955	0.0411762114466924
8014	Broomfield County	8	Colorado	YES	19740	Denver-Aurora-Lakewood, CO	2011	0	572987324.002122	4.39487	0.00695819755738442
8014	Broomfield County	8	Colorado	YES	19740	Denver-Aurora-Lakewood, CO	2014	0	661502605.151957	0	0.0540770124730921
8014	Broomfield County	8	Colorado	YES	19740	Denver-Aurora-Lakewood, CO	2017	0	736206679.927859	24.16163543	0.0297729802691918
8015	Chaffee County	8	Colorado	NO	NA	NA	2011	0	195895454.000407	2.68198	0.0124201520724424
8015	Chaffee County	8	Colorado	NO	NA	NA	2014	0	209271262.254068	0	0.0540770124730921
8015	Chaffee County	8	Colorado	NO	NA	NA	2017	0	241794612.744161	16.52417452	0.0619967450701724
8017	Cheyenne County	8	Colorado	NO	NA	NA	2011	0	68367458.004162	10.02496	0.133023678173858
8017	Cheyenne County	8	Colorado	NO	NA	NA	2014	0	67727859.3320903	5.87429341	0.0786835637858346
8017	Cheyenne County	8	Colorado	NO	NA	NA	2017	0	71721740.6257251	4.31722987	0.0546072226213011
8019	Clear Creek County	8	Colorado	YES	19740	Denver-Aurora-Lakewood, CO	2011	0	575549470.992299	9.31291	0.0146790680259464
8019	Clear Creek County	8	Colorado	YES	19740	Denver-Aurora-Lakewood, CO	2014	0	503048187.456263	0	0.0540770124730921
8019	Clear Creek County	8	Colorado	YES	19740	Denver-Aurora-Lakewood, CO	2017	0	567328322.453787	28.62255161	0.0457688097222919
8021	Conejos County	8	Colorado	NO	NA	NA	2011	0	124440011.002205	1.58494	0.0115544298834088
8021	Conejos County	8	Colorado	NO	NA	NA	2014	0	75671396.1901007	0	0.0540770124730921
8021	Conejos County	8	Colorado	NO	NA	NA	2017	0	75791834.2232314	5.02330696	0.0601261001947223
8023	Costilla County	8	Colorado	NO	NA	NA	2011	0	83556809.0014934	1.51219	0.0164180000214714
8023	Costilla County	8	Colorado	NO	NA	NA	2014	0	73462817.6491123	0	0.0540770124730921
8023	Costilla County	8	Colorado	NO	NA	NA	2017	0	74489715.3663388	5.78594168	0.0704650027565805
8025	Crowley County	8	Colorado	NO	NA	NA	2011	0	60742011.9992167	7.76596	0.115984969407027
8025	Crowley County	8	Colorado	NO	NA	NA	2014	0	32099169.094436	3.66119376	0.103472432556859
8025	Crowley County	8	Colorado	NO	NA	NA	2017	0	33308047.1747348	2.578454832	0.0702273196653801
8027	Custer County	8	Colorado	NO	NA	NA	2011	0	44511688.9998154	5.308924	0.108200226655963
8027	Custer County	8	Colorado	NO	NA	NA	2014	0	38384993.1073061	3.34599614	0.0790787334472425
8027	Custer County	8	Colorado	NO	NA	NA	2017	0	40540347.1218984	2.90632504	0.0650357955209444
8029	Delta County	8	Colorado	NO	NA	NA	2011	0	320136125.995169	3.62795	0.0102806919002096
8029	Delta County	8	Colorado	NO	NA	NA	2014	0	264375107.932454	0	0.0540770124730921
8029	Delta County	8	Colorado	NO	NA	NA	2017	0	276570166.416934	22.50094999	0.073805930447534
8031	Denver County	8	Colorado	YES	19740	Denver-Aurora-Lakewood, CO	2011	0	5070662587.9325	38.0247	0.00680294280774519
8031	Denver County	8	Colorado	YES	19740	Denver-Aurora-Lakewood, CO	2014	0	5681922042.74528	0	0.0540770124730921
8031	Denver County	8	Colorado	YES	19740	Denver-Aurora-Lakewood, CO	2017	0	6128121427.95279	303.73839	0.0449643231779466
8033	Dolores County	8	Colorado	NO	NA	NA	2011	0	41035729.999661	5.016329	0.110896945653387
8033	Dolores County	8	Colorado	NO	NA	NA	2014	0	45780767.4066694	4.17083744	0.0826486818138713
8033	Dolores County	8	Colorado	NO	NA	NA	2017	0	47141040.6111394	3.242143395	0.0623919831786824
8035	Douglas County	8	Colorado	YES	19740	Denver-Aurora-Lakewood, CO	2011	0	2791784611.00682	27.2587	0.00885765921007778
8035	Douglas County	8	Colorado	YES	19740	Denver-Aurora-Lakewood, CO	2014	0	2958939679.36861	0	0.0540770124730921
8035	Douglas County	8	Colorado	YES	19740	Denver-Aurora-Lakewood, CO	2017	0	3292415641.67054	105.6923288	0.0291222246088506
8037	Eagle County	8	Colorado	NO	NA	NA	2011	0	692739683.000722	12.3227	0.0161373249864572
8037	Eagle County	8	Colorado	NO	NA	NA	2014	0	787276650.779008	0	0.0540770124730921
8037	Eagle County	8	Colorado	NO	NA	NA	2017	0	862207800.812297	39.4519707	0.0415099767692298
8039	Elbert County	8	Colorado	YES	19740	Denver-Aurora-Lakewood, CO	2011	0	363063297.011014	7.9527	0.0198713781899555
8039	Elbert County	8	Colorado	YES	19740	Denver-Aurora-Lakewood, CO	2014	0	270296637.855525	0	0.0540770124730921
8039	Elbert County	8	Colorado	YES	19740	Denver-Aurora-Lakewood, CO	2017	0	313415044.268419	19.05611188	0.0551582134215076
8041	El Paso County	8	Colorado	NO	NA	NA	2011	0	4819285915.00216	40.8162	0.00768326147023618
8041	El Paso County	8	Colorado	NO	NA	NA	2014	0	5102343016.39747	0	0.0540770124730921
8041	El Paso County	8	Colorado	NO	NA	NA	2017	0	5637481984.58131	281.3547919	0.0452756699596818
8043	Fremont County	8	Colorado	NO	NA	NA	2011	0	334494722.004118	4.03889	0.0109538929421239
8043	Fremont County	8	Colorado	NO	NA	NA	2014	0	354666165.332612	0	0.0540770124730921
8043	Fremont County	8	Colorado	NO	NA	NA	2017	0	392710295.689313	30.58007592	0.0706418408867309
8045	Garfield County	8	Colorado	NO	NA	NA	2011	0	792421902.005561	13.5758	0.0155419209919889
8045	Garfield County	8	Colorado	NO	NA	NA	2014	0	814736836.952083	0	0.0540770124730921
8045	Garfield County	8	Colorado	NO	NA	NA	2017	0	877837602.983245	53.7851219	0.0555832213850277
8047	Gilpin County	8	Colorado	YES	19740	Denver-Aurora-Lakewood, CO	2011	0	57766663.0004152	0.711804	0.0111783802825224
8047	Gilpin County	8	Colorado	YES	19740	Denver-Aurora-Lakewood, CO	2014	0	60957196.7760846	0	0.0540770124730921
8047	Gilpin County	8	Colorado	YES	19740	Denver-Aurora-Lakewood, CO	2017	0	62966873.0706536	4.36237883	0.0628502466723171
8049	Grand County	8	Colorado	NO	NA	NA	2011	0	328814331.003396	3.09317	0.00853392433858613
8049	Grand County	8	Colorado	NO	NA	NA	2014	0	246461851.392228	0	0.0540770124730921
8049	Grand County	8	Colorado	NO	NA	NA	2017	0	268928623.083483	14.35433616	0.0484218993421901
8051	Gunnison County	8	Colorado	NO	NA	NA	2011	0	193925633.99982	2.87988	0.0134720879088817
8051	Gunnison County	8	Colorado	NO	NA	NA	2014	0	213666938.530205	0	0.0540770124730921
8051	Gunnison County	8	Colorado	NO	NA	NA	2017	0	222381678.404203	15.25993475	0.0622514410266907
8053	Hinsdale County	8	Colorado	NO	NA	NA	2011	0	8790038.99993135	0.878144	0.0906297271637568
8053	Hinsdale County	8	Colorado	NO	NA	NA	2014	0	12353157.6043995	0.95379706	0.070044450625377
8053	Hinsdale County	8	Colorado	NO	NA	NA	2017	0	12853311.9301415	0.818153208	0.0577451250941109
8055	Huerfano County	8	Colorado	NO	NA	NA	2011	0	203893241.002797	6.26015	0.0278533634669777
8055	Huerfano County	8	Colorado	NO	NA	NA	2014	0	233151619.973739	0	0.0540770124730921
8055	Huerfano County	8	Colorado	NO	NA	NA	2017	0	240264122.719102	16.9151619	0.0638679490580864
8057	Jackson County	8	Colorado	NO	NA	NA	2011	0	17157532.999859	1.876872	0.099237439167232
8057	Jackson County	8	Colorado	NO	NA	NA	2014	0	47758029.4764269	3.91156999	0.0743019894931276
8057	Jackson County	8	Colorado	NO	NA	NA	2017	0	49275667.5287375	3.64011538	0.0670159794923008
8059	Jefferson County	8	Colorado	YES	19740	Denver-Aurora-Lakewood, CO	2011	0	4521840964.99096	30.9221	0.00620368063935439
8059	Jefferson County	8	Colorado	YES	19740	Denver-Aurora-Lakewood, CO	2014	0	4703261481.55412	0	0.0540770124730921
8059	Jefferson County	8	Colorado	YES	19740	Denver-Aurora-Lakewood, CO	2017	0	5041229411.65887	218.1163372	0.0392507058288035
8061	Kiowa County	8	Colorado	NO	NA	NA	2011	0	41942139.9978516	6.54311	0.141523764510954
8061	Kiowa County	8	Colorado	NO	NA	NA	2014	0	58357777.1119942	5.22516364	0.081226341248639
8061	Kiowa County	8	Colorado	NO	NA	NA	2017	0	61669442.3298315	4.49736181	0.0661581789968155
8063	Kit Carson County	8	Colorado	NO	NA	NA	2011	0	222540469.000746	9.99025	0.0407251876006185
8063	Kit Carson County	8	Colorado	NO	NA	NA	2014	0	234773980.26236	0	0.0540770124730921
8063	Kit Carson County	8	Colorado	NO	NA	NA	2017	0	251549708.39386	15.131398	0.0545696254156403
8065	Lake County	8	Colorado	NO	NA	NA	2011	0	45720347.0000705	0.491521	0.00975277704232761
8065	Lake County	8	Colorado	NO	NA	NA	2014	0	75554300.9869809	0	0.0540770124730921
8065	Lake County	8	Colorado	NO	NA	NA	2017	0	80059151.8582695	4.93670183	0.0559398952169074
8067	La Plata County	8	Colorado	NO	NA	NA	2011	0	560412113.000764	5.03684	0.00815354322260227
8067	La Plata County	8	Colorado	NO	NA	NA	2014	0	572367541.315747	0	0.0540770124730921
8067	La Plata County	8	Colorado	NO	NA	NA	2017	0	611029314.694789	40.6904721	0.0604124457939539
8069	Larimer County	8	Colorado	NO	NA	NA	2011	0	2606844151.98578	28.601	0.00995318064141855
8069	Larimer County	8	Colorado	NO	NA	NA	2014	0	2720814777.71854	0	0.0540770124730921
8069	Larimer County	8	Colorado	NO	NA	NA	2017	0	3050704663.4651	136.8808226	0.0407041018911098
8071	Las Animas County	8	Colorado	NO	NA	NA	2011	0	215164400.004132	5.74019	0.0242020184221953
8071	Las Animas County	8	Colorado	NO	NA	NA	2014	0	262688620.807002	0	0.0540770124730921
8071	Las Animas County	8	Colorado	NO	NA	NA	2017	0	260899841.022598	19.14028881	0.0665534247148919
8073	Lincoln County	8	Colorado	NO	NA	NA	2011	0	189152506.006356	8.85343	0.0424614865657045
8073	Lincoln County	8	Colorado	NO	NA	NA	2014	0	206254426.517151	0	0.0540770124730921
8073	Lincoln County	8	Colorado	NO	NA	NA	2017	0	229958060.842295	15.92057619	0.0628066862221467
8075	Logan County	8	Colorado	NO	NA	NA	2011	0	238514361.003492	7.56684	0.0287803289879099
8075	Logan County	8	Colorado	NO	NA	NA	2014	0	293762515.520309	0	0.0540770124730921
8075	Logan County	8	Colorado	NO	NA	NA	2017	0	314831685.114511	19.90674531	0.0573611120549384
8077	Mesa County	8	Colorado	NO	NA	NA	2011	0	1224871628.00288	17.2008	0.0127395417764998
8077	Mesa County	8	Colorado	NO	NA	NA	2014	0	1206995440.22092	0	0.0540770124730921
8077	Mesa County	8	Colorado	NO	NA	NA	2017	0	1311965037.45532	93.383487	0.0645718993691348
8079	Mineral County	8	Colorado	NO	NA	NA	2011	0	34761102.0002975	3.805996	0.0993277339616993
8079	Mineral County	8	Colorado	NO	NA	NA	2014	0	48534912.3330881	3.48965423	0.0652264712791956
8079	Mineral County	8	Colorado	NO	NA	NA	2017	0	45761025.6034463	2.768339297	0.0548806573336851
8081	Moffat County	8	Colorado	NO	NA	NA	2011	0	114148954.999278	2.02755	0.0161137035341114
8081	Moffat County	8	Colorado	NO	NA	NA	2014	0	157750701.244094	0	0.0540770124730921
8081	Moffat County	8	Colorado	NO	NA	NA	2017	0	150589379.664012	11.26518263	0.0678640273175344
8083	Montezuma County	8	Colorado	NO	NA	NA	2011	0	371677160.991858	5.00336	0.0122121354688938
8083	Montezuma County	8	Colorado	NO	NA	NA	2014	0	352013588.704684	0	0.0540770124730921
8083	Montezuma County	8	Colorado	NO	NA	NA	2017	0	367657248.296127	23.95688401	0.0591129909516078
8085	Montrose County	8	Colorado	NO	NA	NA	2011	0	391913415.994833	4.31077	0.00997838961884724
8085	Montrose County	8	Colorado	NO	NA	NA	2014	0	302206314.185951	0	0.0540770124730921
8085	Montrose County	8	Colorado	NO	NA	NA	2017	0	315841108.054124	27.17376318	0.078050711755499
8087	Morgan County	8	Colorado	NO	NA	NA	2011	0	356453795.996504	8.55163	0.0217641341606088
8087	Morgan County	8	Colorado	NO	NA	NA	2014	0	355659090.825252	0	0.0540770124730921
8087	Morgan County	8	Colorado	NO	NA	NA	2017	0	399287619.674068	24.76784865	0.0562727548533829
8089	Otero County	8	Colorado	NO	NA	NA	2011	0	173801447.001093	2.33614	0.0121938602645251
8089	Otero County	8	Colorado	NO	NA	NA	2014	0	155996237.913004	0	0.0540770124730921
8089	Otero County	8	Colorado	NO	NA	NA	2017	0	165617689.140538	13.84146969	0.0758178075488376
8091	Ouray County	8	Colorado	NO	NA	NA	2011	0	109580782.001137	10.05482	0.0832406841863213
8091	Ouray County	8	Colorado	NO	NA	NA	2014	0	91151415.2420823	5.91821813	0.0589010841056985
8091	Ouray County	8	Colorado	NO	NA	NA	2017	0	92655018.2955336	5.44324392	0.0532947692543903
8093	Park County	8	Colorado	YES	19740	Denver-Aurora-Lakewood, CO	2011	0	283827938.002823	3.77493	0.0120656159314878
8093	Park County	8	Colorado	YES	19740	Denver-Aurora-Lakewood, CO	2014	0	222746542.072538	0	0.0540770124730921
8093	Park County	8	Colorado	YES	19740	Denver-Aurora-Lakewood, CO	2017	0	257770153.818838	15.92608363	0.0560495457796633
8095	Phillips County	8	Colorado	NO	NA	NA	2011	0	55708623.9993491	0.705862	0.011494579994533
8095	Phillips County	8	Colorado	NO	NA	NA	2014	0	43288001.9522439	0	0.0540770124730921
8095	Phillips County	8	Colorado	NO	NA	NA	2017	0	40379391.9831663	2.62823696	0.0590473592125899
8097	Pitkin County	8	Colorado	NO	NA	NA	2011	0	214793681.00179	1.68432	0.00711375397148701
8097	Pitkin County	8	Colorado	NO	NA	NA	2014	0	213307730.473147	0	0.0540770124730921
8097	Pitkin County	8	Colorado	NO	NA	NA	2017	0	224013805.798846	11.30100864	0.0457654944446685
8099	Prowers County	8	Colorado	NO	NA	NA	2011	0	169450590.002915	7.15248	0.0382921104555822
8099	Prowers County	8	Colorado	NO	NA	NA	2014	0	158671680.937292	0	0.0540770124730921
8099	Prowers County	8	Colorado	NO	NA	NA	2017	0	156495796.360759	12.77731947	0.0740683744282053
8101	Pueblo County	8	Colorado	NO	NA	NA	2011	0	1531644580.98381	17.0283	0.0100857693096263
8101	Pueblo County	8	Colorado	NO	NA	NA	2014	0	1433120590.32893	0	0.0540770124730921
8101	Pueblo County	8	Colorado	NO	NA	NA	2017	0	1546593032.05889	102.1906674	0.0599419576540324
8103	Rio Blanco County	8	Colorado	NO	NA	NA	2011	0	71561956.0004222	0.86031	0.0109060756201912
8103	Rio Blanco County	8	Colorado	NO	NA	NA	2014	0	137708202.651223	0	0.0540770124730921
8103	Rio Blanco County	8	Colorado	NO	NA	NA	2017	0	131330935.441144	8.02757816	0.0554514926848512
8105	Rio Grande County	8	Colorado	NO	NA	NA	2011	0	181641579.001018	2.20424	0.0110087839045178
8105	Rio Grande County	8	Colorado	NO	NA	NA	2014	0	129676902.222353	0	0.0540770124730921
8105	Rio Grande County	8	Colorado	NO	NA	NA	2017	0	133627666.617358	9.02431468	0.0612651614287076
8107	Routt County	8	Colorado	NO	NA	NA	2011	0	259777570.999875	2.58175	0.0090158830628843
8107	Routt County	8	Colorado	NO	NA	NA	2014	0	276199950.792881	0	0.0540770124730921
8107	Routt County	8	Colorado	NO	NA	NA	2017	0	291244645.31838	18.35928287	0.0571864977596426
8109	Saguache County	8	Colorado	NO	NA	NA	2011	0	130312695.999718	2.0961	0.0145922077578544
8109	Saguache County	8	Colorado	NO	NA	NA	2014	0	85111176.6030371	0	0.0540770124730921
8109	Saguache County	8	Colorado	NO	NA	NA	2017	0	99159231.6357381	6.42478346	0.058778849095234
8111	San Juan County	8	Colorado	NO	NA	NA	2011	0	27566208.000393	2.448931	0.0805926166007768
8111	San Juan County	8	Colorado	NO	NA	NA	2014	0	24151003.8343549	1.919517367	0.0721028771909802
8111	San Juan County	8	Colorado	NO	NA	NA	2017	0	23571992.1549189	1.352560161	0.0520542315612087
8113	San Miguel County	8	Colorado	NO	NA	NA	2011	0	79029537.0007353	7.14959	0.0820705674284319
8113	San Miguel County	8	Colorado	NO	NA	NA	2014	0	80726617.6670011	5.43177817	0.0610409107837973
8113	San Miguel County	8	Colorado	NO	NA	NA	2017	0	93926844.0014783	5.52097283	0.0533238644881094
8115	Sedgwick County	8	Colorado	NO	NA	NA	2011	0	91158078.0013017	3.73486	0.0371684887650661
8115	Sedgwick County	8	Colorado	NO	NA	NA	2014	0	81043541.2533904	6.83093334	0.0764640635165481
8115	Sedgwick County	8	Colorado	NO	NA	NA	2017	0	92291210.0778168	6.30630281	0.0619883699674908
8117	Summit County	8	Colorado	NO	NA	NA	2011	0	439344342.001804	6.6091	0.0136468689634551
8117	Summit County	8	Colorado	NO	NA	NA	2014	0	524177260.770714	0	0.0540770124730921
8117	Summit County	8	Colorado	NO	NA	NA	2017	0	571985102.884568	24.61285072	0.0390366855158955
8119	Teller County	8	Colorado	NO	NA	NA	2011	0	250083576.998152	2.45064	0.00888976092680421
8119	Teller County	8	Colorado	NO	NA	NA	2014	0	213989523.580654	0	0.0540770124730921
8119	Teller County	8	Colorado	NO	NA	NA	2017	0	217057612.049136	14.30623781	0.0597924233364598
8121	Washington County	8	Colorado	NO	NA	NA	2011	0	140995309.00011	2.57398	0.0165613692655787
8121	Washington County	8	Colorado	NO	NA	NA	2014	0	138977287.186285	0	0.0540770124730921
8121	Washington County	8	Colorado	NO	NA	NA	2017	0	151413554.643342	10.54771478	0.0631959662582903
8123	Weld County	8	Colorado	NO	NA	NA	2011	0	2593358761.00277	36.6575	0.0128231870987612
8123	Weld County	8	Colorado	NO	NA	NA	2014	0	2990074352.28043	0	0.0540770124730921
8123	Weld County	8	Colorado	NO	NA	NA	2017	0	3337245215.21955	140.4755803	0.0381863766586959
8125	Yuma County	8	Colorado	NO	NA	NA	2011	0	146782240.000758	2.07311	0.0128128154763934
8125	Yuma County	8	Colorado	NO	NA	NA	2014	0	120210043.506181	0	0.0540770124730921
8125	Yuma County	8	Colorado	NO	NA	NA	2017	0	116362092.384788	7.41231163	0.0577880292546164
9001	Fairfield County	9	Connecticut	NO	NA	NA	2011	0	6888158046.30416	115.148	0.0151652310732865
9001	Fairfield County	9	Connecticut	NO	NA	NA	2014	0	6876222976.3746	376.81686	0.0497137027611266
9001	Fairfield County	9	Connecticut	NO	NA	NA	2017	0	7185021815.49028	270.73148	0.0341827030732343
9003	Hartford County	9	Connecticut	YES	25540	Hartford-East Hartford-Middletown, CT	2011	0	7634732315.44754	121.7995	0.0144726289245352
9003	Hartford County	9	Connecticut	YES	25540	Hartford-East Hartford-Middletown, CT	2014	0	7490962723.51862	383.0871	0.0463933387520067
9003	Hartford County	9	Connecticut	YES	25540	Hartford-East Hartford-Middletown, CT	2017	0	7631009064.58845	271.57043	0.0322846622046995
9005	Litchfield County	9	Connecticut	NO	NA	NA	2011	0	1382455249.62153	21.19008	0.0139052003460089
9005	Litchfield County	9	Connecticut	NO	NA	NA	2014	0	1348620656.222	73.51255	0.0494501276180284
9005	Litchfield County	9	Connecticut	NO	NA	NA	2017	0	1204035012.68307	45.915373	0.0345951116688764
9007	Middlesex County	9	Connecticut	YES	25540	Hartford-East Hartford-Middletown, CT	2011	0	1748096297.95159	26.72964	0.0138715021261175
9007	Middlesex County	9	Connecticut	YES	25540	Hartford-East Hartford-Middletown, CT	2014	0	1707432091.17096	82.82624	0.0440068459460941
9007	Middlesex County	9	Connecticut	YES	25540	Hartford-East Hartford-Middletown, CT	2017	0	1693434459.19001	58.501637	0.0313397380473788
9009	New Haven County	9	Connecticut	NO	NA	NA	2011	0	6978258591.61588	113.4776	0.0147522688791597
9009	New Haven County	9	Connecticut	NO	NA	NA	2014	0	6976434510.68793	349.753	0.045480335819555
9009	New Haven County	9	Connecticut	NO	NA	NA	2017	0	6950269670.1692	245.796576	0.0320826260667986
9011	New London County	9	Connecticut	NO	NA	NA	2011	0	2882854463.01676	44.61949	0.0140409864437708
9011	New London County	9	Connecticut	NO	NA	NA	2014	0	2747441739.78925	138.16741	0.0456218467172805
9011	New London County	9	Connecticut	NO	NA	NA	2017	0	2613092957.99033	91.477282	0.0317580719940786
9013	Tolland County	9	Connecticut	YES	25540	Hartford-East Hartford-Middletown, CT	2011	0	1466508915.42192	22.69396	0.0140385196337162
9013	Tolland County	9	Connecticut	YES	25540	Hartford-East Hartford-Middletown, CT	2014	0	1465101107.99799	74.26923	0.0459872098517604
9013	Tolland County	9	Connecticut	YES	25540	Hartford-East Hartford-Middletown, CT	2017	0	1348939431.10146	47.305354	0.0318136561802901
9015	Windham County	9	Connecticut	NO	NA	NA	2011	0	1004180086.61889	15.73521	0.0142153211191022
9015	Windham County	9	Connecticut	NO	NA	NA	2014	0	979305142.073637	51.17965	0.047410552118851
9015	Windham County	9	Connecticut	NO	NA	NA	2017	0	1117611047.89664	40.941572	0.0332330012484327
10001	Kent County	10	Delaware	NO	NA	NA	2011	0	1601984976.08459	43.68369	0.0247375459486195
10001	Kent County	10	Delaware	NO	NA	NA	2014	0	1650116371.05204	38.8904698	0.0213808197730305
10001	Kent County	10	Delaware	NO	NA	NA	2017	0	1768590649.25925	26.375491	0.0135291018050044
10003	New Castle County	10	Delaware	YES	37980	Philadelphia-Camden-Wilmington, PA-NJ-DE-MD	2011	0	5201250046.63042	124.3596	0.0216903879607925
10003	New Castle County	10	Delaware	YES	37980	Philadelphia-Camden-Wilmington, PA-NJ-DE-MD	2014	0	5546081593.81509	105.265713	0.0172185437346098
10003	New Castle County	10	Delaware	YES	37980	Philadelphia-Camden-Wilmington, PA-NJ-DE-MD	2017	0	6095613298.0289	88.8950768	0.0132298840479539
10005	Sussex County	10	Delaware	NO	NA	NA	2011	0	2224309937.95959	68.5429	0.0279552196634908
10005	Sussex County	10	Delaware	NO	NA	NA	2014	0	2380264878.08228	57.9092885	0.0220708305681438
10005	Sussex County	10	Delaware	NO	NA	NA	2017	0	2602702939.89421	46.5401765	0.0162218043675099
11001	District of Columbia	11	District of Columbia	YES	47900	Washington-Arlington-Alexandria, DC-VA-MD-WV	2011	0	4037431843.9438	51.19318	0.011502775398608
11001	District of Columbia	11	District of Columbia	YES	47900	Washington-Arlington-Alexandria, DC-VA-MD-WV	2014	0	3648729041.58012	56.3921347	0.014020795590157
11001	District of Columbia	11	District of Columbia	YES	47900	Washington-Arlington-Alexandria, DC-VA-MD-WV	2017	0	3686768374.00887	37.8586118	0.00931568013457775
12001	Alachua County	12	Florida	NO	NA	NA	2011	0	3066490321.98184	407.8356	0.120653318256563
12001	Alachua County	12	Florida	NO	NA	NA	2014	0	3091551211.74761	285.1811	0.0836835375954093
12001	Alachua County	12	Florida	NO	NA	NA	2017	0	3293048205.05758	192.7782178	0.0531074695851586
12003	Baker County	12	Florida	YES	27260	Jacksonville, FL	2011	0	421582916.006473	60.6487	0.130507126953867
12003	Baker County	12	Florida	YES	27260	Jacksonville, FL	2014	0	398381825.64156	38.1047621	0.0867711739680429
12003	Baker County	12	Florida	YES	27260	Jacksonville, FL	2017	0	928843502.364643	62.976753	0.0615082617802721
12005	Bay County	12	Florida	NO	NA	NA	2011	0	1928413523.99163	271.879	0.127900202346606
12005	Bay County	12	Florida	NO	NA	NA	2014	0	1806961599.15358	177.329392	0.0890281887845505
12005	Bay County	12	Florida	NO	NA	NA	2017	0	1903234361.83219	116.0880791	0.0553338758312721
12007	Bradford County	12	Florida	NO	NA	NA	2011	0	419088488.9954	56.1192	0.121479074701016
12007	Bradford County	12	Florida	NO	NA	NA	2014	0	343592315.846443	32.2346631	0.0851089885154188
12007	Bradford County	12	Florida	NO	NA	NA	2017	0	584838395.400964	48.412679	0.0750963752665513
12009	Brevard County	12	Florida	NO	NA	NA	2011	0	6243527960.05074	886.7651	0.128846987125214
12009	Brevard County	12	Florida	NO	NA	NA	2014	0	5757147909.36806	547.279517	0.0862377750498801
12009	Brevard County	12	Florida	NO	NA	NA	2017	0	4590032551.56378	279.1716814	0.0551761422955352
12011	Broward County	12	Florida	YES	33100	Miami-Fort Lauderdale-Pompano Beach, FL	2011	0	16072788184.1054	1961.225	0.110696001921183
12011	Broward County	12	Florida	YES	33100	Miami-Fort Lauderdale-Pompano Beach, FL	2014	0	18103487571.3432	792.125211	0.0396942247043045
12011	Broward County	12	Florida	YES	33100	Miami-Fort Lauderdale-Pompano Beach, FL	2017	0	15678965513.6596	127.7805999	0.00739338384259695
12013	Calhoun County	12	Florida	NO	NA	NA	2011	0	172326058.99983	27.74191	0.146043132167714
12013	Calhoun County	12	Florida	NO	NA	NA	2014	0	152276793.680391	18.4426588	0.109871624060477
12013	Calhoun County	12	Florida	NO	NA	NA	2017	0	209191467.892043	17.93935988	0.0777962585783034
12015	Charlotte County	12	Florida	NO	NA	NA	2011	0	1780290425.00491	224.2456	0.114269100970749
12015	Charlotte County	12	Florida	NO	NA	NA	2014	0	1760865282.58759	146.445573	0.0754476735840511
12015	Charlotte County	12	Florida	NO	NA	NA	2017	0	1606136351.39574	84.5828737	0.0477744571432596
12017	Citrus County	12	Florida	NO	NA	NA	2011	0	1197972296.00432	166.1479	0.125818301446348
12017	Citrus County	12	Florida	NO	NA	NA	2014	0	1243288953.78728	120.699638	0.0880703310228705
12017	Citrus County	12	Florida	NO	NA	NA	2017	0	1160060820.03369	77.8013889	0.0608418382398567
12019	Clay County	12	Florida	YES	27260	Jacksonville, FL	2011	0	1749030210.99943	251.1762	0.130279748318917
12019	Clay County	12	Florida	YES	27260	Jacksonville, FL	2014	0	1474440263.33318	146.115629	0.0899011456758816
12019	Clay County	12	Florida	YES	27260	Jacksonville, FL	2017	0	1882331968.64114	117.8129506	0.0567796290660938
12021	Collier County	12	Florida	NO	NA	NA	2011	0	3179659305.04336	404.2667	0.11534084187839
12021	Collier County	12	Florida	NO	NA	NA	2014	0	3501824075.63719	310.260733	0.0803763399643654
12021	Collier County	12	Florida	NO	NA	NA	2017	0	3407812250.41339	188.9731081	0.050306034294552
12023	Columbia County	12	Florida	NO	NA	NA	2011	0	1304789076.01288	180.4059	0.125431368559642
12023	Columbia County	12	Florida	NO	NA	NA	2014	0	1213557439.36541	109.7045	0.0820086837928101
12023	Columbia County	12	Florida	NO	NA	NA	2017	0	1240620596.35518	73.5002535	0.0537459305102834
12027	DeSoto County	12	Florida	NO	NA	NA	2011	0	389436611.005422	56.9335	0.132625441304672
12027	DeSoto County	12	Florida	NO	NA	NA	2014	0	342759801.144754	35.4076005	0.0937135415131453
12027	DeSoto County	12	Florida	NO	NA	NA	2017	0	694415280.878536	62.4707219	0.0816118066019009
12029	Dixie County	12	Florida	NO	NA	NA	2011	0	234011962.000407	38.82413	0.150507939759571
12029	Dixie County	12	Florida	NO	NA	NA	2014	0	165875568.049934	21.1181695	0.11549670233151
12029	Dixie County	12	Florida	NO	NA	NA	2017	0	192136380.935539	17.43520097	0.0823214644816473
12031	Duval County	12	Florida	YES	27260	Jacksonville, FL	2011	0	10264307362.0495	1250.3959	0.110513066242793
12031	Duval County	12	Florida	YES	27260	Jacksonville, FL	2014	0	10207434976.83	469.678534	0.0417426316912671
12031	Duval County	12	Florida	YES	27260	Jacksonville, FL	2017	0	9971912981.31583	480.632567	0.0437250637010566
12033	Escambia County	12	Florida	NO	NA	NA	2011	0	3793036181.04238	523.2081	0.125136271184725
12033	Escambia County	12	Florida	NO	NA	NA	2014	0	3072537423.7696	295.944909	0.0873794744527808
12033	Escambia County	12	Florida	NO	NA	NA	2017	0	3109495520.64178	194.5802933	0.056768138630427
12035	Flagler County	12	Florida	NO	NA	NA	2011	0	934087499.998517	110.2556	0.107080115963122
12035	Flagler County	12	Florida	NO	NA	NA	2014	0	1064806847.28478	81.764856	0.069661300376348
12035	Flagler County	12	Florida	NO	NA	NA	2017	0	1012302311.53009	54.4386104	0.0487856997452064
12037	Franklin County	12	Florida	NO	NA	NA	2011	0	177026560.000655	23.2393	0.119091385655373
12037	Franklin County	12	Florida	NO	NA	NA	2014	0	134805651.635848	12.6652571	0.0852317972567946
12037	Franklin County	12	Florida	NO	NA	NA	2017	0	132785704.747852	12.08201975	0.0825437042819621
12039	Gadsden County	12	Florida	NO	NA	NA	2011	0	713525510.005938	93.6028	0.119007702724694
12039	Gadsden County	12	Florida	NO	NA	NA	2014	0	650709100.328759	56.3999228	0.0786298351682615
12039	Gadsden County	12	Florida	NO	NA	NA	2017	0	892386385.324387	66.6360284	0.067741047031676
12041	Gilchrist County	12	Florida	NO	NA	NA	2011	0	227613749.999991	30.22096	0.120449637775185
12041	Gilchrist County	12	Florida	NO	NA	NA	2014	0	171761743.712997	16.3437828	0.0863220763222407
12041	Gilchrist County	12	Florida	NO	NA	NA	2017	0	204224048.775259	18.56508797	0.0824680766253713
12043	Glades County	12	Florida	NO	NA	NA	2011	0	198487181.001943	29.27202	0.133787631618965
12043	Glades County	12	Florida	NO	NA	NA	2014	0	184125023.17455	17.546033	0.0864493761396391
12043	Glades County	12	Florida	NO	NA	NA	2017	0	310937609.014935	22.0020805	0.0641927869101639
12045	Gulf County	12	Florida	NO	NA	NA	2011	0	194561752.000223	25.37387	0.118310960001621
12045	Gulf County	12	Florida	NO	NA	NA	2014	0	163193266.644963	15.3475795	0.0853165709871314
12045	Gulf County	12	Florida	NO	NA	NA	2017	0	130384228.329099	8.63447826	0.0600767977516617
12047	Hamilton County	12	Florida	NO	NA	NA	2011	0	441598382.007861	62.8005	0.129012373200579
12047	Hamilton County	12	Florida	NO	NA	NA	2014	0	451553976.820686	39.7538814	0.0798666746681562
12047	Hamilton County	12	Florida	NO	NA	NA	2017	0	533713748.2125	42.9999864	0.0730896133235001
12049	Hardee County	12	Florida	NO	NA	NA	2011	0	358333881.005307	53.80186	0.13620879565919
12049	Hardee County	12	Florida	NO	NA	NA	2014	0	280785338.82493	29.5338296	0.0954203650340361
12049	Hardee County	12	Florida	NO	NA	NA	2017	0	524717444.306402	36.2129142	0.0626085591581474
12051	Hendry County	12	Florida	NO	NA	NA	2011	0	442939736.003796	65.77003	0.13470357864852
12051	Hendry County	12	Florida	NO	NA	NA	2014	0	389103576.271537	40.2796386	0.0939109165245365
12051	Hendry County	12	Florida	NO	NA	NA	2017	0	450870732.750305	30.9796858	0.062333383309932
12053	Hernando County	12	Florida	YES	45300	Tampa-St. Petersburg-Clearwater, FL	2011	0	1314072021.99471	182.4731	0.125972404107057
12053	Hernando County	12	Florida	YES	45300	Tampa-St. Petersburg-Clearwater, FL	2014	0	1624355919.65923	149.297658	0.0833810837982801
12053	Hernando County	12	Florida	YES	45300	Tampa-St. Petersburg-Clearwater, FL	2017	0	1629102177.90347	94.2627345	0.0524913142029686
12055	Highlands County	12	Florida	NO	NA	NA	2011	0	836431335.013203	123.2666	0.133693674292964
12055	Highlands County	12	Florida	NO	NA	NA	2014	0	889000770.972969	91.698282	0.0935739144788054
12055	Highlands County	12	Florida	NO	NA	NA	2017	0	892409888.488537	60.1630634	0.0611591307225117
12057	Hillsborough County	12	Florida	YES	45300	Tampa-St. Petersburg-Clearwater, FL	2011	0	12677586075.9698	1553.888	0.111193367003922
12057	Hillsborough County	12	Florida	YES	45300	Tampa-St. Petersburg-Clearwater, FL	2014	0	13459960906.7709	621.618891	0.0418963454587188
12057	Hillsborough County	12	Florida	YES	45300	Tampa-St. Petersburg-Clearwater, FL	2017	0	13083245353.0494	685.205144	0.0475117322676684
12059	Holmes County	12	Florida	NO	NA	NA	2011	0	288201205.998596	48.57149	0.152890805485655
12059	Holmes County	12	Florida	NO	NA	NA	2014	0	228141491.771134	27.6308881	0.109871816136424
12059	Holmes County	12	Florida	NO	NA	NA	2017	0	388084726.595181	32.8830526	0.0768672443903071
12061	Indian River County	12	Florida	NO	NA	NA	2011	0	1176407918.98328	149.1133	0.114988439050931
12061	Indian River County	12	Florida	NO	NA	NA	2014	0	1591793524.09757	132.412006	0.0754633998803888
12061	Indian River County	12	Florida	NO	NA	NA	2017	0	1855965737.75188	105.9230307	0.0517745317766409
12063	Jackson County	12	Florida	NO	NA	NA	2011	0	836342161.006867	113.172	0.122758263521809
12063	Jackson County	12	Florida	NO	NA	NA	2014	0	770442373.278399	68.0769802	0.0801596585607394
12063	Jackson County	12	Florida	NO	NA	NA	2017	0	895887528.856265	72.1882803	0.0730985801070454
12065	Jefferson County	12	Florida	NO	NA	NA	2011	0	388737755.994875	53.0169	0.123723826410985
12065	Jefferson County	12	Florida	NO	NA	NA	2014	0	310231179.027929	26.993048	0.0789336562121727
12065	Jefferson County	12	Florida	NO	NA	NA	2017	0	598265547.722895	48.989873	0.074286185071655
12067	Lafayette County	12	Florida	NO	NA	NA	2011	0	147723339.999513	19.60956	0.12042439326225
12067	Lafayette County	12	Florida	NO	NA	NA	2014	0	90353540.0431184	8.4406202	0.0847471149212481
12067	Lafayette County	12	Florida	NO	NA	NA	2017	0	99411635.434988	8.7688968	0.0800209083050158
12069	Lake County	12	Florida	YES	36740	Orlando-Kissimmee-Sanford, FL	2011	0	3258540944.00446	466.5233	0.129881080485777
12069	Lake County	12	Florida	YES	36740	Orlando-Kissimmee-Sanford, FL	2014	0	3178008717.36357	305.947075	0.0873347250972575
12069	Lake County	12	Florida	YES	36740	Orlando-Kissimmee-Sanford, FL	2017	0	2760062827.71536	166.6397437	0.0547715910826872
12071	Lee County	12	Florida	NO	NA	NA	2011	0	5900909351.05177	755.6234	0.116166844275406
12071	Lee County	12	Florida	NO	NA	NA	2014	0	6635746078.31786	574.408725	0.0785284463408751
12071	Lee County	12	Florida	NO	NA	NA	2017	0	5433575132.83729	302.379975	0.050485084368078
12073	Leon County	12	Florida	NO	NA	NA	2011	0	2859418301.99644	397.1011	0.125985085115281
12073	Leon County	12	Florida	NO	NA	NA	2014	0	2682356618.83755	277.547181	0.093867670489815
12073	Leon County	12	Florida	NO	NA	NA	2017	0	2649463771.4156	159.9235523	0.0547583279976824
12075	Levy County	12	Florida	NO	NA	NA	2011	0	625912964.001243	82.10891	0.119006881873572
12075	Levy County	12	Florida	NO	NA	NA	2014	0	461094309.702281	42.1668197	0.082961542923552
12075	Levy County	12	Florida	NO	NA	NA	2017	0	618101732.915812	53.7004352	0.0788158530392507
12077	Liberty County	12	Florida	NO	NA	NA	2011	0	127779925.000725	16.86791	0.119755200573224
12077	Liberty County	12	Florida	NO	NA	NA	2014	0	77575404.3013851	7.1876667	0.0840542386490628
12077	Liberty County	12	Florida	NO	NA	NA	2017	0	129812561.543683	11.51899508	0.080499579027216
12079	Madison County	12	Florida	NO	NA	NA	2011	0	453303668.002008	62.6791	0.125438038671865
12079	Madison County	12	Florida	NO	NA	NA	2014	0	420683856.019847	36.8565769	0.0794794562564318
12079	Madison County	12	Florida	NO	NA	NA	2017	0	676688409.470615	54.7740619	0.0734314233967284
12081	Manatee County	12	Florida	NO	NA	NA	2011	0	3556862805.98229	442.5141	0.112864077321073
12081	Manatee County	12	Florida	NO	NA	NA	2014	0	3339441549.83762	282.112331	0.0766379641115364
12081	Manatee County	12	Florida	NO	NA	NA	2017	0	3199898393.56936	170.1481157	0.0482377110513864
12083	Marion County	12	Florida	NO	NA	NA	2011	0	4328606850.99405	600.6845	0.125890807530693
12083	Marion County	12	Florida	NO	NA	NA	2014	0	3814270309.81442	365.15682	0.0868487726102044
12083	Marion County	12	Florida	NO	NA	NA	2017	0	3771114507.69006	237.9480098	0.0572411161113625
12085	Martin County	12	Florida	NO	NA	NA	2011	0	2053351548.98656	252.1906	0.111419529697368
12085	Martin County	12	Florida	NO	NA	NA	2014	0	2079568883.03036	166.692779	0.0727175457427657
12085	Martin County	12	Florida	NO	NA	NA	2017	0	3055705436.56214	159.134987	0.0472443547991058
12086	Miami-Dade County	12	Florida	YES	33100	Miami-Fort Lauderdale-Pompano Beach, FL	2011	0	19392364391.9428	2428.627	0.113612415124964
12086	Miami-Dade County	12	Florida	YES	33100	Miami-Fort Lauderdale-Pompano Beach, FL	2014	0	21738308429.5881	1087.85746	0.0453985502231584
12086	Miami-Dade County	12	Florida	YES	33100	Miami-Fort Lauderdale-Pompano Beach, FL	2017	0	16508440972.4561	154.9708268	0.00851607789328557
12087	Monroe County	12	Florida	NO	NA	NA	2011	0	1007353198.98854	164.6607	0.148287288378798
12087	Monroe County	12	Florida	NO	NA	NA	2014	0	1129093636.3468	129.583438	0.104115472557874
12087	Monroe County	12	Florida	NO	NA	NA	2017	0	698001545.684882	52.8537272	0.0686933933948758
12089	Nassau County	12	Florida	YES	27260	Jacksonville, FL	2011	0	947483933.004224	126.0202	0.120660201602847
12089	Nassau County	12	Florida	YES	27260	Jacksonville, FL	2014	0	1021278532.73518	95.596691	0.084916951144985
12089	Nassau County	12	Florida	YES	27260	Jacksonville, FL	2017	0	1055536472.80877	67.808248	0.0582780504666466
12091	Okaloosa County	12	Florida	NO	NA	NA	2011	0	2026038849.0154	278.3111	0.124617345326479
12091	Okaloosa County	12	Florida	NO	NA	NA	2014	0	2116290794.91757	212.213297	0.0909689089636597
12091	Okaloosa County	12	Florida	NO	NA	NA	2017	0	2180080946.51897	134.1108458	0.0558067868867521
12093	Okeechobee County	12	Florida	NO	NA	NA	2011	0	562424020.995721	82.73229	0.133446417989721
12093	Okeechobee County	12	Florida	NO	NA	NA	2014	0	466409910.117133	48.4303038	0.0941987543744304
12093	Okeechobee County	12	Florida	NO	NA	NA	2017	0	644170973.948459	44.1421812	0.0621653486332946
12095	Orange County	12	Florida	YES	36740	Orlando-Kissimmee-Sanford, FL	2011	0	11855466413.9825	1402.354	0.107308654459813
12095	Orange County	12	Florida	YES	36740	Orlando-Kissimmee-Sanford, FL	2014	0	13996543840.5841	1054.65985	0.0683576840617218
12095	Orange County	12	Florida	YES	36740	Orlando-Kissimmee-Sanford, FL	2017	0	12374067308.2273	660.156831	0.048398330813327
12097	Osceola County	12	Florida	YES	36740	Orlando-Kissimmee-Sanford, FL	2011	0	3069599811.01097	427.3237	0.126290579732822
12097	Osceola County	12	Florida	YES	36740	Orlando-Kissimmee-Sanford, FL	2014	0	3804405752.6623	354.678877	0.0845754332564479
12097	Osceola County	12	Florida	YES	36740	Orlando-Kissimmee-Sanford, FL	2017	0	12374067308.0176	653.429151	0.0479051018313333
12099	Palm Beach County	12	Florida	YES	33100	Miami-Fort Lauderdale-Pompano Beach, FL	2011	0	11811477200.0197	1444.9425	0.110979326631157
12099	Palm Beach County	12	Florida	YES	33100	Miami-Fort Lauderdale-Pompano Beach, FL	2014	0	14310152760.0172	619.435899	0.0392688187474182
12099	Palm Beach County	12	Florida	YES	33100	Miami-Fort Lauderdale-Pompano Beach, FL	2017	0	13377516321.1457	108.7005834	0.00737143638043655
12101	Pasco County	12	Florida	YES	45300	Tampa-St. Petersburg-Clearwater, FL	2011	0	4374531959.95642	538.0879	0.11158796783908
12101	Pasco County	12	Florida	YES	45300	Tampa-St. Petersburg-Clearwater, FL	2014	0	4488244083.23611	366.329148	0.0740441488296212
12101	Pasco County	12	Florida	YES	45300	Tampa-St. Petersburg-Clearwater, FL	2017	0	3548986876.82987	193.732258	0.0495214420911955
12103	Pinellas County	12	Florida	YES	45300	Tampa-St. Petersburg-Clearwater, FL	2011	0	7634399654.05287	1013.0251	0.120376316881591
12103	Pinellas County	12	Florida	YES	45300	Tampa-St. Petersburg-Clearwater, FL	2014	0	8251241198.03234	463.930304	0.0510069312132974
12103	Pinellas County	12	Florida	YES	45300	Tampa-St. Petersburg-Clearwater, FL	2017	0	6218531351.10142	53.7805777	0.00784573022843775
12105	Polk County	12	Florida	NO	NA	NA	2011	0	6450763126.07877	935.7392	0.131595023141986
12105	Polk County	12	Florida	NO	NA	NA	2014	0	6238621737.77375	603.393049	0.0877419707882799
12105	Polk County	12	Florida	NO	NA	NA	2017	0	6419608230.91326	386.938743	0.0546801160348136
12107	Putnam County	12	Florida	NO	NA	NA	2011	0	874090839.993112	119.94362	0.124484798084849
12107	Putnam County	12	Florida	NO	NA	NA	2014	0	640995041.616643	65.7145687	0.0930042356801497
12107	Putnam County	12	Florida	NO	NA	NA	2017	0	1009937446.66426	90.0011706	0.0808443026052082
12109	St. Johns County	12	Florida	YES	27260	Jacksonville, FL	2011	0	2486566276.99045	286.3604	0.104474104480624
12109	St. Johns County	12	Florida	YES	27260	Jacksonville, FL	2014	0	2577982978.99861	206.737284	0.0727502511698885
12109	St. Johns County	12	Florida	YES	27260	Jacksonville, FL	2017	0	3328356730.30444	184.4946319	0.0502862908737214
12111	St. Lucie County	12	Florida	NO	NA	NA	2011	0	3003172162.99093	430.6368	0.130084827722084
12111	St. Lucie County	12	Florida	NO	NA	NA	2014	0	3031496260.78844	279.955531	0.0837775684855185
12111	St. Lucie County	12	Florida	NO	NA	NA	2017	0	2928722346.23791	154.165988	0.0477535987391487
12113	Santa Rosa County	12	Florida	NO	NA	NA	2011	0	1753845328.01623	246.5964	0.127553147045169
12113	Santa Rosa County	12	Florida	NO	NA	NA	2014	0	1638396282.38147	149.802858	0.082946273894404
12113	Santa Rosa County	12	Florida	NO	NA	NA	2017	0	1667440694.96597	102.4554016	0.055741698725896
12115	Sarasota County	12	Florida	NO	NA	NA	2011	0	4204112490.9936	512.3504	0.110557570809207
12115	Sarasota County	12	Florida	NO	NA	NA	2014	0	4129045134.59962	354.978192	0.0779915908684821
12115	Sarasota County	12	Florida	NO	NA	NA	2017	0	3742559498.68433	207.2123941	0.0502276375118336
12117	Seminole County	12	Florida	YES	36740	Orlando-Kissimmee-Sanford, FL	2011	0	4060660040.92619	485.9658	0.108568743376344
12117	Seminole County	12	Florida	YES	36740	Orlando-Kissimmee-Sanford, FL	2014	0	3965858990.63581	331.899684	0.0759215920804463
12117	Seminole County	12	Florida	YES	36740	Orlando-Kissimmee-Sanford, FL	2017	0	3379931186.29667	180.7527702	0.0485146429912476
12119	Sumter County	12	Florida	NO	NA	NA	2011	0	1479851331.01088	175.2727	0.107446414005643
12119	Sumter County	12	Florida	NO	NA	NA	2014	0	1520277310.27868	118.707976	0.0708358031889235
12119	Sumter County	12	Florida	NO	NA	NA	2017	0	1469311845.77389	79.5446751	0.0491125934950658
12121	Suwannee County	12	Florida	NO	NA	NA	2011	0	692411522.002133	95.8408	0.125568839435234
12121	Suwannee County	12	Florida	NO	NA	NA	2014	0	641935317.478584	59.2471347	0.0837282122125296
12121	Suwannee County	12	Florida	NO	NA	NA	2017	0	689322442.680055	56.956132	0.0749572777565983
12123	Taylor County	12	Florida	NO	NA	NA	2011	0	335776927.997461	45.05441	0.121725675035101
12123	Taylor County	12	Florida	NO	NA	NA	2014	0	254555205.961225	25.2255909	0.0898990497387381
12123	Taylor County	12	Florida	NO	NA	NA	2017	0	364377414.295629	33.6709628	0.0838300685905989
12125	Union County	12	Florida	NO	NA	NA	2011	0	136124112.999628	18.28517	0.121859579664267
12125	Union County	12	Florida	NO	NA	NA	2014	0	121633935.367868	11.5832999	0.0863919503742331
12125	Union County	12	Florida	NO	NA	NA	2017	0	225509979.103516	19.18914248	0.0771943543285545
12127	Volusia County	12	Florida	NO	NA	NA	2011	0	5041389186.95837	699.4746	0.12586861668588
12127	Volusia County	12	Florida	NO	NA	NA	2014	0	5393458006.18821	525.05927	0.0883154660318158
12127	Volusia County	12	Florida	NO	NA	NA	2017	0	4884553104.98052	309.10198	0.0574080357676659
12129	Wakulla County	12	Florida	NO	NA	NA	2011	0	374505897.997173	49.85251	0.120760277914338
12129	Wakulla County	12	Florida	NO	NA	NA	2014	0	274179924.598618	27.6421222	0.0914600566681374
12129	Wakulla County	12	Florida	NO	NA	NA	2017	0	284080402.050873	20.13277469	0.0642921716555283
12131	Walton County	12	Florida	NO	NA	NA	2011	0	1111722550.01245	144.9064	0.11824611707918
12131	Walton County	12	Florida	NO	NA	NA	2014	0	1051807539.47671	98.768523	0.0851879203133652
12131	Walton County	12	Florida	NO	NA	NA	2017	0	1185252750.6973	74.2417036	0.0568241166602646
12133	Washington County	12	Florida	NO	NA	NA	2011	0	439351598.004526	58.42429	0.120636011281308
12133	Washington County	12	Florida	NO	NA	NA	2014	0	352511357.412813	31.6876823	0.0815479593040857
12133	Washington County	12	Florida	NO	NA	NA	2017	0	296810489.941613	25.20835042	0.0770479197891394
13001	Appling County	13	Georgia	NO	NA	NA	2011	0	233994206.537732	31.95423	0.123885075034008
13001	Appling County	13	Georgia	NO	NA	NA	2014	0	218860498.598431	25.4019565	0.105292035111488
13001	Appling County	13	Georgia	NO	NA	NA	2017	0	293153213.152763	28.5294658	0.0882865848058264
13003	Atkinson County	13	Georgia	NO	NA	NA	2011	0	106857398.587943	14.7526	0.125244800754807
13003	Atkinson County	13	Georgia	NO	NA	NA	2014	0	97455623.9056468	10.8439962	0.100943459997571
13003	Atkinson County	13	Georgia	NO	NA	NA	2017	0	121238943.062973	11.14595476	0.0834009256064723
13005	Bacon County	13	Georgia	NO	NA	NA	2011	0	117504448.37864	16.27924	0.125682715085041
13005	Bacon County	13	Georgia	NO	NA	NA	2014	0	103504038.659518	11.7726249	0.103183854440272
13005	Bacon County	13	Georgia	NO	NA	NA	2017	0	138278224.938261	12.5751815	0.0825004281377185
13007	Baker County	13	Georgia	NO	NA	NA	2011	0	58629948.8720393	7.89531	0.122164608487066
13007	Baker County	13	Georgia	NO	NA	NA	2014	0	52484227.1873432	5.56707143	0.0962262858469582
13007	Baker County	13	Georgia	NO	NA	NA	2017	0	64231848.9372827	5.55920199	0.0785159277733066
13009	Baldwin County	13	Georgia	NO	NA	NA	2011	0	405302205.272474	60.9135	0.136342208211871
13009	Baldwin County	13	Georgia	NO	NA	NA	2014	0	367477068.8879	41.6274606	0.102765043640835
13009	Baldwin County	13	Georgia	NO	NA	NA	2017	0	434876753.334804	40.1152885	0.083683428210015
13011	Banks County	13	Georgia	NO	NA	NA	2011	0	265073954.820809	34.56383	0.118290682889425
13011	Banks County	13	Georgia	NO	NA	NA	2014	0	267874039.619758	24.9286395	0.0844235648047965
13011	Banks County	13	Georgia	NO	NA	NA	2017	0	307619981.686919	23.44408393	0.0691376258068336
13013	Barrow County	13	Georgia	YES	12060	Atlanta-Sandy Springs-Alpharetta, GA	2011	0	703578906.009325	87.0884	0.112290557372067
13013	Barrow County	13	Georgia	YES	12060	Atlanta-Sandy Springs-Alpharetta, GA	2014	0	804126137.502341	68.7129891	0.077519399313301
13013	Barrow County	13	Georgia	YES	12060	Atlanta-Sandy Springs-Alpharetta, GA	2017	0	848276880.619918	59.3584258	0.0634805206960604
13015	Bartow County	13	Georgia	YES	12060	Atlanta-Sandy Springs-Alpharetta, GA	2011	0	1651438161.48914	196.2494	0.107805708421815
13015	Bartow County	13	Georgia	YES	12060	Atlanta-Sandy Springs-Alpharetta, GA	2014	0	1787861157.69682	151.363517	0.0768038794421956
13015	Bartow County	13	Georgia	YES	12060	Atlanta-Sandy Springs-Alpharetta, GA	2017	0	1852021090.08779	128.5596964	0.0629730381459019
13017	Ben Hill County	13	Georgia	NO	NA	NA	2011	0	151715900.501036	23.20012	0.138725043061819
13017	Ben Hill County	13	Georgia	NO	NA	NA	2014	0	135788649.718354	16.1889264	0.108155924795812
13017	Ben Hill County	13	Georgia	NO	NA	NA	2017	0	173963988.045218	17.47100122	0.0911075095334427
13019	Berrien County	13	Georgia	NO	NA	NA	2011	0	179926021.25012	25.00436	0.12607166916637
13019	Berrien County	13	Georgia	NO	NA	NA	2014	0	159449189.605464	18.1293386	0.103146710026611
13019	Berrien County	13	Georgia	NO	NA	NA	2017	0	196011540.498172	17.86246482	0.0826714358874293
13021	Bibb County	13	Georgia	NO	NA	NA	2011	0	2112415219.99744	276.7921	0.118869418708722
13021	Bibb County	13	Georgia	NO	NA	NA	2014	0	1922605213.86285	199.037395	0.0939161540452543
13021	Bibb County	13	Georgia	NO	NA	NA	2017	0	2237208904.53867	187.8496871	0.076172756690344
13023	Bleckley County	13	Georgia	NO	NA	NA	2011	0	140269494.500457	19.08435	0.123426915841367
13023	Bleckley County	13	Georgia	NO	NA	NA	2014	0	129033392.564125	13.9586469	0.0981379409398631
13023	Bleckley County	13	Georgia	NO	NA	NA	2017	0	161893967.9967	14.81288849	0.0830051085888732
13025	Brantley County	13	Georgia	NO	NA	NA	2011	0	166582349.132499	23.3182	0.126987734981708
13025	Brantley County	13	Georgia	NO	NA	NA	2014	0	156974252.994426	17.4880755	0.101066989795653
13025	Brantley County	13	Georgia	NO	NA	NA	2017	0	202006069.380138	18.92026404	0.0849686094409318
13027	Brooks County	13	Georgia	NO	NA	NA	2011	0	194632600.309233	27.0226	0.12595264265172
13027	Brooks County	13	Georgia	NO	NA	NA	2014	0	192906892.078279	20.8802739	0.0981938262807831
13027	Brooks County	13	Georgia	NO	NA	NA	2017	0	202648690.763594	17.8651105	0.079975624628735
13029	Bryan County	13	Georgia	NO	NA	NA	2011	0	581505942.319171	74.1648	0.115701611812977
13029	Bryan County	13	Georgia	NO	NA	NA	2014	0	641662845.635217	54.4870079	0.0770338853673321
13029	Bryan County	13	Georgia	NO	NA	NA	2017	0	757414677.595801	50.3699573	0.0603300384434812
13031	Bulloch County	13	Georgia	NO	NA	NA	2011	0	817979600.059482	102.0603	0.113190532762784
13031	Bulloch County	13	Georgia	NO	NA	NA	2014	0	817253704.608561	89.8000335	0.0996816772849113
13031	Bulloch County	13	Georgia	NO	NA	NA	2017	0	1014516328.71275	93.8611114	0.0839309979855722
13033	Burke County	13	Georgia	NO	NA	NA	2011	0	299441622.278149	41.12302	0.124585807152959
13033	Burke County	13	Georgia	NO	NA	NA	2014	0	290296789.390392	29.6541873	0.0926700782745624
13033	Burke County	13	Georgia	NO	NA	NA	2017	0	359319295.953702	31.5282427	0.0796003470410387
13035	Butts County	13	Georgia	YES	12060	Atlanta-Sandy Springs-Alpharetta, GA	2011	0	332657354.120087	44.8305	0.122256565149883
13035	Butts County	13	Georgia	YES	12060	Atlanta-Sandy Springs-Alpharetta, GA	2014	0	334379811.864872	30.5642334	0.0829218904563633
13035	Butts County	13	Georgia	YES	12060	Atlanta-Sandy Springs-Alpharetta, GA	2017	0	380993335.489298	29.5483795	0.070357763449334
13037	Calhoun County	13	Georgia	NO	NA	NA	2011	0	67670998.8175801	9.13176	0.122418664806086
13037	Calhoun County	13	Georgia	NO	NA	NA	2014	0	61105417.5621189	6.26884892	0.0930687376746613
13037	Calhoun County	13	Georgia	NO	NA	NA	2017	0	67657325.8128706	5.73556207	0.0769054100603692
13039	Camden County	13	Georgia	NO	NA	NA	2011	0	794007127.805706	106.7008	0.121909910019697
13039	Camden County	13	Georgia	NO	NA	NA	2014	0	812337659.452739	87.5969713	0.0978246357396671
13039	Camden County	13	Georgia	NO	NA	NA	2017	0	938264918.127742	84.7805877	0.0819722169332994
13043	Candler County	13	Georgia	NO	NA	NA	2011	0	213302344.433572	30.94031	0.131590569983682
13043	Candler County	13	Georgia	NO	NA	NA	2014	0	213346019.538119	22.7434107	0.0967089761846075
13043	Candler County	13	Georgia	NO	NA	NA	2017	0	256081274.012458	22.23363976	0.0787641297971208
13045	Carroll County	13	Georgia	YES	12060	Atlanta-Sandy Springs-Alpharetta, GA	2011	0	1249251635.58338	152.8719	0.111012906370976
13045	Carroll County	13	Georgia	YES	12060	Atlanta-Sandy Springs-Alpharetta, GA	2014	0	1501456044.5692	130.368785	0.0787692538533653
13045	Carroll County	13	Georgia	YES	12060	Atlanta-Sandy Springs-Alpharetta, GA	2017	0	1536656264.60857	113.5741424	0.0670499520399329
13047	Catoosa County	13	Georgia	NO	NA	NA	2011	0	839399939.980888	98.7813	0.106758273010363
13047	Catoosa County	13	Georgia	NO	NA	NA	2014	0	716642994.672766	71.5664181	0.0905945678383773
13047	Catoosa County	13	Georgia	NO	NA	NA	2017	0	920334963.35141	78.2370818	0.0771191897921966
13049	Charlton County	13	Georgia	NO	NA	NA	2011	0	135342005.623978	18.90427	0.12671354459226
13049	Charlton County	13	Georgia	NO	NA	NA	2014	0	136088518.17802	15.2742032	0.101819934879246
13049	Charlton County	13	Georgia	NO	NA	NA	2017	0	160046789.816345	15.54259404	0.088099262404968
13051	Chatham County	13	Georgia	NO	NA	NA	2011	0	2802238969.78302	364.6663	0.118055492811121
13051	Chatham County	13	Georgia	NO	NA	NA	2014	0	3119060329.67652	282.99872	0.0823107260160494
13051	Chatham County	13	Georgia	NO	NA	NA	2017	0	3738559924.7976	256.7173681	0.0622940606859181
13053	Chattahoochee County	13	Georgia	NO	NA	NA	2011	0	74222752.1546839	8.31822	0.101669124748113
13053	Chattahoochee County	13	Georgia	NO	NA	NA	2014	0	73421539.1667303	6.11447394	0.0755494574813978
13053	Chattahoochee County	13	Georgia	NO	NA	NA	2017	0	93650562.7173811	5.8610082	0.0567750694259102
13055	Chattooga County	13	Georgia	NO	NA	NA	2011	0	223566148.665814	26.63856	0.10809371307683
13055	Chattooga County	13	Georgia	NO	NA	NA	2014	0	206574122.736017	19.0842652	0.0838098883550745
13055	Chattooga County	13	Georgia	NO	NA	NA	2017	0	260526268.910354	21.17946648	0.0737495258054338
13057	Cherokee County	13	Georgia	YES	12060	Atlanta-Sandy Springs-Alpharetta, GA	2011	0	1872284871.16377	52.52606	0.0254506356475047
13057	Cherokee County	13	Georgia	YES	12060	Atlanta-Sandy Springs-Alpharetta, GA	2014	0	1985432813.41039	43.7346612	0.019983258552859
13057	Cherokee County	13	Georgia	YES	12060	Atlanta-Sandy Springs-Alpharetta, GA	2017	0	2110231038.67746	107.4900804	0.0462098030277138
13059	Clarke County	13	Georgia	NO	NA	NA	2011	0	951940442.235538	127.0172	0.121045456674712
13059	Clarke County	13	Georgia	NO	NA	NA	2014	0	1037533023.06278	102.2918622	0.089440638853196
13059	Clarke County	13	Georgia	NO	NA	NA	2017	0	1105005234.48998	85.409681	0.0701194499655289
13061	Clay County	13	Georgia	NO	NA	NA	2011	0	44931499.1575629	5.966444	0.120464864301184
13061	Clay County	13	Georgia	NO	NA	NA	2014	0	37895139.4685043	3.77011027	0.0902539627253223
13061	Clay County	13	Georgia	NO	NA	NA	2017	0	45419786.7193232	3.75220976	0.0749441527893151
13063	Clayton County	13	Georgia	YES	12060	Atlanta-Sandy Springs-Alpharetta, GA	2011	0	2881122353.01178	95.8529	0.0301813937453389
13063	Clayton County	13	Georgia	YES	12060	Atlanta-Sandy Springs-Alpharetta, GA	2014	0	2655004683.70028	56.2907137	0.0192338931776113
13063	Clayton County	13	Georgia	YES	12060	Atlanta-Sandy Springs-Alpharetta, GA	2017	0	2722233169.56013	131.4789598	0.0438153892529737
13065	Clinch County	13	Georgia	NO	NA	NA	2011	0	108156801.47257	14.85882	0.124631040996765
13065	Clinch County	13	Georgia	NO	NA	NA	2014	0	94084858.1315008	10.4791943	0.101042456195957
13065	Clinch County	13	Georgia	NO	NA	NA	2017	0	114134283.437125	10.40567991	0.0827084881018847
13067	Cobb County	13	Georgia	YES	12060	Atlanta-Sandy Springs-Alpharetta, GA	2011	0	6617102792.36677	172.926	0.0237076305555062
13067	Cobb County	13	Georgia	YES	12060	Atlanta-Sandy Springs-Alpharetta, GA	2014	0	7522751143.05525	164.631979	0.0198533244320699
13067	Cobb County	13	Georgia	YES	12060	Atlanta-Sandy Springs-Alpharetta, GA	2017	0	7680096801.30297	404.219785	0.0477470571068672
13069	Coffee County	13	Georgia	NO	NA	NA	2011	0	388783390.616189	59.02762	0.137734680531615
13069	Coffee County	13	Georgia	NO	NA	NA	2014	0	368948455.25803	43.8045685	0.107708368253481
13069	Coffee County	13	Georgia	NO	NA	NA	2017	0	468707532.185195	46.1583279	0.0893395728026214
13071	Colquitt County	13	Georgia	NO	NA	NA	2011	0	425049811.753173	63.61589	0.135775532734577
13071	Colquitt County	13	Georgia	NO	NA	NA	2014	0	375191372.887478	44.859787	0.108467617186537
13071	Colquitt County	13	Georgia	NO	NA	NA	2017	0	468684122.831682	46.3008157	0.0896198343541435
13073	Columbia County	13	Georgia	NO	NA	NA	2011	0	1011887310.47999	129.3242	0.115942693951816
13073	Columbia County	13	Georgia	NO	NA	NA	2014	0	1073816934.40924	98.699336	0.0833834228146084
13073	Columbia County	13	Georgia	NO	NA	NA	2017	0	1395803688.66326	99.7977065	0.0648622418461317
13075	Cook County	13	Georgia	NO	NA	NA	2011	0	408893444.771716	62.1647	0.137920692854744
13075	Cook County	13	Georgia	NO	NA	NA	2014	0	412252166.765802	44.9699229	0.0989589166599396
13075	Cook County	13	Georgia	NO	NA	NA	2017	0	535063477.331682	48.240332	0.0817900957493411
13077	Coweta County	13	Georgia	YES	12060	Atlanta-Sandy Springs-Alpharetta, GA	2011	0	1459781601.2119	43.94732	0.0273111662969298
13077	Coweta County	13	Georgia	YES	12060	Atlanta-Sandy Springs-Alpharetta, GA	2014	0	1592114290.9478	35.3446431	0.0201393336165447
13077	Coweta County	13	Georgia	YES	12060	Atlanta-Sandy Springs-Alpharetta, GA	2017	0	1675627633.40326	84.3359088	0.0456594579679978
13079	Crawford County	13	Georgia	NO	NA	NA	2011	0	116281698.970522	15.50954	0.120999418971221
13079	Crawford County	13	Georgia	NO	NA	NA	2014	0	105725994.305742	10.7645371	0.0923654003389542
13079	Crawford County	13	Georgia	NO	NA	NA	2017	0	114866298.090981	9.61485793	0.0759356968608435
13081	Crisp County	13	Georgia	NO	NA	NA	2011	0	449712840.186794	66.1623	0.133466122288995
13081	Crisp County	13	Georgia	NO	NA	NA	2014	0	440668259.67633	46.6924475	0.0961237278045928
13081	Crisp County	13	Georgia	NO	NA	NA	2017	0	524651646.190374	45.7179233	0.0790516958507761
13083	Dade County	13	Georgia	NO	NA	NA	2011	0	313062325.799315	42.2932	0.122556253128852
13083	Dade County	13	Georgia	NO	NA	NA	2014	0	326104411.911494	30.1692625	0.0839273973529752
13083	Dade County	13	Georgia	NO	NA	NA	2017	0	388796307.506883	31.00166697	0.072336693139114
13085	Dawson County	13	Georgia	YES	12060	Atlanta-Sandy Springs-Alpharetta, GA	2011	0	220142088.384156	25.23519	0.103991832943147
13085	Dawson County	13	Georgia	YES	12060	Atlanta-Sandy Springs-Alpharetta, GA	2014	0	231582440.804374	21.0519237	0.0824673229194309
13085	Dawson County	13	Georgia	YES	12060	Atlanta-Sandy Springs-Alpharetta, GA	2017	0	247976743.168276	20.32559668	0.0743580664214869
13087	Decatur County	13	Georgia	NO	NA	NA	2011	0	361966840.969054	53.05615	0.132972759367386
13087	Decatur County	13	Georgia	NO	NA	NA	2014	0	326852288.297319	36.1920617	0.100451755300279
13087	Decatur County	13	Georgia	NO	NA	NA	2017	0	383140870.879822	34.7653645	0.0823159588339254
13089	DeKalb County	13	Georgia	YES	12060	Atlanta-Sandy Springs-Alpharetta, GA	2011	0	7644333832.01301	227.8994	0.0270457652005384
13089	DeKalb County	13	Georgia	YES	12060	Atlanta-Sandy Springs-Alpharetta, GA	2014	0	7454572656.49877	160.857197	0.0195755278218875
13089	DeKalb County	13	Georgia	YES	12060	Atlanta-Sandy Springs-Alpharetta, GA	2017	0	7460270866.96586	371.97197	0.0452325794745546
13091	Dodge County	13	Georgia	NO	NA	NA	2011	0	220657098.949124	31.35603	0.128913649542455
13091	Dodge County	13	Georgia	NO	NA	NA	2014	0	193976725.663001	21.8041881	0.101973196241978
13091	Dodge County	13	Georgia	NO	NA	NA	2017	0	238247780.955146	22.36768076	0.0851702314846904
13093	Dooly County	13	Georgia	NO	NA	NA	2011	0	407507894.285501	59.8761	0.13329480231531
13093	Dooly County	13	Georgia	NO	NA	NA	2014	0	403261350.179509	40.828746	0.0918491576444118
13093	Dooly County	13	Georgia	NO	NA	NA	2017	0	472721757.412919	39.2815407	0.0753839097268407
13095	Dougherty County	13	Georgia	NO	NA	NA	2011	0	955650299.714148	151.9177	0.144213232829123
13095	Dougherty County	13	Georgia	NO	NA	NA	2014	0	903106265.223818	96.7648162	0.0972018111332549
13095	Dougherty County	13	Georgia	NO	NA	NA	2017	0	1031703759.11491	89.0850741	0.0783331640224139
13097	Douglas County	13	Georgia	YES	12060	Atlanta-Sandy Springs-Alpharetta, GA	2011	0	1587530310.23718	46.22039	0.0264123665636243
13097	Douglas County	13	Georgia	YES	12060	Atlanta-Sandy Springs-Alpharetta, GA	2014	0	1646913316.35007	35.2808974	0.0194341082903615
13097	Douglas County	13	Georgia	YES	12060	Atlanta-Sandy Springs-Alpharetta, GA	2017	0	1687015274.30809	83.506866	0.0449054348672068
13099	Early County	13	Georgia	NO	NA	NA	2011	0	159736042.814196	22.41186	0.127283091710655
13099	Early County	13	Georgia	NO	NA	NA	2014	0	140878305.186203	14.9743936	0.0964274900008098
13099	Early County	13	Georgia	NO	NA	NA	2017	0	157242373.750423	13.31050497	0.0767928307266839
13101	Echols County	13	Georgia	NO	NA	NA	2011	0	38956449.1722534	5.459326	0.127132152522071
13101	Echols County	13	Georgia	NO	NA	NA	2014	0	36324616.5628247	4.08063114	0.101911228529399
13101	Echols County	13	Georgia	NO	NA	NA	2017	0	47824099.9997079	4.4036089	0.0835329215820599
13103	Effingham County	13	Georgia	NO	NA	NA	2011	0	437087499.688289	51.9774	0.107880239399442
13103	Effingham County	13	Georgia	NO	NA	NA	2014	0	450982705.176003	39.2853986	0.0790254564215022
13103	Effingham County	13	Georgia	NO	NA	NA	2017	0	581201455.740499	40.7570155	0.0636167410531264
13105	Elbert County	13	Georgia	NO	NA	NA	2011	0	203878048.456249	26.47241	0.117792800965411
13105	Elbert County	13	Georgia	NO	NA	NA	2014	0	179492953.777374	19.1692987	0.0968845566980354
13105	Elbert County	13	Georgia	NO	NA	NA	2017	0	202246507.121111	17.88726706	0.0802340467982443
13107	Emanuel County	13	Georgia	NO	NA	NA	2011	0	351867670.356255	51.16058	0.13190213644396
13107	Emanuel County	13	Georgia	NO	NA	NA	2014	0	325737069.079773	35.3775851	0.0985273350418449
13107	Emanuel County	13	Georgia	NO	NA	NA	2017	0	419658990.120813	38.3889996	0.0829862231974592
13109	Evans County	13	Georgia	NO	NA	NA	2011	0	104368098.002898	11.95957	0.103954557077974
13109	Evans County	13	Georgia	NO	NA	NA	2014	0	91603866.4586601	10.1242679	0.100264123094594
13109	Evans County	13	Georgia	NO	NA	NA	2017	0	112219172.499581	9.84948132	0.0796236414098704
13111	Fannin County	13	Georgia	NO	NA	NA	2011	0	226770855.336853	27.31085	0.109255602178798
13111	Fannin County	13	Georgia	NO	NA	NA	2014	0	201981217.498649	19.3675476	0.0869880073579672
13111	Fannin County	13	Georgia	NO	NA	NA	2017	0	257746287.125502	20.88441228	0.0735064715599934
13113	Fayette County	13	Georgia	YES	12060	Atlanta-Sandy Springs-Alpharetta, GA	2011	0	887949166.507758	27.51669	0.0281127819078734
13113	Fayette County	13	Georgia	YES	12060	Atlanta-Sandy Springs-Alpharetta, GA	2014	0	974490626.979788	20.0820559	0.018695033236769
13113	Fayette County	13	Georgia	YES	12060	Atlanta-Sandy Springs-Alpharetta, GA	2017	0	980806810.327301	47.2168681	0.0436726394636459
13115	Floyd County	13	Georgia	NO	NA	NA	2011	0	1004290140.55225	120.0189	0.108414202425321
13115	Floyd County	13	Georgia	NO	NA	NA	2014	0	913062974.296085	87.2053454	0.0866439236070208
13115	Floyd County	13	Georgia	NO	NA	NA	2017	0	1181756789.98177	95.6539039	0.0734294591536426
13117	Forsyth County	13	Georgia	YES	12060	Atlanta-Sandy Springs-Alpharetta, GA	2011	0	1689888429.49536	44.98572	0.0241497355621873
13117	Forsyth County	13	Georgia	YES	12060	Atlanta-Sandy Springs-Alpharetta, GA	2014	0	1990132333.44899	44.2465241	0.0201693981786619
13117	Forsyth County	13	Georgia	YES	12060	Atlanta-Sandy Springs-Alpharetta, GA	2017	0	2208487568.6	109.2924643	0.0448942784282036
13119	Franklin County	13	Georgia	NO	NA	NA	2011	0	503729194.109358	70.8373	0.127573542161725
13119	Franklin County	13	Georgia	NO	NA	NA	2014	0	531298417.597868	52.9729546	0.0904505913326583
13119	Franklin County	13	Georgia	NO	NA	NA	2017	0	562288673.225762	46.0384405	0.0742774533148545
13121	Fulton County	13	Georgia	YES	12060	Atlanta-Sandy Springs-Alpharetta, GA	2011	0	12221929050.3315	317.1155	0.0235382108039375
13121	Fulton County	13	Georgia	YES	12060	Atlanta-Sandy Springs-Alpharetta, GA	2014	0	12545088976.0187	254.532596	0.0184062534243632
13121	Fulton County	13	Georgia	YES	12060	Atlanta-Sandy Springs-Alpharetta, GA	2017	0	12755731661.7042	634.255803	0.0451081287218906
13123	Gilmer County	13	Georgia	NO	NA	NA	2011	0	280279860.359552	33.88452	0.109674378411603
13123	Gilmer County	13	Georgia	NO	NA	NA	2014	0	269401015.750402	26.6825489	0.0898511875278542
13123	Gilmer County	13	Georgia	NO	NA	NA	2017	0	307335935.624089	25.04360917	0.0739229534854542
13125	Glascock County	13	Georgia	NO	NA	NA	2011	0	31714850.1127889	4.221317	0.1207483040747
13125	Glascock County	13	Georgia	NO	NA	NA	2014	0	25670304.679512	2.71714942	0.0960236553830692
13125	Glascock County	13	Georgia	NO	NA	NA	2017	0	28736253.6724433	2.591800384	0.081821443542784
13127	Glynn County	13	Georgia	NO	NA	NA	2011	0	1045909298.25272	138.1209	0.119801184447248
13127	Glynn County	13	Georgia	NO	NA	NA	2014	0	1085385662.43427	99.91282	0.0835089210880889
13127	Glynn County	13	Georgia	NO	NA	NA	2017	0	1207153913.02147	90.9639308	0.0683600401092422
13129	Gordon County	13	Georgia	NO	NA	NA	2011	0	797807517.977872	103.2924	0.117453504669249
13129	Gordon County	13	Georgia	NO	NA	NA	2014	0	773222219.59084	70.3891103	0.0825841848674847
13129	Gordon County	13	Georgia	NO	NA	NA	2017	0	894242305.089114	70.8593692	0.0718849220825669
13131	Grady County	13	Georgia	NO	NA	NA	2011	0	271808198.624244	39.8824	0.133111160214094
13131	Grady County	13	Georgia	NO	NA	NA	2014	0	257977230.159333	28.8183889	0.101340737030623
13131	Grady County	13	Georgia	NO	NA	NA	2017	0	295932080.266162	28.3662109	0.086957093793133
13133	Greene County	13	Georgia	NO	NA	NA	2011	0	323517741.63131	45.1737	0.126672778694285
13133	Greene County	13	Georgia	NO	NA	NA	2014	0	303735284.441767	29.3537549	0.0876726540214846
13133	Greene County	13	Georgia	NO	NA	NA	2017	0	342024408.307502	27.73832038	0.0735730560473424
13135	Gwinnett County	13	Georgia	YES	12060	Atlanta-Sandy Springs-Alpharetta, GA	2011	0	7421564325.92838	223.4419	0.0273127164374809
13135	Gwinnett County	13	Georgia	YES	12060	Atlanta-Sandy Springs-Alpharetta, GA	2014	0	8109307773.18751	173.491015	0.0194083645284124
13135	Gwinnett County	13	Georgia	YES	12060	Atlanta-Sandy Springs-Alpharetta, GA	2017	0	8392872542.23239	415.471377	0.0449082589095216
13137	Habersham County	13	Georgia	NO	NA	NA	2011	0	439317650.217749	54.48374	0.112508153227236
13137	Habersham County	13	Georgia	NO	NA	NA	2014	0	454343336.997393	48.075452	0.0959919797905008
13137	Habersham County	13	Georgia	NO	NA	NA	2017	0	513697483.144121	46.0273857	0.081283913780476
13139	Hall County	13	Georgia	NO	NA	NA	2011	0	1762319067.49659	200.4726	0.1031967972556
13139	Hall County	13	Georgia	NO	NA	NA	2014	0	1937211638.52528	172.890317	0.0809635117593868
13139	Hall County	13	Georgia	NO	NA	NA	2017	0	2043927437.3129	148.39503	0.0658642299380384
13141	Hancock County	13	Georgia	NO	NA	NA	2011	0	102984751.776517	17.21278	0.151626052202981
13141	Hancock County	13	Georgia	NO	NA	NA	2014	0	84908413.6048585	8.45584593	0.0903445732384779
13141	Hancock County	13	Georgia	NO	NA	NA	2017	0	99288914.3750097	7.80658524	0.0713273485344878
13143	Haralson County	13	Georgia	YES	12060	Atlanta-Sandy Springs-Alpharetta, GA	2011	0	343423386.031052	43.8576	0.11585391988834
13143	Haralson County	13	Georgia	YES	12060	Atlanta-Sandy Springs-Alpharetta, GA	2014	0	338006147.411931	31.6568199	0.0849646793411977
13143	Haralson County	13	Georgia	YES	12060	Atlanta-Sandy Springs-Alpharetta, GA	2017	0	404205561.938056	31.6698636	0.0710787274624498
13145	Harris County	13	Georgia	NO	NA	NA	2011	0	426674054.820275	52.1982	0.110982634075124
13145	Harris County	13	Georgia	NO	NA	NA	2014	0	445441060.082192	46.1427307	0.0939742311704395
13145	Harris County	13	Georgia	NO	NA	NA	2017	0	511579653.732082	43.4623494	0.0770718300710158
13147	Hart County	13	Georgia	NO	NA	NA	2011	0	256670923.65086	33.98497	0.1201174084498
13147	Hart County	13	Georgia	NO	NA	NA	2014	0	243576756.056179	25.4117627	0.0946443482999016
13147	Hart County	13	Georgia	NO	NA	NA	2017	0	283657005.494916	24.84418892	0.0794560635884067
13149	Heard County	13	Georgia	YES	12060	Atlanta-Sandy Springs-Alpharetta, GA	2011	0	124145988.250214	15.12313	0.110510802245054
13149	Heard County	13	Georgia	YES	12060	Atlanta-Sandy Springs-Alpharetta, GA	2014	0	107274632.15578	9.8135285	0.082989641836543
13149	Heard County	13	Georgia	YES	12060	Atlanta-Sandy Springs-Alpharetta, GA	2017	0	126699183.876393	9.68854852	0.0693714284589896
13151	Henry County	13	Georgia	YES	12060	Atlanta-Sandy Springs-Alpharetta, GA	2011	0	2214706866.45825	66.5728	0.0272694455296712
13151	Henry County	13	Georgia	YES	12060	Atlanta-Sandy Springs-Alpharetta, GA	2014	0	2286786154.17832	50.2444454	0.019932337815392
13151	Henry County	13	Georgia	YES	12060	Atlanta-Sandy Springs-Alpharetta, GA	2017	0	2414481953.01883	120.1359364	0.0451382492594016
13153	Houston County	13	Georgia	NO	NA	NA	2011	0	1349132673.07433	174.1215	0.117082901376896
13153	Houston County	13	Georgia	NO	NA	NA	2014	0	1367654776.08925	118.074465	0.0783204612043661
13153	Houston County	13	Georgia	NO	NA	NA	2017	0	1554849215.25292	105.5887058	0.0616062713209961
13155	Irwin County	13	Georgia	NO	NA	NA	2011	0	125059949.059495	16.91373	0.122692179773563
13155	Irwin County	13	Georgia	NO	NA	NA	2014	0	107892871.28249	12.0026334	0.100920530993983
13155	Irwin County	13	Georgia	NO	NA	NA	2017	0	136433137.436962	12.24907517	0.0814477646859892
13157	Jackson County	13	Georgia	NO	NA	NA	2011	0	929680553.208565	119.5621	0.116669013058318
13157	Jackson County	13	Georgia	NO	NA	NA	2014	0	1025713658.82879	94.609532	0.0836766898346117
13157	Jackson County	13	Georgia	NO	NA	NA	2017	0	1200559651.93816	94.82384	0.0716522002861983
13159	Jasper County	13	Georgia	YES	12060	Atlanta-Sandy Springs-Alpharetta, GA	2011	0	135539099.128059	17.18328	0.115010425031814
13159	Jasper County	13	Georgia	YES	12060	Atlanta-Sandy Springs-Alpharetta, GA	2014	0	120967555.773144	11.390141	0.0854192848289523
13159	Jasper County	13	Georgia	YES	12060	Atlanta-Sandy Springs-Alpharetta, GA	2017	0	146545070.249786	11.27161469	0.0697767371123339
13161	Jeff Davis County	13	Georgia	NO	NA	NA	2011	0	149646349.438425	20.60538	0.124913747432194
13161	Jeff Davis County	13	Georgia	NO	NA	NA	2014	0	135060259.47528	15.2934434	0.102724358211921
13161	Jeff Davis County	13	Georgia	NO	NA	NA	2017	0	149952701.999562	13.47464038	0.0815189587564718
13163	Jefferson County	13	Georgia	NO	NA	NA	2011	0	235449088.592678	30.91425	0.119112526687509
13163	Jefferson County	13	Georgia	NO	NA	NA	2014	0	209961341.039687	20.7879481	0.0898189599992472
13163	Jefferson County	13	Georgia	NO	NA	NA	2017	0	244415095.755057	19.95028501	0.0740485937000406
13165	Jenkins County	13	Georgia	NO	NA	NA	2011	0	116325500.556972	15.47127	0.120655402170789
13165	Jenkins County	13	Georgia	NO	NA	NA	2014	0	101482528.149431	10.7682748	0.0962610486043687
13165	Jenkins County	13	Georgia	NO	NA	NA	2017	0	128580796.687813	10.98536569	0.0775057891536001
13167	Johnson County	13	Georgia	NO	NA	NA	2011	0	98086451.6528928	14.44929	0.133639000809425
13167	Johnson County	13	Georgia	NO	NA	NA	2014	0	77800093.8287244	8.30353581	0.096823032006349
13167	Johnson County	13	Georgia	NO	NA	NA	2017	0	98114738.4382047	8.45245476	0.0781527637526327
13169	Jones County	13	Georgia	NO	NA	NA	2011	0	294963801.231148	36.63359	0.112669533280707
13169	Jones County	13	Georgia	NO	NA	NA	2014	0	268413701.237417	25.7199883	0.0869284272418725
13169	Jones County	13	Georgia	NO	NA	NA	2017	0	304899091.476788	24.80601952	0.0738068528170715
13171	Lamar County	13	Georgia	YES	12060	Atlanta-Sandy Springs-Alpharetta, GA	2011	0	248134299.876695	33.94197	0.124092627439411
13171	Lamar County	13	Georgia	YES	12060	Atlanta-Sandy Springs-Alpharetta, GA	2014	0	225706103.245198	20.5344427	0.0825344675841889
13171	Lamar County	13	Georgia	YES	12060	Atlanta-Sandy Springs-Alpharetta, GA	2017	0	322111088.666585	26.04259961	0.0733456555436268
13173	Lanier County	13	Georgia	NO	NA	NA	2011	0	80270800.5985021	11.21262	0.126720023764265
13173	Lanier County	13	Georgia	NO	NA	NA	2014	0	74041684.3259123	8.12214891	0.0995154231598289
13173	Lanier County	13	Georgia	NO	NA	NA	2017	0	92146311.4683428	8.23253599	0.0810497013132707
13175	Laurens County	13	Georgia	NO	NA	NA	2011	0	757625030.012879	111.8707	0.133954644940114
13175	Laurens County	13	Georgia	NO	NA	NA	2014	0	730223793.93593	77.1628498	0.0958623375666309
13175	Laurens County	13	Georgia	NO	NA	NA	2017	0	854181241.401688	75.8809835	0.0805895364482957
13177	Lee County	13	Georgia	NO	NA	NA	2011	0	277859905.018223	35.05812	0.114461247926371
13177	Lee County	13	Georgia	NO	NA	NA	2014	0	293890944.482138	26.5693034	0.0820143221472246
13177	Lee County	13	Georgia	NO	NA	NA	2017	0	314186925.585602	23.4004415	0.0675665398822551
13179	Liberty County	13	Georgia	NO	NA	NA	2011	0	713352338.077611	92.2998	0.117379541070407
13179	Liberty County	13	Georgia	NO	NA	NA	2014	0	725082277.490424	59.9398984	0.0749936425612727
13179	Liberty County	13	Georgia	NO	NA	NA	2017	0	927458997.351297	59.9571094	0.0586464467513147
13181	Lincoln County	13	Georgia	NO	NA	NA	2011	0	83895249.8150396	11.14264	0.120488740347031
13181	Lincoln County	13	Georgia	NO	NA	NA	2014	0	73619735.0628302	7.44459095	0.0917365336837776
13181	Lincoln County	13	Georgia	NO	NA	NA	2017	0	77289953.9057157	6.56815115	0.077093156253685
13183	Long County	13	Georgia	NO	NA	NA	2011	0	140897303.191481	16.30443	0.10497809223713
13183	Long County	13	Georgia	NO	NA	NA	2014	0	129315182.757525	10.6616585	0.074794727796404
13183	Long County	13	Georgia	NO	NA	NA	2017	0	184907395.999516	12.87950565	0.0631888785262777
13185	Lowndes County	13	Georgia	NO	NA	NA	2011	0	1324464577.07786	174.3989	0.119453569005104
13185	Lowndes County	13	Georgia	NO	NA	NA	2014	0	1416317815.41862	163.908105	0.10498698102895
13185	Lowndes County	13	Georgia	NO	NA	NA	2017	0	1618440166.57844	154.9506866	0.0868545536862325
13187	Lumpkin County	13	Georgia	NO	NA	NA	2011	0	238633346.339223	27.9569	0.106280507090795
13187	Lumpkin County	13	Georgia	NO	NA	NA	2014	0	211965994.741039	19.1639711	0.0820191095319831
13187	Lumpkin County	13	Georgia	NO	NA	NA	2017	0	275259494.629318	20.57977878	0.0678256758660898
13189	McDuffie County	13	Georgia	NO	NA	NA	2011	0	330631600.958884	47.95403	0.131575941656321
13189	McDuffie County	13	Georgia	NO	NA	NA	2014	0	332754852.752531	33.9687954	0.092608635360699
13189	McDuffie County	13	Georgia	NO	NA	NA	2017	0	386621022.738138	34.0767437	0.0799591849780745
13191	McIntosh County	13	Georgia	NO	NA	NA	2011	0	441011984.41788	67.7235	0.139310784990312
13191	McIntosh County	13	Georgia	NO	NA	NA	2014	0	464748160.297146	48.992022	0.0956320401822088
13191	McIntosh County	13	Georgia	NO	NA	NA	2017	0	538863294.206226	46.3841585	0.0780884525284393
13193	Macon County	13	Georgia	NO	NA	NA	2011	0	149533195.932	19.82929	0.120299905187708
13193	Macon County	13	Georgia	NO	NA	NA	2014	0	142806136.151998	14.3856182	0.0913855220661936
13193	Macon County	13	Georgia	NO	NA	NA	2017	0	159554298.411343	13.58069688	0.0772163526195903
13195	Madison County	13	Georgia	NO	NA	NA	2011	0	286981239.972096	35.75552	0.113027813657501
13195	Madison County	13	Georgia	NO	NA	NA	2014	0	265373972.390295	24.838077	0.0849093233310963
13195	Madison County	13	Georgia	NO	NA	NA	2017	0	306918145.135182	24.37685405	0.0720527943814693
13197	Marion County	13	Georgia	NO	NA	NA	2011	0	78307101.4708261	10.42333	0.120753874659849
13197	Marion County	13	Georgia	NO	NA	NA	2014	0	67378490.5620143	7.12896464	0.0959844585336203
13197	Marion County	13	Georgia	NO	NA	NA	2017	0	80663327.4693181	6.90779967	0.0776889652858008
13199	Meriwether County	13	Georgia	YES	12060	Atlanta-Sandy Springs-Alpharetta, GA	2011	0	296865455.007836	38.33848	0.117157733997299
13199	Meriwether County	13	Georgia	YES	12060	Atlanta-Sandy Springs-Alpharetta, GA	2014	0	278470589.952708	24.6312555	0.0802422227799205
13199	Meriwether County	13	Georgia	YES	12060	Atlanta-Sandy Springs-Alpharetta, GA	2017	0	312220546.736036	22.9796957	0.0667695623712695
13201	Miller County	13	Georgia	NO	NA	NA	2011	0	89680501.7221033	10.15041	0.102678919942682
13201	Miller County	13	Georgia	NO	NA	NA	2014	0	74549425.4048781	7.9886129	0.097212656935823
13201	Miller County	13	Georgia	NO	NA	NA	2017	0	93863610.2493901	8.29105025	0.0801323776636011
13205	Mitchell County	13	Georgia	NO	NA	NA	2011	0	268607147.622174	38.76194	0.130913271564382
13205	Mitchell County	13	Georgia	NO	NA	NA	2014	0	265237741.594955	28.542024	0.0976214337590568
13205	Mitchell County	13	Georgia	NO	NA	NA	2017	0	305650919.833337	28.1427589	0.0835288878878571
13207	Monroe County	13	Georgia	NO	NA	NA	2011	0	841660819.981696	117.2496	0.126377568452595
13207	Monroe County	13	Georgia	NO	NA	NA	2014	0	842649587.285383	75.4199529	0.0811960646451094
13207	Monroe County	13	Georgia	NO	NA	NA	2017	0	989053864.399356	72.9148906	0.066879346466393
13209	Montgomery County	13	Georgia	NO	NA	NA	2011	0	108069200.716064	14.66199	0.12307978126885
13209	Montgomery County	13	Georgia	NO	NA	NA	2014	0	94150985.3126016	10.2526233	0.0987883809377782
13209	Montgomery County	13	Georgia	NO	NA	NA	2017	0	111283563.875071	10.01052094	0.0816058681083701
13211	Morgan County	13	Georgia	YES	12060	Atlanta-Sandy Springs-Alpharetta, GA	2011	0	464221596.658362	63.2423	0.12358849716491
13211	Morgan County	13	Georgia	YES	12060	Atlanta-Sandy Springs-Alpharetta, GA	2014	0	456582761.328558	41.6931087	0.0828400789064909
13211	Morgan County	13	Georgia	YES	12060	Atlanta-Sandy Springs-Alpharetta, GA	2017	0	513690648.108302	38.701585	0.0683475306687124
13213	Murray County	13	Georgia	NO	NA	NA	2011	0	299168597.242934	37.28487	0.113060880749518
13213	Murray County	13	Georgia	NO	NA	NA	2014	0	317637307.314403	34.1629287	0.0975706784961238
13213	Murray County	13	Georgia	NO	NA	NA	2017	0	336133151.224036	31.23751178	0.0843064538537544
13215	Muscogee County	13	Georgia	NO	NA	NA	2011	0	1625213603.46761	207.1205	0.115613453234866
13215	Muscogee County	13	Georgia	NO	NA	NA	2014	0	1636180805.91654	140.358898	0.0778223591967206
13215	Muscogee County	13	Georgia	NO	NA	NA	2017	0	2025415933.11004	136.0876311	0.0609537133674569
13217	Newton County	13	Georgia	YES	12060	Atlanta-Sandy Springs-Alpharetta, GA	2011	0	869539158.421684	110.9935	0.115798821092724
13217	Newton County	13	Georgia	YES	12060	Atlanta-Sandy Springs-Alpharetta, GA	2014	0	1038499143.54145	90.220245	0.0788122262902903
13217	Newton County	13	Georgia	YES	12060	Atlanta-Sandy Springs-Alpharetta, GA	2017	0	1073644342.45756	74.708105	0.0631252362911757
13219	Oconee County	13	Georgia	NO	NA	NA	2011	0	477598853.498884	61.08524	0.116029586673552
13219	Oconee County	13	Georgia	NO	NA	NA	2014	0	476942032.110455	35.3096707	0.0671620286677664
13219	Oconee County	13	Georgia	NO	NA	NA	2017	0	563182704.560836	35.1515707	0.0566227767078497
13221	Oglethorpe County	13	Georgia	NO	NA	NA	2011	0	140277893.564016	18.39142	0.118938309857903
13221	Oglethorpe County	13	Georgia	NO	NA	NA	2014	0	124902401.543142	12.8687846	0.0934678986731461
13221	Oglethorpe County	13	Georgia	NO	NA	NA	2017	0	151243049.24857	12.78133698	0.0766649040908788
13223	Paulding County	13	Georgia	YES	12060	Atlanta-Sandy Springs-Alpharetta, GA	2011	0	940307974.183944	30.101	0.0290406639191152
13223	Paulding County	13	Georgia	YES	12060	Atlanta-Sandy Springs-Alpharetta, GA	2014	0	1104760312.29794	24.2163117	0.0198854612975984
13223	Paulding County	13	Georgia	YES	12060	Atlanta-Sandy Springs-Alpharetta, GA	2017	0	1164245117.10202	57.7890361	0.0450294623693363
13225	Peach County	13	Georgia	NO	NA	NA	2011	0	501430064.068537	62.0941	0.112340332183063
13225	Peach County	13	Georgia	NO	NA	NA	2014	0	524819808.898455	53.6442769	0.0927275772882089
13225	Peach County	13	Georgia	NO	NA	NA	2017	0	580560523.010233	49.2648982	0.0769814034770424
13227	Pickens County	13	Georgia	YES	12060	Atlanta-Sandy Springs-Alpharetta, GA	2011	0	313958395.710263	36.88576	0.106581633275331
13227	Pickens County	13	Georgia	YES	12060	Atlanta-Sandy Springs-Alpharetta, GA	2014	0	314557569.928932	28.9087185	0.0833728092510404
13227	Pickens County	13	Georgia	YES	12060	Atlanta-Sandy Springs-Alpharetta, GA	2017	0	349301493.276951	27.8168049	0.0722441255091605
13229	Pierce County	13	Georgia	NO	NA	NA	2011	0	181361927.935304	21.46092	0.107348986372188
13229	Pierce County	13	Georgia	NO	NA	NA	2014	0	165980180.259884	19.5723619	0.106975110001906
13229	Pierce County	13	Georgia	NO	NA	NA	2017	0	211306154.411032	20.21809677	0.0868008265670735
13231	Pike County	13	Georgia	YES	12060	Atlanta-Sandy Springs-Alpharetta, GA	2011	0	167896344.446848	20.96	0.113251972299013
13231	Pike County	13	Georgia	YES	12060	Atlanta-Sandy Springs-Alpharetta, GA	2014	0	158450805.700963	14.624461	0.0837300119190525
13231	Pike County	13	Georgia	YES	12060	Atlanta-Sandy Springs-Alpharetta, GA	2017	0	190319940.738494	14.64587991	0.0698114906229438
13233	Polk County	13	Georgia	NO	NA	NA	2011	0	377119452.334405	47.60229	0.114510325070057
13233	Polk County	13	Georgia	NO	NA	NA	2014	0	365540361.372048	36.2926469	0.0900697677222516
13233	Polk County	13	Georgia	NO	NA	NA	2017	0	403021039.838651	33.6929648	0.0758415578604882
13235	Pulaski County	13	Georgia	NO	NA	NA	2011	0	113955188.40825	15.23046	0.121248019402863
13235	Pulaski County	13	Georgia	NO	NA	NA	2014	0	101451277.377796	10.8677445	0.0971801659224524
13235	Pulaski County	13	Georgia	NO	NA	NA	2017	0	127026950.061737	10.83744106	0.0773974431843255
13237	Putnam County	13	Georgia	NO	NA	NA	2011	0	262329154.135252	34.79702	0.120334797119802
13237	Putnam County	13	Georgia	NO	NA	NA	2014	0	230166094.926804	21.2285725	0.083671042123333
13237	Putnam County	13	Georgia	NO	NA	NA	2017	0	269654636.198835	20.60618554	0.0693242932330396
13239	Quitman County	13	Georgia	NO	NA	NA	2011	0	45285549.0380047	6.538096	0.13097469382291
13239	Quitman County	13	Georgia	NO	NA	NA	2014	0	34366063.151576	3.74767788	0.098930045265183
13239	Quitman County	13	Georgia	NO	NA	NA	2017	0	41000023.2488136	3.83728189	0.0849054048716203
13241	Rabun County	13	Georgia	NO	NA	NA	2011	0	208287250.729952	24.07505	0.104857680430252
13241	Rabun County	13	Georgia	NO	NA	NA	2014	0	176858924.569649	18.0822265	0.0927514400867205
13241	Rabun County	13	Georgia	NO	NA	NA	2017	0	215317647.993093	16.67818749	0.0702691921577755
13243	Randolph County	13	Georgia	NO	NA	NA	2011	0	97005321.6558756	12.89403	0.120583768533834
13243	Randolph County	13	Georgia	NO	NA	NA	2014	0	79408281.5982779	8.0534668	0.0920052926219609
13243	Randolph County	13	Georgia	NO	NA	NA	2017	0	94278223.9376021	7.59670125	0.0730986558773119
13245	Richmond County	13	Georgia	NO	NA	NA	2011	0	1988812077.58002	307.6233	0.140320529312158
13245	Richmond County	13	Georgia	NO	NA	NA	2014	0	2056361542.81901	235.54233	0.103911886577647
13245	Richmond County	13	Georgia	NO	NA	NA	2017	0	2446552058.34568	217.9402585	0.0808125361847176
13247	Rockdale County	13	Georgia	YES	12060	Atlanta-Sandy Springs-Alpharetta, GA	2011	0	984757528.966109	29.63722	0.027302592698378
13247	Rockdale County	13	Georgia	YES	12060	Atlanta-Sandy Springs-Alpharetta, GA	2014	0	1020543607.16608	21.5265579	0.0191354535901066
13247	Rockdale County	13	Georgia	YES	12060	Atlanta-Sandy Springs-Alpharetta, GA	2017	0	1059117124.83326	51.695308	0.0442795168235835
13249	Schley County	13	Georgia	NO	NA	NA	2011	0	47975600.7027173	6.396963	0.120962054272224
13249	Schley County	13	Georgia	NO	NA	NA	2014	0	41862143.1093606	4.37351342	0.0947773893095797
13249	Schley County	13	Georgia	NO	NA	NA	2017	0	70516954.1245057	6.05444344	0.0778890518762832
13251	Screven County	13	Georgia	NO	NA	NA	2011	0	178652902.244161	24.081	0.122281336880179
13251	Screven County	13	Georgia	NO	NA	NA	2014	0	155056769.009462	16.1483896	0.0944787687392142
13251	Screven County	13	Georgia	NO	NA	NA	2017	0	187431243.750732	15.69887014	0.0759839989387791
13253	Seminole County	13	Georgia	NO	NA	NA	2011	0	110135098.412415	15.14013	0.124709516726304
13253	Seminole County	13	Georgia	NO	NA	NA	2014	0	83977523.3945356	9.3369724	0.100864594914124
13253	Seminole County	13	Georgia	NO	NA	NA	2017	0	100730674.314599	8.80139881	0.0792657722725974
13255	Spalding County	13	Georgia	YES	12060	Atlanta-Sandy Springs-Alpharetta, GA	2011	0	550494324.764655	68.9647	0.113650078891231
13255	Spalding County	13	Georgia	YES	12060	Atlanta-Sandy Springs-Alpharetta, GA	2014	0	634665627.057846	57.7945108	0.0826108993748081
13255	Spalding County	13	Georgia	YES	12060	Atlanta-Sandy Springs-Alpharetta, GA	2017	0	640939323.695021	49.398839	0.069919056699727
13257	Stephens County	13	Georgia	NO	NA	NA	2011	0	251565297.243464	34.28203	0.123626489078593
13257	Stephens County	13	Georgia	NO	NA	NA	2014	0	219101104.854918	23.0057391	0.0952549073532109
13257	Stephens County	13	Georgia	NO	NA	NA	2017	0	258339836.784302	23.27422054	0.0817296239406991
13259	Stewart County	13	Georgia	NO	NA	NA	2011	0	93735649.4019431	12.29688	0.119010664104707
13259	Stewart County	13	Georgia	NO	NA	NA	2014	0	85966590.3753471	8.24088623	0.086964089180348
13259	Stewart County	13	Georgia	NO	NA	NA	2017	0	97071507.750082	7.45198347	0.0696427390838641
13261	Sumter County	13	Georgia	NO	NA	NA	2011	0	303398949.750272	44.19292	0.132140017864399
13261	Sumter County	13	Georgia	NO	NA	NA	2014	0	273470303.355585	30.3451086	0.100664017693242
13261	Sumter County	13	Georgia	NO	NA	NA	2017	0	329635684.923363	29.7670065	0.0819212703216856
13263	Talbot County	13	Georgia	NO	NA	NA	2011	0	112806899.909111	14.57117	0.117180270697947
13263	Talbot County	13	Georgia	NO	NA	NA	2014	0	102663650.030086	9.98063707	0.0881936463658648
13263	Talbot County	13	Georgia	NO	NA	NA	2017	0	115599034.124537	9.36526407	0.0734956370069784
13265	Taliaferro County	13	Georgia	NO	NA	NA	2011	0	110153350.512175	20.149	0.165940166515767
13265	Taliaferro County	13	Georgia	NO	NA	NA	2014	0	111142538.138057	10.40547991	0.0849332104959037
13265	Taliaferro County	13	Georgia	NO	NA	NA	2017	0	129019695.27859	9.89336432	0.0695638686712496
13267	Tattnall County	13	Georgia	NO	NA	NA	2011	0	215795298.289581	29.50188	0.124023347818248
13267	Tattnall County	13	Georgia	NO	NA	NA	2014	0	192209850.522039	21.4225403	0.101109290701866
13267	Tattnall County	13	Georgia	NO	NA	NA	2017	0	236588141.747675	21.28799622	0.0816276977083594
13269	Taylor County	13	Georgia	NO	NA	NA	2011	0	131173699.937346	17.17161	0.118757209415241
13269	Taylor County	13	Georgia	NO	NA	NA	2014	0	123982943.688512	12.5026368	0.0914819488656275
13269	Taylor County	13	Georgia	NO	NA	NA	2017	0	158900576.374241	13.19587932	0.0753370480028425
13271	Telfair County	13	Georgia	NO	NA	NA	2011	0	126556449.504691	17.12283	0.122740248659066
13271	Telfair County	13	Georgia	NO	NA	NA	2014	0	111509949.195429	12.3913292	0.100809164022264
13271	Telfair County	13	Georgia	NO	NA	NA	2017	0	148783355.826426	13.91603192	0.0848509682353504
13273	Terrell County	13	Georgia	NO	NA	NA	2011	0	156957296.31245	21.70644	0.125459291096133
13273	Terrell County	13	Georgia	NO	NA	NA	2014	0	144045967.297711	14.504403	0.0913470422758536
13273	Terrell County	13	Georgia	NO	NA	NA	2017	0	155158493.811489	12.55470123	0.0734051555369759
13275	Thomas County	13	Georgia	NO	NA	NA	2011	0	512790699.81862	63.89409	0.113035871057508
13275	Thomas County	13	Georgia	NO	NA	NA	2014	0	463668534.949045	55.8908132	0.109352455513943
13275	Thomas County	13	Georgia	NO	NA	NA	2017	0	501381343.789488	50.5672997	0.0914949931804949
13277	Tift County	13	Georgia	NO	NA	NA	2011	0	649543045.948707	82.0357	0.114575216591719
13277	Tift County	13	Georgia	NO	NA	NA	2014	0	646584159.929996	70.8960738	0.0994701699531846
13277	Tift County	13	Georgia	NO	NA	NA	2017	0	781798457.53766	71.0642472	0.0824616625907352
13279	Toombs County	13	Georgia	NO	NA	NA	2011	0	297204902.128803	36.19331	0.110476032820817
13279	Toombs County	13	Georgia	NO	NA	NA	2014	0	272033507.622365	32.6803421	0.108983293676658
13279	Toombs County	13	Georgia	NO	NA	NA	2017	0	342795797.780507	33.6261075	0.0889891060132892
13281	Towns County	13	Georgia	NO	NA	NA	2011	0	121753051.555061	14.29125	0.106484426878302
13281	Towns County	13	Georgia	NO	NA	NA	2014	0	103367309.905514	10.13824054	0.0889764579995785
13281	Towns County	13	Georgia	NO	NA	NA	2017	0	121091920.186982	9.79095834	0.0733509550621413
13283	Treutlen County	13	Georgia	NO	NA	NA	2011	0	181288203.937386	26.49362	0.132576787950638
13283	Treutlen County	13	Georgia	NO	NA	NA	2014	0	177943773.632058	18.3961315	0.0937863091874246
13283	Treutlen County	13	Georgia	NO	NA	NA	2017	0	210908941.884601	17.68502882	0.0760687912451929
13285	Troup County	13	Georgia	NO	NA	NA	2011	0	958844433.903794	129.0457	0.122093100468855
13285	Troup County	13	Georgia	NO	NA	NA	2014	0	976047558.260522	89.9510371	0.0836047460122973
13285	Troup County	13	Georgia	NO	NA	NA	2017	0	1126408663.84996	85.889104	0.0691731935146514
13287	Turner County	13	Georgia	NO	NA	NA	2011	0	293098650.386868	43.5249	0.134716161394495
13287	Turner County	13	Georgia	NO	NA	NA	2014	0	308558851.259157	31.5999624	0.0929061135561999
13287	Turner County	13	Georgia	NO	NA	NA	2017	0	363017878.646489	30.3369734	0.0758123523526686
13289	Twiggs County	13	Georgia	NO	NA	NA	2011	0	299778150.012436	43.0883	0.130393253247178
13289	Twiggs County	13	Georgia	NO	NA	NA	2014	0	289711774.174479	27.3543059	0.0856555069481813
13289	Twiggs County	13	Georgia	NO	NA	NA	2017	0	341468105.151765	26.73677702	0.0710320985866205
13291	Union County	13	Georgia	NO	NA	NA	2011	0	219511001.066378	25.94916	0.107241467869302
13291	Union County	13	Georgia	NO	NA	NA	2014	0	209633444.126982	19.6465423	0.085020037916891
13291	Union County	13	Georgia	NO	NA	NA	2017	0	245694823.501042	19.32857254	0.0713673402003793
13293	Upson County	13	Georgia	NO	NA	NA	2011	0	249128193.318623	33.75541	0.122918215062391
13293	Upson County	13	Georgia	NO	NA	NA	2014	0	218987733.830794	21.7999629	0.0903091389160958
13293	Upson County	13	Georgia	NO	NA	NA	2017	0	253351300.670908	21.44492473	0.076788666227434
13295	Walker County	13	Georgia	NO	NA	NA	2011	0	534529718.779749	74.26173	0.126034354789092
13295	Walker County	13	Georgia	NO	NA	NA	2014	0	505957539.972722	56.5697477	0.101429878605736
13295	Walker County	13	Georgia	NO	NA	NA	2017	0	578449944.655299	54.9964899	0.0862511559588358
13297	Walton County	13	Georgia	YES	12060	Atlanta-Sandy Springs-Alpharetta, GA	2011	0	697510293.758635	87.1063	0.113290809934923
13297	Walton County	13	Georgia	YES	12060	Atlanta-Sandy Springs-Alpharetta, GA	2014	0	848879888.622597	78.57071	0.0839672962904354
13297	Walton County	13	Georgia	YES	12060	Atlanta-Sandy Springs-Alpharetta, GA	2017	0	875381542.783695	63.5736058	0.0658832774393855
13299	Ware County	13	Georgia	NO	NA	NA	2011	0	430932512.361343	66.67418	0.140360258075155
13299	Ware County	13	Georgia	NO	NA	NA	2014	0	392481688.377021	47.5089253	0.109812440483996
13299	Ware County	13	Georgia	NO	NA	NA	2017	0	506854924.144236	51.1222105	0.0915001256404292
13301	Warren County	13	Georgia	NO	NA	NA	2011	0	183839552.93664	26.31477	0.129854307189473
13301	Warren County	13	Georgia	NO	NA	NA	2014	0	177999217.397997	16.9131272	0.0861988671962083
13301	Warren County	13	Georgia	NO	NA	NA	2017	0	212593164.265967	16.70342366	0.071277414315869
13303	Washington County	13	Georgia	NO	NA	NA	2011	0	231931218.441337	32.83093	0.128416169656529
13303	Washington County	13	Georgia	NO	NA	NA	2014	0	206650163.994695	21.9193554	0.0962249646703744
13303	Washington County	13	Georgia	NO	NA	NA	2017	0	252864052.372802	22.45191162	0.0805493363503633
13305	Wayne County	13	Georgia	NO	NA	NA	2011	0	341675037.875815	51.31691	0.136252030424517
13305	Wayne County	13	Georgia	NO	NA	NA	2014	0	297935764.808638	35.2133623	0.107221182200698
13305	Wayne County	13	Georgia	NO	NA	NA	2017	0	399015473.809601	40.6023075	0.0923116926296539
13307	Webster County	13	Georgia	NO	NA	NA	2011	0	53348399.8756044	6.94736	0.118139231729207
13307	Webster County	13	Georgia	NO	NA	NA	2014	0	47709369.1400766	4.65993377	0.0886077699569406
13307	Webster County	13	Georgia	NO	NA	NA	2017	0	53670953.9686877	4.42214274	0.0747462102903977
13309	Wheeler County	13	Georgia	NO	NA	NA	2011	0	81992141.9474071	11.0655	0.122431888008354
13309	Wheeler County	13	Georgia	NO	NA	NA	2014	0	70482229.4056144	7.6126181	0.0979828678804204
13309	Wheeler County	13	Georgia	NO	NA	NA	2017	0	86089178.3848287	7.75104947	0.0816784865426042
13311	White County	13	Georgia	NO	NA	NA	2011	0	213163653.505133	26.5663	0.1130612164033
13311	White County	13	Georgia	NO	NA	NA	2014	0	192746837.588367	19.4989497	0.0917740069574827
13311	White County	13	Georgia	NO	NA	NA	2017	0	231550383.375719	19.03101108	0.0745610635009526
13313	Whitfield County	13	Georgia	NO	NA	NA	2011	0	1308385953.02107	185.9621	0.128939002248397
13313	Whitfield County	13	Georgia	NO	NA	NA	2014	0	1274988457.72507	130.184788	0.0926295860469677
13313	Whitfield County	13	Georgia	NO	NA	NA	2017	0	1423947666.91312	122.5327118	0.0780645306556483
13315	Wilcox County	13	Georgia	NO	NA	NA	2011	0	88760701.5048376	12.06167	0.123277112251298
13315	Wilcox County	13	Georgia	NO	NA	NA	2014	0	70750944.2813469	7.7952771	0.0999528204326156
13315	Wilcox County	13	Georgia	NO	NA	NA	2017	0	87104174.9982614	7.80007858	0.0812373489412891
13317	Wilkes County	13	Georgia	NO	NA	NA	2011	0	136794702.994456	17.84454	0.118340067458429
13317	Wilkes County	13	Georgia	NO	NA	NA	2014	0	118852149.096084	11.9641701	0.0913211298578181
13317	Wilkes County	13	Georgia	NO	NA	NA	2017	0	131270003.435955	10.86404692	0.0750795865201335
13319	Wilkinson County	13	Georgia	NO	NA	NA	2011	0	158424601.005299	20.95252	0.119980143790351
13319	Wilkinson County	13	Georgia	NO	NA	NA	2014	0	130974924.436317	13.0898821	0.0906657617145107
13319	Wilkinson County	13	Georgia	NO	NA	NA	2017	0	165891207.436329	13.54766245	0.0740861003258907
13321	Worth County	13	Georgia	NO	NA	NA	2011	0	310330299.747345	43.61213	0.127490802049002
13321	Worth County	13	Georgia	NO	NA	NA	2014	0	263698834.950315	28.3915316	0.0976734092041048
13321	Worth County	13	Georgia	NO	NA	NA	2017	0	340050929.309925	31.210281	0.0832625004488867
16001	Ada County	16	Idaho	NO	NA	NA	2011	0	2997262384.69448	298.2689	0.0902773797443721
16001	Ada County	16	Idaho	NO	NA	NA	2014	0	3143916424.98801	278.063875	0.0802360082285678
16001	Ada County	16	Idaho	NO	NA	NA	2017	0	3352466728.03208	199.0922184	0.0538747844609479
16003	Adams County	16	Idaho	NO	NA	NA	2011	0	67197148.0724264	7.34353	0.0991401948569578
16003	Adams County	16	Idaho	NO	NA	NA	2014	0	84507458.2532783	7.24551794	0.0777803929312861
16003	Adams County	16	Idaho	NO	NA	NA	2017	0	80242976.3626176	6.73437184	0.0761352537463932
16005	Bannock County	16	Idaho	NO	NA	NA	2011	0	739203730.109224	89.0553	0.109292750949978
16005	Bannock County	16	Idaho	NO	NA	NA	2014	0	715956064.238929	65.882419	0.0834793196627502
16005	Bannock County	16	Idaho	NO	NA	NA	2017	0	823759037.103798	51.7799949	0.0570239828575487
16007	Bear Lake County	16	Idaho	NO	NA	NA	2011	0	84923763.2520318	9.35525	0.0999359862762788
16007	Bear Lake County	16	Idaho	NO	NA	NA	2014	0	99995843.410305	7.89549561	0.0716297086743793
16007	Bear Lake County	16	Idaho	NO	NA	NA	2017	0	91668065.9362637	7.10619147	0.0703257824331591
16009	Benewah County	16	Idaho	NO	NA	NA	2011	0	122030669.428343	12.8637	0.095629667481178
16009	Benewah County	16	Idaho	NO	NA	NA	2014	0	139467362.576912	12.54116965	0.0815757716932303
16009	Benewah County	16	Idaho	NO	NA	NA	2017	0	128771485.391153	9.46107311	0.0666524978208102
16011	Bingham County	16	Idaho	NO	NA	NA	2011	0	557670348.762292	68.3261	0.11114880933025
16011	Bingham County	16	Idaho	NO	NA	NA	2014	0	540489516.741395	44.4089129	0.0745381489464579
16011	Bingham County	16	Idaho	NO	NA	NA	2017	0	607238346.63942	39.1339828	0.0584642788256973
16013	Blaine County	16	Idaho	NO	NA	NA	2011	0	226909428.965546	26.29194	0.105115273797711
16013	Blaine County	16	Idaho	NO	NA	NA	2014	0	278659363.041207	26.6677572	0.0868177624388225
16013	Blaine County	16	Idaho	NO	NA	NA	2017	0	261551445.913301	19.31758371	0.0670025627049817
16015	Boise County	16	Idaho	NO	NA	NA	2011	0	109299243.568196	12.00365	0.0996304068427211
16015	Boise County	16	Idaho	NO	NA	NA	2014	0	154347412.696599	13.43997596	0.0789941398035983
16015	Boise County	16	Idaho	NO	NA	NA	2017	0	145059994.48483	12.78060457	0.079928097853959
16017	Bonner County	16	Idaho	NO	NA	NA	2011	0	511021455.450441	57.19271	0.101530675860785
16017	Bonner County	16	Idaho	NO	NA	NA	2014	0	576889662.620577	56.1421862	0.0882860933224529
16017	Bonner County	16	Idaho	NO	NA	NA	2017	0	523151808.435502	42.272969	0.0733045203570601
16019	Bonneville County	16	Idaho	NO	NA	NA	2011	0	838107344.003266	88.9393	0.0962697395788093
16019	Bonneville County	16	Idaho	NO	NA	NA	2014	0	892815450.797154	73.528365	0.0747117566408526
16019	Bonneville County	16	Idaho	NO	NA	NA	2017	0	964119183.096699	58.2164369	0.0547785627532275
16021	Boundary County	16	Idaho	NO	NA	NA	2011	0	133104399.00248	14.01513	0.0955213513632955
16021	Boundary County	16	Idaho	NO	NA	NA	2014	0	152549588.702008	13.62285046	0.0810126212582262
16021	Boundary County	16	Idaho	NO	NA	NA	2017	0	139109286.382119	10.35382017	0.0675212123015791
16023	Butte County	16	Idaho	NO	NA	NA	2011	0	67251448.6589818	7.07166	0.0953927709572335
16023	Butte County	16	Idaho	NO	NA	NA	2014	0	80506949.1542177	6.20293317	0.0698971501737626
16023	Butte County	16	Idaho	NO	NA	NA	2017	0	78229574.5789912	5.9730595	0.0692662392538081
16025	Camas County	16	Idaho	NO	NA	NA	2011	0	25725721.215485	2.864613	0.101016923017939
16025	Camas County	16	Idaho	NO	NA	NA	2014	0	31824907.1887914	2.59563355	0.0739898197730283
16025	Camas County	16	Idaho	NO	NA	NA	2017	0	31530968.7317833	2.550039839	0.0733677816248312
16027	Canyon County	16	Idaho	NO	NA	NA	2011	0	1451115234.43803	173.8228	0.108667725265209
16027	Canyon County	16	Idaho	NO	NA	NA	2014	0	1365212163.80813	141.239468	0.0938537565457304
16027	Canyon County	16	Idaho	NO	NA	NA	2017	0	1587987227.11171	114.5955603	0.0654661081657409
16029	Caribou County	16	Idaho	NO	NA	NA	2011	0	90915444.2084769	9.93489	0.0991336585334338
16029	Caribou County	16	Idaho	NO	NA	NA	2014	0	105500335.09951	8.46411557	0.0727819155783519
16029	Caribou County	16	Idaho	NO	NA	NA	2017	0	93575849.8287655	6.55814816	0.0635789249501659
16031	Cassia County	16	Idaho	NO	NA	NA	2011	0	339409033.059392	43.1276	0.115273009207088
16031	Cassia County	16	Idaho	NO	NA	NA	2014	0	374784478.602829	31.4712248	0.0761776874914959
16031	Cassia County	16	Idaho	NO	NA	NA	2017	0	433694185.148598	28.7834169	0.0602080393763898
16033	Clark County	16	Idaho	NO	NA	NA	2011	0	57944500.4298398	7.25605	0.113601425223215
16033	Clark County	16	Idaho	NO	NA	NA	2014	0	67223795.5451539	5.16570433	0.0697111506650973
16033	Clark County	16	Idaho	NO	NA	NA	2017	0	75615016.0159003	5.12052001	0.0614330044307581
16035	Clearwater County	16	Idaho	NO	NA	NA	2011	0	87808059.2008573	9.67047	0.0999099956481233
16035	Clearwater County	16	Idaho	NO	NA	NA	2014	0	104091189.408093	10.09629683	0.0879921390731488
16035	Clearwater County	16	Idaho	NO	NA	NA	2017	0	87527044.7480025	6.84405599	0.0709360537843966
16037	Custer County	16	Idaho	NO	NA	NA	2011	0	79007603.6578188	7.93054	0.0910604110854793
16037	Custer County	16	Idaho	NO	NA	NA	2014	0	89943179.5618226	7.0165664	0.070770479721606
16037	Custer County	16	Idaho	NO	NA	NA	2017	0	82504135.7174236	6.28284276	0.0690837983590657
16039	Elmore County	16	Idaho	NO	NA	NA	2011	0	544432447.834165	70.726	0.117850337863741
16039	Elmore County	16	Idaho	NO	NA	NA	2014	0	557588002.703912	48.2783496	0.0785479275327274
16039	Elmore County	16	Idaho	NO	NA	NA	2017	0	673354286.442629	44.4369984	0.0598682857621032
16041	Franklin County	16	Idaho	NO	NA	NA	2011	0	91343712.0681907	10.8817	0.108072159120143
16041	Franklin County	16	Idaho	NO	NA	NA	2014	0	102724625.982082	8.88105511	0.0784306352431628
16041	Franklin County	16	Idaho	NO	NA	NA	2017	0	107131781.456326	9.39550841	0.0795605350553081
16043	Fremont County	16	Idaho	NO	NA	NA	2011	0	180019649.392881	19.73731	0.0994635113502085
16043	Fremont County	16	Idaho	NO	NA	NA	2014	0	223770095.449244	17.6817146	0.0716833124191679
16043	Fremont County	16	Idaho	NO	NA	NA	2017	0	211021323.032552	14.41432762	0.0619674726056349
16045	Gem County	16	Idaho	NO	NA	NA	2011	0	102972264.915121	13.94204	0.122829248661231
16045	Gem County	16	Idaho	NO	NA	NA	2014	0	110793227.678817	12.57353692	0.102953231534309
16045	Gem County	16	Idaho	NO	NA	NA	2017	0	109160103.741377	10.17757042	0.0845816031576347
16047	Gooding County	16	Idaho	NO	NA	NA	2011	0	320787419.474331	44.1348	0.124812927915198
16047	Gooding County	16	Idaho	NO	NA	NA	2014	0	317435218.783403	29.0001004	0.0828781653219741
16047	Gooding County	16	Idaho	NO	NA	NA	2017	0	370498030.403404	28.79832449	0.0705142763821189
16049	Idaho County	16	Idaho	NO	NA	NA	2011	0	213315238.568088	22.60716	0.0961434855962818
16049	Idaho County	16	Idaho	NO	NA	NA	2014	0	256661141.973407	21.9237833	0.0774909731169495
16049	Idaho County	16	Idaho	NO	NA	NA	2017	0	231872426.361731	17.03931672	0.0666651414786854
16051	Jefferson County	16	Idaho	NO	NA	NA	2011	0	253837726.26932	29.8506	0.106682364350807
16051	Jefferson County	16	Idaho	NO	NA	NA	2014	0	270185270.907883	21.1079868	0.0708730104077734
16051	Jefferson County	16	Idaho	NO	NA	NA	2017	0	291765108.40313	19.69807888	0.0612472021245312
16053	Jerome County	16	Idaho	NO	NA	NA	2011	0	438447845.670464	60.8433	0.125889803853039
16053	Jerome County	16	Idaho	NO	NA	NA	2014	0	478439180.560687	44.0017793	0.0834332645311948
16053	Jerome County	16	Idaho	NO	NA	NA	2017	0	567539804.998555	37.7262119	0.0603035125153443
16055	Kootenai County	16	Idaho	NO	NA	NA	2011	0	1448700988.31551	178.9257	0.11204428377077
16055	Kootenai County	16	Idaho	NO	NA	NA	2014	0	1493655400.61218	155.9398989	0.0947114686434653
16055	Kootenai County	16	Idaho	NO	NA	NA	2017	0	1578474493.61205	115.3152151	0.0662742438043148
16057	Latah County	16	Idaho	NO	NA	NA	2011	0	342088408.532722	41.55047	0.11018775083758
16057	Latah County	16	Idaho	NO	NA	NA	2014	0	295670107.750599	29.8767885	0.0916689441946218
16057	Latah County	16	Idaho	NO	NA	NA	2017	0	295263494.718513	20.38295325	0.0626257714729067
16059	Lemhi County	16	Idaho	NO	NA	NA	2011	0	85532553.0263544	9.3994	0.0996929466437024
16059	Lemhi County	16	Idaho	NO	NA	NA	2014	0	96506651.4431823	7.54188389	0.0708954447547893
16059	Lemhi County	16	Idaho	NO	NA	NA	2017	0	87911089.1640091	7.11082842	0.0733790821240706
16061	Lewis County	16	Idaho	NO	NA	NA	2011	0	58270161.412024	6.38068	0.099338244249805
16061	Lewis County	16	Idaho	NO	NA	NA	2014	0	69340250.6269177	6.25426064	0.0818250548749544
16061	Lewis County	16	Idaho	NO	NA	NA	2017	0	58818331.7444297	4.34109687	0.0669549223605568
16063	Lincoln County	16	Idaho	NO	NA	NA	2011	0	86573013.0935363	9.7532	0.102202220876942
16063	Lincoln County	16	Idaho	NO	NA	NA	2014	0	107535485.76964	9.10597248	0.0768192863741001
16063	Lincoln County	16	Idaho	NO	NA	NA	2017	0	102141522.790087	8.46800019	0.075209771117987
16065	Madison County	16	Idaho	NO	NA	NA	2011	0	229316997.10554	24.81747	0.0981786363574524
16065	Madison County	16	Idaho	NO	NA	NA	2014	0	240036868.212986	18.544813	0.0700874473367399
16065	Madison County	16	Idaho	NO	NA	NA	2017	0	261552046.482835	17.29220859	0.0599774613301466
16067	Minidoka County	16	Idaho	NO	NA	NA	2011	0	230002268.481199	31.46723	0.124114388325712
16067	Minidoka County	16	Idaho	NO	NA	NA	2014	0	248094546.140936	24.2952592	0.0888382624423516
16067	Minidoka County	16	Idaho	NO	NA	NA	2017	0	270437903.339551	18.75366618	0.0629092282089956
16069	Nez Perce County	16	Idaho	NO	NA	NA	2011	0	378737029.083404	52.11697	0.124835218762372
16069	Nez Perce County	16	Idaho	NO	NA	NA	2014	0	423517505.743571	46.0501685	0.0986405746423219
16069	Nez Perce County	16	Idaho	NO	NA	NA	2017	0	416437646.251821	31.56334038	0.0687588670089804
16071	Oneida County	16	Idaho	NO	NA	NA	2011	0	145556168.060252	18.47501	0.115146251558434
16071	Oneida County	16	Idaho	NO	NA	NA	2014	0	152072728.507145	11.06153776	0.0659872309474231
16071	Oneida County	16	Idaho	NO	NA	NA	2017	0	196439474.495927	12.89633653	0.0595570708582969
16073	Owyhee County	16	Idaho	NO	NA	NA	2011	0	122534531.686345	15.2949	0.113235833922661
16073	Owyhee County	16	Idaho	NO	NA	NA	2014	0	127409746.445791	11.76475072	0.0837675501350203
16073	Owyhee County	16	Idaho	NO	NA	NA	2017	0	117240747.434772	10.67481576	0.0825995242411034
16075	Payette County	16	Idaho	NO	NA	NA	2011	0	292865379.015681	41.4128	0.128280988100886
16075	Payette County	16	Idaho	NO	NA	NA	2014	0	273196541.597325	27.1608833	0.0901912546572374
16075	Payette County	16	Idaho	NO	NA	NA	2017	0	324026186.312825	26.34463276	0.0737577696813146
16077	Power County	16	Idaho	NO	NA	NA	2011	0	177314604.888544	24.0606	0.123099894500875
16077	Power County	16	Idaho	NO	NA	NA	2014	0	184616728.818993	15.6267467	0.0767879825017621
16077	Power County	16	Idaho	NO	NA	NA	2017	0	221818893.802396	13.98386457	0.0571905680650978
16079	Shoshone County	16	Idaho	NO	NA	NA	2011	0	215796403.182429	26.75271	0.112465499460287
16079	Shoshone County	16	Idaho	NO	NA	NA	2014	0	225392610.626438	19.9787647	0.080412709225547
16079	Shoshone County	16	Idaho	NO	NA	NA	2017	0	251639511.35281	17.23325071	0.0621275330756264
16081	Teton County	16	Idaho	NO	NA	NA	2011	0	84499289.0925438	8.83984	0.0949045611881867
16081	Teton County	16	Idaho	NO	NA	NA	2014	0	99858651.5814192	7.81137815	0.0709639369631544
16081	Teton County	16	Idaho	NO	NA	NA	2017	0	108695224.603915	7.57117643	0.0631900412016474
16083	Twin Falls County	16	Idaho	NO	NA	NA	2011	0	561507316.74044	71.7742	0.11596012558427
16083	Twin Falls County	16	Idaho	NO	NA	NA	2014	0	561496603.69882	56.2273922	0.0908440618123408
16083	Twin Falls County	16	Idaho	NO	NA	NA	2017	0	607957326.85016	46.1122896	0.0688080620202657
16085	Valley County	16	Idaho	NO	NA	NA	2011	0	138564929.42918	15.25783	0.0998930291996333
16085	Valley County	16	Idaho	NO	NA	NA	2014	0	176466063.269623	15.1759624	0.0780172756676651
16085	Valley County	16	Idaho	NO	NA	NA	2017	0	166976023.875392	14.44690739	0.0784903941309667
16087	Washington County	16	Idaho	NO	NA	NA	2011	0	87242911.9997272	10.77589	0.112051772961787
16087	Washington County	16	Idaho	NO	NA	NA	2014	0	98498850.8945741	9.54567272	0.0879166461940453
16087	Washington County	16	Idaho	NO	NA	NA	2017	0	95645826.474156	8.56576574	0.081244861926542
17001	Adams County	17	Illinois	NO	NA	NA	2011	0	482369986.945956	40.84343	0.0768135195554974
17001	Adams County	17	Illinois	NO	NA	NA	2014	0	506420148.80443	41.083828	0.0735962459439542
17001	Adams County	17	Illinois	NO	NA	NA	2017	0	506420148.735775	29.8961377	0.0535549779646096
17003	Alexander County	17	Illinois	NO	NA	NA	2011	0	118030002.769484	10.77946	0.0828514901972766
17003	Alexander County	17	Illinois	NO	NA	NA	2014	0	109937622.938906	7.8398396	0.0646928927426425
17003	Alexander County	17	Illinois	NO	NA	NA	2017	0	109937621.694609	7.39733631	0.0610414388963356
17005	Bond County	17	Illinois	YES	41180	St. Louis, MO-IL	2011	0	269189992.366187	25.26322	0.0851384089943665
17005	Bond County	17	Illinois	YES	41180	St. Louis, MO-IL	2014	0	291596649.335596	21.1933118	0.0659343963616488
17005	Bond County	17	Illinois	YES	41180	St. Louis, MO-IL	2017	0	291596647.850642	19.50895645	0.0606942079588986
17007	Boone County	17	Illinois	NO	NA	NA	2011	0	551489990.309267	44.40896	0.0730514271141675
17007	Boone County	17	Illinois	NO	NA	NA	2014	0	548358970.457376	36.1592905	0.059820588917268
17007	Boone County	17	Illinois	NO	NA	NA	2017	0	548358963.331863	27.1219077	0.0448694786269738
17009	Brown County	17	Illinois	NO	NA	NA	2011	0	56970000.364432	4.704384	0.0749121528629064
17009	Brown County	17	Illinois	NO	NA	NA	2014	0	55070903.6829321	4.03493441	0.0664676022882727
17009	Brown County	17	Illinois	NO	NA	NA	2017	0	55070902.8520652	3.86738755	0.0637075985198673
17011	Bureau County	17	Illinois	NO	NA	NA	2011	0	526070013.347755	45.6864	0.0787841995436801
17011	Bureau County	17	Illinois	NO	NA	NA	2014	0	539562327.49591	37.2317119	0.0625989605992505
17011	Bureau County	17	Illinois	NO	NA	NA	2017	0	539562335.822464	28.8756195	0.0485495736623576
17013	Calhoun County	17	Illinois	YES	41180	St. Louis, MO-IL	2011	0	38100001.2549602	3.252486	0.0774437157237496
17013	Calhoun County	17	Illinois	YES	41180	St. Louis, MO-IL	2014	0	35735534.8388533	2.74759025	0.0697505146575489
17013	Calhoun County	17	Illinois	YES	41180	St. Louis, MO-IL	2017	0	35735535.101861	2.63994226	0.0670177549021336
17015	Carroll County	17	Illinois	NO	NA	NA	2011	0	141889995.955756	10.89684	0.0696697952215325
17015	Carroll County	17	Illinois	NO	NA	NA	2014	0	142809397.734827	9.6617932	0.0613757322074207
17015	Carroll County	17	Illinois	NO	NA	NA	2017	0	142809399.828055	7.92104148	0.0503177519422035
17017	Cass County	17	Illinois	NO	NA	NA	2011	0	108419998.130876	9.06337	0.0758361104844209
17017	Cass County	17	Illinois	NO	NA	NA	2014	0	107634634.50516	8.2796496	0.0697839668820266
17017	Cass County	17	Illinois	NO	NA	NA	2017	0	107634632.23388	7.54652075	0.0636048855503819
17019	Champaign County	17	Illinois	NO	NA	NA	2011	0	1773630015.34942	153.854	0.0786939777631485
17019	Champaign County	17	Illinois	NO	NA	NA	2014	0	1823856346.16622	133.935108	0.0666192194266042
17019	Champaign County	17	Illinois	NO	NA	NA	2017	0	1823856310.10379	99.1218343	0.0493031249115515
17021	Christian County	17	Illinois	NO	NA	NA	2011	0	335420001.400085	27.82106	0.0752454861882842
17021	Christian County	17	Illinois	NO	NA	NA	2014	0	314210876.915204	23.8939271	0.0689861734151304
17021	Christian County	17	Illinois	NO	NA	NA	2017	0	314210879.488539	18.4270042	0.0532021585037626
17023	Clark County	17	Illinois	NO	NA	NA	2011	0	355110009.554425	32.95456	0.0841876408466388
17023	Clark County	17	Illinois	NO	NA	NA	2014	0	354697658.395003	25.1664396	0.0643663960697108
17023	Clark County	17	Illinois	NO	NA	NA	2017	0	354697655.839667	24.0240711	0.0614446426013219
17025	Clay County	17	Illinois	NO	NA	NA	2011	0	150169998.201057	12.76789	0.0771314850419773
17025	Clay County	17	Illinois	NO	NA	NA	2014	0	152891524.645302	11.4033216	0.0676618234060515
17025	Clay County	17	Illinois	NO	NA	NA	2017	0	152891525.727905	11.24590304	0.0667277769440531
17027	Clinton County	17	Illinois	YES	41180	St. Louis, MO-IL	2011	0	379740001.897244	33.32788	0.0796190656804509
17027	Clinton County	17	Illinois	YES	41180	St. Louis, MO-IL	2014	0	391161449.008946	29.2189547	0.067764831860987
17027	Clinton County	17	Illinois	YES	41180	St. Louis, MO-IL	2017	0	391161451.56875	23.1924455	0.0537881034966549
17029	Coles County	17	Illinois	NO	NA	NA	2011	0	523019991.297477	45.36802	0.0786914001621898
17029	Coles County	17	Illinois	NO	NA	NA	2014	0	521231124.428825	39.283851	0.0683721836348246
17029	Coles County	17	Illinois	NO	NA	NA	2017	0	521231117.251757	29.3980272	0.0511662500170025
17031	Cook County	17	Illinois	YES	16980	Chicago-Naperville-Elgin, IL-IN-WI	2011	0	31705269596.1759	482.744	0.0138127824082398
17031	Cook County	17	Illinois	YES	16980	Chicago-Naperville-Elgin, IL-IN-WI	2014	0	30968493999.9949	458.755055	0.0134386769112482
17031	Cook County	17	Illinois	YES	16980	Chicago-Naperville-Elgin, IL-IN-WI	2017	0	30968494531.1139	1288.562139	0.0377468755501856
17033	Crawford County	17	Illinois	NO	NA	NA	2011	0	169160004.469196	14.23145	0.0763215531270812
17033	Crawford County	17	Illinois	NO	NA	NA	2014	0	171295720.709282	13.5221921	0.07161373485382
17033	Crawford County	17	Illinois	NO	NA	NA	2017	0	171295721.647041	12.37602042	0.0655435918597349
17035	Cumberland County	17	Illinois	NO	NA	NA	2011	0	309090007.822047	29.13244	0.0855042361064655
17035	Cumberland County	17	Illinois	NO	NA	NA	2014	0	308692146.980432	21.7766967	0.0639973744945985
17035	Cumberland County	17	Illinois	NO	NA	NA	2017	0	308692140.460826	21.22084802	0.0623638472455579
17037	DeKalb County	17	Illinois	YES	16980	Chicago-Naperville-Elgin, IL-IN-WI	2011	0	897949999.338752	70.6286	0.0713549620521714
17037	DeKalb County	17	Illinois	YES	16980	Chicago-Naperville-Elgin, IL-IN-WI	2014	0	899047478.361589	61.5602284	0.0621174088571701
17037	DeKalb County	17	Illinois	YES	16980	Chicago-Naperville-Elgin, IL-IN-WI	2017	0	899047497.514133	45.2555918	0.0456651983283939
17039	De Witt County	17	Illinois	NO	NA	NA	2011	0	202450000.749961	19.12218	0.0856870823772349
17039	De Witt County	17	Illinois	NO	NA	NA	2014	0	212531598.10521	15.2931969	0.0652785514115758
17039	De Witt County	17	Illinois	NO	NA	NA	2017	0	212531594.432848	11.58326976	0.0494428397510358
17041	Douglas County	17	Illinois	NO	NA	NA	2011	0	271100008.47224	26.78896	0.0896441717188619
17041	Douglas County	17	Illinois	NO	NA	NA	2014	0	271920653.043673	19.0401452	0.0635219464924206
17041	Douglas County	17	Illinois	NO	NA	NA	2017	0	271920649.454566	15.01913073	0.0501069934690547
17043	DuPage County	17	Illinois	YES	16980	Chicago-Naperville-Elgin, IL-IN-WI	2011	0	8059050111.06437	122.2995	0.0137669127974906
17043	DuPage County	17	Illinois	YES	16980	Chicago-Naperville-Elgin, IL-IN-WI	2014	0	8431533995.67928	113.858676	0.0122505410565545
17043	DuPage County	17	Illinois	YES	16980	Chicago-Naperville-Elgin, IL-IN-WI	2017	0	8431533709.9236	330.179756	0.0355254508141956
17045	Edgar County	17	Illinois	NO	NA	NA	2011	0	165529999.177296	13.44104	0.0736634231760575
17045	Edgar County	17	Illinois	NO	NA	NA	2014	0	167481271.101074	12.2107652	0.0661412454081383
17045	Edgar County	17	Illinois	NO	NA	NA	2017	0	167481276.752993	11.3835272	0.0616603978870154
17047	Edwards County	17	Illinois	NO	NA	NA	2011	0	75910002.2284864	6.52816	0.0780166902703104
17047	Edwards County	17	Illinois	NO	NA	NA	2014	0	73579877.6710682	5.63869556	0.0695208897792055
17047	Edwards County	17	Illinois	NO	NA	NA	2017	0	73579877.2087891	5.36450968	0.0661403838099497
17049	Effingham County	17	Illinois	NO	NA	NA	2011	0	656129996.690379	60.2455	0.0832972102012591
17049	Effingham County	17	Illinois	NO	NA	NA	2014	0	688299447.806487	51.157912	0.0674265790050595
17049	Effingham County	17	Illinois	NO	NA	NA	2017	0	688299448.21032	39.2948108	0.0517909070124004
17051	Fayette County	17	Illinois	NO	NA	NA	2011	0	414190014.260545	38.81918	0.0850241833526209
17051	Fayette County	17	Illinois	NO	NA	NA	2014	0	432057265.411898	32.2571038	0.0677298003450034
17051	Fayette County	17	Illinois	NO	NA	NA	2017	0	432057263.50964	30.0231435	0.0630391846876623
17053	Ford County	17	Illinois	NO	NA	NA	2011	0	159979997.325933	13.49964	0.0765512414564117
17053	Ford County	17	Illinois	NO	NA	NA	2014	0	153281365.181695	10.4919798	0.0620960281484036
17053	Ford County	17	Illinois	NO	NA	NA	2017	0	153281368.547618	8.31113925	0.0491888790598366
17055	Franklin County	17	Illinois	NO	NA	NA	2011	0	495760006.939679	46.2197	0.0845768233428312
17055	Franklin County	17	Illinois	NO	NA	NA	2014	0	502497529.37791	38.6301592	0.0697410213606339
17055	Franklin County	17	Illinois	NO	NA	NA	2017	0	502497532.572714	35.4594665	0.0640168056799091
17057	Fulton County	17	Illinois	NO	NA	NA	2011	0	313609991.139755	25.31333	0.0732242828461124
17057	Fulton County	17	Illinois	NO	NA	NA	2014	0	314142525.983646	23.1090139	0.066734501165943
17057	Fulton County	17	Illinois	NO	NA	NA	2017	0	314142518.207774	21.8248613	0.0630261106867468
17059	Gallatin County	17	Illinois	NO	NA	NA	2011	0	74570000.585383	6.457633	0.0785606285118997
17059	Gallatin County	17	Illinois	NO	NA	NA	2014	0	73118360.9554063	5.4185648	0.0672285214688978
17059	Gallatin County	17	Illinois	NO	NA	NA	2017	0	73118358.1501558	4.41225022	0.0547431065181421
17061	Greene County	17	Illinois	NO	NA	NA	2011	0	117200004.8282	9.86519	0.0763613434856036
17061	Greene County	17	Illinois	NO	NA	NA	2014	0	111960886.774029	8.323907	0.0674460664358618
17061	Greene County	17	Illinois	NO	NA	NA	2017	0	111960885.334673	8.00505468	0.0648625046761096
17063	Grundy County	17	Illinois	YES	16980	Chicago-Naperville-Elgin, IL-IN-WI	2011	0	693739994.591102	11.14935	0.0145796988205655
17063	Grundy County	17	Illinois	YES	16980	Chicago-Naperville-Elgin, IL-IN-WI	2014	0	710642695.224092	9.5737309	0.0122215321929225
17063	Grundy County	17	Illinois	YES	16980	Chicago-Naperville-Elgin, IL-IN-WI	2017	0	710642696.228244	32.8185682	0.0418951808239326
17065	Hamilton County	17	Illinois	NO	NA	NA	2011	0	84249998.0718422	7.234828	0.077902975766575
17065	Hamilton County	17	Illinois	NO	NA	NA	2014	0	84720142.5135625	6.2790047	0.0672356900877072
17065	Hamilton County	17	Illinois	NO	NA	NA	2017	0	84720144.8859226	6.16495993	0.0660144948847554
17067	Hancock County	17	Illinois	NO	NA	NA	2011	0	198649997.308422	16.08727	0.0734665293229332
17067	Hancock County	17	Illinois	NO	NA	NA	2014	0	202162990.806708	14.2408478	0.0639042772233953
17067	Hancock County	17	Illinois	NO	NA	NA	2017	0	202162989.613516	13.88825703	0.06232206432493
17069	Hardin County	17	Illinois	NO	NA	NA	2011	0	38580000.9151942	3.350407	0.0787827379753155
17069	Hardin County	17	Illinois	NO	NA	NA	2014	0	40835721.7586342	3.08533545	0.0685421762486474
17069	Hardin County	17	Illinois	NO	NA	NA	2017	0	40835722.919388	3.00064042	0.0666606344798852
17071	Henderson County	17	Illinois	NO	NA	NA	2011	0	113620001.221332	9.07934	0.0724928587285138
17071	Henderson County	17	Illinois	NO	NA	NA	2014	0	127588386.478308	8.5000966	0.0604377728795631
17071	Henderson County	17	Illinois	NO	NA	NA	2017	0	127588386.01756	8.3238609	0.0591846940153579
17073	Henry County	17	Illinois	NO	NA	NA	2011	0	713329997.789636	61.949	0.0787842760467131
17073	Henry County	17	Illinois	NO	NA	NA	2014	0	718133020.310923	49.7967374	0.0629059505598396
17073	Henry County	17	Illinois	NO	NA	NA	2017	0	718133016.166957	38.8599334	0.0490899844238611
17075	Iroquois County	17	Illinois	NO	NA	NA	2011	0	522529992.552814	45.6448	0.0792457210313467
17075	Iroquois County	17	Illinois	NO	NA	NA	2014	0	495121061.154161	33.7325422	0.0618063942865033
17075	Iroquois County	17	Illinois	NO	NA	NA	2017	0	495121054.705081	26.9358962	0.0493532516112028
17077	Jackson County	17	Illinois	NO	NA	NA	2011	0	483139995.928355	41.76911	0.0784292327580357
17077	Jackson County	17	Illinois	NO	NA	NA	2014	0	482790457.752308	37.248407	0.0699914132044538
17077	Jackson County	17	Illinois	NO	NA	NA	2017	0	482790456.708393	27.7438901	0.0521320033924348
17079	Jasper County	17	Illinois	NO	NA	NA	2011	0	132650002.617296	11.14188	0.076198592623271
17079	Jasper County	17	Illinois	NO	NA	NA	2014	0	132680204.8085	9.4498773	0.0646123850487394
17079	Jasper County	17	Illinois	NO	NA	NA	2017	0	132680204.593661	9.39041024	0.0642057863730093
17081	Jefferson County	17	Illinois	NO	NA	NA	2011	0	685110021.312209	65.0521	0.0861383873964103
17081	Jefferson County	17	Illinois	NO	NA	NA	2014	0	705623521.722383	54.0777744	0.0695250798741712
17081	Jefferson County	17	Illinois	NO	NA	NA	2017	0	705623542.057429	41.9239021	0.0538994548218724
17083	Jersey County	17	Illinois	YES	41180	St. Louis, MO-IL	2011	0	194580000.847854	15.83876	0.0738445950761278
17083	Jersey County	17	Illinois	YES	41180	St. Louis, MO-IL	2014	0	196211481.770189	14.0838497	0.0651167475675971
17083	Jersey County	17	Illinois	YES	41180	St. Louis, MO-IL	2017	0	196211473.937905	9.84541804	0.0455203399961987
17085	Jo Daviess County	17	Illinois	NO	NA	NA	2011	0	232559992.420786	17.57019	0.068538909384123
17085	Jo Daviess County	17	Illinois	NO	NA	NA	2014	0	233349762.596601	15.7455956	0.0612135358167243
17085	Jo Daviess County	17	Illinois	NO	NA	NA	2017	0	233349758.173333	12.58035241	0.048908144664529
17087	Johnson County	17	Illinois	NO	NA	NA	2011	0	245299994.315683	23.92137	0.0884676001906712
17087	Johnson County	17	Illinois	NO	NA	NA	2014	0	244910019.583833	18.3469397	0.0679599133993084
17087	Johnson County	17	Illinois	NO	NA	NA	2017	0	244910022.789422	14.61880006	0.0541503045914374
17089	Kane County	17	Illinois	YES	16980	Chicago-Naperville-Elgin, IL-IN-WI	2011	0	3547189979.73275	51.5046	0.0131721693584972
17089	Kane County	17	Illinois	YES	16980	Chicago-Naperville-Elgin, IL-IN-WI	2014	0	3825412386.36327	51.4568541	0.0122028341243243
17089	Kane County	17	Illinois	YES	16980	Chicago-Naperville-Elgin, IL-IN-WI	2017	0	3825412366.25518	163.4012638	0.0387501055634394
17091	Kankakee County	17	Illinois	NO	NA	NA	2011	0	969019987.494341	79.9894	0.074885104516154
17091	Kankakee County	17	Illinois	NO	NA	NA	2014	0	979813581.631419	70.2499137	0.065042627383104
17091	Kankakee County	17	Illinois	NO	NA	NA	2017	0	979813604.595975	51.8357143	0.0479933823937363
17093	Kendall County	17	Illinois	YES	16980	Chicago-Naperville-Elgin, IL-IN-WI	2011	0	768300007.050252	10.52289	0.0124251010557055
17093	Kendall County	17	Illinois	YES	16980	Chicago-Naperville-Elgin, IL-IN-WI	2014	0	776943050.49959	10.1384305	0.0118379711759265
17093	Kendall County	17	Illinois	YES	16980	Chicago-Naperville-Elgin, IL-IN-WI	2017	0	776943073.388817	30.8201058	0.0359865872090133
17095	Knox County	17	Illinois	NO	NA	NA	2011	0	527540011.183064	45.5099	0.078261147825239
17095	Knox County	17	Illinois	NO	NA	NA	2014	0	545691545.205596	39.7179962	0.0660291704582717
17095	Knox County	17	Illinois	NO	NA	NA	2017	0	545691531.382795	30.1095073	0.0500555423359092
17097	Lake County	17	Illinois	YES	16980	Chicago-Naperville-Elgin, IL-IN-WI	2011	0	5436290037.47907	77.3312	0.0129046986239203
17097	Lake County	17	Illinois	YES	16980	Chicago-Naperville-Elgin, IL-IN-WI	2014	0	5773256980.95556	75.687177	0.0118931570540819
17097	Lake County	17	Illinois	YES	16980	Chicago-Naperville-Elgin, IL-IN-WI	2017	0	5773256633.04815	227.2298703	0.035705925426617
17099	LaSalle County	17	Illinois	NO	NA	NA	2011	0	1333020014.31433	113.5116	0.0772501464548171
17099	LaSalle County	17	Illinois	NO	NA	NA	2014	0	1356433274.05978	94.902568	0.0634709890437395
17099	LaSalle County	17	Illinois	NO	NA	NA	2017	0	1356433277.80277	71.041404	0.0475126043216596
17101	Lawrence County	17	Illinois	NO	NA	NA	2011	0	156680005.05529	13.30983	0.0770645537299627
17101	Lawrence County	17	Illinois	NO	NA	NA	2014	0	156037295.169705	12.1246973	0.0704917395275046
17101	Lawrence County	17	Illinois	NO	NA	NA	2017	0	156037295.006565	11.01658047	0.0640492626390731
17103	Lee County	17	Illinois	NO	NA	NA	2011	0	562400007.826817	47.9447	0.0773376593146698
17103	Lee County	17	Illinois	NO	NA	NA	2014	0	575472633.959352	38.4617511	0.0606317513858752
17103	Lee County	17	Illinois	NO	NA	NA	2017	0	575472621.664296	29.7308473	0.0468682087773831
17105	Livingston County	17	Illinois	NO	NA	NA	2011	0	534420007.156801	45.9596	0.0780170038886116
17105	Livingston County	17	Illinois	NO	NA	NA	2014	0	529751354.694964	36.6168225	0.0627053093963602
17105	Livingston County	17	Illinois	NO	NA	NA	2017	0	529751347.783739	28.7931609	0.0493075030278318
17107	Logan County	17	Illinois	NO	NA	NA	2011	0	495489988.588005	45.4598	0.0832316248426626
17107	Logan County	17	Illinois	NO	NA	NA	2014	0	514408433.563412	36.3767172	0.0641521417262447
17107	Logan County	17	Illinois	NO	NA	NA	2017	0	514408417.893008	28.171728	0.0496822385716602
17109	McDonough County	17	Illinois	NO	NA	NA	2011	0	266369997.793031	21.40321	0.0728935903438425
17109	McDonough County	17	Illinois	NO	NA	NA	2014	0	266902970.640924	19.4857913	0.0662308571228556
17109	McDonough County	17	Illinois	NO	NA	NA	2017	0	266902972.196087	14.97229185	0.050889784318953
17111	McHenry County	17	Illinois	YES	16980	Chicago-Naperville-Elgin, IL-IN-WI	2011	0	2106690003.45525	29.02299	0.0124979060013524
17111	McHenry County	17	Illinois	YES	16980	Chicago-Naperville-Elgin, IL-IN-WI	2014	0	2344600918.14824	31.9480267	0.0123614906362158
17111	McHenry County	17	Illinois	YES	16980	Chicago-Naperville-Elgin, IL-IN-WI	2017	0	2344600944.16044	89.4831194	0.0346232567249717
17113	McLean County	17	Illinois	NO	NA	NA	2011	0	1775990007.85537	154.1635	0.0787475008566484
17113	McLean County	17	Illinois	NO	NA	NA	2014	0	1829783967.87034	129.962166	0.0644336685875374
17113	McLean County	17	Illinois	NO	NA	NA	2017	0	1829783922.80484	76.4622242	0.0379090460442837
17115	Macon County	17	Illinois	NO	NA	NA	2011	0	938420017.626691	79.8634	0.0772051495105014
17115	Macon County	17	Illinois	NO	NA	NA	2014	0	942143417.777285	70.7713094	0.0681453064427984
17115	Macon County	17	Illinois	NO	NA	NA	2017	0	942143417.22	50.9975728	0.0491052837345207
17117	Macoupin County	17	Illinois	YES	41180	St. Louis, MO-IL	2011	0	417670006.451292	36.67029	0.0796483515347997
17117	Macoupin County	17	Illinois	YES	41180	St. Louis, MO-IL	2014	0	406175982.160303	29.7118573	0.0663607518008777
17117	Macoupin County	17	Illinois	YES	41180	St. Louis, MO-IL	2017	0	406175973.687802	23.2491623	0.0519264718315284
17119	Madison County	17	Illinois	YES	41180	St. Louis, MO-IL	2011	0	2827339985.79532	250.4064	0.0803457900428041
17119	Madison County	17	Illinois	YES	41180	St. Louis, MO-IL	2014	0	2935478337.60682	188.570539	0.0582761293799361
17119	Madison County	17	Illinois	YES	41180	St. Louis, MO-IL	2017	0	2935478302.16935	134.0078731	0.0414139996968586
17121	Marion County	17	Illinois	NO	NA	NA	2011	0	481340011.346912	43.78662	0.0825249356874053
17121	Marion County	17	Illinois	NO	NA	NA	2014	0	467449117.76418	36.8986575	0.071609716947575
17121	Marion County	17	Illinois	NO	NA	NA	2017	0	467449109.788627	33.2286173	0.0644872220625061
17123	Marshall County	17	Illinois	NO	NA	NA	2011	0	188030002.218817	16.09965	0.0776756721107956
17123	Marshall County	17	Illinois	NO	NA	NA	2014	0	194541835.082389	12.8550681	0.0599455721544003
17123	Marshall County	17	Illinois	NO	NA	NA	2017	0	194541835.907144	10.34299728	0.0482313187522096
17125	Mason County	17	Illinois	NO	NA	NA	2011	0	120639996.776507	9.90355	0.0744723944950947
17125	Mason County	17	Illinois	NO	NA	NA	2014	0	113316847.274682	8.3107005	0.0665332724447839
17125	Mason County	17	Illinois	NO	NA	NA	2017	0	113316848.348006	7.9881587	0.0639510874065511
17127	Massac County	17	Illinois	NO	NA	NA	2011	0	210600002.327134	20.06448	0.0864301513338115
17127	Massac County	17	Illinois	NO	NA	NA	2014	0	213076823.442166	16.6127869	0.0707297326902496
17127	Massac County	17	Illinois	NO	NA	NA	2017	0	213076823.190599	15.12680567	0.0644030967952544
17129	Menard County	17	Illinois	NO	NA	NA	2011	0	90940000.5541139	7.53337	0.0751501898299102
17129	Menard County	17	Illinois	NO	NA	NA	2014	0	94927789.4423649	6.8687659	0.0656418909964783
17129	Menard County	17	Illinois	NO	NA	NA	2017	0	94927789.1384284	5.48736952	0.0524404701348925
17131	Mercer County	17	Illinois	NO	NA	NA	2011	0	137939999.764184	10.94311	0.071969134530324
17131	Mercer County	17	Illinois	NO	NA	NA	2014	0	136982421.675947	9.4806775	0.0627870776967844
17131	Mercer County	17	Illinois	NO	NA	NA	2017	0	136982418.956772	7.71734994	0.0511092018386481
17133	Monroe County	17	Illinois	YES	41180	St. Louis, MO-IL	2011	0	358819996.228029	30.87168	0.0780511601598848
17133	Monroe County	17	Illinois	YES	41180	St. Louis, MO-IL	2014	0	368211600.916063	24.4058627	0.0601301701328589
17133	Monroe County	17	Illinois	YES	41180	St. Louis, MO-IL	2017	0	368211598.586553	17.938743	0.0441967443905938
17135	Montgomery County	17	Illinois	NO	NA	NA	2011	0	478650007.990736	44.11	0.0836016258505411
17135	Montgomery County	17	Illinois	NO	NA	NA	2014	0	495357666.957298	35.4327594	0.0648906048456145
17135	Montgomery County	17	Illinois	NO	NA	NA	2017	0	495357666.675805	27.585452	0.0505192566582009
17137	Morgan County	17	Illinois	NO	NA	NA	2011	0	344650000.505772	30.08295	0.0791840798901318
17137	Morgan County	17	Illinois	NO	NA	NA	2014	0	348366322.436187	26.1912157	0.0682048455170082
17137	Morgan County	17	Illinois	NO	NA	NA	2017	0	348366331.716842	19.9630554	0.0519860203866511
17139	Moultrie County	17	Illinois	NO	NA	NA	2011	0	165779998.112335	13.66787	0.0747936013601704
17139	Moultrie County	17	Illinois	NO	NA	NA	2014	0	163369630.5085	11.1989033	0.062187042639893
17139	Moultrie County	17	Illinois	NO	NA	NA	2017	0	163369634.157282	9.36844649	0.0520225912059788
17141	Ogle County	17	Illinois	NO	NA	NA	2011	0	680240003.541144	55.8298	0.0744559895530881
17141	Ogle County	17	Illinois	NO	NA	NA	2014	0	714709701.045652	46.5715142	0.0591134651441294
17141	Ogle County	17	Illinois	NO	NA	NA	2017	0	714709696.883799	36.5565806	0.0464014581185848
17143	Peoria County	17	Illinois	NO	NA	NA	2011	0	1684239999.38882	141.4928	0.076212481016038
17143	Peoria County	17	Illinois	NO	NA	NA	2014	0	1690554864.51586	120.616002	0.0647249011025414
17143	Peoria County	17	Illinois	NO	NA	NA	2017	0	1690554877.99657	90.1263141	0.0483635390297769
17145	Perry County	17	Illinois	NO	NA	NA	2011	0	192079998.946415	16.42788	0.0775880993768056
17145	Perry County	17	Illinois	NO	NA	NA	2014	0	192745038.414975	15.3838403	0.0724064561014024
17145	Perry County	17	Illinois	NO	NA	NA	2017	0	192745031.200197	11.50175005	0.0541347917696338
17147	Piatt County	17	Illinois	NO	NA	NA	2011	0	237439999.355264	21.38282	0.0816971363495616
17147	Piatt County	17	Illinois	NO	NA	NA	2014	0	248994384.380254	17.2697285	0.0629204317122965
17147	Piatt County	17	Illinois	NO	NA	NA	2017	0	248994380.931459	13.58893299	0.0495098427333749
17149	Pike County	17	Illinois	NO	NA	NA	2011	0	257300007.997125	23.16933	0.0816900970024807
17149	Pike County	17	Illinois	NO	NA	NA	2014	0	281074077.235636	20.3148942	0.0655676332524412
17149	Pike County	17	Illinois	NO	NA	NA	2017	0	281074066.141704	19.72994839	0.0636796853800517
17151	Pope County	17	Illinois	NO	NA	NA	2011	0	46550000.8197419	4.059104	0.0791054165848965
17151	Pope County	17	Illinois	NO	NA	NA	2014	0	45284793.0038819	3.33446181	0.0667988671138559
17151	Pope County	17	Illinois	NO	NA	NA	2017	0	45284792.6767748	3.32570735	0.0666234905647074
17153	Pulaski County	17	Illinois	NO	NA	NA	2011	0	126550005.37022	12.45507	0.0892852545250916
17153	Pulaski County	17	Illinois	NO	NA	NA	2014	0	119311673.60529	8.722599	0.0663221666986025
17153	Pulaski County	17	Illinois	NO	NA	NA	2017	0	119311671.985806	8.12296074	0.0617628259188569
17155	Putnam County	17	Illinois	NO	NA	NA	2011	0	63890000.3316862	5.089536	0.0722671680843734
17155	Putnam County	17	Illinois	NO	NA	NA	2014	0	66339521.3889853	4.55710484	0.0623178443689308
17155	Putnam County	17	Illinois	NO	NA	NA	2017	0	66339523.1803186	3.66692656	0.0501447652689734
17157	Randolph County	17	Illinois	NO	NA	NA	2011	0	267780000.021969	23.02768	0.0780131447153981
17157	Randolph County	17	Illinois	NO	NA	NA	2014	0	269049720.732236	20.8054558	0.0701520594748681
17157	Randolph County	17	Illinois	NO	NA	NA	2017	0	269049711.839124	19.64012007	0.0662227701248213
17159	Richland County	17	Illinois	NO	NA	NA	2011	0	146500001.221043	12.4807	0.0772853275778109
17159	Richland County	17	Illinois	NO	NA	NA	2014	0	155658610.958545	12.3122509	0.0717563009379926
17159	Richland County	17	Illinois	NO	NA	NA	2017	0	155658605.856967	11.17062759	0.0651028758100459
17161	Rock Island County	17	Illinois	NO	NA	NA	2011	0	1216709975.58045	100.3532	0.0748238228315148
17161	Rock Island County	17	Illinois	NO	NA	NA	2014	0	1233672958.44336	90.843248	0.0668018276266848
17161	Rock Island County	17	Illinois	NO	NA	NA	2017	0	1233672981.58399	66.0784456	0.0485909624236663
17163	St. Clair County	17	Illinois	YES	41180	St. Louis, MO-IL	2011	0	2685289983.69553	237.7785	0.0803298816924155
17163	St. Clair County	17	Illinois	YES	41180	St. Louis, MO-IL	2014	0	2748987964.51481	180.947165	0.0597137961145037
17163	St. Clair County	17	Illinois	YES	41180	St. Louis, MO-IL	2017	0	2748987918.22713	127.1498206	0.0419603069832507
17165	Saline County	17	Illinois	NO	NA	NA	2011	0	245740000.717012	21.15919	0.0781122089312005
17165	Saline County	17	Illinois	NO	NA	NA	2014	0	254393494.141515	20.3154356	0.072446244055756
17165	Saline County	17	Illinois	NO	NA	NA	2017	0	254393494.545475	15.49307648	0.05524937885468
17167	Sangamon County	17	Illinois	NO	NA	NA	2011	0	2026740088.16734	180.3471	0.0807247747150427
17167	Sangamon County	17	Illinois	NO	NA	NA	2014	0	2059541634.83279	154.482784	0.0680464147299911
17167	Sangamon County	17	Illinois	NO	NA	NA	2017	0	2059541609.32981	113.4502601	0.0499724522415654
17169	Schuyler County	17	Illinois	NO	NA	NA	2011	0	88430002.1266025	7.231214	0.0741834992051967
17169	Schuyler County	17	Illinois	NO	NA	NA	2014	0	89524381.0522899	6.2974637	0.0638146044931277
17169	Schuyler County	17	Illinois	NO	NA	NA	2017	0	89524384.1976621	6.25086402	0.0633423899151171
17171	Scott County	17	Illinois	NO	NA	NA	2011	0	83969999.5591433	7.66944	0.0828581513501747
17171	Scott County	17	Illinois	NO	NA	NA	2014	0	89405402.1989262	6.4825331	0.0657774022623381
17171	Scott County	17	Illinois	NO	NA	NA	2017	0	89405398.5560678	5.20821414	0.0528470592018804
17173	Shelby County	17	Illinois	NO	NA	NA	2011	0	251589999.141407	21.21887	0.0765111297338356
17173	Shelby County	17	Illinois	NO	NA	NA	2014	0	248805029.783556	17.6094154	0.0642068729281646
17173	Shelby County	17	Illinois	NO	NA	NA	2017	0	248805023.256829	17.26182642	0.0629395070395671
17175	Stark County	17	Illinois	NO	NA	NA	2011	0	67400002.003525	5.30318	0.0713792852590952
17175	Stark County	17	Illinois	NO	NA	NA	2014	0	71198905.5027035	4.6629186	0.0594128318113196
17175	Stark County	17	Illinois	NO	NA	NA	2017	0	71198905.0568168	3.77310274	0.0480751947722891
17177	Stephenson County	17	Illinois	NO	NA	NA	2011	0	387019993.215092	29.06698	0.0681337428457609
17177	Stephenson County	17	Illinois	NO	NA	NA	2014	0	398023615.406672	27.3285045	0.0622877670815855
17177	Stephenson County	17	Illinois	NO	NA	NA	2017	0	398023621.421124	20.9709353	0.0477974458394234
17179	Tazewell County	17	Illinois	NO	NA	NA	2011	0	1259439986.07202	107.1682	0.0771941154230657
17179	Tazewell County	17	Illinois	NO	NA	NA	2014	0	1297290907.4426	96.03582	0.0671570500475751
17179	Tazewell County	17	Illinois	NO	NA	NA	2017	0	1297290874.883	70.5674409	0.0493472256413626
17181	Union County	17	Illinois	NO	NA	NA	2011	0	237280008.332052	21.87975	0.0836521182485723
17181	Union County	17	Illinois	NO	NA	NA	2014	0	237772523.267194	18.1856458	0.0693845534804118
17181	Union County	17	Illinois	NO	NA	NA	2017	0	237772520.331018	16.80498802	0.0641168654241583
17183	Vermilion County	17	Illinois	NO	NA	NA	2011	0	768820027.754734	64.399	0.0759889024247655
17183	Vermilion County	17	Illinois	NO	NA	NA	2014	0	720241916.92274	52.1653761	0.0657051916062768
17183	Vermilion County	17	Illinois	NO	NA	NA	2017	0	720241922.639946	38.6671909	0.0487034764577051
17185	Wabash County	17	Illinois	NO	NA	NA	2011	0	93270001.6745656	7.97021	0.0775217407181319
17185	Wabash County	17	Illinois	NO	NA	NA	2014	0	91866784.2777265	7.5254006	0.0743133510156191
17185	Wabash County	17	Illinois	NO	NA	NA	2017	0	91866780.0071336	5.70265131	0.0563136995285052
17187	Warren County	17	Illinois	NO	NA	NA	2011	0	212769997.563027	16.92366	0.072157194495434
17187	Warren County	17	Illinois	NO	NA	NA	2014	0	223707795.605678	15.5632247	0.0631123288073414
17187	Warren County	17	Illinois	NO	NA	NA	2017	0	223707792.662485	12.39118719	0.0502490136595791
17189	Washington County	17	Illinois	NO	NA	NA	2011	0	340690004.912047	32.17399	0.0856724656787267
17189	Washington County	17	Illinois	NO	NA	NA	2014	0	377802702.547447	27.87616	0.0669365962479383
17189	Washington County	17	Illinois	NO	NA	NA	2017	0	377802688.653326	22.4201006	0.0538354377680149
17191	Wayne County	17	Illinois	NO	NA	NA	2011	0	250520001.427426	22.91812	0.0829912526545782
17191	Wayne County	17	Illinois	NO	NA	NA	2014	0	266319457.833487	20.3238022	0.069230552527432
17191	Wayne County	17	Illinois	NO	NA	NA	2017	0	266319463.327889	19.00455899	0.0647367101552446
17193	White County	17	Illinois	NO	NA	NA	2011	0	215560003.775888	19.4889	0.082019077610369
17193	White County	17	Illinois	NO	NA	NA	2014	0	216696871.157032	16.7436378	0.0700959484239154
17193	White County	17	Illinois	NO	NA	NA	2017	0	216696869.62427	13.10945385	0.0548817179642464
17195	Whiteside County	17	Illinois	NO	NA	NA	2011	0	532729992.699589	43.74553	0.0744941674075991
17195	Whiteside County	17	Illinois	NO	NA	NA	2014	0	531367046.72317	38.2033964	0.0652233488018814
17195	Whiteside County	17	Illinois	NO	NA	NA	2017	0	531367039.078993	29.1021928	0.0496851766614246
17197	Will County	17	Illinois	YES	16980	Chicago-Naperville-Elgin, IL-IN-WI	2011	0	5518889924.97162	84.9486	0.0139636910052632
17197	Will County	17	Illinois	YES	16980	Chicago-Naperville-Elgin, IL-IN-WI	2014	0	5990881478.74982	78.443812	0.0118785573452338
17197	Will County	17	Illinois	YES	16980	Chicago-Naperville-Elgin, IL-IN-WI	2017	0	5990881427.28073	230.856744	0.0349580805136962
17199	Williamson County	17	Illinois	NO	NA	NA	2011	0	790850012.879029	72.0425	0.0826400146261957
17199	Williamson County	17	Illinois	NO	NA	NA	2014	0	787260416.094421	60.2662813	0.0694467162506874
17199	Williamson County	17	Illinois	NO	NA	NA	2017	0	787260398.58234	45.1653217	0.0520454105112026
17201	Winnebago County	17	Illinois	NO	NA	NA	2011	0	2453979968.78477	194.7341	0.0719890977615099
17201	Winnebago County	17	Illinois	NO	NA	NA	2014	0	2441592988.69724	168.009174	0.0624245562378228
17201	Winnebago County	17	Illinois	NO	NA	NA	2017	0	2441592975.43393	120.9729094	0.0449480230592399
17203	Woodford County	17	Illinois	NO	NA	NA	2011	0	463620004.73821	40.15147	0.0785660681167881
17203	Woodford County	17	Illinois	NO	NA	NA	2014	0	468109470.104972	33.2326416	0.0644040491696282
17203	Woodford County	17	Illinois	NO	NA	NA	2017	0	468109461.654185	25.5283983	0.0494734143859511
18001	Adams County	18	Indiana	NO	NA	NA	2011	0	361783421.002102	46.15697	0.115740236831899
18001	Adams County	18	Indiana	NO	NA	NA	2014	0	311012152.278088	29.455937	0.0859193968887371
18001	Adams County	18	Indiana	NO	NA	NA	2017	0	307209420.805209	21.312524	0.0629355587241025
18003	Allen County	18	Indiana	NO	NA	NA	2011	0	4230583139.006	494.9188	0.106127871299701
18003	Allen County	18	Indiana	NO	NA	NA	2014	0	4332725720.8382	323.557117	0.0677462867425658
18003	Allen County	18	Indiana	NO	NA	NA	2017	0	4211659366.92554	217.0817744	0.0467590695046075
18005	Bartholomew County	18	Indiana	NO	NA	NA	2011	0	1143898877.00416	142.0691	0.112669854072307
18005	Bartholomew County	18	Indiana	NO	NA	NA	2014	0	1149473151.47019	92.8061114	0.0732442405750293
18005	Bartholomew County	18	Indiana	NO	NA	NA	2017	0	1256944726.91058	68.9888106	0.0497918443565121
18007	Benton County	18	Indiana	NO	NA	NA	2011	0	126595501.999739	14.20461	0.101790389280007
[truncated: 7,325 more rows]
